# Supplementary material for: RSPO2 Coordinates with GDF9:BMP15 Heterodimers to Promote Granulosa Cell and Oocyte Development in Mice
Source: Adv Sci (Weinh). 2025 Jun 10;12(30):e01973. doi: 10.1002/advs.202501973 (PMC12376590; doi:10.1002/advs.202501973)
Supplement: Supplementary file 2 — Supplemental Table 1 [file ADVS-12-e01973-s003.xlsx]

## Sheet: Sheet1
Gene	Forward primer sequence(5'-3')	Reverse primer sequence(5'-3')	Type of application
Acat2	CCCGTGGTCATCGTCTCAG	GGACAGGGCACCATTGAAGG	qRT-PCR
Acta2	GTCCCAGACATCAGGGAGTAA	TCGGATACTTCAGCGTCAGGA	qRT-PCR
Acvr1	GTGGAAGATTACAAGCCACCA	GGGTCTGAGAACCATCTGTTAGG	qRT-PCR
Ahr	AGCCGGTGCAGAAAACAGTAA	AGGCGGTCTAACTCTGTGTTC	qRT-PCR
Akt3	TGGGTTCAGAAGAGGGGAGAA	AGGGGATAAGGTAAGTCCACATC	qRT-PCR
Amh	CCCAGGTCACAGTCACAGG	TCCACGGTTAGCACCAAAT	qRT-PCR
Amhr2	GGGGCTTTGGACACTGCTT	GTCTCGGCATCCTTGCATCTC	qRT-PCR
Angpt2	GGTTGCTATCCGTAAAGAAGAGC	GGGGAAGGTCAGTGTGTAGATG	qRT-PCR
Ar	GCTTCTGGCTGTCACTACGG	CAAGATGGGCAATTTTTCCT	qRT-PCR
Asns	GCAGTGTCTGAGTGCGATGAA	TCTTATCGGCTGCATTCCAAAC	qRT-PCR
Atp5k	GTTCAGGTCTCTCCACTCATCA	CGGGGTTTTAGGTAACTGTAGC	qRT-PCR
Bmp2	TCTGTACCGCAGGCACTCA	CCGTTTTCCCACTCATCTC	qRT-PCR
Bmpr1b	CCCTCGGCCCAAGATCCTA	CAACAGGCATTCCAGAGTCATC	qRT-PCR
Cav2	TTGGGATAGGTGAGAGTCGAAT	TGTTTCACAAGATTGATGTCCCC	qRT-PCR
Ccn2	GGGCCTCTTCTGCGATTTC	ATCCAGGCAAGTGCATTGGTA	qRT-PCR
Ccnd2	GAGTGGGAACTGGTAGTGTTG	CGCACAGAGCGATGAAGGT	qRT-PCR
Cdh11	CTGGGTCTGGAACCAATTCTTT	GCCTGAGCCATCAGTGTGTA	qRT-PCR
Cdkn1a	CCTGGTGATGTCCGACCTG	CCATGAGCGCATCGCAATC	qRT-PCR
Cdkn1c	CGAGGAGCAGGACGAGAATC	GAAGAAGTCGTTCGCATTGGC	qRT-PCR
Cited2	CGCCAGGTTTAACAACTCCCA	TGCTGGTTTGTCCCGTTCAT	qRT-PCR
Cldn11	ATGGTAGCCACTTGCCTTCAG	AGTTCGTCCATTTTTCGGCAG	qRT-PCR
Cldn5	GCAAGGTGTATGAATCTGTGCT	GTCAAGGTAACAAAGAGTGCCA	qRT-PCR
Col3a1	CTGTAACATGGAAACTGGGGAAA	CCATAGCTGAACTGAAAACCACC	qRT-PCR
Cox4i2	CTGCCCGGAGTCTGGTAATG	CAGTCAACGTAGGGGGTCATC	qRT-PCR
Cox6b2	ATGAGCAGATCAAGCAGGGAAC	CACAAAGACAAAGTGGAGGGAG	qRT-PCR
Cox7a2	GCTGGCCCTTCGTCAGATT	GGCATCCCATTATCCTCCTGAA	qRT-PCR
Cox7c	GCCATTTCTTCCGCCTTCC	CCGCCACTTGTTTTCCACT	qRT-PCR
Cxcl12	TGCATCAGTGACGGTAAACCA	TTCTTCAGCCGTGCAACAATC	qRT-PCR
Cxcr4	GACTGGCATAGTCGGCAATG	AGAAGGGGAGTGTGATGACAAA	qRT-PCR
Cyp19a1	CGGAGGAATGCACAGGCTCGAG	CGATGTACTTCCCAGCACAGC	qRT-PCR
Dhcr7	AGGCTGGATCTCAAGGACAAT	GCCAGACTAGCATGGCCTG	qRT-PCR
Dhh	AACCACATCCACGTATCGGT	GGTCCAGGAAGAGCAGCACT	qRT-PCR
Dkkl1	GACCTGCTACGAGACCTGGA	CTGGAGAGGGTATGGTTGCC	qRT-PCR
Egr1	TCGGCTCCTTTCCTCACTCA	CTCATAGGGTTGTTCGCTCGG	qRT-PCR
Eln	TTGCTGATCCTCTTGCTCAAC	GCCCCTGGATAATAGACTCCAC	qRT-PCR
Esr1	CTGCCAAGGAGACTCGCTACTG	ATGCCCACTTCGTAACACTTGC	qRT-PCR
Fdps	GGAGGTCCTAGAGTACAATGCC	AAGCCTGGAGCAGTTCTACAC	qRT-PCR
Fdx1	TAACAGTCCACTTCAAGAACCGA	CACAACATCTAGCAGAGAGTCG	qRT-PCR
Fn1	ATGTGGACCCCTCCTGATAGT	GCCCAGTGATTTCAGCAAAGG	qRT-PCR
Fos	CGGGTTTCAACGCCGACTA	TTGGCACTAGAGACGGACAGA	qRT-PCR
Foxl2	CAACACCGGAGAAACCAGACC	GCGGCACCTTGATGAAGCACT	qRT-PCR
Fshr	ATCATTTTCTGGATTTGGGGAC	AATTTCATGCAAGTTGGGTAGG	qRT-PCR
Fst	TGCTGCTACTCTGCCAGTTC	GTGCTGCAACACTCTTCCTTG	qRT-PCR
Fzd8-F	ATGGAGTGGGGTTACCTGTTG	CACCGTGATCTCTTGGCAC	qRT-PCR
Gadd45b	CAACGCGGTTCAGAAGATGC	GGTCCACATTCATCAGTTTGGC	qRT-PCR
Gja1	ACAGCGGTTGAGTCAGCTTG	GAGAGATGGGGAAGGACTTGT	qRT-PCR
Grb14	TGCTGCTCTCCGCTTACATC	AGGTGCTCAAAAAGGGTCCAG	qRT-PCR
Grem2	GGTAGCTGAAACACGGAAGAA	TCTTGCACCAGTCACTCTTGA	qRT-PCR
Hif1a	ACCTTCATCGGAAACTCCAAAG	ACTGTTAGGCTCAGGTGAACT	qRT-PCR
Hmgcs1	AACTGGTGCAGAAATCTCTAGC	GGTTGAATAGCTCAGAACTAGCC	qRT-PCR
Hsd11b2	GGTTGTGACACTGGTTTTGGC	AGAACACGGCTGATGTCCTCT	qRT-PCR
Hspg2	TTCCAGATGGTCTATTTCCGGG	CTTGGCACTTGCATCCTCC	qRT-PCR
Hspg2	TTCCAGATGGTCTATTTCCGGG	CTTGGCACTTGCATCCTCC	qRT-PCR
Id2	ATGAAAGCCTTCAGTCCGGTG	AGCAGACTCATCGGGTCGT	qRT-PCR
Ifitm3	CCCCCAAACTACGAAAGAATCA	ACCATCTTCCGATCCCTAGAC	qRT-PCR
Igf1	GTGAGCCAAAGACACACCCA	ACCTCTGATTTTCCGAGTTGC	qRT-PCR
Ihh	CTCTTGCCTACAAGCAGTTCA	CCGTGTTCTCCTCGTCCTT	qRT-PCR
Il17d	AGCACACCCGTCTTCTCTC	GCTGGAGTTCGCACTGTCC	qRT-PCR
Inha	AAGGTGGGGATCCTGGAAT	CTGGTGGCTGCGTATGTGT	qRT-PCR
Inhbb	TCCGAGATCATCAGCTTTG	TAGGTTCTGGTTGCCTTCA	qRT-PCR
Irf1	ATGCCAATCACTCGAATGCG	TTGTATCGGCCTGTGTGAATG	qRT-PCR
Jup	TGGCAACAGACATACACCTACG	GGTGGTAGTCTTCTTGAGTGTG	qRT-PCR
Kitl	AGACATTACAAAACTGGTG	GAAGAGTAGTCAAGCTGAG	qRT-PCR
Lgr4	TACAACTGGCTGGTAACGACC	TTGAGTTCTTTCAACCCAGACAA	qRT-PCR
Lgr5	CCTACTCGAAGACTTACCCAGT	GCATTGGGGTGAATGATAGCA	qRT-PCR
Lgr6	GAGGACGGCATCATGCTGTC	GCTCCGTGAGGTTGTTCATACT	qRT-PCR
Myc	CCCTATTTCATCTGCGACGAG	GAGAAGGACGTAGCGACCG	qRT-PCR
Ndufa3	ATGGCCGGGAGAATCTCTG	AGGGGCTAATCATGGGCATAAT	qRT-PCR
Ndufc1	GTAGTGCTGCGCTCGTTTTC	CCAACCAGTTAGGTTTGGCAT	qRT-PCR
Ndufs6	ACTTTGCCATTGATTTGATAGC	TCCCCGTTTTTGTTTCTTTGTC	qRT-PCR
Nfkb1	ATGGCAGACGATGATCCCTAC	TGTTGACAGTGGTATTTCTGGTG	qRT-PCR
Nos2	GTTCTCAGCCCAACAATACAAGA	GTGGACGGGTCGATGTCAC	qRT-PCR
Nppc	CAGAAAAAGGGTGACAAGACTCC	ATCCCAGACCGCTCATGGA	qRT-PCR
Npr1	GCTTGTGCTCTATGCAGATCG	TCGACGAACTCCTGGTGATTTA	qRT-PCR
Nr4a1	TTGAGTTCGGCAAGCCTACC	GTGTACCCGTCCATGAAGGTG	qRT-PCR
Nrp2	GCTGGCTACATCACTTCCCC	CAATCCACTCACAGTTCTGGTG	qRT-PCR
Pdgfrb	TTCCAGGAGTGATACCAGCTT	AGGGGGCGTGATGACTAGG	qRT-PCR
Pik3cd	GTAAACGACTTCCGCACTAAGA	GCTGACACGCAATAAGCCG	qRT-PCR
Pik3ip1	ATGCAGCGAATCACCTTGC	TTTCATCCACGGTCTCACAGG	qRT-PCR
Plk1	CCCGCTGGCGAAAGAAATTC	CATTTGGCGAAGCCTCCTTTA	qRT-PCR
Psat1	AAGCCACCAAGCAAGTGGTTA	GATGCCGAGTCCTCTGTAGTC	qRT-PCR
Rorc	GACCCACACCTCACAAATTGA	AGTAGGCCACATTACACTGCT	qRT-PCR
Rspo2	GTTGCAGCCGATGTCAACAG	CGGTGTCCATAATACCCTGATG	qRT-PCR
Slc1a4	GGCATCGCTGTTGCTTACTTC	CGAGGAAAGAGTCCACTGTCT	qRT-PCR
Slc38a3	CGAGGGGAAGACATCATTTG	CGAAGACTTGAGGAGCAGGT	qRT-PCR
Slc7a11	GGCACCGTCATCGGATCAG	CTCCACAGGCAGACCAGAAAA	qRT-PCR
Smad3	AACACTAACTTCCCTGCT	TGGTTTCTCCATCTTCAC	qRT-PCR
Smad7	GGCCGGATCTCAGGCATTC	TTGGGTATCTGGAGTAAGGAGG	qRT-PCR
Socs3	ATGGTCACCCACAGCAAGTTT	TCCAGTAGAATCCGCTCTCCT	qRT-PCR
Sox4	CGGCTGCATCGTTCTCTCC	GGTAGACGTGCTTCACTTTCTTG	qRT-PCR
Tgfb1	CCACCTGCAAGACCATCGAC	CTGGCGAGCCTTAGTTTGGAC	qRT-PCR
Tgif2	ATGTCGGACAGCGATCTAGG	TCCCGGAGGATCTTTACTGAC	qRT-PCR
Tnfsf12	TGTGGTACCTTTCTTGGA	GTTGATTTTGGTCTCTTC	qRT-PCR
Tpbg-F	CGGCAACCACCTGAAGGAA	AAGGCCACCATACCCTCGAA	qRT-PCR
Trp53inp1	AAGTGGTCCCAGAATGGAAGC	GGCGAAAACTCTTGGGTTGT	qRT-PCR
Uqcrb	GGCCGATCTGCTGTTTCAG	CATCTCGCATTAACCCCAGTT	qRT-PCR
Vegfa	GCACATAGAGAGAATGAGCTTCC	CTCCGCTCTGAACAAGGCT	qRT-PCR
Vim	CGTCCACACGCACCTACAG	GGGGGATGAGGAATAGAGGCT	qRT-PCR
Wnt5b	CAGGGCATTGGGATGGGTTG	AGGAAGTTGGCTGCACACGG	qRT-PCR
Wnt6	GCAAGACTGGGGGTTCGAG	CCTGACAACCACACTGTAGGAG	qRT-PCR
Wt1	GAGAGCCAGCCTACCATCC	GGGTCCTCGTGTTTGAAGGAA	qRT-PCR
Zfp36	CCACCTCCTCTCGATACAAGA	GCTTGGCGAAGTTCACCCA	qRT-PCR
Rspo2-Loxp(F1R1)	ACTGAAGGAACAAAAGGGAGAATTG	AGGCACGTTGTTACTGTAGCTT	Genotype
Gdf9-CRE	TCTGATGAAGTCAGGAAGAACC	GAGATGTCCTTCACTCTGATTC	Genotype
Zp3-CRE	GCCTGCATTACCGGTCGATGC	CAGGGTGTTATAAGCAATCCC	Genotype
Rspo2-F1R2	ACTGAAGGAACAAAAGGGAGAATTG	AGACACTTGGACTTCAAGGAAGAT	Genotype for knock out detection
