# Supplementary material for: RSPO2 Coordinates with GDF9:BMP15 Heterodimers to Promote Granulosa Cell and Oocyte Development in Mice
Source: Adv Sci (Weinh). 2025 Jun 10;12(30):e01973. doi: 10.1002/advs.202501973 (PMC12376590; doi:10.1002/advs.202501973)
Supplement: Supplementary file 3 — Supplemental Table 2 [file ADVS-12-e01973-s004.xlsx]

## Sheet: Sheet1
List of transcripts regulated by Oo_OSFs in PAGCs
genename	GENENAME	Geneid	GOC1_FPKM	GOC2_FPKM	GOC3_FPKM	OOX21_FPKM	OOX22_FPKM	OOX23_FPKM	OOXGO1_FPKM	OOXGO2_FPKM	OOXGO3_FPKM	logFC_GOC_vs_OOX	PValue_GOC_vs_OOX	logFC_OOXGO_vs_GOC	PValue_OOXGO_vs_GOC	logFC_OOXGO_vs_OOX	PValue_OOXGO_vs_OOX
0610009B22Rik	RIKEN cDNA 0610009B22 gene	ENSMUSG00000007777	19.7317	24.4191	24.0544	13.5979	12.6309	14.6437	22.6779	21.108	22.0261	0.751885	8.84e-10	NA	NA	0.571707	3.65e-07
0610010K14Rik	RIKEN cDNA 0610010K14 gene	ENSMUSG00000020831	6.95053	8.63218	10.2146	6.50682	6.59111	7.77133	5.9409	8.32829	6.02613	NA	NA	NA	NA	-1.45265	0.0192749
1110008P14Rik	RIKEN cDNA 1110008P14 gene	ENSMUSG00000039195	3.79561	4.9739	4.42889	5.23518	6.32787	5.81997	3.37392	2.81993	3.88929	-0.431891	0.0289438	NA	NA	-0.904086	8.63e-06
1110032F04Rik	RIKEN cDNA 1110032F04 gene	ENSMUSG00000046999	23.2424	23.2666	22.7044	78.1797	80.1658	73.7979	109.537	112.056	106.282	-1.74197	1.98e-179	2.18123	0	0.420468	2.37e-17
1110046J04Rik	RIKEN cDNA 1110046J04 gene	ENSMUSG00000085457	7.97893	10.651	9.02999	5.44482	4.518	5.01198	6.50542	7.87264	6.82806	0.963029	7.7e-08	-0.533162	0.00343446	0.410835	0.0267188
1110059E24Rik	RIKEN cDNA 1110059E24 gene	ENSMUSG00000035171	15.9619	14.9999	15.3269	10.0196	10.0396	9.21704	13.6724	13.5515	12.3261	0.686755	9.18e-12	-0.296621	0.00362822	0.371312	0.00028373
1500009L16Rik	RIKEN cDNA 1500009L16 gene	ENSMUSG00000087651	7.24263	6.64516	7.16798	6.27563	7.38884	7.83444	2.87398	3.13527	3.02438	NA	NA	-1.29961	2.38e-11	-1.36096	9.67e-14
1700067K01Rik	RIKEN cDNA 1700067K01 gene	ENSMUSG00000046408	2.92328	3.0713	3.20283	5.46295	5.97332	5.37197	4.23143	4.92	5.69552	-0.853709	3.48e-06	0.643624	0.00161357	NA	NA
2310022B05Rik	RIKEN cDNA 2310022B05 gene	ENSMUSG00000031983	18.563	18.2688	18.1668	31.8017	28.8544	30.1749	19.7826	18.7252	19.85	-0.704524	2.29e-31	NA	NA	-0.721052	4.33e-36
2310061I04Rik	RIKEN cDNA 2310061I04 gene	ENSMUSG00000050705	8.02012	7.40461	7.91245	11.7666	11.4386	11.4838	6.78849	7.16491	8.2125	-0.48607	4.97e-05	NA	NA	-0.693205	4.47e-09
2510002D24Rik	RIKEN cDNA 2510002D24 gene	ENSMUSG00000071632	11.0282	12.1773	10.859	7.90806	6.36152	7.17981	8.1963	10.2847	9.38375	0.762134	4.35e-07	-0.405834	0.00897668	0.337076	0.0307253
2610008E11Rik	RIKEN cDNA 2610008E11 gene	ENSMUSG00000060301	9.07053	8.46811	8.49784	9.21284	7.94548	8.03949	23.3223	24.3499	22.8916	NA	NA	1.38198	9.81e-92	1.39353	3.89e-104
2610044O15Rik8	RIKEN cDNA 2610044O15 gene	ENSMUSG00000071302	5.42873	5.13073	5.80202	4.62029	4.45714	3.75113	6.94838	6.71824	7.59291	0.380767	0.005001	0.337083	0.00901811	0.698969	4.34e-08
2610301B20Rik	RIKEN cDNA 2610301B20 gene	ENSMUSG00000059482	12.6454	13.3521	12.0189	7.25084	6.05393	6.45845	14.9381	15.4184	13.2703	0.960308	1.96e-20	NA	NA	1.04288	1.41e-26
2700046A07Rik	RIKEN cDNA 2700046A07 gene	ENSMUSG00000041789	6.77985	8.12828	7.33359	3.69333	3.45965	3.96308	3.73179	3.43905	2.61075	1.08043	9.5e-12	-1.31471	1.31e-12	NA	NA
2700081O15Rik	NA	ENSMUSG00000053080	24.4587	21.4912	19.6915	44.1713	39.5516	42.1007	26.7618	26.6478	26.3892	-0.945073	4.04e-53	NA	NA	-0.768381	3.5e-60
2700097O09Rik	RIKEN cDNA 2700097O09 gene	ENSMUSG00000062198	6.93362	8.08865	7.49154	3.49625	2.87662	4.09316	5.19912	6.93305	4.20355	1.06229	4.46e-11	-0.650251	1.79e-05	0.3922	0.0342727
2810006K23Rik	NA	ENSMUSG00000047635	6.11312	6.34082	7.06067	4.14796	3.60653	3.88654	5.49597	5.86574	5.16453	0.725078	4.5e-07	-0.324172	0.0264346	0.38198	0.00862933
2810021J22Rik	RIKEN cDNA 2810021J22 gene	ENSMUSG00000020491	5.71678	5.29914	5.92763	4.75416	4.22361	3.99082	7.01081	7.85638	7.10271	0.406026	7.8e-05	0.299584	0.00313268	0.68674	1.11e-12
3110009E18Rik	RIKEN cDNA 3110009E18 gene	ENSMUSG00000026388	5.3697	6.86391	7.02665	3.0181	3.82935	4.35471	6.30759	3.91673	4.28182	0.748889	0.00207021	NA	NA	NA	NA
3110040N11Rik	RIKEN cDNA 3110040N11 gene	ENSMUSG00000025102	11.1046	12.6968	12.1556	7.75337	7.81792	6.74145	9.55607	10.2748	9.81917	0.740525	1.74e-06	NA	NA	0.456824	0.00311308
3830406C13Rik	RIKEN cDNA 3830406C13 gene	ENSMUSG00000033111	11.2737	9.35537	9.79694	5.3767	5.77088	5.92185	9.61387	10.0202	8.82101	0.920592	4.24e-12	NA	NA	0.772155	2.64e-09
4921524J17Rik	RIKEN cDNA 4921524J17 gene	ENSMUSG00000036934	15.3836	12.6531	14.0939	11.3463	11.5318	9.5559	19.9377	21.9645	17.2153	0.405671	0.000186164	0.414799	7.92e-05	0.801455	2.94e-15
4930503L19Rik	RIKEN cDNA 4930503L19 gene	ENSMUSG00000044906	7.67996	7.68038	8.49566	5.07789	4.39074	4.93672	6.96191	7.2608	5.40671	0.847118	3.66e-15	-0.382976	0.000559314	0.445231	9.04e-05
4931406P16Rik	NA	ENSMUSG00000066571	9.16949	8.29978	7.90299	15.8576	13.9124	15.3287	13.1816	11.0232	12.4051	-0.851074	2.11e-28	0.481223	5.53e-09	-0.388959	7.98e-09
4933434E20Rik	RIKEN cDNA 4933434E20 gene	ENSMUSG00000027942	26.6477	23.9981	25.2134	18.0771	19.1823	19.5869	21.4975	21.9578	25.3378	0.637111	2.86e-06	-0.26977	0.0461323	0.348486	0.0131379
5033430I15Rik	RIKEN cDNA 5033430I15 gene	ENSMUSG00000038152	6.23606	5.47656	4.52529	6.36714	6.1455	6.13331	4.60361	4.60073	3.54419	NA	NA	NA	NA	-0.596515	0.00470596
6330403K07Rik	RIKEN cDNA 6330403K07 gene	ENSMUSG00000018451	2.63847	2.61353	2.99775	7.29987	8.4424	7.79708	2.62872	1.97606	2.05669	-1.4241	2.93e-18	-0.480098	0.0386524	-1.92538	1.97e-28
9430038I01Rik	RIKEN cDNA 9430038I01 gene	ENSMUSG00000040139	5.83429	7.49991	5.05906	4.43155	4.79505	3.00323	5.59904	6.88452	4.66455	0.598627	0.00168343	NA	NA	NA	NA
A530040E14Rik	RIKEN cDNA A530040E14 gene	ENSMUSG00000072109	3.86192	4.39376	4.84691	8.13985	10.7101	8.70678	10.3133	10.4042	10.5906	-0.864608	0.000154706	1.31462	1.05e-08	0.429621	0.0137589
Aaas	achalasia, adrenocortical insufficiency, alacrimia	ENSMUSG00000036678	12.0867	11.5717	12.2028	8.91016	7.92243	7.46383	7.70304	8.2666	7.3045	0.610042	7.01e-09	-0.78411	1.39e-12	NA	NA
Aard	alanine and arginine rich domain containing protein	ENSMUSG00000068522	49.9345	51.554	56.9974	20.6754	25.1612	22.4695	43.2068	44.401	42.3972	1.24384	5.41e-46	-0.382086	9.56e-08	0.843155	2.35e-25
Aars	alanyl-tRNA synthetase	ENSMUSG00000031960	27.6833	26.982	24.2699	18.9129	19.0618	18.8259	19.0385	21.2067	18.8053	0.676169	1.98e-26	-0.563897	1.14e-20	NA	NA
Aarsd1	alanyl-tRNA synthetase domain containing 1	ENSMUSG00000075528	15.0323	15.5211	16.6066	11.7752	11.4956	10.5494	11.5355	13.7819	13.2783	1.70967	0.0181574	NA	NA	NA	NA
Aasdhppt	aminoadipate-semialdehyde dehydrogenase-phosphopantetheinyl transferase	ENSMUSG00000025894	11.0946	11.8989	12.2053	6.26943	6.13499	5.34562	10.1976	10.811	10.1243	0.956393	1.33e-23	NA	NA	0.693048	1.26e-13
Abcb6	ATP-binding cassette, sub-family B (MDR/TAP), member 6	ENSMUSG00000026198	9.70369	9.80467	9.94004	6.38577	7.14606	6.57824	6.93724	6.30592	7.21071	0.601672	2.51e-10	-0.668084	1.13e-11	NA	NA
Abcc9	ATP-binding cassette, sub-family C (CFTR/MRP), member 9	ENSMUSG00000030249	1.62563	1.57574	1.56766	16.8464	15.1001	13.935	1.18725	1.00669	1.01049	-3.22784	3.25e-279	-0.628146	3.2e-05	-3.87762	0
Abcg1	ATP binding cassette subfamily G member 1	ENSMUSG00000024030	0.9299	0.858634	0.95332	2.82086	2.68977	2.64798	5.81853	5.41002	5.61632	-1.57556	2.4e-29	2.55215	6.24e-90	0.957862	1.83e-27
Abhd4	abhydrolase domain containing 4	ENSMUSG00000040997	38.8751	37.6843	35.5706	63.7892	61.1425	64.4303	51.2444	47.3812	51.9021	-0.751018	1.71e-40	0.345141	3.87e-09	-0.424697	3.61e-16
Abi3bp	ABI family member 3 binding protein	ENSMUSG00000035258	2.53661	1.59411	1.47674	9.7115	8.1712	8.00217	2.9566	2.54244	3.21252	-2.04618	3.46e-57	0.506388	0.00201255	-1.55599	2.74e-43
Abraxas1	BRCA1 A complex subunit	ENSMUSG00000035234	7.54032	6.83271	6.85065	4.79854	4.39528	4.39972	6.06401	6.97007	7.11578	0.616668	3.54e-06	NA	NA	0.517361	0.000102702
Acacb	acetyl-Coenzyme A carboxylase beta	ENSMUSG00000042010	6.66644	6.18432	5.61475	4.20959	4.20214	3.91244	6.84325	7.58537	7.45014	0.652809	7.09e-15	NA	NA	0.769599	4.03e-27
Acap2	ArfGAP with coiled-coil, ankyrin repeat and PH domains 2	ENSMUSG00000049076	13.304	12.8111	11.9177	23.2852	17.7353	20.2156	16.4142	18.9011	18.0385	-0.598994	1.77e-20	0.37253	6.76e-09	NA	NA
Acap3	ArfGAP with coiled-coil, ankyrin repeat and PH domains 3	ENSMUSG00000029033	3.38582	3.48142	3.11009	6.18456	5.4427	6.1469	3.30574	3.87925	2.98465	-0.895608	3.05e-16	NA	NA	-0.980032	2.25e-20
Acat2	acetyl-Coenzyme A acetyltransferase 2	ENSMUSG00000023832	25.9519	24.0961	23.1808	7.83408	6.99104	8.08246	9.93411	9.15155	10.2803	1.68819	3.28e-78	-1.4029	4.72e-48	0.2666	0.0194674
Acbd4	acyl-Coenzyme A binding domain containing 4	ENSMUSG00000056938	3.74884	4.594	4.65285	8.00624	8.68494	9.79766	5.19545	5.26231	4.44411	-0.93495	3.06e-10	NA	NA	-0.880202	3.78e-10
Ace	angiotensin I converting enzyme (peptidyl-dipeptidase A) 1	ENSMUSG00000020681	16.4702	15.2223	14.8013	30.6027	30.2554	28.7222	10.1273	10.5971	11.2482	-0.924418	4.44e-53	-0.628024	4.75e-18	-1.57078	1.41e-149
Ackr3	atypical chemokine receptor 3	ENSMUSG00000044337	19.0218	19.7363	19.511	24.0455	26.5624	25.0444	14.376	12.4936	14.1025	-0.36615	2.71e-07	-0.571456	6.63e-14	-0.956412	1.43e-40
Acot6	acyl-CoA thioesterase 6	ENSMUSG00000043487	3.03127	3.15734	2.74085	6.66977	6.04612	6.55994	3.3761	3.16499	3.10853	-1.05939	1.7e-20	NA	NA	-1.02879	3.22e-21
Acsf2	acyl-CoA synthetase family member 2	ENSMUSG00000076435	8.78899	7.83842	8.17972	13.5047	13.7866	13.8612	9.3147	9.10821	8.78508	-0.729227	8.47e-19	NA	NA	-0.701051	1.15e-19
Acsl3	acyl-CoA synthetase long-chain family member 3	ENSMUSG00000032883	13.013	12.349	10.4961	7.19642	8.33177	6.41998	11.7294	10.9151	10.9521	0.769397	7.7e-18	NA	NA	0.620819	8.78e-13
Acsl4	acyl-CoA synthetase long-chain family member 4	ENSMUSG00000031278	8.68652	7.57737	7.92175	6.51805	5.67742	5.4067	11.7056	11.7081	12.2063	0.465091	7.76e-08	0.473068	3.27e-10	0.918864	1.01e-32
Acta2	actin, alpha 2, smooth muscle, aorta	ENSMUSG00000035783	9.39711	8.31103	10.0189	28.4056	30.1355	30.2562	4.68877	4.90809	4.19139	-1.68905	4.88e-77	-1.09773	6.44e-17	-2.80555	1.51e-186
Actg1	actin, gamma, cytoplasmic 1	ENSMUSG00000062825	442.474	449.379	445.306	712.373	663.794	687.999	532.633	531.221	529.888	-0.654026	1.37e-57	NA	NA	-0.47202	4.4e-40
Actn1	actinin, alpha 1	ENSMUSG00000015143	20.2979	20.4221	19.4903	31.9674	29.0557	31.7821	23.5395	18.6857	20.4355	-0.523426	7.94e-18	NA	NA	-0.601029	3.2e-17
Actr3b	ARP3 actin-related protein 3B	ENSMUSG00000056367	5.92924	7.50552	7.13769	12.7641	12.7989	12.521	5.88586	5.22895	5.81045	-0.921579	9.35e-17	-0.319666	0.0220957	-1.26149	2.62e-34
Actr6	ARP6 actin-related protein 6	ENSMUSG00000019948	8.95886	7.27798	8.10786	3.85368	4.16383	3.1718	8.5199	8.91157	7.16156	1.1163	7.98e-14	NA	NA	1.05915	1.01e-12
Acvr1	activin A receptor, type 1	ENSMUSG00000026836	6.76571	5.14216	5.1544	8.88419	8.0613	8.53915	5.35102	4.96563	6.11173	-0.520389	3.61e-06	NA	NA	-0.650267	4.02e-10
Acy1	aminoacylase 1	ENSMUSG00000023262	7.11481	7.77999	8.17813	5.29403	5.16211	5.81561	5.50448	6.76454	7.54028	0.622834	2.35e-06	-0.362111	0.0107584	NA	NA
Adam10	a disintegrin and metallopeptidase domain 10	ENSMUSG00000054693	63.3905	61.0722	59.7479	36.7681	34.0872	33.104	46.9601	43.9082	44.4323	0.825955	1.41e-60	-0.523113	3.12e-30	0.283989	3.22e-09
Adam12	a disintegrin and metallopeptidase domain 12 (meltrin alpha)	ENSMUSG00000054555	0.994826	1.14914	1.0099	15.4084	14.3444	12.9939	8.42388	7.26067	8.15592	-3.70782	7.6e-302	2.80762	7.77e-138	-0.91942	1.32e-39
Adam15	a disintegrin and metallopeptidase domain 15 (metargidin)	ENSMUSG00000028041	4.15218	3.57161	3.81409	11.036	8.67128	10.7704	4.97951	4.06271	4.04791	-1.45049	1.12e-31	NA	NA	-1.30241	3.44e-25
Adamts1	a disintegrin-like and metallopeptidase (reprolysin type) with thrombospondin type 1 motif, 1	ENSMUSG00000022893	4.65512	4.60923	4.35293	8.34427	7.41711	7.48179	3.29384	3.36538	3.29845	-0.783938	2.2e-19	-0.492506	4.08e-06	-1.29527	8.62e-48
Adamts10	a disintegrin-like and metallopeptidase (reprolysin type) with thrombospondin type 1 motif, 10	ENSMUSG00000024299	47.3121	45.2792	45.1866	71.476	56.8802	70.0928	37.4874	37.0196	36.6657	-0.53256	1.04e-14	-0.337349	9.75e-12	-0.888863	2.14e-41
Adamts19	a disintegrin-like and metallopeptidase (reprolysin type) with thrombospondin type 1 motif, 19	ENSMUSG00000053441	38.0149	37.0692	34.1743	6.78765	6.61181	6.33585	17.7348	18.4006	17.4497	2.46587	0	-1.11876	7.78e-88	1.32818	9.46e-98
Adamts2	a disintegrin-like and metallopeptidase (reprolysin type) with thrombospondin type 1 motif, 2	ENSMUSG00000036545	102.442	93.6354	88.5595	159.191	158.819	148.892	82.0612	78.6624	83.2366	-0.788134	1.47e-51	-0.266097	3.41e-08	-1.07306	6.38e-145
Adamts7	a disintegrin-like and metallopeptidase (reprolysin type) with thrombospondin type 1 motif, 7	ENSMUSG00000032363	1.99402	1.78822	1.85802	6.93412	6.21862	5.92826	2.95655	2.60882	2.71024	-1.79575	2.27e-60	0.493096	0.000316697	-1.32186	2.68e-41
Adamts9	a disintegrin-like and metallopeptidase (reprolysin type) with thrombospondin type 1 motif, 9	ENSMUSG00000030022	22.6917	20.259	19.3399	9.23092	8.78985	8.60911	21.6538	20.8338	22.2025	1.28948	4.99e-82	NA	NA	1.21861	2.78e-100
Adcy6	adenylate cyclase 6	ENSMUSG00000022994	23.7183	23.4349	19.21	44.69	33.0126	36.1031	25.7634	24.1993	27.274	-0.635007	2.08e-24	NA	NA	-0.425718	7.3e-18
Adgra2	adhesion G protein-coupled receptor A2	ENSMUSG00000031486	1.31321	1.15189	0.966701	8.65664	8.20291	7.97227	1.43526	1.58471	1.54017	-2.78379	2.02e-134	0.343039	0.0457421	-2.45712	1.63e-136
Adgre5	adhesion G protein-coupled receptor E5	ENSMUSG00000002885	4.27602	4.05034	3.83543	13.2275	12.2819	13.9267	5.25349	4.67865	4.94723	-1.65128	1.99e-43	NA	NA	-1.6436	1.47e-45
Adgrg1	adhesion G protein-coupled receptor G1	ENSMUSG00000031785	225.033	208.311	196.553	62.0364	61.3557	62.9606	144.163	127.042	140.919	1.61344	2.44e-228	-0.579472	6.39e-31	1.01515	2.24e-99
Adgrl2	adhesion G protein-coupled receptor L2	ENSMUSG00000028184	39.1994	34.9373	29.5309	72.0813	69.6715	67.6867	47.3581	49.2554	50.8135	-0.864561	3.47e-36	0.359926	9.36e-08	-0.523624	2.13e-31
Adh1	alcohol dehydrogenase 1 (class I)	ENSMUSG00000074207	1.59889	1.3233	0.991525	5.56996	6.04815	5.94647	2.71076	2.47703	2.21954	-2.12548	2.81e-20	0.731238	0.0175119	-1.41388	5.6e-13
Adnp	activity-dependent neuroprotective protein	ENSMUSG00000051149	34.2149	30.598	29.2833	36.9595	34.6321	32.3146	36.1989	36.5312	38.5666	-1.2173	8.82e-26	0.319094	0.0111316	-0.917035	9.76e-19
Aebp1	AE binding protein 1	ENSMUSG00000020473	42.2566	35.9089	35.0554	68.704	66.93	67.6716	20.082	18.6174	20.8562	-0.831616	1.3e-46	-0.999606	1.94e-48	-1.84957	5.36e-266
Aen	apoptosis enhancing nuclease	ENSMUSG00000030609	7.50415	6.82242	7.63685	6.95384	8.08616	9.45474	6.83185	6.02355	5.83569	NA	NA	-0.329194	0.0021992	-0.597177	3.92e-10
Afap1l1	actin filament associated protein 1-like 1	ENSMUSG00000033032	0.507108	0.721734	0.447195	7.10262	6.44097	7.01189	0.498302	0.477611	0.44372	-3.642	3.25e-81	NA	NA	-4.2896	2.48e-91
Afap1l2	actin filament associated protein 1-like 2	ENSMUSG00000025083	3.07479	3.06593	2.99752	13.5005	13.1179	12.6049	4.7927	4.41066	4.17733	-2.03461	4.79e-99	0.320763	0.0148582	-1.73242	3.37e-86
Aff1	AF4/FMR2 family, member 1	ENSMUSG00000029313	22.9772	20.141	18.9294	13.2245	11.9169	11.1731	15.6809	13.8826	15.5699	0.735205	6.67e-28	-0.511568	3.63e-15	NA	NA
Aff2	AF4/FMR2 family, member 2	ENSMUSG00000031189	23.7295	21.3473	17.0997	12.1182	10.8384	9.74374	17.9245	16.5359	18.7532	0.967522	3.42e-23	-0.295113	0.00099436	0.653234	1.71e-16
Aftph	aftiphilin	ENSMUSG00000049659	24.6178	21.5852	22.8327	16.8478	14.4255	15.7308	25.3753	25.1313	25.8216	0.532989	8.29e-16	NA	NA	0.612329	3.05e-25
Aga	aspartylglucosaminidase	ENSMUSG00000031521	32.6252	35.591	33.0287	22.5541	23.6707	22.9408	23.5378	24.3841	18.5095	0.702422	1.1e-17	-0.735248	3.61e-18	NA	NA
Agpat4	1-acylglycerol-3-phosphate O-acyltransferase 4 (lysophosphatidic acid acyltransferase, delta)	ENSMUSG00000023827	8.84979	8.67845	9.29456	16.5327	15.9983	15.5913	20.6409	19.8095	19.4278	-0.815293	1.2e-17	1.08512	5.76e-30	NA	NA
Agt	angiotensinogen (serpin peptidase inhibitor, clade A, member 8)	ENSMUSG00000031980	10.0918	8.45152	9.88464	26.0501	23.3356	23.6748	7.04101	7.89	7.96013	-1.35865	3.87e-50	-0.407751	0.00100847	-1.78273	8.34e-90
Agtr2	angiotensin II receptor, type 2	ENSMUSG00000068122	9.48863	9.47632	9.02436	0.635315	0.64709	0.73841	1.59056	1.83049	1.41272	3.78058	6.49e-157	-2.64951	1.53e-91	1.11103	4.37e-07
Ahcy	S-adenosylhomocysteine hydrolase	ENSMUSG00000027597	52.2708	49.9195	51.9035	29.4828	28.0726	30.2095	25.8565	25.5739	25.7102	0.840228	2.41e-40	-1.2935	3.37e-90	-0.472348	6.32e-12
Ahr	aryl-hydrocarbon receptor	ENSMUSG00000019256	1.59184	1.99959	1.85691	6.25703	5.8601	5.05766	5.22137	5.31381	5.12218	-1.60521	3.13e-42	1.44522	7.9e-35	NA	NA
AI413582	expressed sequence AI413582	ENSMUSG00000062753	5.91536	7.53267	7.9739	8.7769	10.4179	10.6538	4.51256	4.19348	3.53491	NA	NA	-0.978715	8.88e-06	-1.19804	2.93e-09
AI480526	expressed sequence AI480526	ENSMUSG00000090086	12.3589	11.8217	8.58804	18.9748	9.41847	17.6507	10.615	9.0642	8.81254	NA	NA	NA	NA	-0.773662	0.014512
AI597479	expressed sequence AI597479	ENSMUSG00000010290	13.4649	12.4358	13.026	7.80209	6.93063	6.71173	9.68415	8.65178	9.91681	0.868759	2.6e-26	-0.557245	3.31e-11	0.292747	0.000767388
AI987944	expressed sequence AI987944	ENSMUSG00000056383	5.12837	6.07898	5.45173	4.22109	4.80996	3.63817	7.15538	7.29268	5.9423	0.542097	3.41e-05	NA	NA	0.779573	9.12e-11
Aif1l	allograft inflammatory factor 1-like	ENSMUSG00000001864	26.3623	24.8443	26.4887	11.155	11.6534	10.8443	16.828	16.1392	15.4383	1.25223	4.65e-67	-0.791129	8.11e-29	0.442325	2.17e-09
Ak2	adenylate kinase 2	ENSMUSG00000028792	59.4512	59.4979	62.1603	39.4066	40.2382	40.3803	57.6364	57.4827	55.4095	0.601095	1.43e-22	NA	NA	0.404796	2.15e-13
Ak4	adenylate kinase 4	ENSMUSG00000028527	24.1969	24.6819	24.507	15.3229	14.3641	13.2409	16.1325	16.5159	15.5771	0.744485	6.05e-33	-0.692231	4.09e-29	NA	NA
Ak6	adenylate kinase 6	ENSMUSG00000078941	40.9871	43.3092	49.2862	32.4324	31.8515	33.7258	39.5898	37.6271	39.115	0.841145	2.22e-07	NA	NA	0.594637	0.000164386
Akap12	A kinase (PRKA) anchor protein (gravin) 12	ENSMUSG00000038587	2.39781	2.06193	1.93415	6.07292	5.80844	5.95992	3.8528	3.80475	4.25059	-1.4759	7.09e-52	0.862589	4.27e-14	-0.630929	1.41e-14
Akap7	A kinase (PRKA) anchor protein 7	ENSMUSG00000039166	15.6875	18.2149	15.4715	12.9023	11.3643	13.3732	15.5665	15.2193	14.7876	0.778394	1.14e-17	NA	NA	0.533293	3.49e-09
Akr1b10	aldo-keto reductase family 1, member B10 (aldose reductase)	ENSMUSG00000061758	6.89159	8.42665	6.9299	14.9937	14.154	15.0626	9.65052	11.2583	8.94586	-0.964208	8.16e-16	0.338187	0.0176997	-0.645557	3.71e-09
Akr1b8	aldo-keto reductase family 1, member B8	ENSMUSG00000029762	5.83064	6.40578	6.41748	17.4496	16.9936	17.1403	7.72358	9.19243	6.84937	-1.46664	1.4e-36	NA	NA	-1.24366	1.39e-28
Akr1c13	aldo-keto reductase family 1, member C13	ENSMUSG00000021213	5.1204	5.08377	5.71093	0.918614	0.61798	1.0809	1.48483	1.10413	1.65128	2.69596	1.41e-28	-2.07343	4.94e-17	NA	NA
Akr1c14	aldo-keto reductase family 1, member C14	ENSMUSG00000033715	130.423	126.84	124.917	69.235	67.5904	62.9022	99.8684	96.4927	92.0474	0.798233	2.65e-62	-0.492592	4.43e-29	0.286797	3.66e-10
Akr1cl	aldo-keto reductase family 1, member C-like	ENSMUSG00000025955	606.886	635.407	672.174	542.055	527.391	536.911	858.554	915.269	848.325	0.280297	2.16e-08	0.36691	9.82e-13	0.628358	1.95e-51
Akt1	thymoma viral proto-oncogene 1	ENSMUSG00000001729	69.5587	67.3551	67.3723	100.141	104.761	109.251	71.8082	74.5437	74.3252	-0.610641	6.17e-28	NA	NA	-0.603546	7.43e-30
Alcam	activated leukocyte cell adhesion molecule	ENSMUSG00000022636	26.097	24.7605	24.002	7.87504	7.90169	7.8954	19.2923	18.1885	18.8752	1.66636	2.21e-170	-0.464705	1.68e-17	1.18279	6.18e-90
Aldh18a1	aldehyde dehydrogenase 18 family, member A1	ENSMUSG00000025007	23.2064	23.1314	23.5408	14.3521	13.0409	14.4458	11.703	11.2658	11.5238	0.759738	3.17e-31	-1.09242	2.39e-57	-0.351629	6.91e-07
Aldh1a1	aldehyde dehydrogenase family 1, subfamily A1	ENSMUSG00000053279	124.134	118.565	126.652	82.8283	81.1707	82.3197	238.541	241.061	232.073	0.587158	3e-30	0.858852	7.45e-77	1.42724	1.76e-253
Aldh1b1	aldehyde dehydrogenase 1 family, member B1	ENSMUSG00000035561	7.50508	8.33085	7.55724	11.8406	12.2974	12.8312	11.7196	11.5685	10.9155	-0.658643	8.99e-11	0.457982	1.01e-05	NA	NA
Aldh3b1	aldehyde dehydrogenase 3 family, member B1	ENSMUSG00000024885	11.6519	13.8729	12.8111	4.81322	5.15974	4.74193	7.34375	7.86883	8.80685	1.37005	1.53e-33	-0.757803	6.03e-11	0.593125	1.51e-06
Aldh5a1	aldhehyde dehydrogenase family 5, subfamily A1	ENSMUSG00000035936	6.36936	5.52706	5.85948	3.58441	3.25206	3.01292	5.62265	5.30521	5.39523	0.83334	3.15e-16	NA	NA	0.61022	7.32e-10
Aldoa	aldolase A, fructose-bisphosphate	ENSMUSG00000114515	2.31937	1.62514	2.02375	0.871047	1.27742	0.979101	0.67157	1.30985	0.744329	0.905735	0.0166928	-1.07116	0.0123262	NA	NA
Aldoc	aldolase C, fructose-bisphosphate	ENSMUSG00000017390	8.45038	7.88709	7.1317	1.59739	1.54693	1.74259	1.70193	1.65803	2.44689	2.25608	9.7e-66	-2.12626	4.74e-45	NA	NA
Alg8	asparagine-linked glycosylation 8 (alpha-1,3-glucosyltransferase)	ENSMUSG00000035704	5.47185	5.38245	5.47358	2.75305	2.52096	2.19879	3.79669	3.32593	2.96089	1.1279	6.65e-14	-0.832336	8.61e-08	NA	NA
Alpk3	alpha-kinase 3	ENSMUSG00000038763	10.4996	9.31286	7.93065	1.55189	1.43921	1.2089	5.10659	5.08185	4.94466	2.73168	6.11e-142	-0.956738	1.38e-26	1.75558	3.53e-64
Alyref	Aly/REF export factor	ENSMUSG00000025134	29.6296	30.8745	32.6625	18.4922	19.3905	17.9013	16.3665	17.4618	15.019	0.735013	1.27e-24	-0.992851	4.85e-42	-0.276559	0.000194928
Amd1	S-adenosylmethionine decarboxylase 1	ENSMUSG00000075232	27.0901	27.4047	27.2663	17.2407	17.8022	15.9008	28.8951	27.6747	27.3858	0.591884	3.81e-17	NA	NA	0.569946	9.98e-18
Amd2	S-adenosylmethionine decarboxylase 2	ENSMUSG00000063953	5.32089	6.36085	6.02302	3.09748	3.18653	3.01644	4.38431	5.5911	5.10605	0.723731	0.00525943	-0.861281	0.00278578	NA	NA
Amdhd2	amidohydrolase domain containing 2	ENSMUSG00000036820	7.77938	6.98542	5.91882	13.9548	13.5624	13.8293	9.30835	8.74452	7.81355	-0.995132	1.64e-17	NA	NA	-0.776094	3.57e-13
Amh	anti-Mullerian hormone	ENSMUSG00000035262	938.772	1007.42	1062.89	37.4229	37.0596	38.3489	222.83	228.805	222.355	4.75986	0	-2.24951	0	2.49171	0
Amhr2	anti-Mullerian hormone type 2 receptor	ENSMUSG00000023047	158.85	161.357	167.134	106.12	108.597	108.634	192.46	207.128	203.585	0.610812	2.11e-30	NA	NA	0.815651	8.84e-60
Amigo2	adhesion molecule with Ig like domain 2	ENSMUSG00000048218	8.85239	9.07255	9.37977	5.99782	5.74919	5.41033	7.95123	7.63578	6.73459	0.702347	2.85e-12	-0.382419	0.000212009	0.301024	0.00346406
Ammecr1	Alport syndrome, mental retardation, midface hypoplasia and elliptocytosis chromosomal region gene 1	ENSMUSG00000042225	9.81055	9.19525	9.82191	4.10751	4.17824	3.62611	6.17095	6.25068	5.70132	1.29616	2.26e-53	-0.760804	2.44e-22	0.516797	7.99e-09
Amotl1	angiomotin-like 1	ENSMUSG00000013076	10.0157	8.86661	8.50372	16.4782	14.634	14.0064	8.81505	8.63611	8.74354	-0.703433	1.98e-25	NA	NA	-0.880199	3.56e-50
Amotl2	angiomotin-like 2	ENSMUSG00000032531	16.4433	15.2322	14.7264	28.5751	26.7431	27.1133	28.7137	29.7025	30.157	-0.811083	2.23e-40	0.858518	1.79e-42	NA	NA
Anapc11	anaphase promoting complex subunit 11	ENSMUSG00000025135	39.9173	42.1541	45.6882	28.2279	32.2695	29.0826	25.7355	27.394	22.1736	0.603076	4.36e-14	-0.831954	4.44e-21	NA	NA
Anapc13	anaphase promoting complex subunit 13	ENSMUSG00000035048	43.5093	51.9037	49.5593	26.8634	33.0226	36.1169	36.7558	41.4252	38.4743	0.615773	1.85e-07	-0.472555	1.86e-05	NA	NA
Angel1	angel homolog 1	ENSMUSG00000021257	4.37126	4.10091	4.13923	6.92091	6.86149	6.17631	4.66401	5.07121	5.52432	-0.678943	2.66e-11	NA	NA	-0.518968	1.79e-07
Angpt2	angiopoietin 2	ENSMUSG00000031465	15.4727	15.9418	16.5726	65.2172	64.7644	63.3042	20.8791	18.7446	20.3305	-1.98823	7.87e-260	NA	NA	-1.78434	5.92e-259
Angptl1	angiopoietin-like 1	ENSMUSG00000033544	30.4454	30.7541	29.9223	5.99368	5.36337	5.89813	21.9132	21.5433	21.4072	2.37366	1.25e-187	-0.527106	1.81e-15	1.82776	3.77e-111
Angptl2	angiopoietin-like 2	ENSMUSG00000004105	39.9226	38.9668	37.1479	64.445	63.1844	58.9923	72.2966	61.7037	66.9582	-0.669881	8e-35	0.711752	1.93e-33	NA	NA
Angptl6	angiopoietin-like 6	ENSMUSG00000038742	6.38186	6.55221	7.21399	11.3466	12.2892	12.7996	8.38926	8.69682	8.16139	-0.841257	7.71e-11	0.291122	0.0413418	-0.568974	1.23e-06
Ank	progressive ankylosis	ENSMUSG00000022265	3.84582	3.53188	3.67094	24.7827	22.8639	21.2038	4.83817	4.45475	4.88224	-2.62112	6.06e-198	0.274304	0.0246834	-2.36451	3.27e-194
Ank1	ankyrin 1, erythroid	ENSMUSG00000031543	5.23968	11.3586	11.4945	0.173249	0.088053	0.154216	0.50488	0.562701	0.437716	4.97177	5.23e-166	-3.24847	1.26e-116	1.70341	3.12e-09
Ankrd13b	ankyrin repeat domain 13b	ENSMUSG00000037907	7.57069	7.51838	7.06325	13.7093	11.3402	12.5247	8.95924	7.19597	7.33926	-0.757822	7.98e-17	NA	NA	-0.748511	4.46e-16
Ankrd23	ankyrin repeat domain 23	ENSMUSG00000067653	11.3051	11.4431	11.4577	5.7931	4.57676	5.98919	7.19756	8.60939	8.5998	0.974707	0.00265934	NA	NA	0.811296	0.0187936
Ankrd37	ankyrin repeat domain 37	ENSMUSG00000050914	12.3828	13.9325	14.9377	8.2638	7.23371	8.17162	8.92666	8.87718	7.50828	1.03342	3.11e-08	-1.04787	1.49e-07	NA	NA
Ankrd39	ankyrin repeat domain 39	ENSMUSG00000079610	9.2257	10.1882	9.6992	4.64077	3.51011	5.59842	6.58658	7.91107	8.71789	1.06479	8.14e-14	-0.470194	0.000332117	0.573316	0.000355826
Anln	anillin, actin binding protein	ENSMUSG00000036777	9.73976	9.17316	8.70503	1.97731	1.74279	1.88109	3.31521	3.07773	3.51493	2.27066	7.48e-118	-1.54385	2.09e-56	0.707496	9.3e-09
Ano1	anoctamin 1, calcium activated chloride channel	ENSMUSG00000031075	14.0286	12.5991	13.4323	5.54153	4.52478	5.33526	7.27861	6.45176	7.215	1.41319	6.09e-61	-1.03018	8.78e-35	0.363807	0.00011783
Ano4	anoctamin 4	ENSMUSG00000035189	34.8063	32.517	28.1825	8.17609	7.98532	7.70894	23.9825	22.707	26.036	2.01854	1.1e-157	-0.45973	7.58e-11	1.53991	6.26e-96
Anp32e	acidic (leucine-rich) nuclear phosphoprotein 32 family, member E	ENSMUSG00000015749	37.1455	34.9805	35.1895	16.0938	14.3446	13.8521	22.0677	22.8225	21.9456	1.34265	1.27e-89	-0.772655	9.95e-41	0.550952	9.92e-16
Antxr1	anthrax toxin receptor 1	ENSMUSG00000033420	22.2483	21.1031	20.1063	37.3645	34.9863	32.9694	24.912	25.223	26.751	-0.733071	3.72e-37	NA	NA	-0.551166	1.57e-23
Antxr2	anthrax toxin receptor 2	ENSMUSG00000029338	5.11341	4.6721	4.43348	12.0875	12.7267	11.9794	11.0858	11.2445	12.198	-1.29592	4.92e-60	1.19673	5.16e-43	NA	NA
Anxa1	annexin A1	ENSMUSG00000024659	9.66757	9.58085	9.78186	18.2928	17.6487	17.8862	14.1491	15.6808	15.2092	-0.894964	2.99e-21	0.570994	8.52e-08	-0.342299	5.37e-05
Anxa5	annexin A5	ENSMUSG00000027712	55.9303	57.0032	55.2765	125.864	123.543	128.145	87.8685	92.4323	91.8089	-1.13202	4.07e-102	0.585704	9.15e-27	-0.56509	1.12e-33
Anxa6	annexin A6	ENSMUSG00000018340	39.8573	40.698	41.1779	92.3703	87.434	92.9312	44.4904	47.4753	45.1666	-1.15577	5.28e-106	NA	NA	-1.10609	1.54e-105
Aopep	aminopeptidase O	ENSMUSG00000021458	9.56563	7.75375	8.57046	15.6697	12.6897	14.2006	13.631	13.1594	12.4591	-0.787257	1.28e-12	0.509768	1.59e-05	-0.296238	0.00213661
Ap1m1	adaptor-related protein complex AP-1, mu subunit 1	ENSMUSG00000003033	27.0001	26.9973	25.6287	36.3512	34.4672	36.4448	24.8256	23.1379	25.9524	-0.453065	9.17e-12	NA	NA	-0.639155	9.72e-23
Ap1s2	adaptor-related protein complex 1, sigma 2 subunit	ENSMUSG00000031367	4.28758	4.53295	3.78003	6.50742	5.06276	5.08497	2.78318	2.79437	3.14319	-0.291435	0.021306	-0.588905	6e-05	-0.899031	1.6e-11
Ap3s1	adaptor-related protein complex 3, sigma 1 subunit	ENSMUSG00000024480	38.2919	36.5189	37.9401	24.1305	24.0167	23.6999	30.8666	30.8444	28.0428	0.648484	5.35e-19	-0.457576	5.22e-10	NA	NA
Apbb1	amyloid beta (A4) precursor protein-binding, family B, member 1	ENSMUSG00000037032	2.7505	2.52587	2.7724	7.45157	7.77229	7.94895	4.11021	3.6765	3.42166	-1.42254	2.94e-31	0.350891	0.0207074	-1.09142	3.19e-22
Apbb2	amyloid beta (A4) precursor protein-binding, family B, member 2	ENSMUSG00000029207	3.58961	2.98733	3.35141	7.91126	7.39586	6.48566	7.97154	6.55176	7.48256	-1.083	5.54e-33	1.13387	1.37e-29	NA	NA
Aplp1	amyloid beta (A4) precursor-like protein 1	ENSMUSG00000006651	8.27537	9.49039	9.71747	12.5242	11.5401	10.9944	3.92479	3.94378	4.81111	-0.343801	0.000654248	-1.22354	5.52e-20	-1.58587	5.8e-44
Apoa1	apolipoprotein A-I	ENSMUSG00000032083	35.2597	36.9861	40.2171	9.14034	8.51716	8.99543	31.2624	34.7834	29.7533	2.07123	2.71e-92	-0.320703	0.00050566	1.73169	1.11e-64
Apoa4	apolipoprotein A-IV	ENSMUSG00000032080	73.9862	77.1931	80.1908	18.3907	18.6768	20.1176	30.5738	32.2037	30.1873	2.16355	3.11e-171	-1.38086	2.56e-77	0.763889	2.73e-18
Apoc3	apolipoprotein C-III	ENSMUSG00000032081	14.4692	17.7066	20.3804	2.70042	1.32423	1.54826	4.419	4.76483	3.77686	2.88186	1.17e-37	-1.92014	1.76e-19	0.941133	0.00138745
Apoe	apolipoprotein E	ENSMUSG00000002985	36.5834	36.2339	36.0462	275.312	283.886	274.278	100.346	97.5748	98.1427	-2.89748	0	1.32345	2.2e-107	-1.5928	2.22e-230
Apool	apolipoprotein O-like	ENSMUSG00000025525	17.0912	16.9531	17.2886	10.8098	11.799	10.2638	15.2733	15.9225	15.9365	0.636088	5.79e-09	NA	NA	0.43311	6.58e-05
Appl1	adaptor protein, phosphotyrosine interaction, PH domain and leucine zipper containing 1	ENSMUSG00000040760	12.2074	11.6346	12.0101	7.77415	6.92135	6.8205	12.0879	11.5883	11.5044	0.743402	6.72e-32	NA	NA	0.595352	9.06e-24
Ar	androgen receptor	ENSMUSG00000046532	9.9683	9.10917	8.60397	5.12493	5.52306	4.63893	9.24954	8.06417	8.58206	0.858055	6.75e-28	NA	NA	0.654914	8.02e-19
Arap1	ArfGAP with RhoGAP domain, ankyrin repeat and PH domain 1	ENSMUSG00000032812	11.1767	13.3913	12.9862	21.3538	21.6212	22.031	16.628	18.5533	17.2181	-0.777946	4.86e-28	0.421608	1.75e-08	-0.375001	1.33e-10
Arap2	ArfGAP with RhoGAP domain, ankyrin repeat and PH domain 2	ENSMUSG00000037999	3.76228	3.87458	4.36119	7.77587	7.48519	7.3332	5.06462	5.11358	6.05918	-0.940664	2.14e-28	0.392797	4.56e-05	-0.566172	5.04e-12
Arhgap10	Rho GTPase activating protein 10	ENSMUSG00000037148	14.2818	14.9959	14.249	24.7199	23.3759	24.3567	17.3974	16.7773	17.1009	-0.678517	1.95e-22	NA	NA	-0.55112	1.32e-18
Arhgap11a	Rho GTPase activating protein 11A	ENSMUSG00000041219	10.3053	9.17174	8.2215	2.25317	2.02562	2.20304	3.45539	3.40312	3.81975	2.07317	5.47e-93	-1.43331	1.7e-45	0.62059	1.48e-07
Arhgap19	Rho GTPase activating protein 19	ENSMUSG00000025154	6.76355	6.9165	7.06406	9.58667	8.70571	9.66123	4.2842	4.47287	4.78881	-0.394616	6.23e-07	-0.759355	1.92e-14	-1.17267	6.48e-44
Arhgap20os	Rho GTPase activating protein 20, opposite strand	ENSMUSG00000074354	3.21979	3.74903	5.46532	6.82022	7.98513	7.33706	5.55731	4.40754	4.73996	-0.698873	4.3e-05	NA	NA	-0.71431	1.22e-06
Arhgap22	Rho GTPase activating protein 22	ENSMUSG00000063506	2.08896	1.76068	2.64621	4.81071	5.54428	5.42004	10.4521	9.97261	8.54343	-1.11459	0.000282849	2.03302	9.61e-14	0.896887	8.17e-06
Arhgap23	Rho GTPase activating protein 23	ENSMUSG00000049807	6.83295	6.56452	6.02255	17.3248	15.6571	15.7618	11.133	12.1992	11.1694	-1.32214	2.19e-80	0.765409	8.84e-24	-0.575515	1.24e-21
Arhgap26	Rho GTPase activating protein 26	ENSMUSG00000036452	3.42062	3.30824	3.11788	2.13018	2.27834	2.05306	8.85958	5.48629	5.41991	0.708054	2.97e-10	0.757595	4.91e-16	1.44649	1.62e-52
Arhgap28	Rho GTPase activating protein 28	ENSMUSG00000024043	39.5566	38.8427	36.7912	17.7715	17.0458	16.2493	28.4392	26.23	26.1285	1.19258	1.83e-111	-0.612123	4.12e-34	0.561627	3.15e-27
Arhgap29	Rho GTPase activating protein 29	ENSMUSG00000039831	111.478	103.915	96.9093	76.9817	70.3848	67.6996	105.271	102.335	100.557	0.588533	8.9e-31	NA	NA	0.476904	3.39e-29
Arhgap31	Rho GTPase activating protein 31	ENSMUSG00000022799	48.9161	43.2284	39.1485	29.6153	28.0196	27.2398	27.5017	23.4458	25.7151	0.624395	1.39e-21	-0.835786	2.27e-34	NA	NA
Arhgap42	Rho GTPase activating protein 42	ENSMUSG00000050730	24.3207	24.0161	22.1283	44.1854	41.1304	39.7334	34.8617	32.6398	32.8929	-0.853143	1.62e-50	0.401381	2.33e-13	-0.470695	1.64e-24
Arhgap5	Rho GTPase activating protein 5	ENSMUSG00000035133	15.5382	15.6805	14.1675	9.74319	9.11565	8.38065	20.3658	20.4211	20.7495	0.837011	3.1e-37	0.378693	2.01e-13	1.19653	3.28e-90
Arhgdia	Rho GDP dissociation inhibitor (GDI) alpha	ENSMUSG00000025132	141.827	135.591	136.842	189.147	180.624	189.979	124.515	112.431	114.901	-0.423167	2.01e-19	-0.327702	4.28e-12	-0.769725	2.77e-65
Arhgdig	Rho GDP dissociation inhibitor (GDI) gamma	ENSMUSG00000073433	11.9336	14.3597	13.8467	7.29313	7.17382	7.70547	23.4327	23.7498	22.8985	0.840746	4.55e-10	0.736267	9.61e-11	1.55911	1.66e-45
Arhgef1	Rho guanine nucleotide exchange factor (GEF) 1	ENSMUSG00000040940	28.618	29.0709	27.9403	58.8896	45.9411	58.6722	34.7977	38.7187	32.697	-0.80802	3.44e-32	NA	NA	-0.666237	1.61e-22
Arhgef10l	Rho guanine nucleotide exchange factor (GEF) 10-like	ENSMUSG00000040964	4.7487	4.33474	5.0762	11.3958	11.4177	11.9961	10.6449	10.6722	10.6765	-1.29408	7.05e-48	1.11012	1.35e-33	NA	NA
Arhgef11	Rho guanine nucleotide exchange factor (GEF) 11	ENSMUSG00000041977	11.2981	10.345	9.76498	17.2593	14.7441	16.0491	14.4978	12.9055	15.411	-0.720169	1.15e-25	0.440226	1.69e-09	-0.298665	2.56e-07
Arhgef2	rho/rac guanine nucleotide exchange factor (GEF) 2	ENSMUSG00000028059	8.08432	7.1305	6.88366	19.6788	14.7377	15.7978	13.5576	13.8884	13.4416	-1.11716	1.59e-46	0.82299	6.99e-25	-0.312928	3.19e-06
Arhgef25	Rho guanine nucleotide exchange factor (GEF) 25	ENSMUSG00000019467	7.15352	6.20958	6.61359	22.2251	19.4154	24.5769	6.17979	6.5837	5.65878	-1.71079	8.64e-68	NA	NA	-1.92786	7.98e-89
Arhgef39	Rho guanine nucleotide exchange factor (GEF) 39	ENSMUSG00000051517	9.14122	9.79735	10.0213	4.02775	3.8366	4.55079	6.81823	7.36297	5.91566	1.35918	7.05e-25	-0.696285	1.43e-07	0.643816	5.94e-06
Arhgef40	Rho guanine nucleotide exchange factor (GEF) 40	ENSMUSG00000004562	8.30758	7.62713	8.10547	25.4635	19.4819	21.7552	7.46595	8.09655	8.35158	-1.48779	4.44e-95	NA	NA	-1.47435	6.9e-99
Arhgef6	Rac/Cdc42 guanine nucleotide exchange factor (GEF) 6	ENSMUSG00000031133	4.61529	4.51665	3.68789	9.81011	8.44736	9.75518	5.88051	6.11433	7.64411	-1.60124	1.13e-47	1.02496	4.23e-16	-0.593842	5.6e-10
Arid5b	AT rich interactive domain 5B (MRF1-like)	ENSMUSG00000019947	3.86819	3.58334	3.2527	7.59232	6.80564	6.21539	11.3918	9.5446	10.8564	-0.875915	3.05e-23	1.44939	1.26e-67	0.554337	4.97e-15
Arl4c	ADP-ribosylation factor-like 4C	ENSMUSG00000049866	5.06033	4.26234	4.53891	10.1069	8.51142	8.22676	5.04518	4.74646	5.34424	-0.844529	1.25e-19	NA	NA	-0.830419	1.33e-20
Arl5c	ADP-ribosylation factor-like 5C	ENSMUSG00000038352	6.3803	7.3781	6.94784	3.1037	3.76861	4.59459	2.77357	2.21158	2.36817	0.919082	1.93e-09	-1.70818	2.54e-22	-0.807398	4.49e-05
Arl6ip1	ADP-ribosylation factor-like 6 interacting protein 1	ENSMUSG00000030654	63.704	61.8748	61.8845	35.4908	34.3411	33.2287	49.839	49.7455	46.3531	0.876645	6.35e-56	-0.439204	3.5e-16	0.418583	2.29e-14
Arl6ip5	ADP-ribosylation factor-like 6 interacting protein 5	ENSMUSG00000035199	17.0633	18.4709	18.2772	31.6915	31.915	30.2082	35.299	33.5764	33.7074	-0.788734	1.29e-20	0.836114	2.79e-23	NA	NA
Arl6ip6	ADP-ribosylation factor-like 6 interacting protein 6	ENSMUSG00000026960	24.9785	24.3199	23.852	15.4588	13.9617	13.8819	26.6932	27.9001	24.3468	0.810377	1.32e-29	NA	NA	0.827924	6.86e-34
Armc6	armadillo repeat containing 6	ENSMUSG00000002343	8.48105	9.15266	8.48269	9.12046	9.93451	10.0339	6.55028	6.99702	6.32787	NA	NA	-0.367977	0.00286272	-0.624212	2.44e-08
Armcx2	armadillo repeat containing, X-linked 2	ENSMUSG00000033436	32.4146	31.8977	28.5667	45.5483	39.044	41.2055	28.9999	26.4005	28.1699	-0.424502	2.24e-14	NA	NA	-0.666167	2.63e-39
Armcx5	armadillo repeat containing, X-linked 5	ENSMUSG00000072969	14.3656	13.9054	13.6281	5.86108	5.21867	5.59696	6.26216	6.40611	6.01904	1.46629	6.81e-55	-1.24899	9.44e-39	NA	NA
Arnt2	aryl hydrocarbon receptor nuclear translocator 2	ENSMUSG00000015709	18.2992	16.1903	14.5981	51.7805	51.3839	50.6492	33.3132	32.3166	32.4481	-1.58147	1.22e-153	0.91857	1.46e-48	-0.681738	6.01e-45
Arpc1b	actin related protein 2/3 complex, subunit 1B	ENSMUSG00000029622	32.915	32.8537	43.8146	67.157	73.688	76.6141	38.3931	43.9837	33.5722	-0.929637	3.98e-43	NA	NA	-0.940586	4.04e-61
Arpc3	actin related protein 2/3 complex, subunit 3	ENSMUSG00000029465	42.9918	43.941	46.1864	60.8766	61.4156	59.3319	40.1563	35.2989	35.1209	-0.429824	5.86e-09	-0.380005	1.17e-05	-0.829322	5.16e-29
Arpin	actin-related protein 2/3 complex inhibitor	ENSMUSG00000039043	6.3548	6.19378	6.17769	10.0083	9.79242	9.84949	8.77678	7.67762	7.36879	-0.622433	1.12e-09	NA	NA	-0.408764	2.12e-05
Arrb1	arrestin, beta 1	ENSMUSG00000018909	8.58619	7.39711	7.19902	16.5831	14.6904	15.7995	9.20092	9.32786	9.60073	-1.00868	3.18e-51	NA	NA	-0.845509	2.18e-49
Arrb2	arrestin, beta 2	ENSMUSG00000060216	11.3647	12.1372	11.7817	15.9232	14.3422	17.3407	10.8419	9.5939	9.18862	-0.415938	2.16e-05	-0.310681	0.00616489	-0.746143	2.42e-14
Arrdc3	arrestin domain containing 3	ENSMUSG00000074794	54.7182	53.7683	51.6858	91.8473	84.0853	82.9762	57.1044	54.8041	55.1936	-0.684463	3.79e-45	NA	NA	-0.721826	4.85e-63
Arsa	arylsulfatase A	ENSMUSG00000022620	4.34044	3.43931	3.86129	6.95985	6.10977	6.42855	3.10849	2.88883	3.18662	-0.69528	1.31e-10	-0.352809	0.0099253	-1.06667	1.84e-21
Arsb	arylsulfatase B	ENSMUSG00000042082	15.2769	14.4552	14.0127	9.21294	9.08348	9.1559	8.40571	7.78794	9.05026	0.686627	4.14e-22	-0.876758	8.81e-29	NA	NA
Arx	aristaless related homeobox	ENSMUSG00000035277	1.47002	1.25973	1.45165	10.286	10.3548	9.32291	1.54878	1.1844	1.67559	-2.81324	3e-93	NA	NA	-2.85089	6.24e-98
Arxes2	adipocyte-related X-chromosome expressed sequence 2	ENSMUSG00000048040	126.243	127.454	132.601	76.8265	78.4241	75.5972	189.37	195.237	183.926	1.04332	1.58e-68	0.48329	4.37e-21	1.50778	4.23e-188
Asah1	N-acylsphingosine amidohydrolase 1	ENSMUSG00000031591	43.4869	38.1209	40.3342	26.9906	25.5993	24.9358	38.6986	40.5219	39.8843	0.627102	2.3e-24	NA	NA	0.503696	3.07e-20
Asap2	ArfGAP with SH3 domain, ankyrin repeat and PH domain 2	ENSMUSG00000052632	7.249	6.27801	5.76913	9.12237	8.23881	8.57031	5.58622	5.26061	4.93358	-0.525101	2.24e-09	-0.377446	0.000253442	-0.921475	2.27e-27
Asb4	ankyrin repeat and SOCS box-containing 4	ENSMUSG00000042607	7.99658	8.23743	8.06159	20.6785	18.2115	18.2218	4.52343	3.3459	3.92422	-1.20686	1.27e-53	-1.12866	7.81e-23	-2.3562	8.29e-146
Asf1b	anti-silencing function 1B histone chaperone	ENSMUSG00000005470	6.48435	6.37048	6.2878	2.16998	2.70925	2.81857	3.23296	3.56524	3.68148	1.29487	3.97e-16	-0.924205	3.21e-09	NA	NA
Asns	asparagine synthetase	ENSMUSG00000029752	41.1542	42.6886	43.2882	8.71	8.28281	7.5339	19.0162	20.1672	19.9999	2.36322	4.3e-191	-1.17301	8.32e-60	1.17133	6.64e-41
Aspm	abnormal spindle microtubule assembly	ENSMUSG00000033952	5.89438	5.5754	5.46871	3.62063	2.90218	2.69505	6.35412	6.27386	5.76175	1.25304	1.43e-49	NA	NA	0.976619	5.24e-33
Ass1	argininosuccinate synthetase 1	ENSMUSG00000076441	4.91195	4.02814	4.1796	14.1387	12.8055	13.104	3.89813	3.31958	4.14662	-1.63793	8.84e-40	NA	NA	-1.95924	3.75e-54
Atad1	ATPase family, AAA domain containing 1	ENSMUSG00000013662	24.5166	25.2306	26.0313	16.4676	15.1639	15.1498	25.4896	25.3337	24.6746	0.714883	1.56e-29	NA	NA	0.603253	9.61e-27
Atad2	ATPase family, AAA domain containing 2	ENSMUSG00000022360	9.56545	8.30618	8.42622	1.99558	1.82909	1.71803	2.94105	2.88628	3.04371	2.14831	1.43e-92	-1.57031	4.22e-52	0.558943	1.53e-05
Atat1	alpha tubulin acetyltransferase 1	ENSMUSG00000024426	16.9141	16.0103	17.9509	21.0399	16.3613	18.0008	12.8009	11.6521	13.6081	NA	NA	-0.595444	7.12e-08	-0.590209	3.28e-08
Atg10	autophagy related 10	ENSMUSG00000021619	4.29221	4.48823	3.83356	2.97655	3.7849	2.96202	6.4286	5.80737	6.45097	0.474439	0.00631346	0.412337	0.00986764	0.867916	1.37e-08
Atg12	autophagy related 12	ENSMUSG00000032905	23.0285	21.9944	21.9941	13.5248	12.3199	11.5709	20.9767	21.114	19.7254	0.829767	9.73e-39	NA	NA	0.615835	1.13e-23
Atg2a	autophagy related 2A	ENSMUSG00000024773	7.32438	6.70709	6.02256	10.6072	10.0852	10.6803	8.69951	8.58861	9.51882	-0.673776	3.7e-16	0.397829	1.16e-05	-0.294013	2.19e-05
Atg9a	autophagy related 9A	ENSMUSG00000033124	10.468	10.7775	10.3962	14.5662	12.554	13.4942	9.62317	9.32531	9.33158	-0.353528	2.06e-06	NA	NA	-0.608245	8.62e-18
Atoh8	atonal bHLH transcription factor 8	ENSMUSG00000037621	8.98078	9.3332	9.27775	47.9757	48.9127	48.7433	23.1388	21.6623	21.1474	-2.38564	1.1e-233	1.1606	9.37e-44	-1.24428	9.72e-98
Atp11c	ATPase, class VI, type 11C	ENSMUSG00000062949	5.99605	5.99772	5.6321	4.01996	3.70448	3.39183	6.05433	5.79937	5.59468	0.67722	1.53e-13	NA	NA	0.57114	5.75e-11
Atp13a3	ATPase type 13A3	ENSMUSG00000022533	13.5078	13.6242	13.5268	12.7185	12.7152	11.4615	19.0734	18.2572	18.8436	0.42218	6.42e-11	0.377062	6.18e-12	0.780288	1.08e-41
Atp1b1	ATPase, Na+/K+ transporting, beta 1 polypeptide	ENSMUSG00000026576	58.6184	59.8069	56.9835	30.9645	29.7224	29.3471	67.7274	66.7174	65.4851	0.843041	2.85e-50	NA	NA	0.978363	6.81e-83
Atp1b2	ATPase, Na+/K+ transporting, beta 2 polypeptide	ENSMUSG00000041329	128.52	113.272	112.096	87.0427	82.8857	79.6971	161.613	142.052	158.9	0.486974	3.92e-19	0.302902	1.23e-07	0.771095	5.81e-55
Atp2b4	ATPase, Ca++ transporting, plasma membrane 4	ENSMUSG00000026463	5.35341	5.38542	4.52105	14.3762	14.1934	12.945	5.59459	4.20946	4.45363	-1.34733	1.6e-94	NA	NA	-1.56528	1.07e-120
Atp5e	ATP synthase, H+ transporting, mitochondrial F1 complex, epsilon subunit	ENSMUSG00000016252	160.423	186.599	230.058	103.285	129.855	127.722	141.002	175.768	152.207	0.646612	0.000897052	NA	NA	NA	NA
Atp5j2	ATP synthase, H+ transporting, mitochondrial F0 complex, subunit F2	ENSMUSG00000038690	75.0299	93.0979	99.2551	48.5897	56.0895	59.5878	59.1486	70.3066	59.4984	0.71534	2.54e-13	-0.603555	4.37e-11	NA	NA
Atp5md	ATP synthase membrane subunit DAPIT	ENSMUSG00000071528	111.619	121.969	148.855	42.7346	51.4789	56.2147	86.4786	128.283	100.165	1.1594	1.97e-28	-0.306678	0.00386156	0.834076	2.37e-18
Atp7a	ATPase, Cu++ transporting, alpha polypeptide	ENSMUSG00000033792	19.0384	16.9619	15.0979	11.6363	11.6609	10.2151	12.0335	11.7059	11.933	0.612414	4.41e-15	-0.607457	1.39e-16	NA	NA
Atp9a	ATPase, class II, type 9A	ENSMUSG00000027546	27.7323	24.0722	26.4218	40.557	43.0001	41.9043	34.8256	34.9423	33.351	-0.673112	5.18e-26	0.322528	8.99e-08	-0.369474	9.07e-12
Atpaf2	ATP synthase mitochondrial F1 complex assembly factor 2	ENSMUSG00000042709	8.78123	9.23099	10.6067	6.61786	5.45752	6.25106	5.41947	5.21806	5.79812	0.742894	2.04e-09	-0.921894	1.04e-11	NA	NA
Atrnl1	attractin like 1	ENSMUSG00000054843	34.5941	30.8242	30.9188	21.6455	21.1218	20.768	25.854	25.7936	27.8317	0.612738	2.25e-30	-0.371706	7.44e-11	NA	NA
AU015836	expressed sequence AU015836	ENSMUSG00000081044	4.68922	3.93435	4.62201	6.92918	7.36716	7.16499	9.83637	8.88203	9.54068	-0.712297	1.03e-10	1.05757	4.89e-22	0.326443	0.000194144
AU020206	expressed sequence AU020206	ENSMUSG00000097415	115.105	116.295	106.938	78.8709	74.9748	74.801	142.882	132.255	138.479	0.613084	4.51e-37	NA	NA	0.805198	7.44e-84
AU022751	NA	ENSMUSG00000073294	15.865	15.4703	14.929	24.7262	26.3177	25.2077	29.5914	30.7955	30.08	-0.699875	3.29e-19	0.889012	5.5e-32	NA	NA
Aunip	aurora kinase A and ninein interacting protein	ENSMUSG00000078521	5.73226	5.27995	5.46091	3.03765	2.85083	3.00748	4.93563	4.70761	4.09245	0.881411	6.58e-07	-0.356064	0.0468683	0.506589	0.00600072
Aurka	aurora kinase A	ENSMUSG00000027496	14.3664	15.1686	15.5691	4.58016	5.23401	5.23662	8.29432	9.63067	8.01337	1.60741	2.73e-48	-0.888632	2.97e-16	0.699848	2.15e-08
Aurkb	aurora kinase B	ENSMUSG00000020897	18.7702	18.5416	19.0193	1.96632	1.79993	2.00747	3.91528	3.57484	4.4452	3.27409	4.97e-160	-2.30712	3.23e-85	0.9463	1.69e-07
Auts2	autism susceptibility candidate 2	ENSMUSG00000029673	5.72077	5.63768	4.59203	18.3529	16.6226	14.2407	9.04855	7.87893	8.07925	-1.56815	1.88e-42	0.71167	3.71e-08	-0.875412	1.22e-17
Axl	AXL receptor tyrosine kinase	ENSMUSG00000002602	86.6543	83.2965	77.6548	204.194	195.529	196.156	213.169	214.568	218.73	-1.25504	1.95e-164	1.29921	1.05e-186	NA	NA
B3glct	beta-3-glucosyltransferase	ENSMUSG00000051950	8.84751	7.99463	8.17101	4.88228	5.11417	4.45883	7.57999	6.87283	7.57859	0.809909	1.64e-19	NA	NA	0.541374	1.53e-09
B3gnt2	UDP-GlcNAc:betaGal beta-1,3-N-acetylglucosaminyltransferase 2	ENSMUSG00000051650	8.11642	7.86284	7.13876	8.28928	6.99382	7.68528	8.77586	7.84295	8.41666	-0.953614	1.42e-05	NA	NA	-0.683364	0.000736785
B3gnt9	UDP-GlcNAc:betaGal beta-1,3-N-acetylglucosaminyltransferase 9	ENSMUSG00000069920	1.78198	1.47968	1.7318	5.94953	6.20983	5.65483	3.43797	3.24296	3.45043	-1.80196	1.01e-26	0.949685	3.72e-06	-0.869709	4.11e-10
B4galt2	UDP-Gal:betaGlcNAc beta 1,4- galactosyltransferase, polypeptide 2	ENSMUSG00000028541	18.8511	19.7921	19.1705	31.1243	31.422	32.9441	21.6296	21.191	20.0221	-0.685616	8.74e-22	NA	NA	-0.688752	9.17e-25
B4galt4	UDP-Gal:betaGlcNAc beta 1,4-galactosyltransferase, polypeptide 4	ENSMUSG00000022793	16.7224	18.2352	17.104	11.1692	11.5698	11.5704	19.2957	15.2271	18.4778	0.601113	8e-13	NA	NA	0.567822	1.86e-10
Bach1	BTB and CNC homology 1, basic leucine zipper transcription factor 1	ENSMUSG00000025612	7.59438	7.29127	6.59335	11.2734	10.9488	10.0566	10.722	10.8614	9.77816	-0.587206	1.14e-14	0.480319	3.65e-10	NA	NA
Bag4	BCL2-associated athanogene 4	ENSMUSG00000037316	6.53514	5.7317	5.94309	4.48813	4.71947	4.09437	6.59905	6.42845	7.24083	0.611587	7.01e-08	NA	NA	0.586053	9.87e-08
Bahd1	bromo adjacent homology domain containing 1	ENSMUSG00000040007	7.32153	6.63565	7.05078	15.9747	16.3962	17.7377	10.6136	9.4931	9.56323	-1.23436	1.49e-62	0.390452	2.05e-06	-0.862792	2.11e-39
Baiap2l1	BAI1-associated protein 2-like 1	ENSMUSG00000038859	5.35519	4.54087	5.06662	6.37836	7.01607	6.68932	10.8869	10.0705	12.2804	-0.418736	7.76e-05	1.09465	1.93e-24	0.657392	3.06e-12
Basp1	brain abundant, membrane attached signal protein 1	ENSMUSG00000045763	2.0282	2.92317	2.76848	7.94889	8.53344	9.12705	4.10676	3.55231	3.28737	-1.67918	5.44e-28	0.418198	0.0333254	-1.284	1.04e-21
Bbc3	BCL2 binding component 3	ENSMUSG00000002083	4.75361	4.01066	5.09894	8.00224	8.89215	8.37481	7.61496	6.90095	7.64576	-0.88714	1.06e-10	0.574056	0.000151532	-0.33162	0.00577481
Bbip1	BBSome interacting protein 1	ENSMUSG00000084957	15.514	16.6741	15.8575	9.98976	11.9279	11.5093	12.6718	9.41217	12.7416	0.654947	9.94e-09	-0.400046	0.000534327	NA	NA
Bbs2	Bardet-Biedl syndrome 2 (human)	ENSMUSG00000031755	7.32791	6.48033	6.7649	6.02058	4.78957	5.20013	10.9315	10.2967	10.4558	0.408506	0.00015912	0.522739	3.76e-08	0.912049	1.14e-21
BC028528	cDNA sequence BC028528	ENSMUSG00000038543	2.13542	1.63007	2.27127	8.32156	7.52323	11.0043	2.48356	2.08494	2.27082	-1.37628	0.00017296	NA	NA	-1.69826	6.66e-06
BC034090	cDNA sequence BC034090	ENSMUSG00000033722	16.4779	14.0229	14.0399	8.96278	8.05955	9.7479	18.2209	17.7253	18.2062	0.642551	4.47e-16	0.271163	9.9e-05	0.894682	6.61e-39
BC052040	NA	ENSMUSG00000040282	4.06719	4.76515	4.70922	3.83774	3.19333	3.07773	5.7253	5.42107	5.75548	0.436862	0.00113719	NA	NA	0.645932	1.09e-07
BC055324	cDNA sequence BC055324	ENSMUSG00000041406	7.64218	7.95741	6.27054	3.74575	3.50203	4.51011	5.88358	5.46187	5.8928	0.905563	2.34e-13	-0.3943	0.00062557	0.492422	3.43e-05
Bc1	brain cytoplasmic RNA 1	ENSMUSG00000115783	91.06	112.742	132.686	45.3254	41.9056	36.9627	56.3657	88.4597	75.982	1.4409	2.21e-29	-0.689272	0.00369437	0.733737	1.7e-07
Bcam	basal cell adhesion molecule	ENSMUSG00000002980	23.0825	22.6731	22.6872	22.9942	24.9076	25.081	39.063	40.473	41.192	NA	NA	0.735765	2.83e-30	0.647746	2.07e-23
Bcan	brevican	ENSMUSG00000004892	8.14189	7.3092	7.03762	0.94497	0.927664	1.25024	1.77957	1.84204	1.43071	2.81649	5.62e-85	-2.22812	2.99e-55	0.569546	0.00656607
Bcas2	breast carcinoma amplified sequence 2	ENSMUSG00000005687	34.2891	35.4629	41.6432	21.5171	26.0159	23.9858	26.5184	33.9107	28.8067	0.691353	8.64e-19	-0.447325	4.1e-08	NA	NA
Bcas3	breast carcinoma amplified sequence 3	ENSMUSG00000059439	8.17589	7.54324	7.07391	12.768	12.3221	12.7204	10.0968	11.783	11.5658	-0.688296	1.49e-13	0.561045	1.43e-08	NA	NA
Bcat1	branched chain aminotransferase 1, cytosolic	ENSMUSG00000030268	32.5902	23.5162	24.5297	83.5561	77.7246	74.6415	72.6476	79.7244	71.0537	-1.42545	3.4e-174	1.2463	1.78e-145	NA	NA
Bche	butyrylcholinesterase	ENSMUSG00000027792	2.71335	2.93063	2.27592	3.45	3.41708	2.6233	5.74987	5.34768	5.61325	NA	NA	0.989675	2.96e-21	0.73492	7.45e-13
Bcl2l1	BCL2-like 1	ENSMUSG00000007659	29.3379	29.1927	29.9331	18.0018	20.1257	19.1956	18.1787	19.4996	18.8701	0.628927	8.72e-17	-0.729137	2.07e-24	NA	NA
Bcl2l10	Bcl2-like 10	ENSMUSG00000032191	17.0548	16.387	17.1429	16.5833	18.2793	18.0835	31.5928	36.017	33.5169	NA	NA	0.905723	3.12e-22	0.813923	2.18e-19
Bcl2l11	BCL2-like 11 (apoptosis facilitator)	ENSMUSG00000027381	3.40706	2.88308	3.01783	6.63617	5.97938	6.29007	3.31824	3.68982	3.51711	-0.986088	9.64e-22	NA	NA	-1.00949	3.89e-25
Bcl6	B cell leukemia/lymphoma 6	ENSMUSG00000022508	4.12961	4.64243	4.2029	12.668	12.4257	12.5992	8.20652	7.71688	8.38419	-1.50586	3.08e-60	0.836084	2.22e-15	-0.688915	8.14e-20
Bcl6b	B cell CLL/lymphoma 6, member B	ENSMUSG00000000317	0.637445	0.594263	0.384499	6.1885	5.80361	6.13027	0.163629	0.225964	0.138695	-3.53534	1.54e-81	-1.656	0.00016424	-5.20755	7.99e-82
Bcl7a	B cell CLL/lymphoma 7A	ENSMUSG00000029438	9.72477	8.93853	8.80785	11.04	10.1817	9.43108	7.79798	6.59595	6.82187	NA	NA	-0.44022	1.06e-07	-0.604975	1.1e-14
Bcl9	B cell CLL/lymphoma 9	ENSMUSG00000038256	8.52753	8.39498	7.45163	12.5416	11.4515	12.1069	9.86859	8.67813	9.34638	-0.590442	2.65e-18	NA	NA	-0.515786	2.93e-14
Bcorl1	BCL6 co-repressor-like 1	ENSMUSG00000036959	4.92601	4.43821	3.58884	8.3353	7.60377	7.6203	7.77011	7.06177	8.51892	-0.802823	6.01e-22	0.730546	1.68e-14	NA	NA
Bdh2	3-hydroxybutyrate dehydrogenase, type 2	ENSMUSG00000028167	0.852938	0.759918	0.647804	6.86902	6.4544	6.5996	3.38694	2.9599	3.68311	-3.06048	2.22e-31	1.97851	9.26e-10	-1.09904	4.24e-10
Bean1	brain expressed, associated with Nedd4, 1	ENSMUSG00000031872	3.79215	3.12603	3.81479	6.73021	6.38956	5.80713	2.79906	2.6105	2.18592	-0.827637	1.14e-10	-0.574551	0.00154105	-1.42158	6.35e-24
Bend4	BEN domain containing 4	ENSMUSG00000092060	20.7826	19.038	18.1419	9.95414	9.16766	9.15471	11.3811	10.47	11.452	1.03986	3.29e-65	-0.842308	5.78e-41	NA	NA
Bend5	BEN domain containing 5	ENSMUSG00000028545	2.52303	3.58242	3.73262	6.27074	6.57495	6.23772	6.43744	5.67436	5.28731	-0.838041	9.51e-07	0.69952	0.000177218	NA	NA
Bend7	BEN domain containing 7	ENSMUSG00000048186	3.75707	3.75029	3.70439	7.62844	6.7578	7.39709	6.88536	7.35198	7.69294	-0.903522	4.73e-14	0.917921	4.02e-13	NA	NA
Bet1	Bet1 golgi vesicular membrane trafficking protein	ENSMUSG00000032757	17.1912	18.0404	18.6194	10.7043	10.1622	10.0574	13.4247	15.6767	15.6043	0.830358	4.84e-18	-0.381207	0.000157216	0.430148	2.02e-05
Bex1	brain expressed X-linked 1	ENSMUSG00000050071	24.5134	27.7446	28.7945	15.8081	16.8795	16.5248	26.3931	27.4553	25.0987	1.03253	3.71e-15	NA	NA	0.942207	2.16e-13
Bex4	brain expressed X-linked 4	ENSMUSG00000047844	171.577	187.486	194.109	93.7613	98.8216	93.0991	130.91	156.306	146.298	0.985794	4.25e-51	-0.463582	2.18e-11	0.503376	3.3e-14
Bfsp1	beaded filament structural protein 1, in lens-CP94	ENSMUSG00000027420	2.60368	2.38466	2.16431	5.42208	5.51757	5.61166	4.01448	4.01613	3.37224	-1.22812	3.11e-17	0.630861	0.000226888	-0.616593	1.51e-06
Bgn	biglycan	ENSMUSG00000031375	12.2645	11.7884	11.8092	72.953	63.5438	62.1345	14.3139	11.7926	12.9677	-2.44171	1.45e-270	NA	NA	-2.41529	1.15e-281
Bhlhe40	basic helix-loop-helix family, member e40	ENSMUSG00000030103	18.5485	17.5207	18.5511	18.6387	18.6391	17.7969	11.1143	10.7572	11.6975	NA	NA	-0.75216	1.71e-20	-0.738112	3.15e-23
Bicc1	BicC family RNA binding protein 1	ENSMUSG00000014329	2.48005	1.65264	1.81968	14.977	14.5227	12.6071	2.99769	2.31802	2.85387	-2.91368	1.63e-163	0.392899	0.0121459	-2.53773	3.58e-171
Bicd1	BICD cargo adaptor 1	ENSMUSG00000003452	7.97079	8.27034	7.18061	4.44907	4.37425	4.37443	5.90869	5.8168	5.34769	1.02956	2.54e-38	-0.640192	2.27e-17	0.370472	1.13e-06
Bicra	BRD4 interacting chromatin remodeling complex associated protein	ENSMUSG00000070808	4.45657	4.16815	3.84193	7.72076	6.83009	6.90468	5.04676	4.2508	5.17225	-0.759294	1.14e-18	NA	NA	-0.599477	3.63e-13
Birc2	baculoviral IAP repeat-containing 2	ENSMUSG00000057367	13.9338	13.2911	12.6364	8.76179	7.51529	7.99429	15.1295	15.2838	14.3359	0.754102	2.28e-20	NA	NA	0.844259	3.29e-28
Birc5	baculoviral IAP repeat-containing 5	ENSMUSG00000017716	22.6928	25.7615	27.3801	13.8848	14.7028	14.0101	19.0869	24.2245	20.7316	0.961353	2.09e-21	-0.476265	1.16e-05	0.466096	2.32e-05
Birc6	baculoviral IAP repeat-containing 6	ENSMUSG00000024073	23.5556	21.4736	23.2528	14.803	12.7299	9.84348	18.2643	18.0607	18.6146	0.741228	7.58e-20	NA	NA	0.473602	3.96e-05
Bivm	basic, immunoglobulin-like variable motif containing	ENSMUSG00000041684	9.55336	9.85374	9.89133	7.71277	7.43392	6.97939	9.31003	8.16944	10.616	0.592881	4.9e-10	NA	NA	0.480693	5.05e-06
Blvra	biliverdin reductase A	ENSMUSG00000001999	12.1411	12.4921	11.4647	6.24679	6.65838	5.73622	9.19068	8.42365	8.82043	0.912221	3.35e-12	-0.559408	1.8e-05	0.334293	0.0166666
Bmf	BCL2 modifying factor	ENSMUSG00000040093	0.931383	0.78871	0.791901	11.2356	10.8133	10.9133	5.4849	4.90949	5.09325	-3.72288	3.35e-193	2.55533	4.31e-66	-1.1874	7.34e-54
Bmp1	bone morphogenetic protein 1	ENSMUSG00000022098	23.763	25.0197	23.0479	49.847	43.8287	48.2541	24.0014	24.6579	23.8262	-0.999728	6.59e-58	NA	NA	-1.10191	1.48e-84
Bmp15	bone morphogenetic protein 15	ENSMUSG00000023279	9.22265	8.60704	9.05572	10.115	9.14033	9.21429	21.2349	20.2054	21.2444	NA	NA	1.1454	1.29e-49	1.04792	1.03e-51
Bmp2	bone morphogenetic protein 2	ENSMUSG00000027358	10.3843	9.9207	9.75856	78.4309	79.4452	77.3405	56.8225	51.1653	54.1949	-2.94866	0	2.34685	0	-0.620637	1.49e-38
Bmper	BMP-binding endothelial regulator	ENSMUSG00000031963	21.2733	22.3633	21.7716	10.4842	9.71854	9.83693	22.3428	24.3765	22.5909	1.12342	2.37e-63	NA	NA	1.09986	1.55e-65
Bmt2	base methyltransferase of 25S rRNA 2	ENSMUSG00000042742	8.61588	9.2274	9.14844	6.86495	6.32302	6.03237	11.0959	10.712	11.4348	0.491408	6.56e-09	NA	NA	0.680711	1.28e-18
Bmyc	brain expressed myelocytomatosis oncogene	ENSMUSG00000049086	44.9592	46.0632	53.0439	39.7967	41.8338	41.2317	82.922	84.5453	80.3394	0.836615	3.34e-07	0.543111	0.000146001	1.36183	4.26e-26
Bnc2	basonuclin 2	ENSMUSG00000028487	2.17139	2.2909	1.7376	6.22247	5.75887	5.24081	3.03321	2.94572	3.03147	-1.51734	9.71e-32	0.479569	0.00176701	-1.05672	3.92e-21
Bnip3	BCL2/adenovirus E1B interacting protein 3	ENSMUSG00000078566	74.6873	69.862	74.297	40.4966	36.5671	36.1389	54.7698	55.526	52.1919	1.06826	4.51e-47	-0.562517	3.78e-14	0.486944	2.9e-10
Bok	BCL2-related ovarian killer	ENSMUSG00000026278	50.9747	48.2966	53.8292	17.3018	18.5518	18.1965	25.2377	25.4469	23.3379	1.47823	1.75e-76	-1.13619	3.75e-47	0.323286	0.000109862
Bpifb4	BPI fold containing family B, member 4	ENSMUSG00000074665	2.36818	1.72338	1.98448	9.793	9.97862	10.0425	6.66495	6.48237	5.42584	-2.2364	1.08e-40	1.46335	4.82e-13	-0.791069	3.3e-10
Bri3	brain protein I3	ENSMUSG00000047843	68.6341	74.5453	72.5473	127.903	139.776	130.455	104.926	89.5174	89.2604	-0.904743	3.25e-40	0.327522	5.62e-06	-0.596109	4.92e-19
Brip1os	BRCA1 interacting protein C-terminal helicase 1, opposite strand	ENSMUSG00000085208	11.6885	12.4749	12.1162	7.157	7.65414	7.14573	8.30405	8.0618	8.56353	0.705793	1.74e-19	-0.628014	5.92e-16	NA	NA
Bst2	bone marrow stromal cell antigen 2	ENSMUSG00000046718	303.424	348.232	378.172	207.457	232.934	218.607	248.108	256.072	247.135	0.660461	6.45e-17	-0.542892	2.11e-14	NA	NA
Btbd3	BTB (POZ) domain containing 3	ENSMUSG00000062098	26.5033	25.2731	24.4566	26.2632	24.8545	24.0619	13.9172	14.8286	14.985	NA	NA	-0.889148	5.05e-50	-0.881355	2.82e-54
Btg4	BTG anti-proliferation factor 4	ENSMUSG00000032056	5.78077	5.1314	6.14722	6.09878	6.16682	5.46181	11.0145	10.548	11.5974	NA	NA	0.8909	9.17e-11	0.795743	3.96e-11
Bub1	BUB1, mitotic checkpoint serine/threonine kinase	ENSMUSG00000027379	9.07073	9.08622	9.85686	1.69252	1.92051	1.57317	3.3508	3.46768	3.67041	2.45759	3.54e-100	-1.52928	2.43e-45	0.909202	3.43e-10
Bub1b	BUB1B, mitotic checkpoint serine/threonine kinase	ENSMUSG00000040084	14.2959	15.5936	13.1812	6.03663	6.01124	6.20193	12.8669	11.8212	12.8061	1.24746	1.78e-50	-0.27354	0.000441509	0.955145	5.31e-34
C1d	C1D nuclear receptor co-repressor	ENSMUSG00000000581	16.0586	17.6499	19.3227	9.10428	12.1048	8.61511	12.9894	14.8253	14.8289	0.943777	1.51e-28	-0.309035	0.000200599	0.615984	2.66e-14
C1galt1	core 1 synthase, glycoprotein-N-acetylgalactosamine 3-beta-galactosyltransferase, 1	ENSMUSG00000042460	30.6135	30.5176	28.3956	8.11124	8.37767	7.97986	25.0267	22.9434	24.8079	1.87556	3.22e-213	-0.38493	1.65e-12	1.47182	6.5e-140
C1galt1c1	C1GALT1-specific chaperone 1	ENSMUSG00000048970	10.6563	11.0321	12.4661	6.93184	7.23314	6.10357	9.18274	11.8993	9.08626	0.75039	3.1e-09	-0.297941	0.0245714	0.433625	0.00130046
C1qtnf1	C1q and tumor necrosis factor related protein 1	ENSMUSG00000017446	8.89359	8.70365	7.71247	28.7581	24.198	24.7801	27.5525	25.146	27.2105	-1.52873	1.46e-53	1.55719	7.99e-64	NA	NA
C1qtnf6	C1q and tumor necrosis factor related protein 6	ENSMUSG00000022440	22.1859	21.0496	21.4799	43.8737	43.7623	43.4882	23.6601	23.9042	22.5995	-0.998393	1.72e-57	NA	NA	-0.978593	3.31e-65
C1qtnf7	C1q and tumor necrosis factor related protein 7	ENSMUSG00000061535	8.59126	7.7827	7.07979	21.8438	20.8452	20.5415	17.3393	16.0207	15.807	-1.38819	1.19e-73	0.955941	9.39e-31	-0.451359	1.8e-14
C1ra	complement component 1, r subcomponent A	ENSMUSG00000055172	3.12903	2.67545	3.07211	11.2454	11.7531	11.1334	9.27682	8.7609	9.42247	-1.94558	7.74e-56	1.58534	5.25e-31	-0.378491	6.49e-05
C1s1	complement component 1, s subcomponent 1	ENSMUSG00000038521	2.1618	2.06845	1.86454	31.8936	27.8268	30.7175	15.5329	15.1697	14.4546	-3.80186	2.5e-201	2.7504	2.32e-83	-1.06905	7.43e-43
C77080	expressed sequence C77080	ENSMUSG00000050390	7.09303	6.5687	6.45043	13.2501	12.8125	12.5667	10.8323	10.5694	11.5544	-0.941251	7.41e-39	0.654626	2.07e-16	-0.305109	1.89e-06
C86187	expressed sequence C86187	ENSMUSG00000110001	8.57584	7.11895	7.39831	14.33	14.3541	12.3334	17.7702	15.8251	15.9975	-0.76194	3.67e-12	1.01191	4.01e-21	NA	NA
C87977	NA	ENSMUSG00000046262	11.2374	12.2769	11.4038	12.1646	12.5838	11.1723	24.2554	23.553	22.7179	NA	NA	0.961753	2.9e-26	0.92189	3.24e-29
C9orf72	C9orf72, member of C9orf72-SMCR8 complex	ENSMUSG00000028300	11.5302	11.6458	10.3116	8.85559	9.14503	7.68058	14.7581	13.788	13.9759	0.383051	8.69e-06	NA	NA	0.625725	7.3e-16
Cab39l	calcium binding protein 39-like	ENSMUSG00000021981	10.3856	10.5871	10.0477	6.42394	6.3426	5.91708	10.179	10.2844	9.36449	0.745536	1.02e-16	NA	NA	0.586398	3.73e-11
Cabin1	calcineurin binding protein 1	ENSMUSG00000020196	13.8311	12.2631	11.8569	22.899	22.612	24.0045	23.7042	22.927	24.0869	-0.616222	1.87e-24	0.650819	4.1e-27	NA	NA
Cables1	CDK5 and Abl enzyme substrate 1	ENSMUSG00000040957	145.103	149.228	143.889	88.8775	91.2737	85.9084	110.003	106.878	107.164	0.831536	8.24e-62	-0.519697	1.6e-28	0.293062	2.44e-11
Cacna2d1	calcium channel, voltage-dependent, alpha2/delta subunit 1	ENSMUSG00000040118	10.4666	7.43561	7.0565	5.0095	5.11875	5.31708	5.39098	6.06641	5.31522	0.830703	8.72e-24	-0.855425	3.94e-23	NA	NA
Cacnb1	calcium channel, voltage-dependent, beta 1 subunit	ENSMUSG00000020882	3.87918	4.04185	4.45915	9.43152	6.38244	8.87867	6.66231	7.03914	7.66261	-0.966016	2.78e-14	0.763403	1.26e-10	NA	NA
Cacnb3	calcium channel, voltage-dependent, beta 3 subunit	ENSMUSG00000003352	12.7261	12.9651	12.9706	23.7878	22.3214	22.7098	16.0128	14.1533	17.2873	-0.785049	9.68e-28	NA	NA	-0.619043	2.18e-16
Cacybp	calcyclin binding protein	ENSMUSG00000014226	38.195	41.9029	42.3377	22.5371	22.2455	20.9817	37.6853	38.0856	34.7968	0.915204	2e-39	NA	NA	0.665759	2.07e-26
Cadm1	cell adhesion molecule 1	ENSMUSG00000032076	7.46873	6.98899	7.1369	5.27071	4.8883	5.1952	8.99938	6.79441	8.49408	0.709803	3.92e-15	NA	NA	0.689976	6.82e-13
Cadm4	cell adhesion molecule 4	ENSMUSG00000054793	12.7433	14.07	12.0618	27.5604	30.7546	31.9188	16.4231	18.6144	17.2196	-1.20401	2.38e-39	0.345992	0.000226036	-0.876723	1.53e-26
Calcoco1	calcium binding and coiled coil domain 1	ENSMUSG00000023055	42.4086	37.1761	36.2077	60.2855	59.2037	60.3866	50.4604	43.4472	47.1028	-0.620538	6.28e-25	NA	NA	-0.431513	5.79e-15
Cald1	caldesmon 1	ENSMUSG00000029761	12.0917	11.6379	11.9989	72.8506	63.2702	66.5926	53.4091	54.7809	54.5075	-2.42873	0	2.12015	0	-0.327512	3.07e-12
Calr	calreticulin	ENSMUSG00000003814	650.456	637.079	651.745	325.45	314.987	315.808	347.907	343.447	348.442	1.0317	1.5e-138	-0.985771	5.48e-142	NA	NA
Camk2n1	calcium/calmodulin-dependent protein kinase II inhibitor 1	ENSMUSG00000046447	4.32186	4.85207	4.98478	21.6242	20.5407	19.65	9.27071	9.23606	8.51351	-2.03652	9.77e-150	0.824777	6.29e-19	-1.23171	3.17e-83
Camkk2	calcium/calmodulin-dependent protein kinase kinase 2, beta	ENSMUSG00000029471	37.5884	34.6947	32.9285	23.7503	22.264	21.1216	24.7986	23.1446	21.9059	0.675237	3.26e-31	-0.684858	4.41e-31	NA	NA
Camta2	calmodulin binding transcription activator 2	ENSMUSG00000040712	4.21147	3.45214	3.16354	8.72233	7.19165	7.82905	3.98422	3.97661	4.11095	-1.13881	4.5e-29	NA	NA	-1.0706	2.23e-30
Canx	calnexin	ENSMUSG00000020368	236.123	228.129	224.841	112.806	107.82	106.983	130.579	130.091	129.202	1.10141	3.45e-153	-0.940602	3.36e-123	NA	NA
Capg	capping protein (actin filament), gelsolin-like	ENSMUSG00000056737	3.61912	4.85347	5.16478	9.95538	9.27722	9.15517	18.2516	15.6112	17.9448	-1.03734	1.8e-11	1.8178	9.55e-36	0.762128	3.88e-13
Capn5	calpain 5	ENSMUSG00000035547	8.13847	7.92687	8.12598	4.64388	4.40154	4.74017	7.15182	6.53703	6.61191	0.823091	4.31e-22	-0.34279	4.18e-05	0.461479	5.96e-08
Capza1	capping protein (actin filament) muscle Z-line, alpha 1	ENSMUSG00000070372	23.2062	23.6699	23.4313	17.052	16.1013	16.196	23.3534	21.6969	23.2291	0.619291	1.44e-17	NA	NA	0.441619	4.09e-10
Car12	carbonic anhydrase 12	ENSMUSG00000032373	5.9376	5.6883	5.6882	2.43697	2.02682	2.34181	1.45825	1.43979	1.66464	1.38701	1.34e-31	-1.9442	3.86e-46	-0.57659	0.000353299
Car14	carbonic anhydrase 14	ENSMUSG00000038526	32.3908	29.8309	32.443	8.14036	6.91501	6.91749	6.39309	6.07819	5.97261	2.05697	8.26e-107	-2.414	1.97e-119	-0.37544	0.00409524
Carhsp1	calcium regulated heat stable protein 1	ENSMUSG00000008393	151.449	147.828	152.137	73.4853	73.2794	70.5526	93.3842	87.6956	87.3667	1.06086	1.26e-111	-0.833632	4.71e-82	NA	NA
Carmil1	capping protein regulator and myosin 1 linker 1	ENSMUSG00000021338	13.6992	12.6902	14.2534	25.2854	24.4103	23.2257	21.6732	19.4467	20.5068	-0.875654	1.45e-47	0.573216	2.13e-19	-0.32122	6.34e-09
Cars	cysteinyl-tRNA synthetase	ENSMUSG00000010755	27.2422	27.424	27.4978	13.3826	12.4726	12.9516	14.5945	15.2338	14.6998	1.06467	2.66e-51	-0.899757	3.48e-36	NA	NA
Caskin1	CASK interacting protein 1	ENSMUSG00000033597	10.2697	9.00518	8.73507	3.8696	2.76764	3.14503	3.93793	4.80019	4.1301	1.43397	5.19e-50	-1.09445	1.75e-31	0.320225	0.0024954
Caskin2	CASK-interacting protein 2	ENSMUSG00000034471	10.0756	9.74583	7.84549	14.7965	13.1843	14.2108	13.845	13.6592	14.5094	-0.638225	3.97e-15	0.545447	4.89e-11	NA	NA
Cast	calpastatin	ENSMUSG00000021585	6.20887	5.45244	5.61553	9.01083	8.90482	8.92387	7.01815	7.2142	7.37741	-0.684648	3.04e-16	0.293592	0.00121594	-0.409644	6.49e-08
Cav2	caveolin 2	ENSMUSG00000000058	2.08046	1.43538	1.98619	5.90307	5.54689	5.08631	5.40946	4.81468	5.07301	-1.58464	9.42e-25	1.4274	4.63e-18	NA	NA
Cavin1	caveolae associated 1	ENSMUSG00000004044	49.5099	48.4579	50.5966	88.906	86.1583	86.5273	61.8194	60.5206	61.3224	-0.784148	1.55e-59	NA	NA	-0.581855	1.08e-45
Cavin3	caveolae associated 3	ENSMUSG00000037060	5.4027	7.27876	6.50759	24.8881	25.3635	25.1698	7.80094	8.17929	8.05217	-1.95514	5.58e-74	NA	NA	-1.73215	1.33e-80
Cbr3	carbonyl reductase 3	ENSMUSG00000022947	3.74617	4.02215	3.99485	8.32756	8.74233	7.74676	6.12724	4.81634	5.51234	-1.06227	1.56e-10	0.423226	0.0321097	-0.658914	1.47e-05
Cbs	cystathionine beta-synthase	ENSMUSG00000024039	13.8569	13.8715	13.2415	14.4711	13.4958	15.5414	9.33602	9.69796	8.75144	NA	NA	-0.882011	1.84e-33	-0.893907	1.28e-39
Cbx5	chromobox 5	ENSMUSG00000009575	23.2119	21.4549	20.6721	11.6616	10.2199	10.3998	18.0738	17.8312	17.1485	1.07606	9.68e-68	-0.420154	1.18e-14	0.636831	1.64e-32
Cbx6	chromobox 6	ENSMUSG00000089715	16.5767	16.3659	16.8805	31.5247	29.3771	29.8221	23.676	21.3764	21.9005	-0.775448	1.4e-43	0.287354	4.9e-06	-0.507094	3.42e-20
Cbx7	chromobox 7	ENSMUSG00000053411	3.34023	3.41513	2.97236	9.66135	7.48469	9.60728	5.39254	4.28339	5.15317	-1.32639	1.47e-30	0.469453	0.000130195	-0.875853	6.47e-17
Ccdc102a	coiled-coil domain containing 102A	ENSMUSG00000063605	3.21916	3.05701	3.13084	8.2984	8.79924	9.65227	3.88415	3.83231	3.96021	-1.44155	4.6e-29	NA	NA	-1.28844	1.06e-26
Ccdc124	coiled-coil domain containing 124	ENSMUSG00000007721	14.7266	16.8452	19.702	20.7114	22.5473	21.8562	14.2732	15.8232	13.8125	-0.345015	0.00126946	-0.297642	0.011277	-0.661389	4.36e-12
Ccdc126	coiled-coil domain containing 126	ENSMUSG00000050786	4.09225	4.91429	4.7333	7.79336	8.12776	7.9921	9.33604	9.43041	9.29406	-0.778085	5.36e-11	0.941523	4.34e-15	NA	NA
Ccdc158	coiled-coil domain containing 158	ENSMUSG00000050050	5.75183	5.57991	5.98658	3.33389	3.21314	3.01169	3.81256	4.16887	3.55732	0.881881	6.84e-15	-0.668383	9.34e-09	NA	NA
Ccdc3	coiled-coil domain containing 3	ENSMUSG00000026676	16.6729	13.9671	14.6355	42.3569	42.839	40.9837	22.3585	20.6801	20.3773	-1.46696	2.92e-101	0.408642	8.9e-08	-1.07715	2.07e-78
Ccdc34	coiled-coil domain containing 34	ENSMUSG00000027160	12.9479	15.799	14.9294	7.79552	8.87084	7.15178	10.9229	11.3652	9.2667	0.887867	6.66e-15	-0.550594	8.28e-07	0.318524	0.00441754
Ccdc47	coiled-coil domain containing 47	ENSMUSG00000078622	19.305	18.1725	18.4348	13.2188	11.5213	12.0414	17.5309	17.9318	18.1732	0.618935	1.95e-22	NA	NA	0.511277	6.86e-17
Ccdc58	coiled-coil domain containing 58	ENSMUSG00000075229	13.5634	16.7401	15.8995	10.7633	9.32795	10.2224	12.7822	12.9854	11.9399	0.600315	1.11e-06	-0.336143	0.00824162	NA	NA
Ccdc68	coiled-coil domain containing 68	ENSMUSG00000038903	4.66394	4.43223	6.36654	1.19209	1.16609	1.0329	5.73221	6.24023	5.06199	2.40744	8.07e-23	NA	NA	2.42928	7.99e-26
Ccdc71l	coiled-coil domain containing 71 like	ENSMUSG00000090946	5.53478	5.45139	5.76309	10.1155	9.36786	9.97625	9.43071	9.65523	9.26292	-0.779499	1.54e-20	0.674363	8.21e-15	NA	NA
Ccdc77	coiled-coil domain containing 77	ENSMUSG00000030177	7.05692	7.16972	6.5203	4.23782	3.98219	4.15637	6.66901	4.90816	5.27052	0.760653	7.28e-11	-0.43559	0.00124998	0.30635	0.025119
Ccdc80	coiled-coil domain containing 80	ENSMUSG00000022665	9.85927	9.16329	9.85101	18.6562	19.3991	18.6322	16.9516	14.6641	15.4358	-0.927398	5.46e-39	0.584976	1.66e-14	-0.361357	9.5e-09
Ccdc85b	coiled-coil domain containing 85B	ENSMUSG00000095098	4.02462	4.08644	4.68093	7.59549	8.94696	8.28422	5.8722	6.39995	5.50366	-0.943155	4.46e-19	NA	NA	-0.740623	3.13e-15
Ccdc86	coiled-coil domain containing 86	ENSMUSG00000024732	7.63209	6.71569	7.52546	10.6642	10.0398	10.2727	6.90372	7.25195	6.97518	-0.399451	3.14e-05	NA	NA	-0.608881	1.62e-10
Ccl27a	chemokine (C-C motif) ligand 27A	ENSMUSG00000073888	8.15441	10.5211	10.7567	11.8678	10.4927	9.76883	7.52533	8.90269	6.93091	NA	NA	-0.745042	0.00036903	-0.735857	7.22e-05
Ccn1	cellular communication network factor 1	ENSMUSG00000028195	7.85976	7.4891	7.89881	11.546	10.7157	10.1157	20.6041	18.6051	21.2384	-0.415762	4.72e-05	1.26122	4.02e-39	0.826572	8.56e-23
Ccn2	cellular communication network factor 2	ENSMUSG00000019997	26.7138	26.9996	29.4676	40.4475	38.761	37.0349	98.2839	97.3642	98.0177	-0.470122	2.91e-12	1.7481	1.12e-192	1.25927	1.01e-160
Ccna2	cyclin A2	ENSMUSG00000027715	25.2131	22.8674	24.4984	4.008	4.36295	3.79523	8.7085	9.37524	8.66624	2.66863	4.83e-154	-1.53584	5.84e-73	1.11482	1.02e-19
Ccnb1	cyclin B1	ENSMUSG00000041431	19.8792	18.4813	18.5694	7.28088	7.11841	7.269	14.7358	14.2257	15.3982	1.40225	5.37e-61	-0.42775	1.02e-07	0.955598	3.39e-27
Ccnb2	cyclin B2	ENSMUSG00000032218	23.562	24.1902	27.5437	5.05674	4.92587	4.88139	7.39844	9.42047	8.71863	2.36776	5.03e-110	-1.64474	1.62e-51	0.703169	1.27e-07
Ccnc	cyclin C	ENSMUSG00000028252	5.94122	6.19567	5.29729	3.24289	2.99141	2.80928	4.93322	4.90524	5.76083	0.934632	3.39e-14	NA	NA	0.685939	1.6e-07
Ccnd2	cyclin D2	ENSMUSG00000000184	67.9612	61.6401	57.082	12.7126	11.9022	11.4998	24.2361	21.8536	22.5725	2.38037	3.31e-297	-1.5155	1.93e-133	0.845805	2.18e-52
Ccnd3	cyclin D3	ENSMUSG00000034165	19.3977	16.6355	16.3656	28.5585	26.9333	27.8163	22.7801	22.9226	25.3826	-0.777999	4.74e-24	0.349831	3.8e-05	-0.447231	1.03e-10
Ccne2	cyclin E2	ENSMUSG00000028212	6.81619	7.20473	8.2555	1.11789	1.26716	1.75746	3.20531	3.26277	2.88114	2.64315	4.11e-66	-1.32167	4.64e-21	1.30314	6.66e-12
Ccnf	cyclin F	ENSMUSG00000072082	5.24453	5.66575	5.24217	1.51136	1.46804	1.55289	2.61633	2.46713	2.26903	1.83832	1.86e-48	-1.27106	1e-23	0.548629	0.000287552
Ccng1	cyclin G1	ENSMUSG00000020326	29.2366	27.4582	26.7925	16.0988	15.7644	14.193	19.5709	18.0014	18.7712	0.856301	2.28e-38	-0.653155	2.72e-26	NA	NA
Ccnl1	cyclin L1	ENSMUSG00000027829	29.155	25.9279	25.3651	20.6701	15.8913	19.1678	30.6942	27.5107	29.5431	0.638974	2.1e-12	NA	NA	0.564778	5.18e-11
Ccno	cyclin O	ENSMUSG00000042417	21.4922	22.8724	20.9305	33.8408	36.2904	34.5972	43.5688	45.1776	47.1672	-0.631658	2.28e-16	0.965001	8.09e-41	0.314546	1.21e-06
Ccsap	centriole, cilia and spindle associated protein	ENSMUSG00000031971	6.3103	7.16871	5.82362	4.06784	4.05657	4.36813	5.1365	5.76591	5.28807	0.613699	5.21e-07	-0.357482	0.00422036	NA	NA
Cct6a	chaperonin containing Tcp1, subunit 6a (zeta)	ENSMUSG00000029447	110.252	111.52	106.491	77.1685	70.0726	67.2415	88.8351	101.114	98.2399	0.621667	3.15e-33	-0.334808	4.45e-11	0.267991	1.88e-07
Cd200	CD200 antigen	ENSMUSG00000022661	38.8977	37.6985	38.3429	25.9384	22.8947	25.3229	49.4882	50.2856	50.7738	0.767425	1.25e-31	0.266876	4.14e-06	1.01528	2.51e-64
Cd248	CD248 antigen, endosialin	ENSMUSG00000056481	2.12718	2.15577	1.60245	9.54922	7.97524	8.86396	1.99562	1.88114	1.37169	-2.12252	2.67e-51	NA	NA	-2.415	2.1e-67
Cd276	CD276 antigen	ENSMUSG00000035914	11.0562	10.8155	10.0152	17.1469	15.7656	17.4268	10.9488	9.86433	11.6467	-0.663593	8.94e-20	NA	NA	-0.732407	7.35e-24
Cd320	CD320 antigen	ENSMUSG00000002308	40.5966	46.0964	47.8243	16.5046	21.6814	17.7173	25.4948	28.6017	28.146	1.32559	6.81e-56	-0.77897	9.92e-24	0.528099	4.18e-12
Cd34	CD34 antigen	ENSMUSG00000016494	5.88796	5.98328	5.50629	25.5989	24.293	26.0417	8.17088	6.7316	7.84053	-2.10553	7.22e-121	0.319959	0.0104512	-1.80543	2.4e-98
Cd63	CD63 antigen	ENSMUSG00000025351	153.654	158.817	169.991	252.957	257.962	258.886	225.669	239.249	226.148	-0.663736	3.16e-28	0.424265	8.17e-13	NA	NA
Cd7	CD7 antigen	ENSMUSG00000025163	4.3678	4.13286	3.4336	5.66537	5.84938	6.3123	3.92118	4.5572	6.96745	-0.645782	0.002905	NA	NA	NA	NA
Cd9	CD9 antigen	ENSMUSG00000030342	16.9173	16.4544	18.8169	30.2765	30.0181	29.8639	24.2838	22.3213	23.1385	-0.77238	6.04e-18	0.330616	0.000840868	-0.460851	3.43e-09
Cd93	CD93 antigen	ENSMUSG00000027435	0.754679	0.59503	0.573145	8.03705	6.84932	7.23455	0.659561	0.486142	0.533061	-3.47092	2.24e-175	NA	NA	-3.84867	3.75e-203
Cdc14b	CDC14 cell division cycle 14B	ENSMUSG00000033102	5.58391	4.88182	4.17688	3.95583	3.75033	4.11442	5.46264	5.81855	6.11243	0.367996	0.00151083	0.302937	0.00352191	0.65143	5.67e-12
Cdc20	cell division cycle 20	ENSMUSG00000006398	31.2028	30.6969	32.618	7.87031	7.13433	7.32221	15.3928	13.794	12.2066	2.07089	4.32e-131	-1.26753	5.3e-48	0.785037	6.12e-14
Cdc42bpb	CDC42 binding protein kinase beta	ENSMUSG00000021279	22.8454	20.945	18.4393	33.1552	30.8837	31.5695	26.9693	24.6809	26.6134	-0.680191	3.49e-25	0.368024	3.82e-08	-0.331001	8.59e-12
Cdc42ep1	CDC42 effector protein (Rho GTPase binding) 1	ENSMUSG00000049521	1.93075	2.06136	1.8279	12.8121	12.2837	12.2463	3.07723	2.29535	3.13177	-2.68922	5.14e-102	0.470421	0.0141272	-2.23983	4.41e-87
Cdc42ep3	CDC42 effector protein (Rho GTPase binding) 3	ENSMUSG00000036533	2.11603	2.0946	2.90127	7.19032	8.0666	7.29117	6.68673	6.63633	5.96323	-1.60003	3.53e-24	1.37934	2.58e-16	NA	NA
Cdc42ep4	CDC42 effector protein (Rho GTPase binding) 4	ENSMUSG00000041598	8.47374	8.16904	8.90687	17.2616	15.1054	16.4005	12.2006	12.5296	11.5574	-0.963502	1.41e-33	0.434831	9.51e-07	-0.547485	4.06e-15
Cdc45	cell division cycle 45	ENSMUSG00000000028	7.28583	8.64662	9.82666	1.83307	1.42165	1.49536	2.59181	3.27524	2.77224	2.43378	6.59e-57	-1.63302	2.95e-28	0.781173	6.52e-05
Cdca2	cell division cycle associated 2	ENSMUSG00000048922	7.00265	5.71765	7.26227	1.62329	1.53316	1.3267	2.47346	2.53351	2.08318	2.11604	7.15e-60	-1.57636	5.82e-34	0.521599	0.00124073
Cdca3	cell division cycle associated 3	ENSMUSG00000023505	8.96388	8.65277	9.15396	1.62562	1.61947	1.63471	1.84963	2.33063	2.43246	2.45865	5.07e-59	-2.04232	3.4e-37	NA	NA
Cdca5	cell division cycle associated 5	ENSMUSG00000024791	10.7217	10.2172	9.23004	6.18019	7.2996	6.5334	9.54761	8.468	10.58	0.599299	1.32e-07	NA	NA	0.428405	0.000309973
Cdca7	cell division cycle associated 7	ENSMUSG00000055612	14.6983	15.0728	14.959	8.18264	8.22196	8.37482	8.28527	7.11083	8.47313	0.85254	1.18e-22	-0.965887	1.1e-22	NA	NA
Cdca7l	cell division cycle associated 7 like	ENSMUSG00000021175	11.1086	10.5534	10.2676	4.14152	4.24597	4.00113	5.7424	5.89543	5.6148	1.25848	1.41e-30	-0.872441	1.85e-14	0.367053	0.00342349
Cdca8	cell division cycle associated 8	ENSMUSG00000028873	18.8431	20.2573	20.9717	6.17617	6.33196	6.00135	9.74478	8.03056	8.26697	1.713	3.28e-63	-1.31983	1.48e-34	0.374934	0.00239644
Cdh11	cadherin 11	ENSMUSG00000031673	7.00113	6.70751	6.36006	13.5535	12.7902	12.1534	4.81814	5.08801	4.65041	-0.941542	3.09e-42	-0.526836	7.84e-10	-1.48729	5.57e-100
Cdh2	cadherin 2	ENSMUSG00000024304	41.6949	40.4285	37.2499	20.0261	20.1879	19.2555	21.7842	19.9788	20.731	0.999823	6.33e-64	-1.01878	9.94e-69	NA	NA
Cdh5	cadherin 5	ENSMUSG00000031871	3.43176	3.20909	2.9448	32.5984	26.8262	29.2757	3.64191	2.88781	2.93818	-3.1928	2.96e-302	NA	NA	-3.33335	0
Cdk1	cyclin-dependent kinase 1	ENSMUSG00000019942	13.7883	14.49	16.3084	5.50117	4.92383	5.00726	6.4362	6.49007	6.35733	1.53527	2.07e-80	-1.25701	2.05e-52	NA	NA
Cdk2ap1	CDK2 (cyclin-dependent kinase 2)-associated protein 1	ENSMUSG00000029394	39.1981	46.2411	46.6822	56.7257	65.0603	66.0617	43.1324	41.557	43.6116	-0.655567	2.6e-11	NA	NA	-0.824791	1.43e-23
Cdk6	cyclin-dependent kinase 6	ENSMUSG00000040274	8.17755	7.78889	7.41421	4.33289	3.92182	3.67094	7.0965	6.24004	7.07099	1.16575	4.21e-64	-0.35341	4.49e-07	0.793618	1.1e-27
Cdkn1a	cyclin-dependent kinase inhibitor 1A (P21)	ENSMUSG00000023067	11.7807	11.5015	13.018	5.13298	4.47444	5.22392	13.6235	13.5113	13.1413	1.31924	2.64e-30	NA	NA	1.36662	4.84e-37
Cdkn1c	cyclin-dependent kinase inhibitor 1C (P57)	ENSMUSG00000037664	6.9103	7.05868	7.41428	23.8164	29.2249	27.8892	10.7843	12.4283	12.0816	-1.51666	5.92e-27	0.591793	0.000364161	-0.945038	1.92e-17
Cdkn2c	cyclin dependent kinase inhibitor 2C	ENSMUSG00000028551	7.92631	8.13162	9.60875	2.77203	3.2276	3.41811	3.52939	3.23623	2.91783	1.60628	3.19e-34	-1.53986	2.6e-29	NA	NA
Cdkn3	cyclin-dependent kinase inhibitor 3	ENSMUSG00000037628	5.04526	5.50233	6.31461	1.43632	1.04167	1.21146	1.67436	2.24629	1.34668	2.14426	3.51e-16	-1.57368	4.41e-09	NA	NA
Cdon	cell adhesion molecule-related/down-regulated by oncogenes	ENSMUSG00000038119	6.91522	5.87956	5.74717	3.84879	3.52106	3.3033	3.77516	3.46748	3.79788	0.803159	3.31e-20	-0.838622	1.17e-20	NA	NA
Cdr2l	cerebellar degeneration-related protein 2-like	ENSMUSG00000050910	3.78039	4.23112	3.87458	8.05373	6.44863	6.66603	5.55857	5.27808	5.07971	-0.824782	5.31e-14	0.345743	0.00255225	-0.498183	3.62e-07
Cdt1	chromatin licensing and DNA replication factor 1	ENSMUSG00000006585	14.6203	15.6605	15.8594	7.0886	7.20275	6.69359	7.66642	8.13628	9.22269	1.12405	3.33e-34	-0.958203	3.49e-22	NA	NA
Cebpa	CCAAT/enhancer binding protein (C/EBP), alpha	ENSMUSG00000034957	12.7528	12.5212	13.4466	7.22553	6.70009	7.95548	8.59627	9.35078	8.56817	0.876774	6.01e-20	-0.676766	1.76e-12	NA	NA
Cebpb	CCAAT/enhancer binding protein (C/EBP), beta	ENSMUSG00000056501	23.6043	28.6575	28.153	88.7779	100.407	88.9193	54.2338	54.9877	53.6459	-1.68135	3.74e-86	0.921472	1.65e-29	-0.778371	2.09e-28
Celsr1	cadherin, EGF LAG seven-pass G-type receptor 1	ENSMUSG00000016028	8.01461	7.37344	6.84376	4.13225	4.04168	3.68825	6.80349	7.14345	6.86255	0.990009	1.15e-42	NA	NA	0.770269	1.99e-31
Cenpa	centromere protein A	ENSMUSG00000029177	24.4511	26.224	25.7921	5.23096	5.16383	5.67647	7.52846	8.85305	8.18846	2.17868	1.56e-95	-1.74246	1.18e-58	0.416165	0.00273971
Cenpb	centromere protein B	ENSMUSG00000068267	26.0229	25.5054	24.3646	38.6717	38.7042	40.3418	24.6993	24.8321	25.582	-0.609169	3.93e-29	NA	NA	-0.723929	9.99e-46
Cenpc1	centromere protein C1	ENSMUSG00000029253	9.57838	8.30577	8.57331	4.4914	4.37369	4.35158	6.78658	5.88633	6.07747	1.01695	8.95e-26	-0.608304	1.09e-09	0.389988	0.000151759
Cenpf	centromere protein F	ENSMUSG00000026605	6.61248	5.46949	5.24448	1.6035	1.87665	1.43235	2.53233	2.70561	2.95681	1.82294	4.15e-75	-1.14137	1.66e-36	0.662226	2.44e-10
Cenph	centromere protein H	ENSMUSG00000045273	7.94231	6.74671	7.71144	2.65226	2.51605	2.01794	3.05366	3.53624	3.16262	1.65321	7.93e-22	-1.37247	2.84e-14	NA	NA
Cenpm	centromere protein M	ENSMUSG00000068101	10.2654	10.9176	10.1808	4.37649	3.89039	4.72498	6.16563	4.19693	4.79597	1.22672	9.18e-16	-1.0879	4.94e-11	NA	NA
Cenpn	centromere protein N	ENSMUSG00000031756	8.88236	9.21423	7.86275	5.95494	5.64914	5.67307	8.80676	7.2039	7.6192	0.605849	3.58e-07	NA	NA	0.354726	0.00326881
Cenpq	centromere protein Q	ENSMUSG00000023919	7.73538	8.24954	9.24308	3.83015	4.96938	3.44004	6.99433	7.54442	7.10328	0.9912	3.68e-11	NA	NA	0.756967	3.7e-07
Cep170b	centrosomal protein 170B	ENSMUSG00000072825	13.5776	11.8872	11.9652	22.5732	21.1654	20.9129	22.2397	18.9827	21.2592	-0.817255	2.99e-31	0.738572	3.16e-22	NA	NA
Cep19	centrosomal protein 19	ENSMUSG00000035790	7.28823	7.97815	8.62641	5.18275	4.85637	4.48993	8.50119	8.39721	7.88804	0.782854	3.16e-09	NA	NA	0.695863	2.61e-08
Cep55	centrosomal protein 55	ENSMUSG00000024989	5.51807	5.91593	5.45306	0.962424	1.23212	0.822014	1.59987	2.28353	1.64695	2.57593	2.13e-52	-1.70126	1.64e-25	0.857272	0.000197466
Cep57l1	centrosomal protein 57-like 1	ENSMUSG00000019813	5.38167	6.44996	5.54338	3.21949	2.80658	3.24821	5.26674	4.88176	4.90754	0.908523	5.16e-11	-0.272462	0.0432391	0.617236	7.71e-06
Cep70	centrosomal protein 70	ENSMUSG00000056267	14.8107	15.3764	14.9877	9.11627	8.35718	7.5395	15.3853	16.6088	14.9339	0.90855	7.4e-23	NA	NA	0.828814	3.17e-20
Cep76	centrosomal protein 76	ENSMUSG00000073542	5.55701	5.3816	5.6055	3.21513	3.2176	2.66841	3.55876	3.84904	3.7298	0.836946	3.52e-13	-0.611874	7.93e-08	NA	NA
Cep85	centrosomal protein 85	ENSMUSG00000037443	7.57228	7.44005	8.34483	4.42238	3.29394	3.62497	4.79419	4.97953	4.65033	1.01999	2.25e-21	-0.750885	1.69e-14	NA	NA
Cep89	centrosomal protein 89	ENSMUSG00000023072	9.27818	9.23193	10.3664	4.59298	4.49864	4.86073	5.97891	5.62101	5.48603	1.04924	8.35e-23	-0.788717	2.7e-13	NA	NA
Cers5	ceramide synthase 5	ENSMUSG00000023021	40.1842	43.1294	40.8843	26.693	27.286	27.787	37.0188	38.1569	36.9689	0.63411	2.17e-22	NA	NA	0.364335	3.49e-09
Cetn2	centrin 2	ENSMUSG00000031347	19.0735	17.3217	22.0755	10.54	10.7009	10.7305	16.7732	20.0634	18.686	0.872878	1.87e-14	NA	NA	0.712501	2.27e-11
Cetn3	centrin 3	ENSMUSG00000021537	50.5911	53.6453	56.2976	31.0963	29.1556	26.857	43.5726	50.5709	43.0426	0.957495	2.03e-33	-0.345901	2.13e-05	0.592689	4.46e-14
Cfap36	cilia and flagella associated protein 36	ENSMUSG00000020462	10.1704	11.0254	12.6952	5.86655	6.80261	7.34346	9.72483	11.4879	9.86918	0.771129	1.3e-09	NA	NA	0.592932	2.16e-06
Cfap97	cilia and flagella associated protein 97	ENSMUSG00000031631	9.16073	8.7775	8.20246	6.70718	6.33097	5.5408	9.21856	9.28004	10.4005	0.542768	2.16e-10	NA	NA	0.597883	6.15e-13
Cfh	complement component factor h	ENSMUSG00000026365	74.657	72.6794	71.8619	286.613	267.891	251.833	128.749	127.156	133.318	-1.90923	0	0.721302	2.06e-65	-1.20677	3.67e-177
Cfl2	cofilin 2, muscle	ENSMUSG00000062929	38.9746	39.8455	37.0961	23.4612	24.3867	25.0399	46.4956	42.1076	38.2465	0.761151	8.19e-33	NA	NA	0.668997	6.92e-29
Cgn	cingulin	ENSMUSG00000068876	10.4472	9.60378	9.37524	10.6698	10.4199	10.439	33.6826	33.7436	34.3106	NA	NA	1.72521	3e-170	1.58451	3.29e-187
Cgnl1	cingulin-like 1	ENSMUSG00000032232	3.21232	2.76081	2.89674	8.57146	7.51678	7.75835	5.71493	5.28548	5.28902	-1.4554	2.68e-66	0.797831	8.88e-17	-0.676532	6.29e-21
Chaf1b	chromatin assembly factor 1, subunit B (p60)	ENSMUSG00000022945	10.0279	9.29179	7.81934	2.84256	2.86027	3.37492	3.66163	3.8577	3.23929	1.62486	6.07e-33	-1.45505	2.64e-23	NA	NA
Chchd1	coiled-coil-helix-coiled-coil-helix domain containing 1	ENSMUSG00000063787	33.0202	37.741	36.8725	20.4489	20.7817	18.7602	30.6541	28.6688	25.1674	0.8381	2.83e-14	-0.43617	0.000130252	0.382992	0.000799019
Chchd4	coiled-coil-helix-coiled-coil-helix domain containing 4	ENSMUSG00000034203	7.25466	8.75112	8.35262	4.83372	4.8251	4.73776	6.67603	6.79138	6.81407	0.793105	7.87e-15	-0.342947	0.000758225	0.431436	5.06e-06
Chchd5	coiled-coil-helix-coiled-coil-helix domain containing 5	ENSMUSG00000037938	14.5452	14.1897	14.959	9.84988	10.2648	9.35121	10.8618	10.5545	10.2615	0.585475	1.26e-07	-0.511271	7.06e-06	NA	NA
Chd3	chromodomain helicase DNA binding protein 3	ENSMUSG00000018474	41.0803	34.2451	32.6207	79.8736	65.9163	75.1907	44.3577	45.0695	46.4967	-0.992889	1.02e-69	NA	NA	-0.768857	7.86e-67
Chek1	checkpoint kinase 1	ENSMUSG00000032113	6.76685	6.94874	6.99615	3.87643	2.62008	3.11658	6.30253	5.60007	5.37998	1.2758	2.66e-28	-0.310843	0.00330107	0.946368	3.65e-16
Chka	choline kinase alpha	ENSMUSG00000024843	60.6789	57.9146	56.5195	41.4978	33.9824	37.8258	75.2892	85.9921	83.2042	0.693558	4.27e-33	0.30738	1.37e-08	0.98198	1.19e-69
Chkb	choline kinase beta	ENSMUSG00000022617	20.265	18.9324	20.1216	22.3282	19.6615	22.0717	15.3499	17.1248	15.0545	-0.672825	0.0136913	NA	NA	-0.617721	0.017414
Chm	choroidermia (RAB escort protein 1)	ENSMUSG00000025531	5.85082	5.93127	5.69909	4.61109	4.36149	4.09267	7.88953	7.16899	7.61375	0.443142	1.73e-06	0.279059	0.00109267	0.703369	1.11e-16
Chn2	chimerin 2	ENSMUSG00000004633	25.8867	25.5987	25.7758	7.13012	7.21676	7.04936	18.6076	20.856	18.3398	1.80226	1.15e-122	-0.562297	6.16e-16	1.2211	2.37e-53
Chordc1	cysteine and histidine-rich domain (CHORD)-containing, zinc-binding protein 1	ENSMUSG00000001774	14.1336	15.035	13.5904	7.84649	6.81612	6.14492	12.4424	14.7382	13.5556	1.03816	1.58e-39	NA	NA	1.02362	1.67e-34
Chp2	calcineurin-like EF hand protein 2	ENSMUSG00000030865	40.0032	35.3486	37.3083	13.2178	13.005	12.2568	21.7473	21.359	21.0688	1.62647	7.25e-95	-0.908092	1.19e-33	0.699516	5.38e-17
Chpf	chondroitin polymerizing factor	ENSMUSG00000032997	41.8681	42.8271	41.8988	48.7564	52.377	49.5856	31.335	31.0363	31.4404	NA	NA	-0.509016	1.48e-19	-0.762948	4.1e-40
Chpt1	choline phosphotransferase 1	ENSMUSG00000060002	8.16205	7.64034	7.74701	4.35919	5.52681	3.32668	6.29445	6.27292	5.79148	1.10791	4.19e-28	-0.440393	4.04e-06	0.648639	1.92e-10
Chst1	carbohydrate sulfotransferase 1	ENSMUSG00000027221	1.69504	1.50058	1.6784	9.63153	8.52346	8.56516	2.00828	2.04302	2.58036	-2.50316	2.77e-73	0.418962	0.0408518	-2.09873	1.01e-62
Chst11	carbohydrate sulfotransferase 11	ENSMUSG00000034612	32.5443	28.5098	27.5446	10.2001	10.1985	9.55807	15.1087	13.2586	13.4537	1.55427	5.59e-130	-1.15185	5.52e-73	0.38358	2.07e-09
Chst12	carbohydrate sulfotransferase 12	ENSMUSG00000036599	5.84769	5.82212	6.64299	23.4414	21.9925	22.6312	7.85306	6.32141	6.57656	-1.8673	5.05e-95	NA	NA	-1.80372	4.33e-104
Chst15	carbohydrate sulfotransferase 15	ENSMUSG00000030930	5.37614	5.02243	4.67743	8.83598	7.6477	7.24615	5.00763	4.09621	4.13538	-0.61993	1.66e-11	-0.312792	0.00260092	-0.951628	2.11e-23
Chst2	carbohydrate sulfotransferase 2	ENSMUSG00000033350	2.61347	2.50923	2.59601	7.00263	7.1289	6.96556	2.2653	2.29969	2.2991	-1.43487	7.83e-68	NA	NA	-1.69694	6.32e-95
Chst8	carbohydrate sulfotransferase 8	ENSMUSG00000060402	56.4971	61.4255	58.8691	5.0769	5.46045	5.21201	10.3077	10.4324	11.1569	3.53207	0	-2.61707	8.24e-304	0.895872	2.35e-18
Ciao2a	cytosolic iron-sulfur assembly component 2A	ENSMUSG00000032381	30.4935	30.5352	31.8847	20.5988	17.553	18.6835	27.8743	27.3832	24.2336	0.701867	1.58e-16	-0.313514	0.000322822	0.369416	2.27e-05
Cip2a	cell proliferation regulating inhibitor of protein phosphatase 2A	ENSMUSG00000033031	8.59493	8.08713	8.03336	2.58278	2.49636	2.3641	4.35128	3.95433	4.27739	1.67466	1.1e-59	-1.00061	3.4e-23	0.655229	1.66e-08
Cisd1	CDGSH iron sulfur domain 1	ENSMUSG00000037710	15.5474	17.6574	17.1095	10.1946	11.7095	11.8132	13.0243	13.8136	13.0046	0.587243	1.01e-06	-0.415754	0.000368888	NA	NA
Cited2	Cbp/p300-interacting transactivator, with Glu/Asp-rich carboxy-terminal domain, 2	ENSMUSG00000039910	57.1127	52.4435	52.5822	217.124	218.332	199.531	208.826	193.434	194.717	-1.95336	1.7e-281	1.79605	3.53e-300	NA	NA
Cited4	Cbp/p300-interacting transactivator, with Glu/Asp-rich carboxy-terminal domain, 4	ENSMUSG00000070803	10.68	11.3697	10.9486	12.6448	12.162	11.9645	28.9546	28.5225	28.3427	NA	NA	1.28302	9.88e-38	1.13491	1.3e-38
Ckap2	cytoskeleton associated protein 2	ENSMUSG00000037725	7.2089	6.69925	7.28477	1.51789	1.52081	1.48502	3.08135	3.11196	3.33658	2.18542	5.63e-55	-1.21356	6.22e-20	0.952609	1.63e-08
Ckap2l	cytoskeleton associated protein 2-like	ENSMUSG00000048327	8.03933	7.15964	7.35833	1.74745	1.45457	1.69965	2.30523	1.83604	2.55472	2.17697	1.99e-63	-1.81474	2.8e-37	NA	NA
Ckap4	cytoskeleton-associated protein 4	ENSMUSG00000046841	51.6766	50.7778	50.6929	59.3764	59.2691	57.6037	41.38	39.9532	37.6148	NA	NA	-0.436252	6.92e-17	-0.641919	4.55e-39
Ckap5	cytoskeleton associated protein 5	ENSMUSG00000040549	20.2014	18.8203	16.9289	10.6853	9.98086	10.3635	15.5392	15.8818	16.6077	0.849311	2.95e-38	-0.310222	1.98e-06	0.520408	2.52e-20
Ckb	creatine kinase, brain	ENSMUSG00000001270	13.2491	14.5515	13.3061	25.4778	28.2295	27.6824	24.3778	27.2982	23.8168	-0.940845	2.9e-23	0.808606	1.51e-17	NA	NA
Cks1b	CDC28 protein kinase 1b	ENSMUSG00000028044	50.0939	51.6841	54.994	28.161	27.8692	25.7026	28.8718	28.7232	28.0705	0.943101	9.43e-29	-0.966826	1.65e-28	NA	NA
Cks2	CDC28 protein kinase regulatory subunit 2	ENSMUSG00000062248	39.5002	40.1605	48.959	12.7206	13.9341	15.4678	24.9066	16.8428	17.125	1.61688	3.95e-43	-1.23669	4.06e-20	0.361886	0.0155123
Clasrp	CLK4-associating serine/arginine rich protein	ENSMUSG00000061028	17.8516	15.7766	16.6942	21.2727	15.4571	21.6252	14.0168	15.2379	13.8076	-0.273836	0.0110086	-0.297624	0.000206222	-0.591235	0.000921624
Clca3a1	chloride channel accessory 3A1	ENSMUSG00000056025	2.48173	2.19368	2.53286	10.862	9.3951	10.3471	11.9877	11.5735	11.6014	-2.04139	3.36e-64	2.21575	1.12e-82	NA	NA
Clcn3	chloride channel, voltage-sensitive 3	ENSMUSG00000004319	14.6557	13.1956	13.0291	13.0444	11.8401	11.3483	19.497	18.4727	20.9278	NA	NA	0.35593	7.55e-07	0.590711	3.35e-20
Cldn4	claudin 4	ENSMUSG00000047501	2.87767	2.75084	3.01538	3.50888	3.6028	3.63469	6.71741	6.96582	6.37164	NA	NA	1.14352	1e-12	0.823882	1.53e-09
Cldn5	claudin 5	ENSMUSG00000041378	1.13895	0.760944	1.50202	21.7834	22.4097	22.7194	1.20441	1.04459	1.45721	-4.31532	6.46e-122	NA	NA	-4.29306	1.92e-137
Clec14a	C-type lectin domain family 14, member a	ENSMUSG00000045930	0.645615	0.714315	0.644601	7.453	7.23038	7.25333	0.42421	0.54576	0.690515	-3.45223	3.46e-128	NA	NA	-3.81257	1.02e-142
Clec2d	C-type lectin domain family 2, member d	ENSMUSG00000030157	8.18291	9.07589	11.6378	12.1125	12.2251	11.7927	7.09917	5.86771	6.77331	-0.332487	0.0129697	-0.638388	8.98e-05	-0.990368	2.98e-15
Clip2	CAP-GLY domain containing linker protein 2	ENSMUSG00000063146	5.79936	5.49307	5.70495	18.4586	17.2561	18.0751	7.6426	7.85018	7.23797	-1.61413	1.93e-115	0.311453	0.000294522	-1.32155	6.3e-97
Clip3	CAP-GLY domain containing linker protein 3	ENSMUSG00000013921	1.60468	1.85783	1.49853	11.2389	9.99277	10.5242	1.70976	1.78849	1.49473	-2.70557	1.61e-102	NA	NA	-2.73901	2.6e-112
Clip4	CAP-GLY domain containing linker protein family, member 4	ENSMUSG00000024059	7.55015	7.90936	7.78517	5.2225	5.60934	5.98424	8.80805	8.0958	8.82214	0.56593	3.65e-08	NA	NA	0.608588	1.78e-10
Clstn1	calsyntenin 1	ENSMUSG00000039953	27.932	27.3117	26.7243	30.789	28.588	29.0399	20.1951	19.112	18.9954	NA	NA	-0.578328	4.13e-25	-0.70354	4.07e-43
Clstn2	calsyntenin 2	ENSMUSG00000032452	21.8798	19.4424	17.416	6.18425	5.98218	4.90407	8.50105	8.14541	8.62604	1.79966	8.1e-96	-1.25852	2.31e-60	0.522052	2.97e-09
Clybl	citrate lyase beta like	ENSMUSG00000025545	11.3013	8.67119	9.22694	6.47301	5.31494	6.29841	9.82841	9.38092	8.22572	0.679356	2.31e-06	NA	NA	0.499915	0.000274289
Cmbl	carboxymethylenebutenolidase-like (Pseudomonas)	ENSMUSG00000022235	7.30008	6.65666	6.8513	3.47732	3.91006	3.51916	16.6641	15.3186	13.9074	0.971365	1.87e-08	1.06218	2.98e-15	2.01358	2.36e-48
Cmc2	COX assembly mitochondrial protein 2	ENSMUSG00000014633	5.97432	9.88191	7.98448	4.15247	3.96354	5.782	6.27149	7.29672	8.13549	0.924494	3.54e-07	NA	NA	0.691139	2.19e-05
Cmc4	C-x(9)-C motif containing 4	ENSMUSG00000090110	6.53749	6.81672	7.23603	5.06734	4.69318	4.42808	5.60483	5.45356	5.68437	1.05252	2.69e-05	-0.662395	0.00559757	NA	NA
Cmip	c-Maf inducing protein	ENSMUSG00000034390	16.1316	14.411	12.6957	25.113	23.0287	22.7475	14.5148	12.4523	14.3067	-0.744135	9.53e-20	NA	NA	-0.931412	5.45e-40
Cmklr1	chemokine-like receptor 1	ENSMUSG00000042190	0.658168	0.795584	0.605109	5.56953	5.05446	5.56874	1.0418	1.02378	0.663322	-2.8437	3.19e-55	NA	NA	-2.65973	3.5e-54
Cmtm3	CKLF-like MARVEL transmembrane domain containing 3	ENSMUSG00000031875	55.9478	58.4616	55.661	133.38	127.293	134.653	77.8043	68.1586	72.0771	-1.18634	3.43e-101	0.297921	1.11e-06	-0.907518	2.95e-68
Cmtm7	CKLF-like MARVEL transmembrane domain containing 7	ENSMUSG00000032436	13.4429	12.1721	14.1067	22.8702	23.4931	21.4169	21.4112	20.4698	19.9854	-0.762323	1.78e-10	0.608311	1.66e-06	NA	NA
Cndp2	CNDP dipeptidase 2 (metallopeptidase M20 family)	ENSMUSG00000024644	49.0898	44.5636	48.5648	32.3951	29.5694	32.8413	40.6374	45.4259	43.9398	0.610149	4.32e-21	NA	NA	0.362348	1.57e-08
Cnih1	cornichon family AMPA receptor auxiliary protein 1	ENSMUSG00000015759	39.8267	40.7754	36.9365	25.099	24.5677	22.715	33.8008	33.4571	32.7563	0.909701	1.7e-27	-0.297715	8.98e-05	0.593003	7.6e-14
Cnmd	chondromodulin	ENSMUSG00000022025	480.782	500.308	519.026	96.9127	96.8976	99.0282	344.081	361.278	345.437	2.36104	0	-0.592397	2.5e-34	1.74987	0
Cnn2	calponin 2	ENSMUSG00000004665	6.34994	5.33387	5.06689	22.093	22.4	21.1163	3.65031	3.93241	3.69808	-1.97228	2.42e-99	-0.623473	1.02e-05	-2.61202	3.66e-167
Cnnm1	cyclin M1	ENSMUSG00000025189	8.03231	7.06104	6.17966	3.47242	2.98305	3.38208	6.43066	6.42139	7.20593	1.06971	9.51e-25	NA	NA	0.951853	6.17e-24
Cnot6	CCR4-NOT transcription complex, subunit 6	ENSMUSG00000020362	52.2185	49.6418	46.138	28.0204	26.0539	25.2516	32.823	29.2705	31.4367	0.916401	3.1e-64	-0.739428	1.67e-44	NA	NA
Cnot7	CCR4-NOT transcription complex, subunit 7	ENSMUSG00000031601	55.8359	49.1203	52.6616	43.215	37.5841	37.8043	57.7366	65.1658	60.1511	0.4847	2.51e-14	NA	NA	0.664126	1.99e-26
Cnp	2',3'-cyclic nucleotide 3' phosphodiesterase	ENSMUSG00000006782	4.74132	5.50544	4.92175	8.6457	9.17978	9.10352	7.80018	6.29574	6.67426	-0.84509	1.11e-13	0.405393	0.00156561	-0.459452	1.02e-05
Cnpy4	canopy FGF signaling regulator 4	ENSMUSG00000036968	17.1669	15.3706	19.6074	11.4266	11.5678	11.0968	17.4398	20.3149	18.3145	0.617545	8.27e-10	NA	NA	0.621591	6.77e-13
Cnrip1	cannabinoid receptor interacting protein 1	ENSMUSG00000044629	1.41852	1.26386	1.67667	6.32579	5.5383	5.65507	1.45011	0.796024	0.875063	-1.89129	5.98e-19	NA	NA	-2.42628	8.2e-26
Cnst	consortin, connexin sorting protein	ENSMUSG00000038949	6.61087	6.55381	6.19252	14.3559	14.3824	14.5607	8.79313	7.54625	8.69192	-1.1649	4.46e-54	0.294153	0.0010568	-0.889673	9.06e-35
Cntn4	contactin 4	ENSMUSG00000064293	34.5963	31.8639	33.23	2.05216	3.11144	1.83543	6.19234	5.06413	6.67024	3.97564	0	-2.55726	1.66e-248	1.4027	1.07e-28
Cntrob	centrobin, centrosomal BRCA2 interacting protein	ENSMUSG00000032782	5.4376	6.63064	5.78761	3.15	2.7826	3.2973	3.23843	4.22626	3.39984	0.969339	4.08e-17	-0.799422	6.11e-11	NA	NA
Coasy	Coenzyme A synthase	ENSMUSG00000001755	33.4161	36.0626	33.72	16.8825	16.598	15.8025	18.5453	17.8219	18.8961	1.03686	2.26e-48	-0.956005	7.26e-40	NA	NA
Coch	cochlin	ENSMUSG00000020953	2.4363	2.02508	1.82118	28.9951	29.527	28.0921	13.7192	12.1634	12.0564	-3.74377	2.92e-257	2.4658	2.56e-82	-1.29735	7.45e-77
Col15a1	collagen, type XV, alpha 1	ENSMUSG00000028339	24.201	23.2644	22.021	77.2672	70.7331	71.3967	18.4037	17.5123	19.009	-1.63876	2.75e-215	-0.417969	4.04e-12	-2.07543	0
Col16a1	collagen, type XVI, alpha 1	ENSMUSG00000040690	8.99186	9.39348	9.25862	24.299	24.7518	25.0042	6.90333	9.00341	9.18329	-1.45207	5.08e-103	NA	NA	-1.71128	4.11e-132
Col1a1	collagen, type I, alpha 1	ENSMUSG00000001506	28.619	27.9684	26.1958	132.458	124.054	126.24	32.6425	35.1184	35.6437	-2.18083	0	NA	NA	-1.96898	0
Col1a2	collagen, type I, alpha 2	ENSMUSG00000029661	88.5305	83.2848	81.862	202.026	187.942	190.704	44.5837	50.0092	47.5883	-1.18046	2.83e-168	-0.922979	1.54e-69	-2.12219	0
Col26a1	collagen, type XXVI, alpha 1	ENSMUSG00000004415	3.47052	3.16345	3.43699	31.6435	31.104	31.382	5.84565	4.47199	4.70551	-3.21828	5.69e-271	0.514729	0.000338858	-2.72554	7.71e-235
Col27a1	collagen, type XXVII, alpha 1	ENSMUSG00000045672	12.4179	11.0014	10.2867	25.1492	17.4454	23.87	12.1421	12.5515	11.8766	-0.934516	5.58e-10	NA	NA	-0.912232	3.2e-10
Col3a1	collagen, type III, alpha 1	ENSMUSG00000026043	75.4679	72.3533	70.303	194.993	185.208	184.212	48.3341	52.4511	51.0853	-1.35485	1.57e-229	-0.602322	7.34e-34	-1.97594	0
Col4a1	collagen, type IV, alpha 1	ENSMUSG00000031502	82.123	75.7032	73.2543	315.428	287.421	290.122	65.8867	67.9487	69.1736	-1.92842	0	-0.270472	1.1e-08	-2.2177	0
Col4a2	collagen, type IV, alpha 2	ENSMUSG00000031503	49.4458	46.4325	41.9539	199.112	180.652	189.339	48.4658	48.4276	49.154	-2.0234	0	NA	NA	-2.03794	0
Col4a6	collagen, type IV, alpha 6	ENSMUSG00000031273	3.559	2.82852	2.91932	10.1186	8.35189	9.04023	5.26424	4.9979	4.93786	-1.56975	1.12e-57	0.65941	1.28e-09	-0.929152	9.41e-32
Col5a1	collagen, type V, alpha 1	ENSMUSG00000026837	16.3094	16.7878	16.3249	50.8407	48.2979	47.2603	15.4338	14.6528	14.7984	-1.52672	5.54e-220	NA	NA	-1.77078	0
Col5a2	collagen, type V, alpha 2	ENSMUSG00000026042	9.6097	9.29749	8.57229	26.9257	24.5665	25.4893	12.4354	14.1933	13.2981	-1.47862	3e-134	0.455987	4.41e-10	-1.04107	7.33e-72
Col6a1	collagen, type VI, alpha 1	ENSMUSG00000001119	95.0569	85.3474	85.0396	99.0013	85.3578	94.8489	37.6353	35.8483	36.5355	NA	NA	-1.35719	6.45e-160	-1.43911	2.69e-190
Col6a2	collagen, type VI, alpha 2	ENSMUSG00000020241	83.6969	84.8413	78.4074	100.73	93.5304	98.5964	30.2545	29.0718	31.4633	NA	NA	-1.51953	3.38e-185	-1.76956	4.58e-298
Col6a3	collagen, type VI, alpha 3	ENSMUSG00000048126	34.038	31.5987	28.1582	42.8093	40.6556	35.0748	7.43919	7.47811	7.50252	-0.282039	8.41e-06	-2.1585	8.08e-259	-2.45937	0
Col6a4	collagen, type VI, alpha 4	ENSMUSG00000032572	1.29906	1.07841	1.42758	12.4727	10.8789	11.6006	3.9374	4.31639	3.88193	-3.20878	4.88e-237	1.63489	3.43e-42	-1.59156	1.48e-108
Col8a1	collagen, type VIII, alpha 1	ENSMUSG00000068196	6.14721	5.75926	5.29822	1.14779	0.987523	0.761549	11.1269	11.3513	11.1418	2.57944	1.72e-90	0.884037	1.73e-28	3.4431	1.95e-234
Col9a2	collagen, type IX, alpha 2	ENSMUSG00000028626	46.1153	46.0977	47.3474	26.9696	25.5131	27.5184	51.136	51.0174	48.3144	0.831411	8.51e-47	NA	NA	0.847736	2.46e-56
Colec11	collectin sub-family member 11	ENSMUSG00000036655	0.212434	0.326581	0.301786	9.84456	9.33923	10.4447	0.323001	0.526079	0.234426	-5.15083	1.44e-52	NA	NA	-4.69514	2.78e-61
Colgalt2	collagen beta(1-O)galactosyltransferase 2	ENSMUSG00000032649	20.2301	19.746	18.295	4.41235	4.35887	4.74518	6.27141	6.65162	6.96942	2.11065	2.6e-154	-1.61531	7.49e-95	0.475614	6.03e-07
Cop1	COP1, E3 ubiquitin ligase	ENSMUSG00000040782	17.4179	17.1065	17.7135	62.8753	63.2022	59.7521	26.0216	26.7042	25.1541	-1.8166	7.09e-224	0.52141	2.63e-18	-1.31404	7.93e-160
Cope	coatomer protein complex, subunit epsilon	ENSMUSG00000055681	68.7752	67.858	71.4898	64.0195	66.398	65.6997	49.6935	43.9311	41.3738	NA	NA	-0.731493	8.26e-29	-0.624567	2.43e-21
Cops2	COP9 signalosome subunit 2	ENSMUSG00000027206	34.5701	33.6223	33.3192	25.878	23.7034	23.0157	39.8137	35.189	38.6775	0.477939	1.13e-14	NA	NA	0.593031	2.85e-26
Cops9	COP9 signalosome subunit 9	ENSMUSG00000073616	56.6214	65.0865	66.3438	36.181	38.7828	38.1412	52.6701	77.9222	60.8215	0.709966	5.19e-13	NA	NA	0.618421	5.13e-08
Copz2	coatomer protein complex, subunit zeta 2	ENSMUSG00000018672	12.0002	12.4144	13.6944	21.8773	21.6939	24.0692	14.2677	12.0493	13.8121	-0.782908	6.67e-12	NA	NA	-0.8331	4.87e-14
Coq10b	coenzyme Q10B	ENSMUSG00000025981	6.09901	5.9739	5.9728	6.20409	5.23387	6.20755	13.8193	13.7018	12.9933	NA	NA	1.10906	3.28e-21	1.14693	3.44e-26
Coq2	coenzyme Q2 4-hydroxybenzoate polyprenyltransferase	ENSMUSG00000029319	29.2963	33.3401	33.7578	18.2931	16.8849	18.4788	21.8965	22.18	22.5448	0.884475	2.18e-27	-0.637109	7.29e-15	NA	NA
Coq4	coenzyme Q4	ENSMUSG00000026798	6.01317	6.22377	6.14741	3.49526	4.29014	4.73308	4.54535	4.26772	3.91358	0.734536	1.18e-06	-0.540754	0.000345346	NA	NA
Coq8a	coenzyme Q8A	ENSMUSG00000026489	26.3898	29.673	26.2954	50.5617	47.7113	50.689	67.7714	65.3463	65.4354	-0.861139	2.15e-53	1.2078	2.93e-116	0.327911	7.83e-12
Coro1b	coronin, actin binding protein 1B	ENSMUSG00000024835	44.7804	39.9594	35.0774	60.857	61.623	61.6112	49.7244	46.7604	49.757	-0.624378	2.05e-19	NA	NA	-0.447456	1.25e-12
Coro1c	coronin, actin binding protein 1C	ENSMUSG00000004530	14.776	14.8232	14.2591	30.389	28.3971	28.2428	21.1625	18.6209	19.2208	-1.03721	3.82e-55	0.362987	8.86e-07	-0.693208	1.09e-30
Coro7	coronin 7	ENSMUSG00000039637	4.85398	5.64891	4.57239	5.68278	5.71045	5.78258	3.50125	3.95791	3.62514	NA	NA	-0.48513	2.11e-05	-0.717848	4.2e-13
Cotl1	coactosin-like 1 (Dictyostelium)	ENSMUSG00000031827	10.6681	12.1026	9.61228	26.825	26.5494	27.8478	11.0924	10.4407	9.87366	-1.31091	3.47e-44	NA	NA	-1.46106	2.81e-66
Cox15	cytochrome c oxidase assembly protein 15	ENSMUSG00000040018	8.12295	6.52296	6.89876	4.26146	4.09601	4.60053	6.79693	6.22361	5.75868	0.72981	4.5e-15	-0.281145	0.00283917	0.429775	2.92e-06
Cox17	cytochrome c oxidase assembly protein 17, copper chaperone	ENSMUSG00000046516	32.6683	37.1439	37.1181	18.3812	28.3344	22.0289	31.4218	41.053	27.6137	NA	NA	-0.956928	2.11e-06	-0.596289	0.0104937
Cox4i2	cytochrome c oxidase subunit 4I2	ENSMUSG00000009876	33.7874	34.8192	42.7223	13.531	12.031	13.1979	4.96959	4.2973	4.69498	1.5823	1.24e-40	-3.0878	7.31e-88	-1.52442	5.83e-19
Cox6b2	cytochrome c oxidase subunit 6B2	ENSMUSG00000051811	10.8427	8.97902	9.85628	9.74262	7.17733	9.26271	5.31469	6.57097	5.6309	NA	NA	-0.918051	4.94e-05	-0.66902	0.00273738
Cox7a2	cytochrome c oxidase subunit 7A2	ENSMUSG00000032330	72.0118	77.8988	92.2134	43.2379	47.1872	45.6082	60.7239	57.3955	49.6643	0.846429	1.45e-19	-0.614949	2.97e-10	NA	NA
Cox7b	cytochrome c oxidase subunit 7B	ENSMUSG00000031231	41.3104	44.9245	47.3621	27.9754	31.4656	31.1632	30.9958	36.2729	31.0874	0.588167	1.1e-11	-0.540251	1.66e-09	NA	NA
Cox7c	cytochrome c oxidase subunit 7C	ENSMUSG00000017778	162.849	191.603	210.323	104.478	116.162	115.743	144.06	145.908	137.866	0.790872	3.35e-19	-0.490782	4.54e-09	0.281398	1.83e-05
Cpe	carboxypeptidase E	ENSMUSG00000037852	540.554	572.582	578.787	548.766	571.469	546.178	963.927	971.637	954.717	NA	NA	0.689597	6.91e-53	0.696187	1.25e-63
Cpeb1	cytoplasmic polyadenylation element binding protein 1	ENSMUSG00000025586	7.68895	6.8469	6.86491	11.9916	12.6055	12.3405	15.8423	14.0572	13.8268	-0.749167	2.36e-17	0.92802	3.47e-25	NA	NA
Cped1	cadherin-like and PC-esterase domain containing 1	ENSMUSG00000062980	7.85439	7.11441	8.10137	20.4851	19.2902	18.7469	5.30509	4.78445	4.88059	-1.37296	3.15e-99	-0.681892	6.91e-16	-2.0739	1.73e-228
Cpsf6	cleavage and polyadenylation specific factor 6	ENSMUSG00000055531	21.0505	20.4117	19.7881	15.5963	13.3013	13.4036	19.3224	18.3968	18.9357	0.644113	1.18e-25	NA	NA	0.40636	2.82e-12
Cpxm1	carboxypeptidase X 1 (M14 family)	ENSMUSG00000027408	28.6137	28.137	29.9619	38.1167	37.3094	36.5595	22.4716	22.022	21.7963	-0.369916	2.41e-09	-0.461225	1.05e-11	-0.849974	1.03e-47
Crabp2	cellular retinoic acid binding protein II	ENSMUSG00000004885	7.33425	6.65799	7.83221	9.21762	10.0855	9.45229	2.29847	3.73827	3.80283	-0.368863	0.0157479	-1.2353	2.16e-08	-1.62055	2e-17
Cracr2b	calcium release activated channel regulator 2B	ENSMUSG00000048200	3.43422	3.43065	4.15721	7.54442	7.22935	7.99736	4.46287	6.8959	5.10296	-1.17776	5.51e-13	0.529933	0.0083154	-0.665205	5.7e-06
Cradd	CASP2 and RIPK1 domain containing adaptor with death domain	ENSMUSG00000045867	10.1969	10.0031	10.7624	3.74273	3.81747	4.57237	7.77241	6.4758	7.8932	1.2777	4.48e-18	-0.543755	6.39e-05	0.714557	5.92e-06
Creb3l1	cAMP responsive element binding protein 3-like 1	ENSMUSG00000027230	5.19512	4.3953	4.85445	18.5549	17.1471	16.6486	5.50107	4.87828	5.25952	-1.83443	6.81e-85	NA	NA	-1.80285	1.09e-92
Crebrf	CREB3 regulatory factor	ENSMUSG00000048249	6.31367	5.27042	4.85975	8.61485	8.47021	8.18584	11.1411	10.2837	10.9275	-0.601381	9.57e-14	0.900132	3.85e-29	0.279798	2.66e-06
Creld1	cysteine-rich with EGF-like domains 1	ENSMUSG00000030284	28.2531	27.1112	30.5828	11.4073	10.6639	11.5762	12.0622	14.742	12.798	1.37949	1.24e-64	-1.22325	4.03e-42	NA	NA
Creld2	cysteine-rich with EGF-like domains 2	ENSMUSG00000023272	67.7592	71.1169	81.1712	30.8278	30.4599	29.6545	35.6686	39.6817	38.9486	1.31201	7.78e-69	-1.05323	3.06e-41	NA	NA
Crip1	cysteine-rich protein 1 (intestinal)	ENSMUSG00000006360	4.42989	3.90539	3.82836	6.55661	7.28454	6.21419	3.10217	4.12994	4.24329	-0.780623	0.00270528	NA	NA	-0.988162	0.000206242
Crip2	cysteine rich protein 2	ENSMUSG00000006356	14.0335	14.0125	14.8184	40.0883	38.8763	40.8785	27.5779	25.7962	28.9956	-1.46023	1.31e-70	0.857163	9.21e-20	-0.621809	2.64e-18
Crip3	cysteine-rich protein 3	ENSMUSG00000023968	10.4353	13.7808	14.1766	5.56778	5.07709	5.88027	11.7358	9.66362	9.30294	1.17737	2.27e-15	-0.363468	0.0110125	0.795256	9.39e-08
Crispld2	cysteine-rich secretory protein LCCL domain containing 2	ENSMUSG00000031825	27.0628	25.3836	23.847	7.47871	7.71068	6.86533	5.66978	5.78428	5.63352	1.81229	2.89e-147	-2.27846	1.1e-208	-0.485028	2.42e-08
Crlf2	cytokine receptor-like factor 2	ENSMUSG00000033467	16.712	19.074	18.1095	22.2449	24.1973	24.5356	10.3916	11.6265	12.5816	-0.325994	0.000227597	-0.754541	2.5e-12	-1.09931	1.2e-29
Crtc3	CREB regulated transcription coactivator 3	ENSMUSG00000030527	15.6416	15.2574	13.6981	23.3263	22.4147	22.5109	22.0183	20.441	20.8195	-0.614307	1.75e-23	0.428515	6.56e-12	NA	NA
Cryl1	crystallin, lambda 1	ENSMUSG00000021947	49.6367	55.2955	52.7236	39.7728	39.9814	41.6313	66.7765	67.6321	61.8488	0.38814	3.39e-08	NA	NA	0.599672	3.85e-23
Cryzl1	crystallin, zeta (quinone reductase)-like 1	ENSMUSG00000058240	23.851	19.5726	22.5032	15.4782	14.375	17.0142	23.1692	22.3776	22.4121	0.660328	9.43e-13	NA	NA	0.546621	5.88e-10
Csad	cysteine sulfinic acid decarboxylase	ENSMUSG00000023044	18.2626	16.3794	18.486	34.3193	31.4894	33.168	26.2442	24.8753	23.3077	-0.666297	3.5e-17	0.323578	0.000200505	-0.361827	2.16e-07
Cse1l	chromosome segregation 1-like (S. cerevisiae)	ENSMUSG00000002718	26.8906	26.4775	25.5949	17.1931	14.7881	15.2102	24.1742	23.1131	22.7982	0.737673	1.55e-29	NA	NA	0.489485	8.51e-15
Csf1	colony stimulating factor 1 (macrophage)	ENSMUSG00000014599	0.728586	1.25846	1.12302	3.14096	3.55448	3.71648	9.9699	8.00753	7.89737	-1.6183	1.78e-21	2.8209	4.98e-85	1.18556	5.88e-31
Csgalnact2	chondroitin sulfate N-acetylgalactosaminyltransferase 2	ENSMUSG00000042042	10.8343	9.53309	9.77604	17.0942	17.0366	15.206	23.7562	23.5866	22.0816	-0.712107	1.85e-20	1.12297	3.03e-58	0.391628	4.15e-10
Csrnp3	cysteine-serine-rich nuclear protein 3	ENSMUSG00000044647	6.6086	6.1903	5.2423	3.55834	3.58618	3.11633	6.05313	5.50119	6.23048	0.89409	2.73e-24	NA	NA	0.771375	4.48e-21
Csrp1	cysteine and glycine-rich protein 1	ENSMUSG00000026421	5.01694	6.51927	5.48152	31.9061	28.0826	28.7323	14.8964	12.8772	11.9188	-2.39143	4.24e-127	1.16706	7.66e-20	-1.24693	3.5e-53
Csrp2	cysteine and glycine-rich protein 2	ENSMUSG00000020186	17.0564	16.526	19.4035	30.9032	31.5137	31.9169	10.3366	11.2702	10.4235	-0.805092	8.94e-20	-0.810075	1.74e-12	-1.63358	1.02e-72
Cst12	cystatin 12	ENSMUSG00000027443	57.1669	64.6545	61.0703	16.4002	16.2708	15.7822	65.6937	77.3259	69.2313	1.87428	2.51e-71	NA	NA	2.00657	1.74e-108
Cst3	cystatin C	ENSMUSG00000027447	238.404	255.188	267.984	388.49	417.709	408.91	332.779	317.102	316.756	-0.654467	1.15e-24	NA	NA	-0.416164	6.06e-17
Ctdsp2	CTD (carboxy-terminal domain, RNA polymerase II, polypeptide A) small phosphatase 2	ENSMUSG00000078429	57.9547	57.4733	52.9822	124.735	118.256	117.878	94.7915	91.8381	92.9256	-1.0811	1.96e-124	0.653073	1.02e-49	-0.446857	3.53e-30
Ctdspl2	CTD (carboxy-terminal domain, RNA polymerase II, polypeptide A) small phosphatase like 2	ENSMUSG00000033411	14.4343	11.0457	11.2675	7.52272	7.77208	7.55327	11.8186	9.95049	10.3739	0.752539	1.45e-20	NA	NA	0.494331	1.3e-10
Ctif	CBP80/20-dependent translation initiation factor	ENSMUSG00000052928	4.77947	4.4496	3.56311	7.043	6.314	6.28474	4.89987	4.39281	4.64478	-0.613093	9.27e-10	NA	NA	-0.601469	3.18e-13
Ctla2a	cytotoxic T lymphocyte-associated protein 2 alpha	ENSMUSG00000044258	1.04692	1.19982	0.838342	12.018	14.3741	10.639	0.459265	0.812013	1.18075	-2.99028	4.41e-20	NA	NA	-4.07954	3.91e-24
Ctnna2	catenin (cadherin associated protein), alpha 2	ENSMUSG00000063063	5.84629	5.42729	5.64129	2.30384	2.38475	2.14986	6.78531	6.69884	7.13032	1.22661	7.49e-27	NA	NA	1.46825	8.46e-40
Ctps	cytidine 5'-triphosphate synthase	ENSMUSG00000028633	20.139	20.1669	20.5018	12.1132	11.5497	11.604	20.1988	20.3692	19.9624	0.784413	1.74e-27	NA	NA	0.670831	2.05e-22
Ctsb	cathepsin B	ENSMUSG00000021939	55.4461	53.8284	52.2193	65.7981	67.3002	63.7025	45.4531	44.8373	45.564	-0.287142	6.31e-09	-0.322859	8.61e-13	-0.628858	2.76e-44
Ctsc	cathepsin C	ENSMUSG00000030560	2.80219	2.65735	2.93633	6.30789	6.29711	5.92019	7.38438	6.78801	6.23249	-1.22031	1.15e-20	1.30057	4.6e-21	NA	NA
Ctsf	cathepsin F	ENSMUSG00000083282	24.3957	26.6331	26.2545	57.8565	59.2005	60.2249	41.9263	43.6197	40.5586	-1.19134	1.05e-69	0.62463	2.53e-18	-0.585644	3.08e-24
Ctsh	cathepsin H	ENSMUSG00000032359	24.3262	28.0884	29.0281	17.4933	15.8575	17.0457	36.6712	28.1431	35.4769	0.745846	1.82e-20	NA	NA	0.865285	3.22e-29
Ctsl	cathepsin L	ENSMUSG00000021477	313.806	332.935	354.216	697.832	704.793	694.261	373.395	368.776	347.234	-1.06381	1.74e-86	NA	NA	-1.05399	1.53e-153
Cttnbp2nl	CTTNBP2 N-terminal like	ENSMUSG00000062127	5.38588	5.42674	5.25559	10.4553	9.90006	9.92	7.43244	6.65207	7.21184	-0.911093	7.85e-31	0.331734	0.000229227	-0.59844	1.79e-16
Ctxn1	cortexin 1	ENSMUSG00000048644	45.6704	42.5289	41.0104	64.5354	64.596	66.3836	44.6466	45.623	43.6525	-0.577493	5.49e-18	NA	NA	-0.642305	6.05e-26
Cuedc1	CUE domain containing 1	ENSMUSG00000018378	7.57952	7.20136	6.65619	6.25255	5.55682	5.88824	3.21808	3.68555	2.59912	NA	NA	-1.03972	6.77e-09	-0.909272	3.94e-08
Cul4b	cullin 4B	ENSMUSG00000031095	22.7324	21.9269	19.8564	18.3747	17.4388	15.72	30.3883	29.1028	30.5311	0.332127	3.53e-06	0.383296	1.26e-09	0.696322	2.88e-30
Cul5	cullin 5	ENSMUSG00000032030	11.4383	11.8198	9.97353	8.63509	7.93982	8.75644	11.1377	10.5533	12.3545	0.627539	6.27e-16	NA	NA	0.56058	6.19e-15
Cwc22	CWC22 spliceosome-associated protein	ENSMUSG00000027014	9.18272	10.6595	8.56704	10.4634	9.98949	9.71884	112.914	123.944	111.303	NA	NA	3.27281	0	3.22521	0
Cwf19l2	CWF19-like 2, cell cycle control (S. pombe)	ENSMUSG00000025898	8.94608	9.63712	9.04331	6.25713	6.00924	5.46589	9.55723	10.7463	10.3562	0.658428	1.96e-15	NA	NA	0.696633	3.15e-18
Cxadr	coxsackie virus and adenovirus receptor	ENSMUSG00000022865	16.5085	15.8677	15.7345	7.44418	7.73242	6.54654	16.1265	15.2968	16.4202	1.29733	5.62e-75	NA	NA	1.19901	2.09e-68
Cxcl1	chemokine (C-X-C motif) ligand 1	ENSMUSG00000029380	3.61002	4.93741	3.44977	6.11642	4.97229	3.85757	10.8937	10.675	11.6141	-0.460504	0.0278141	1.40972	9.46e-15	0.931237	4.08e-10
Cxcl12	chemokine (C-X-C motif) ligand 12	ENSMUSG00000061353	1.9001	2.00166	1.88356	12.9753	12.4888	12.7243	6.28281	6.30626	6.80656	-2.66564	2.66e-110	1.65066	9.18e-31	-1.03184	8.48e-33
Cxcl14	chemokine (C-X-C motif) ligand 14	ENSMUSG00000021508	1.75961	1.977	2.37381	33.0584	35.8098	33.4572	3.19728	2.7913	2.69196	-4.04656	1.22e-219	NA	NA	-3.69639	3.11e-245
Cxcr4	chemokine (C-X-C motif) receptor 4	ENSMUSG00000045382	1.73345	1.6943	1.08218	15.9546	14.2059	15.4429	3.0258	3.00106	2.49414	-3.31542	5.83e-98	0.857755	0.000250222	-2.4775	7.46e-84
Cxxc4	CXXC finger 4	ENSMUSG00000044365	8.79988	8.20051	7.8614	21.8942	18.5471	19.0816	25.0343	21.9919	23.7761	-1.194	1.93e-63	1.41467	1.82e-102	NA	NA
Cyb561	cytochrome b-561	ENSMUSG00000019590	11.246	10.1887	11.3913	6.11155	6.23191	6.2809	8.34807	7.54978	7.70947	0.751663	2.71e-14	-0.511987	3.65e-07	NA	NA
Cyb561a3	cytochrome b561 family, member A3	ENSMUSG00000034445	8.37843	7.19371	5.83075	10.9982	10.3213	9.69245	10.8026	9.81512	10.5571	-0.615011	2.94e-09	0.474632	1.47e-05	NA	NA
Cyb5a	cytochrome b5 type A (microsomal)	ENSMUSG00000024646	432.208	440.739	482.689	123.311	127.297	131.003	239.265	244.658	224.384	1.84529	1.82e-199	-1.04123	1.45e-72	0.785289	1.42e-51
Cyb5r3	cytochrome b5 reductase 3	ENSMUSG00000018042	37.6691	34.5064	36.2772	53.6559	49.4882	50.5796	35.0004	35.1463	36.1859	-0.504634	3.57e-19	NA	NA	-0.640852	4.02e-34
Cyba	cytochrome b-245, alpha polypeptide	ENSMUSG00000006519	23.4431	26.5468	29.7784	50.217	54.9153	56.9802	40.7058	50.9411	43.2282	-0.993362	7.96e-22	0.671845	3.59e-09	-0.340183	0.00018221
Cycs	cytochrome c, somatic	ENSMUSG00000063694	18.284	16.6027	18.0114	8.66245	9.68116	9.14849	13.269	12.3694	11.3345	0.866019	2.71e-24	-0.564022	9.22e-12	0.283287	0.00148415
Cyfip2	cytoplasmic FMR1 interacting protein 2	ENSMUSG00000020340	26.3869	24.8601	22.6974	49.0723	47.6456	46.3111	26.5685	24.5778	26.8324	-0.944129	1.07e-63	NA	NA	-0.964302	4.58e-93
Cygb	cytoglobin	ENSMUSG00000020810	10.2625	10.0028	9.78192	73.2262	69.8466	73.9632	14.8769	15.7279	13.4181	-2.73529	0	0.427373	1.79e-05	-2.32582	1.07e-276
Cyld	CYLD lysine 63 deubiquitinase	ENSMUSG00000036712	5.44265	4.34054	4.91441	5.00207	4.36118	4.34215	7.04917	8.13726	7.98825	NA	NA	0.592479	1.42e-11	0.68043	7.36e-18
Cyp11a1	cytochrome P450, family 11, subfamily a, polypeptide 1	ENSMUSG00000032323	7.40923	7.20386	8.12142	2.53972	3.00723	2.90077	1.57814	1.67325	1.78472	1.4286	2.7e-25	-2.23723	9.37e-44	-0.828564	1.78e-05
Cyp1b1	cytochrome P450, family 1, subfamily b, polypeptide 1	ENSMUSG00000024087	21.3084	18.5749	17.4448	16.539	15.6059	15.3683	7.76839	7.42626	7.58473	0.270785	4.57e-05	-1.36964	8.22e-77	-1.11768	8.23e-67
Cyp27a1	cytochrome P450, family 27, subfamily a, polypeptide 1	ENSMUSG00000026170	1.24493	1.71879	1.13088	6.52185	5.61038	5.49314	3.36948	3.68961	3.02997	-2.1271	4.38e-27	1.19932	8.35e-07	-0.949515	5.64e-10
Cyp2s1	cytochrome P450, family 2, subfamily s, polypeptide 1	ENSMUSG00000040703	158.6	143.062	144.245	81.27	74.7328	79.1252	65.5625	59.8395	62.9159	0.945436	2.54e-81	-1.33083	2.64e-160	-0.40428	7.66e-18
Cyp51	cytochrome P450, family 51	ENSMUSG00000001467	19.8235	19.8331	20.048	4.40038	4.21719	4.00387	6.80961	7.02991	6.47321	2.2532	8.67e-192	-1.6489	2.95e-107	0.585645	5.36e-10
Cyth3	cytohesin 3	ENSMUSG00000018001	14.3409	13.0044	12.7731	29.397	27.491	28.3226	18.635	17.5995	18.0207	-1.07716	2.34e-65	0.323714	2.96e-06	-0.772166	3.83e-45
D030056L22Rik	RIKEN cDNA D030056L22 gene	ENSMUSG00000047044	20.6472	21.7054	21.936	12.7115	13.4546	11.593	17.8358	17.4424	17.2147	0.79022	3.98e-18	-0.386756	7.69e-06	0.384814	2.1e-05
D130020L05Rik	RIKEN cDNA D130020L05 gene	ENSMUSG00000097121	3.61934	3.24182	2.9172	6.33285	6.36153	5.89452	6.28236	7.9072	5.57009	NA	NA	0.518736	0.0452229	0.665668	0.00491529
D430019H16Rik	RIKEN cDNA D430019H16 gene	ENSMUSG00000094910	3.41916	2.98424	3.29417	6.29427	6.23591	6.11016	2.7146	2.8378	2.86875	-0.960194	5.53e-26	-0.267623	0.0191309	-1.24548	2.01e-45
D6Ertd527e	DNA segment, Chr 6, ERATO Doi 527, expressed	ENSMUSG00000090891	7.13982	6.69249	5.64343	14.3144	15.3564	14.5867	13.9505	10.9335	12.5639	-1.11713	1.92e-27	0.864628	9.99e-13	-0.271909	0.00289249
Daam1	dishevelled associated activator of morphogenesis 1	ENSMUSG00000034574	6.10742	5.65121	4.84248	8.96157	8.139	8.32682	9.43494	7.62168	7.58132	-0.610134	1.99e-11	0.510998	7.74e-08	NA	NA
Dab2	disabled 2, mitogen-responsive phosphoprotein	ENSMUSG00000022150	54.0339	47.9502	49.3756	25.8377	22.2285	23.2506	41.6088	35.834	39.9962	1.10812	7.12e-92	-0.41575	2.44e-13	0.673591	1.43e-32
Dact1	dishevelled-binding antagonist of beta-catenin 1	ENSMUSG00000044548	4.8892	3.86444	3.8717	26.8017	25.1982	24.9011	5.37084	5.05865	5.81304	-2.57933	4.35e-211	0.30658	0.0109146	-2.28931	1.36e-208
Dact3	dishevelled-binding antagonist of beta-catenin 3	ENSMUSG00000078794	2.09959	1.87156	1.45954	5.83117	6.53231	6.62672	1.99813	1.88564	1.91524	-1.80389	1.33e-34	NA	NA	-1.82796	3.94e-41
Dag1	dystroglycan 1	ENSMUSG00000039952	287.72	267.258	253.678	164.159	160.584	154.624	367.068	329.388	358.665	0.775045	4.6e-63	0.305342	2.69e-10	1.06162	3.1e-127
Dalrd3	DALR anticodon binding domain containing 3	ENSMUSG00000019039	30.2782	31.4032	30.5112	20.7158	18.2983	20.5516	21.7378	19.7994	20.1071	0.587685	5.35e-13	-0.613211	2.79e-13	NA	NA
Dap	death-associated protein	ENSMUSG00000039168	52.6103	50.1645	53.8335	53.5809	55.879	55.9309	36.1804	31.3658	34.3468	NA	NA	-0.704234	4.72e-24	-0.782073	6.41e-33
Dapk1	death associated protein kinase 1	ENSMUSG00000021559	4.35933	3.24335	3.76209	14.8671	13.7613	13.1814	8.50624	7.33413	8.22467	-1.87025	5.36e-103	1.00812	3.89e-23	-0.880316	7.4e-37
Dars2	aspartyl-tRNA synthetase 2 (mitochondrial)	ENSMUSG00000026709	6.08429	5.49713	6.06205	3.27627	2.80172	3.02217	4.05684	4.74321	4.22579	0.974921	6.51e-18	-0.588676	2.9e-07	0.367151	0.00233685
Dbf4	DBF4 zinc finger	ENSMUSG00000002297	12.0442	10.1432	10.6402	5.42797	5.62028	5.47176	8.55138	9.44439	8.68378	0.96773	1.33e-20	-0.389428	0.000141625	0.559364	1.01e-07
Dbi	diazepam binding inhibitor	ENSMUSG00000026385	40.0547	46.1109	53.7428	27.7116	26.714	28.3123	36.1947	36.0822	33.9542	0.749724	1.28e-11	-0.463112	3.53e-05	0.267914	0.00608161
Dbn1	drebrin 1	ENSMUSG00000034675	19.7936	17.7443	19.2392	59.1514	57.069	59.1926	24.3484	24.8047	26.7697	-1.59771	2.07e-145	0.359324	2.83e-06	-1.25614	1.49e-102
Dbndd1	dysbindin (dystrobrevin binding protein 1) domain containing 1	ENSMUSG00000031970	4.30647	5.20817	4.46291	6.82087	7.60297	7.56304	8.34423	7.48501	7.15512	-0.627019	1.45e-05	0.638605	1.41e-05	NA	NA
Dbndd2	dysbindin (dystrobrevin binding protein 1) domain containing 2	ENSMUSG00000017734	1.53483	1.74041	1.81388	5.65037	5.70178	5.52789	3.29461	4.26622	3.4019	-1.91551	4.87e-05	NA	NA	-1.48837	0.000399955
Dbp	D site albumin promoter binding protein	ENSMUSG00000059824	12.51	13.7147	12.9623	19.3027	18.9318	19.967	32.5001	35.659	34.5806	-0.577016	3.4e-10	1.29407	6.74e-48	0.698421	1.68e-21
Dcaf12l1	DDB1 and CUL4 associated factor 12-like 1	ENSMUSG00000045284	7.29676	6.5435	7.06964	5.95968	5.91127	5.84434	9.58104	9.01306	9.84158	NA	NA	0.378	4.4e-05	0.600464	1.8e-12
Dchs1	dachsous cadherin related 1	ENSMUSG00000036862	3.10479	2.92261	2.62476	7.66922	7.54779	6.85822	1.64245	1.35251	1.50314	-1.33948	8.05e-67	-1.01607	2.7e-21	-2.37495	9.83e-178
Dck	deoxycytidine kinase	ENSMUSG00000029366	5.84395	5.83574	5.24285	1.94022	1.97655	1.74562	3.01817	2.16858	2.2359	1.56461	2.45e-33	-1.31213	1.22e-20	NA	NA
Dcn	decorin	ENSMUSG00000019929	23.767	22.2181	21.9121	76.0226	69.9729	70.1202	21.079	20.0453	22.3091	-1.66923	1.66e-155	NA	NA	-1.85452	8.31e-199
Dcp2	decapping mRNA 2	ENSMUSG00000024472	8.54754	7.73904	6.93717	5.5359	5.32314	4.54373	7.14377	7.07759	6.45457	0.614611	3.45e-13	-0.2836	0.000290437	0.311802	3.82e-05
Dctd	dCMP deaminase	ENSMUSG00000031562	10.8894	11.5832	10.1199	7.94454	7.0626	7.97247	8.88468	6.20073	6.83657	0.588665	1.09e-08	-0.657854	1.91e-08	NA	NA
Dctpp1	dCTP pyrophosphatase 1	ENSMUSG00000042462	33.0269	34.8008	37.6806	22.9462	25.4345	23.7842	24.5267	20.2489	25.0178	0.585222	2.85e-08	-0.707722	7.4e-10	NA	NA
Dcun1d1	DCN1, defective in cullin neddylation 1, domain containing 1 (S. cerevisiae)	ENSMUSG00000027708	14.6924	12.7121	12.0744	8.78699	6.89264	6.75279	14.1042	15.2217	18.6845	0.851506	1.81e-30	NA	NA	0.959147	9.42e-44
Ddah1	dimethylarginine dimethylaminohydrolase 1	ENSMUSG00000028194	6.68029	6.20266	6.08117	3.33608	3.49397	3.59711	4.68817	5.03918	4.18621	0.861397	2.95e-16	-0.495463	3.16e-06	0.347036	0.00183633
Ddah2	dimethylarginine dimethylaminohydrolase 2	ENSMUSG00000007039	31.5297	33.9996	34.5834	58.8987	65.1743	61.492	25.3164	32.8035	28.6247	-0.882698	5.54e-30	-0.287892	0.00217697	-1.18945	2.05e-45
Ddhd1	DDHD domain containing 1	ENSMUSG00000037697	16.954	9.10584	9.53661	5.9444	4.69919	4.36392	7.26716	6.22507	5.35668	0.826013	4.28e-30	-0.841284	4.06e-29	NA	NA
Ddit3	DNA-damage inducible transcript 3	ENSMUSG00000025408	12.5574	11.4658	14.4627	16.0288	12.6117	15.0485	33.8575	27.709	29.3011	NA	NA	1.13871	5.29e-18	0.950757	1.24e-16
Ddost	dolichyl-di-phosphooligosaccharide-protein glycotransferase	ENSMUSG00000028757	161.276	160.524	163.357	93.7868	96.7558	95.8782	85.1949	83.0989	86.454	0.772564	1.2e-53	-1.00733	1.4e-103	NA	NA
Ddx11	DEAD/H box helicase 11	ENSMUSG00000035842	6.68677	6.94095	6.07863	4.49559	3.6947	3.68253	5.8758	5.49299	5.56794	0.604856	5.29e-09	NA	NA	0.419287	2.37e-05
Ddx39	NA	ENSMUSG00000005481	25.9214	24.7762	27.2057	11.8314	10.7822	13.0062	14.6009	15.7683	14.2291	1.09642	1.84e-35	-0.894564	5.47e-26	NA	NA
Defb19	defensin beta 19	ENSMUSG00000050645	17.2852	20.2859	23.5138	2.09312	0.93199	2.03829	16.5099	17.0196	15.9017	3.70603	2.48e-45	-0.442935	0.00768714	3.24458	4.22e-33
Dek	DEK proto-oncogene (DNA binding)	ENSMUSG00000021377	49.2205	47.7009	50.5436	26.9851	26.3392	26.3689	36.994	40.5092	37.9418	0.825463	2.72e-39	-0.33481	1.03e-08	0.471671	1.45e-14
Denn2b	DENN domain containing 2B	ENSMUSG00000031024	31.6128	30.1679	29.4726	32.6167	30.1361	27.9334	60.8641	54.9077	56.6119	NA	NA	0.888537	1.89e-67	0.831217	6.34e-65
Dennd1b	DENN/MADD domain containing 1B	ENSMUSG00000056268	3.95622	3.77174	4.09626	3.95131	3.7163	2.97957	6.79418	6.95048	7.50566	NA	NA	0.780185	9.12e-24	0.866735	6.77e-25
Dennd2a	DENN/MADD domain containing 2A	ENSMUSG00000038456	12.3818	10.8627	11.3792	27.4228	25.4277	26.0913	10.8456	10.1764	10.4056	-1.19589	1.92e-80	NA	NA	-1.44762	1.03e-138
Depdc7	DEP domain containing 7	ENSMUSG00000027173	4.34261	5.07254	5.89909	5.28849	5.92825	5.36281	8.62333	9.47215	8.93078	NA	NA	0.722421	5.01e-07	0.614782	3.53e-07
Deptor	DEP domain containing MTOR-interacting protein	ENSMUSG00000022419	8.33331	7.89846	7.36272	6.30824	5.67107	4.9645	16.2127	13.1724	14.7745	0.492464	1.09e-09	0.828387	6.57e-31	1.30199	4.37e-67
Dera	deoxyribose-phosphate aldolase (putative)	ENSMUSG00000030225	9.04661	8.99429	10.2446	5.86063	6.63934	6.38725	7.85898	7.9263	8.04666	0.599344	1.39e-06	-0.308069	0.0119826	0.272652	0.0285716
Derl2	Der1-like domain family, member 2	ENSMUSG00000018442	14.2664	14.2627	17.6644	7.66689	7.86819	10.0957	15.718	11.4734	11.7439	0.890513	5.92e-30	-0.31156	0.000123335	0.560077	7.23e-12
Dgcr2	DiGeorge syndrome critical region gene 2	ENSMUSG00000003166	67.6537	65.8961	59.1021	43.5382	43.4013	42.2832	46.48	43.7543	42.6716	0.728657	4.03e-42	-0.661199	5.02e-35	NA	NA
Dgkz	diacylglycerol kinase zeta	ENSMUSG00000040479	18.9575	19.7663	18.5931	39.2512	34.8565	38.5839	26.2956	25.0359	25.695	-0.920857	2.38e-51	0.347941	2.14e-08	-0.591775	5.35e-28
Dhcr24	24-dehydrocholesterol reductase	ENSMUSG00000034926	15.9036	15.3106	15.7593	6.95707	6.44139	7.01712	7.1638	7.0065	7.73342	1.17953	1.13e-55	-1.16473	2.92e-45	NA	NA
Dhcr7	7-dehydrocholesterol reductase	ENSMUSG00000058454	14.5091	14.9448	15.2839	6.9862	7.88998	7.74531	7.25845	6.14093	5.51068	1.06083	1.72e-34	-1.31756	2.44e-38	-0.27477	0.0131665
Dhh	desert hedgehog	ENSMUSG00000023000	13.9278	16.2113	16.797	1.2846	1.1852	1.4214	10.0901	9.38876	11.4894	3.88377	1.41e-114	-0.604722	1.57e-07	3.26024	4.13e-78
Dhrs11	dehydrogenase/reductase (SDR family) member 11	ENSMUSG00000034449	11.7178	12.3905	11.3425	8.95866	8.20912	8.43633	17.3713	16.7466	16.0655	0.513519	1.32e-05	0.37147	0.00068459	0.866154	1.44e-16
Dhrs13	dehydrogenase/reductase (SDR family) member 13	ENSMUSG00000020834	6.14732	7.91059	9.11137	5.25314	5.48171	5.10812	9.13435	7.45007	7.57799	0.738453	1.2e-05	NA	NA	0.617727	2.59e-05
Dhrs3	dehydrogenase/reductase (SDR family) member 3	ENSMUSG00000066026	28.1193	26.4867	28.7862	6.3751	5.70532	5.62963	10.3564	10.9189	10.6511	2.18307	4.25e-138	-1.38103	3.29e-63	0.783131	2.14e-14
Dhrs7	dehydrogenase/reductase (SDR family) member 7	ENSMUSG00000021094	26.1411	23.2685	25.2092	25.2568	25.5332	24.4466	42.3296	42.8621	41.3845	NA	NA	0.667949	1.77e-17	0.65641	2.89e-21
Dhx32	DEAH (Asp-Glu-Ala-His) box polypeptide 32	ENSMUSG00000030986	32.5572	31.0432	29.4427	53.4265	51.7565	53.1092	37.6272	36.7034	36.4384	-0.778269	2.65e-45	NA	NA	-0.602793	1.63e-35
Diablo	diablo, IAP-binding mitochondrial protein	ENSMUSG00000029433	29.9841	32.9926	32.7496	22.733	23.067	23.3252	29.7801	24.9412	28.7752	0.747186	1.48e-05	-0.610817	0.000251213	NA	NA
Dimt1	DIM1 dimethyladenosine transferase 1-like (S. cerevisiae)	ENSMUSG00000021692	6.40913	6.29589	5.30308	4.52785	3.66589	4.64647	5.32148	4.81043	4.06876	0.655195	4.49e-07	-0.522043	0.000155117	NA	NA
Dipk2a	divergent protein kinase domain 2A	ENSMUSG00000045414	42.2707	41.8198	40.3169	25.1403	24.8631	22.9303	30.2488	30.7055	32.4432	0.788179	1.45e-45	-0.503327	7.08e-20	0.265971	2.68e-06
Dis3	DIS3 homolog, exosome endoribonuclease and 3'-5' exoribonuclease	ENSMUSG00000033166	18.1011	17.678	14.2353	9.05469	6.12811	6.09754	8.71356	9.69897	7.79856	1.1814	5.22e-48	-0.703547	3.47e-17	0.458964	4.64e-08
Disp1	dispatched RND transporter family member 1	ENSMUSG00000030768	7.96406	6.38001	7.60359	14.8857	15.3792	14.2407	9.7448	8.43499	8.61139	-0.990398	4e-34	NA	NA	-0.78873	1.9e-30
Dkc1	dyskeratosis congenita 1, dyskerin	ENSMUSG00000031403	24.1315	24.1437	24.3933	16.3111	15.0208	16.0331	23.9915	23.3156	23.7405	0.656091	1.49e-21	NA	NA	0.51409	2.35e-15
Dkk3	dickkopf WNT signaling pathway inhibitor 3	ENSMUSG00000030772	3.75756	2.98854	3.70538	17.4657	17.9884	17.0973	6.53141	5.62114	5.68156	-2.33719	3.29e-127	0.7064	2.16e-08	-1.64922	9.87e-96
Dlc1	deleted in liver cancer 1	ENSMUSG00000031523	3.66463	3.74621	2.88436	12.2187	11.993	11.0575	4.72232	4.15948	4.14273	-1.81962	1.94e-101	0.360748	0.000665971	-1.47795	1.5e-94
Dld	dihydrolipoamide dehydrogenase	ENSMUSG00000020664	45.7628	46.4189	48.2195	30.4267	29.4851	29.037	50.5686	52.9039	53.2402	0.65586	4.13e-29	NA	NA	0.734728	5.09e-42
Dlg4	discs large MAGUK scaffold protein 4	ENSMUSG00000020886	4.63195	3.47693	4.16892	8.18062	7.32006	7.4957	3.70301	2.79138	3.42352	-0.883385	3.98e-20	-0.432523	0.00047652	-1.33448	7.69e-41
Dlgap1	DLG associated protein 1	ENSMUSG00000003279	5.26894	4.60357	6.21085	4.51825	5.17809	4.61996	6.74491	7.00702	6.71288	NA	NA	0.483529	8.16e-09	0.665044	2.82e-18
Dlgap5	DLG associated protein 5	ENSMUSG00000037544	8.2364	7.38924	8.08065	3.03212	2.4686	2.68682	4.06703	4.00123	4.61961	1.6175	2.31e-45	-0.963599	2.11e-17	0.634819	1.92e-06
Dll4	delta like canonical Notch ligand 4	ENSMUSG00000027314	0.314353	0.372278	0.882198	7.07603	6.21322	6.37169	0.5005	0.306755	0.285548	-3.67929	1.07e-19	NA	NA	-4.26363	1.38e-105
Dmac2l	distal membrane arm assembly complex 2 like	ENSMUSG00000054894	9.57715	7.91912	7.91067	5.51236	4.10291	5.59697	6.2094	7.1236	7.98064	0.948817	3.47e-10	-0.44401	0.00355095	0.485461	0.00250451
Dmd	dystrophin, muscular dystrophy	ENSMUSG00000045103	6.90626	6.62866	6.54013	5.73182	5.99972	5.38203	12.556	11.079	11.2807	NA	NA	0.736022	3.84e-21	0.618021	2.55e-18
Dmpk	dystrophia myotonica-protein kinase	ENSMUSG00000030409	11.0801	8.70199	7.99204	15.3524	9.67967	16.4229	6.50159	5.95706	6.74011	-0.469932	0.000645352	-0.53623	1.57e-05	-1.02589	2.19e-14
Dmrta1	doublesex and mab-3 related transcription factor like family A1	ENSMUSG00000043753	5.83128	4.88253	5.80756	10.4672	10.0829	9.40871	8.32858	7.02157	7.93424	-0.896521	1.65e-23	0.445337	1.06e-05	-0.470012	8.97e-09
Dmxl1	Dmx-like 1	ENSMUSG00000037416	10.4578	9.28923	8.39198	5.93997	6.366	4.44856	10.6458	12.008	11.7238	0.786919	4.7e-20	NA	NA	0.977499	5.66e-37
Dnajb1	DnaJ heat shock protein family (Hsp40) member B1	ENSMUSG00000005483	31.5424	31.6891	30.6365	24.2614	23.7276	25.2471	43.8457	46.9654	42.3622	0.374243	6.18e-10	0.434772	8.14e-14	0.790134	1.98e-43
Dnajb11	DnaJ heat shock protein family (Hsp40) member B11	ENSMUSG00000004460	69.6067	67.9697	71.5388	35.844	35.0742	33.8143	41.8595	42.3254	37.7506	1.04145	1.6e-67	-0.901724	1.61e-49	NA	NA
Dnajb14	DnaJ heat shock protein family (Hsp40) member B14	ENSMUSG00000074212	6.4067	6.32742	5.5022	2.89367	2.57308	2.32767	4.18891	3.94505	3.92495	1.24231	5.4e-46	-0.675601	2.67e-17	0.547805	2.42e-10
Dnajb4	DnaJ heat shock protein family (Hsp40) member B4	ENSMUSG00000028035	10.2502	10.6379	10.9947	7.60545	7.5508	6.79931	12.1951	13.6761	13.04	0.516343	7.49e-08	NA	NA	0.676193	1.67e-13
Dnajb9	DnaJ heat shock protein family (Hsp40) member B9	ENSMUSG00000014905	25.2033	24.5768	24.1302	13.5756	13.2237	12.9818	25.7678	21.1669	22.5068	0.900473	8.46e-38	NA	NA	0.710782	1.33e-20
Dnajc10	DnaJ heat shock protein family (Hsp40) member C10	ENSMUSG00000027006	41.0701	38.6821	40.8257	26.7878	25.0345	22.4233	27.356	30.0677	28.8225	0.703364	2.82e-30	-0.558707	1.66e-23	NA	NA
Dnajc28	DnaJ heat shock protein family (Hsp40) member C28	ENSMUSG00000039763	2.63789	2.55347	2.81341	2.1169	2.11708	2.01399	5.47614	5.6425	5.80304	0.359775	0.0146793	0.992891	8.71e-15	1.33385	1.09e-28
Dnajc3	DnaJ heat shock protein family (Hsp40) member C3	ENSMUSG00000022136	44.9941	44.2168	43.4524	23.7342	22.9926	21.9983	30.3427	29.4373	30.3627	0.964863	1.62e-81	-0.641379	2.18e-41	0.304628	6.73e-10
Dnajc9	DnaJ heat shock protein family (Hsp40) member C9	ENSMUSG00000021811	30.9309	28.661	30.3923	13.5299	15.5279	14.6712	16.4537	16.4113	15.4311	1.09134	6.86e-36	-0.985676	2.83e-31	NA	NA
Dnd1	DND microRNA-mediated repression inhibitor 1	ENSMUSG00000044595	5.67388	6.72111	7.45932	2.58601	2.30126	2.71679	4.21744	4.34099	3.49085	1.42122	1.29e-18	-0.774527	1.18e-06	0.627805	0.00055313
Dnm1	dynamin 1	ENSMUSG00000026825	2.40918	2.3523	2.47347	6.04334	6.18674	6.00539	1.80093	1.49856	1.85062	-1.42	1.64e-35	-0.493348	0.00232782	-1.9318	2.57e-59
Dnm1l	dynamin 1-like	ENSMUSG00000022789	30.5238	28.3123	27.0523	20.3538	16.5524	17.7199	26.7758	23.1531	24.7647	0.752356	2.46e-31	-0.319286	1.46e-07	0.414125	2.71e-11
Dnm2	dynamin 2	ENSMUSG00000033335	20.719	19.8046	18.9768	32.6296	30.8729	32.99	22.3454	20.201	22.1566	-0.674069	4.18e-29	NA	NA	-0.666488	1.43e-30
Dnph1	2'-deoxynucleoside 5'-phosphate N-hydrolase 1	ENSMUSG00000040658	14.204	15.0533	15.6515	2.09313	2.69825	1.9772	6.74473	7.72434	6.97236	2.72396	1.3e-67	-1.14235	4.37e-18	1.56271	7.5e-17
Doc2b	double C2, beta	ENSMUSG00000020848	7.03551	6.32402	5.97031	16.9568	16.4981	16.2162	17.3461	15.5416	17.5587	-1.35022	1.19e-75	1.31603	6.32e-63	NA	NA
Dock5	dedicator of cytokinesis 5	ENSMUSG00000044447	6.70263	5.73362	5.54792	5.59842	5.14734	4.76929	11.3362	10.3496	10.5269	NA	NA	0.763777	2.26e-25	0.947223	1.07e-48
Dock6	dedicator of cytokinesis 6	ENSMUSG00000032198	6.27335	5.45066	5.93527	15.2236	12.6222	14.6945	3.69683	3.3192	3.21637	-1.28751	2.66e-59	-0.912186	1.03e-19	-2.21856	1.89e-173
Dock9	dedicator of cytokinesis 9	ENSMUSG00000025558	50.8842	46.2302	44.7412	22.2341	19.708	19.3257	32.6699	32.3509	32.0672	1.20234	2.28e-108	-0.567792	1.46e-32	0.615557	3.76e-39
Dok4	docking protein 4	ENSMUSG00000040631	2.98995	3.6298	3.17142	7.37058	8.01283	8.06399	5.84083	5.82111	6.30118	-1.12455	3.42e-15	0.712156	4.4e-06	-0.430933	0.000448526
Dok7	docking protein 7	ENSMUSG00000044716	9.2976	8.55505	8.93689	2.7762	2.04753	2.55332	7.7419	8.8568	7.82646	1.88134	7e-56	NA	NA	1.61477	2.18e-40
Dolpp1	dolichyl pyrophosphate phosphatase 1	ENSMUSG00000026856	5.62707	6.26054	6.37959	3.76511	3.65651	3.94713	4.24643	3.59239	3.96058	0.691501	5.7e-07	-0.71244	2.44e-06	NA	NA
Donson	downstream neighbor of SON	ENSMUSG00000022960	8.32126	8.04748	8.64172	4.68686	4.75392	4.62531	6.33867	5.53368	5.52307	0.893866	1.16e-13	-0.657642	3.55e-07	NA	NA
Dop1b	DOP1 leucine zipper like protein B	ENSMUSG00000022946	3.82363	4.18576	2.91403	6.51617	6.12195	6.23183	5.48384	4.7038	5.28875	-0.899302	4.99e-20	0.607379	6.46e-09	-0.31058	5.02e-05
Dpf3	D4, zinc and double PHD fingers, family 3	ENSMUSG00000021221	46.2977	36.8745	33.5494	13.0764	12.6034	14.5828	33.6664	30.8236	32.7832	1.38629	1.08e-51	NA	NA	1.2948	2.94e-79
Dpp9	dipeptidylpeptidase 9	ENSMUSG00000001229	10.6887	11.5162	12.0422	14.5212	13.2857	14.5206	9.98751	9.77102	9.49279	NA	NA	-0.340137	3.62e-05	-0.61068	3.22e-17
Dppa3	developmental pluripotency-associated 3	ENSMUSG00000046323	20.0297	22.5336	21.3673	33.2983	39.0966	34.369	44.9823	44.992	36.0843	-0.706112	4.38e-11	0.876824	1.66e-15	NA	NA
Dppa5a	developmental pluripotency associated 5A	ENSMUSG00000060461	20.5804	27.2873	30.2283	29.0942	28.53	27.9525	47.4979	60.6889	47.1896	NA	NA	0.917422	4.48e-12	0.781395	6.03e-14
Dpy30	dpy-30, histone methyltransferase complex regulatory subunit	ENSMUSG00000024067	46.6213	48.6241	49.9745	27.2865	32.5274	33.883	41.8487	46.3332	40.8117	0.613249	3.93e-09	NA	NA	0.350165	0.000842038
Dpyd	dihydropyrimidine dehydrogenase	ENSMUSG00000033308	4.15392	3.85725	3.50767	4.48275	3.75538	3.46966	6.17499	6.35169	6.37905	NA	NA	0.664246	1.22e-10	0.589264	9.23e-10
Dpysl3	dihydropyrimidinase-like 3	ENSMUSG00000024501	24.6006	22.99	22.6765	43.6088	44.5652	45.0241	17.9679	17.1662	17.5729	-0.778609	9.99e-50	-0.517247	6.28e-20	-1.31474	1.09e-167
Dpysl5	dihydropyrimidinase-like 5	ENSMUSG00000029168	20.696	20.4906	19.3766	19.2117	17.551	17.6305	13.1889	10.4043	12.7161	NA	NA	-0.787485	4.24e-25	-0.625065	2.37e-18
Dsel	dermatan sulfate epimerase-like	ENSMUSG00000038702	7.46404	7.79467	7.70597	6.49703	6.11783	5.87674	10.7684	10.283	8.60455	0.353665	1.38e-05	0.346071	2.04e-05	0.6807	4.69e-19
Dsg2	desmoglein 2	ENSMUSG00000044393	5.88218	5.07906	5.38469	2.32168	2.17396	2.02303	7.75579	6.77213	6.91601	1.3593	3.1e-38	0.325535	0.000324479	1.66559	1.08e-68
Dsp	desmoplakin	ENSMUSG00000054889	6.70177	6.1789	5.29673	2.15335	1.94867	1.75584	5.36133	4.61812	5.29822	1.70714	2.24e-78	-0.331832	7.03e-05	1.35634	5.12e-52
Dstn	destrin	ENSMUSG00000015932	61.6271	59.2877	60.7332	94.214	89.7663	89.2646	73.582	71.6129	72.7493	-0.613098	2.65e-31	NA	NA	-0.460634	1.95e-22
Dstyk	dual serine/threonine and tyrosine protein kinase	ENSMUSG00000042046	8.14741	8.19886	6.82497	12.7762	12.6497	11.7475	13.5982	13.1797	12.4752	-0.651181	1.2e-16	0.649541	8.22e-18	NA	NA
Dtd1	D-tyrosyl-tRNA deacylase 1	ENSMUSG00000027430	2.25434	3.5977	3.62932	5.08171	5.62526	5.73482	8.45332	8.43684	8.51562	-0.764614	5.05e-05	1.29349	5.42e-13	0.511192	0.000160832
Dtl	denticleless E3 ubiquitin protein ligase	ENSMUSG00000037474	10.8713	11.0864	10.3535	1.8082	1.68668	1.68068	2.98307	3.41192	3.67631	2.65139	4.84e-162	-1.75159	9.39e-71	0.879359	3.22e-11
Dtx2	deltex 2, E3 ubiquitin ligase	ENSMUSG00000004947	13.1075	12.7666	13.4578	19.4828	21.6935	19.1417	29.3748	24.8899	26.2039	-0.594214	2.16e-13	0.921352	2.74e-33	0.308476	2.34e-05
Dtx3	deltex 3, E3 ubiquitin ligase	ENSMUSG00000040415	35.8615	36.5328	34.9818	65.0574	48.7256	65.8966	33.8286	36.2757	30.5757	-0.710465	8.86e-17	NA	NA	-0.921456	1.14e-11
Dtx4	deltex 4, E3 ubiquitin ligase	ENSMUSG00000039982	3.52215	3.35099	2.6977	9.85287	9.23339	9.47142	2.16694	1.60789	1.53232	-1.59727	3.03e-70	-0.903356	4.88e-10	-2.52273	8.61e-139
Dtymk	deoxythymidylate kinase	ENSMUSG00000026281	60.5172	65.8751	68.5859	34.5255	32.5936	33.8529	43.6621	46.9648	39.5306	0.976286	8.91e-39	-0.661034	2.6e-16	0.296161	0.000115097
Dusp1	dual specificity phosphatase 1	ENSMUSG00000024190	3.64605	2.88331	2.44803	5.65855	6.02369	5.58287	9.44568	8.24402	7.11915	-0.980831	1.87e-10	1.44134	6.04e-20	0.440593	0.000219925
Dusp10	dual specificity phosphatase 10	ENSMUSG00000039384	2.34003	2.65246	2.84165	3.23707	3.69258	2.8312	6.22927	5.34345	5.77884	NA	NA	0.989566	1.85e-11	0.795827	3.46e-09
Dusp12	dual specificity phosphatase 12	ENSMUSG00000026659	14.5053	10.5914	12.6276	14.3537	16.8537	14.0499	21.33	24.4321	19.1755	NA	NA	0.607811	4.46e-06	0.678962	1.31e-08
Dusp16	dual specificity phosphatase 16	ENSMUSG00000030203	6.59355	5.80468	5.56548	7.67111	7.41583	7.19569	12.0244	11.6741	11.8661	-0.291874	0.000522557	0.911636	4.16e-30	0.600663	8.43e-20
Dusp19	dual specificity phosphatase 19	ENSMUSG00000027001	5.48342	6.33058	4.98508	4.03525	3.07643	3.45206	6.46361	5.47565	5.37761	0.65966	0.000190989	NA	NA	0.629566	0.000199296
Dusp3	dual specificity phosphatase 3 (vaccinia virus phosphatase VH1-related)	ENSMUSG00000003518	3.27552	3.23932	3.06405	8.97813	7.31239	7.85148	5.12126	5.29543	5.4352	-1.38517	8.71e-36	0.692615	4.31e-08	-0.711197	2.64e-13
Dusp4	dual specificity phosphatase 4	ENSMUSG00000031530	1.19818	1.0762	1.1346	7.64238	7.81276	6.42457	14.3868	15.0103	15.534	-2.60643	6.83e-61	3.56115	3.57e-141	0.934757	1.97e-25
Dusp5	dual specificity phosphatase 5	ENSMUSG00000034765	5.72398	4.69143	5.31547	6.55919	6.84681	7.02524	12.822	12.7165	12.2979	NA	NA	1.16397	1.99e-22	1.03946	3.32e-23
Dusp6	dual specificity phosphatase 6	ENSMUSG00000019960	2.72205	3.36369	2.84772	7.18593	6.74059	6.33211	9.24396	7.93107	7.28919	-1.18984	1.12e-20	1.38791	1.08e-25	NA	NA
Dusp7	dual specificity phosphatase 7	ENSMUSG00000053716	8.383	8.63285	7.95037	15.3908	14.2784	13.7052	13.3145	13.3972	12.6703	-0.770746	2.57e-21	0.56262	4.55e-11	NA	NA
Dut	deoxyuridine triphosphatase	ENSMUSG00000027203	45.9349	40.0109	42.4272	21.4713	20.2353	21.0221	23.2366	23.409	21.3889	1.19531	1.95e-56	-1.01044	3.99e-40	NA	NA
Dynap	dynactin associated protein	ENSMUSG00000024512	5.01067	5.82699	6.41259	1.82828	1.96765	1.81291	13.6045	10.4192	10.3302	1.61781	9.77e-16	0.919634	4.18e-09	2.51942	7.34e-50
Dync1i1	dynein cytoplasmic 1 intermediate chain 1	ENSMUSG00000029757	3.53062	3.40768	3.52661	7.45728	7.29468	6.56867	10.1813	9.31028	9.65593	-1.0213	1.04e-16	1.40985	3.6e-32	0.36944	8.31e-05
Dynll2	dynein light chain LC8-type 2	ENSMUSG00000020483	88.123	83.3786	86.3177	67.7688	68.4139	65.9531	109.268	115.55	111.802	0.347455	5.9e-12	0.315814	7.36e-11	0.644441	6.51e-44
Dynlt1a	dynein light chain Tctex-type 1A	ENSMUSG00000092074	7.35925	7.49526	8.22998	6.49496	6.51895	6.76616	7.09984	5.78189	6.53018	0.659322	0.000250378	-1.82769	1.94e-14	-1.1873	1.4e-06
Dynlt3	dynein light chain Tctex-type 3	ENSMUSG00000031176	22.0123	21.1466	22.2713	15.787	14.7269	15.0808	27.6578	30.0477	28.7414	0.509893	5.28e-12	0.327565	6.61e-06	0.818626	1.07e-31
Dyrk1b	dual-specificity tyrosine-(Y)-phosphorylation regulated kinase 1b	ENSMUSG00000002409	16.0538	12.3928	11.5524	21.7143	20.1632	21.018	15.963	12.719	14.2165	-0.610397	3.38e-11	NA	NA	-0.621793	2.15e-16
Dzip1	DAZ interacting protein 1	ENSMUSG00000042156	8.24893	7.16097	6.8497	8.86339	7.59658	9.05759	4.08307	4.48923	4.7625	-0.374363	0.000177102	-0.754696	2.61e-10	-1.14771	5.1e-27
Dzip3	DAZ interacting protein 3, zinc finger	ENSMUSG00000064061	11.4455	10.8834	9.80784	6.28057	5.62003	5.37827	9.96999	9.4459	10.6191	0.98424	3.63e-37	NA	NA	0.766672	1.81e-23
E2f1	E2F transcription factor 1	ENSMUSG00000027490	15.2692	14.5813	15.8984	6.70472	6.84378	6.46239	7.88176	7.5953	7.58977	1.21059	4.75e-45	-1.08543	6.91e-35	NA	NA
E2f3	E2F transcription factor 3	ENSMUSG00000016477	5.63754	5.43638	5.48594	4.22372	3.57929	3.59672	3.88647	4.23737	3.62714	0.598772	2.58e-10	-0.615155	1.41e-09	NA	NA
E2f6	E2F transcription factor 6	ENSMUSG00000057469	33.6415	31.5061	31.2731	19.2527	19.682	19.4193	24.9099	25.0088	24.2098	0.706959	6.03e-26	-0.458509	1.13e-12	NA	NA
E330021D16Rik	RIKEN cDNA E330021D16 gene	ENSMUSG00000045291	16.5725	15.913	15.2962	18.0083	18.6091	17.6813	31.3809	31.5723	28.9171	NA	NA	0.897439	2.97e-30	0.697174	2.03e-23
E330034G19Rik	RIKEN cDNA E330034G19 gene	ENSMUSG00000038925	10.6032	10.4568	10.6905	10.1393	13.0287	11.9785	22.2036	22.6749	20.6204	NA	NA	1.00213	5.09e-22	0.847684	3.18e-18
E430024I08Rik	RIKEN cDNA E430024I08 gene	ENSMUSG00000112964	6.44309	6.68692	5.63252	6.02463	4.56609	4.67346	8.17394	8.00855	8.68949	0.419335	0.00589647	0.288696	0.0342506	0.688933	7.3e-07
Ebag9	estrogen receptor-binding fragment-associated gene 9	ENSMUSG00000022339	10.4004	12.7843	12.3984	6.55349	7.49269	5.93439	12.5621	10.4964	11.9686	0.870495	1.5e-13	NA	NA	0.737332	7.77e-12
Ebf4	early B cell factor 4	ENSMUSG00000053552	7.96475	6.75957	7.51607	16.7695	14.3369	16.2155	7.06759	6.5796	7.01222	-1.09971	5e-35	NA	NA	-1.30637	2.64e-51
Ece1	endothelin converting enzyme 1	ENSMUSG00000057530	162.415	155.102	144.953	224.254	222.942	216.127	139.354	134.401	142.306	-0.501268	7.12e-25	NA	NA	-0.737099	2.34e-67
Echdc3	enoyl Coenzyme A hydratase domain containing 3	ENSMUSG00000039063	8.51914	8.29209	8.169	5.28305	6.31477	6.47054	12.3118	11.278	10.7282	0.521506	3.69e-05	0.348524	0.00164646	0.851371	2e-13
Ecm1	extracellular matrix protein 1	ENSMUSG00000028108	3.14238	3.27831	3.12264	11.912	11.5933	11.7151	3.82112	3.8355	4.38619	-1.80651	1.25e-45	NA	NA	-1.61863	2.77e-42
Ecscr	endothelial cell surface expressed chemotaxis and apoptosis regulator	ENSMUSG00000073599	0.277611	0.334299	0.410127	5.0576	5.46811	5.13401	0.285167	0	0.2647	-3.99085	5.37e-22	NA	NA	-4.50138	5.03e-23
Ecsit	ECSIT signalling integrator	ENSMUSG00000066839	6.7496	7.55069	5.85431	8.25352	7.5026	8.30432	6.39745	5.11777	5.17106	NA	NA	-0.443786	0.00518072	-0.639422	2.6e-06
Ect2	ect2 oncogene	ENSMUSG00000027699	9.20738	8.37026	8.93341	4.16273	4.13877	4.19658	5.29893	5.644	5.45378	1.13798	1.7e-36	-0.791737	2.61e-17	0.327107	0.00109193
Eda2r	ectodysplasin A2 receptor	ENSMUSG00000034457	5.96681	6.36951	5.4724	3.19212	2.30846	2.24133	2.58345	2.59509	2.69233	1.20287	2.94e-24	-1.22774	9.91e-25	NA	NA
Ednra	endothelin receptor type A	ENSMUSG00000031616	27.2748	24.5091	25.4484	29.9777	28.5091	28.845	15.0576	13.4756	14.2581	NA	NA	-0.952776	3.58e-47	-1.16134	2.92e-89
Eef1e1	eukaryotic translation elongation factor 1 epsilon 1	ENSMUSG00000001707	9.18362	9.53217	10.4735	4.63309	5.6833	6.69317	8.45657	8.21522	7.70249	0.814393	3.22e-11	-0.342403	0.00121961	0.453709	0.000386652
Eef2	eukaryotic translation elongation factor 2	ENSMUSG00000034994	821.806	811.99	786.052	1253.11	1268.1	1255.52	929.463	899.753	912.356	-0.632058	2.27e-49	NA	NA	-0.551174	8.73e-49
Efemp2	epidermal growth factor-containing fibulin-like extracellular matrix protein 2	ENSMUSG00000024909	34.5497	34.1947	37.9285	50.9391	55.423	58.4476	35.6846	36.4025	35.2514	-0.565662	3.22e-16	NA	NA	-0.681146	3.66e-27
Efl1	elongation factor like GTPase 1	ENSMUSG00000038563	9.72267	10.3425	9.69054	6.34712	5.9352	5.99768	9.31237	9.14912	9.0426	0.72987	2.12e-17	NA	NA	0.517888	5.05e-10
Efna4	ephrin A4	ENSMUSG00000028040	5.48117	4.70493	5.93217	9.46202	8.51924	8.99118	6.00577	5.84849	6.14401	-0.65926	5.71e-06	NA	NA	-0.511981	0.000144833
Efna5	ephrin A5	ENSMUSG00000048915	9.15183	8.34653	7.75474	3.52754	3.25288	3.3417	1.92535	1.59128	1.82696	1.28119	3.22e-42	-2.32825	8.25e-86	-1.0653	2.84e-16
Efr3b	EFR3 homolog B	ENSMUSG00000020658	7.11645	6.59548	6.37833	1.63059	1.5494	1.86075	3.17834	3.50015	3.01941	1.95963	5.93e-94	-1.11917	3.06e-36	0.820989	1.4e-13
Egfl7	EGF-like domain 7	ENSMUSG00000026921	5.58053	5.82579	7.83753	15.6807	16.3329	17.5302	2.2427	2.93211	2.19127	-1.55876	1.93e-24	-1.50111	7.7e-09	-3.08089	6.15e-64
Egflam	EGF-like, fibronectin type III and laminin G domains	ENSMUSG00000042961	4.13975	4.27342	4.1399	18.3036	17.2566	17.4813	3.24197	2.57565	2.6423	-2.03727	1.72e-156	-0.670161	6.97e-08	-2.72943	6.27e-225
Egfr	epidermal growth factor receptor	ENSMUSG00000020122	5.72124	4.91639	4.86495	6.14225	5.85831	5.1046	4.11986	4.04641	4.39171	NA	NA	-0.417124	1.6e-06	-0.617772	5.75e-14
Ehd2	EH-domain containing 2	ENSMUSG00000074364	16.3054	15.677	15.4193	36.52	35.4648	35.89	28.4281	25.6159	26.2544	-1.18398	7.72e-109	0.681026	6.43e-33	-0.521929	1.58e-27
Ehd3	EH-domain containing 3	ENSMUSG00000024065	2.12493	1.7449	1.58929	10.9721	9.73208	10.1801	6.14098	4.91389	5.38637	-2.4639	9.18e-102	1.47369	6.74e-25	-1.00923	6.2e-29
Ehd4	EH-domain containing 4	ENSMUSG00000027293	8.59355	8.7883	7.32066	17.6491	16.8395	16.9606	10.5895	10.7408	10.7906	-1.04286	1.73e-40	0.300475	0.00062239	-0.76108	1.52e-31
Eid1	EP300 interacting inhibitor of differentiation 1	ENSMUSG00000091337	51.0553	50.6551	53.128	50.9966	49.3675	48.6366	61.3332	65.2066	65.5039	0.693843	2.87e-19	NA	NA	0.816201	9.48e-33
Eif1a	eukaryotic translation initiation factor 1A	ENSMUSG00000057561	27.1566	28.6508	28.5636	17.9952	19.1195	16.9705	27.2882	26.704	26.2054	0.667403	7.29e-22	NA	NA	0.495537	1.39e-14
Eif2s1	eukaryotic translation initiation factor 2, subunit 1 alpha	ENSMUSG00000021116	29.1592	27.3308	28.4057	18.8235	17.6666	18.1256	28.1132	26.3026	25.0607	0.619599	2.21e-25	NA	NA	0.434932	6.3e-14
Eif2s2	eukaryotic translation initiation factor 2, subunit 2 (beta)	ENSMUSG00000074656	63.3419	67.6225	71.9985	41.4176	40.5065	37.2636	61.2263	52.0333	54.1549	0.807968	1.79e-36	-0.394969	7.82e-10	0.39406	2.37e-11
Eif3f	eukaryotic translation initiation factor 3, subunit F	ENSMUSG00000031029	108.28	118.562	114.379	177.874	187.262	183.519	126.344	131.261	127.644	-0.669384	6.05e-31	NA	NA	-0.591125	3.36e-34
Eif4a2	eukaryotic translation initiation factor 4A2	ENSMUSG00000022884	222.355	210.295	223.272	180.509	154.115	153.688	270.637	277.668	277.361	0.504144	3.66e-22	NA	NA	0.704691	2.35e-59
Eif4e	eukaryotic translation initiation factor 4E	ENSMUSG00000028156	19.3619	17.4103	19.3649	12.1419	12.782	11.8272	17.4369	18.8016	17.4011	0.672216	9.83e-27	NA	NA	0.501614	5.19e-17
Elk3	ELK3, member of ETS oncogene family	ENSMUSG00000008398	7.59792	7.17814	7.43626	12.8296	12.6606	13.4493	5.64138	4.97764	5.54078	-0.732125	2.08e-18	-0.562502	4.04e-08	-1.31377	2.06e-53
Ell2	elongation factor for RNA polymerase II 2	ENSMUSG00000001542	3.75937	3.6357	3.95175	3.44948	3.04247	3.13339	5.73585	5.86451	5.74137	NA	NA	0.532198	3.4e-07	0.766023	2.69e-15
Elmo1	engulfment and cell motility 1	ENSMUSG00000041112	3.00415	2.78491	2.74347	13.3576	12.3653	13.1491	8.26303	8.15803	7.90283	-2.20079	1.21e-156	1.44005	1.65e-54	-0.779565	1.01e-34
Elmsan1	NA	ENSMUSG00000042507	4.79136	3.93513	3.61751	7.61915	6.60437	7.00413	7.04525	5.77574	6.22049	-0.78666	1.21e-21	0.555061	9.44e-10	NA	NA
Eln	elastin	ENSMUSG00000029675	2.59144	2.4981	2.36368	7.13098	7.11071	7.15604	1.92498	1.70507	2.10045	-1.53447	4.61e-43	-0.528714	0.00116258	-2.08154	3.83e-71
Elobl	elongin B-like	ENSMUSG00000057534	43.1755	46.6064	50.1342	41.415	43.0144	42.1824	70.3144	73.1057	68.8963	NA	NA	0.512329	1.95e-10	0.644345	3.68e-20
Eloc	elongin C	ENSMUSG00000079658	36.674	37.7904	41.8672	20.8486	21.2979	23.6791	38.0074	40.1203	34.9948	0.886838	1.12e-20	NA	NA	0.70433	6.16e-18
Elovl1	elongation of very long chain fatty acids (FEN1/Elo2, SUR4/Elo3, yeast)-like 1	ENSMUSG00000006390	16.9301	19.2431	19.5638	29.9183	27.448	30.9792	26.8519	19.3683	22.6583	-0.640705	3.23e-15	0.266389	0.00713165	-0.39376	8.3e-06
Elovl5	ELOVL family member 5, elongation of long chain fatty acids (yeast)	ENSMUSG00000032349	53.2567	48.7065	51.1259	58.923	55.8569	54.7551	40.5324	38.6197	39.626	NA	NA	-0.433936	2.03e-15	-0.610689	1.8e-36
Elovl6	ELOVL family member 6, elongation of long chain fatty acids (yeast)	ENSMUSG00000041220	12.6292	12.1456	10.8273	4.11445	4.19926	4.19107	4.8807	3.94635	4.43825	1.52385	8.99e-83	-1.52999	1.23e-69	NA	NA
Elp6	elongator acetyltransferase complex subunit 6	ENSMUSG00000054836	6.87805	6.11495	6.71578	4.26681	4.61548	3.56846	4.65468	6.05075	4.61935	0.714906	1.57e-06	-0.430569	0.00395394	NA	NA
Emc1	ER membrane protein complex subunit 1	ENSMUSG00000078517	26.316	25.404	23.7883	13.5489	12.2311	11.8124	15.7626	14.8152	13.9193	0.990718	2.72e-56	-0.840982	2.19e-43	NA	NA
Emc2	ER membrane protein complex subunit 2	ENSMUSG00000022337	20.0137	17.7315	19.1641	13.3324	13.059	12.7064	20.5279	21.5327	20.0551	0.554864	2.58e-08	NA	NA	0.591531	2.17e-10
Emc9	ER membrane protein complex subunit 9	ENSMUSG00000022217	5.73412	6.33009	8.83839	5.36486	4.70204	5.80078	12.5577	10.3934	12.222	0.430225	0.0303508	0.554443	0.00206752	0.96666	4.27e-09
Emcn	endomucin	ENSMUSG00000054690	0.298406	0.736413	0.475352	6.34984	6.69926	6.11211	0.474128	0.707726	0.46034	-3.44315	1.04e-53	NA	NA	-3.56548	2.53e-61
Emilin1	elastin microfibril interfacer 1	ENSMUSG00000029163	7.92535	7.88149	8.21129	37.4551	38.3397	37.1877	12.646	11.192	10.9127	-2.22497	2.53e-236	0.443659	1.6e-07	-1.80118	6.44e-190
Emilin2	elastin microfibril interfacer 2	ENSMUSG00000024053	36.1183	34.675	34.0704	12.3783	12.6516	11.3646	7.93033	8.53919	9.29076	1.51688	7.11e-134	-2.1085	6.97e-196	-0.610965	7.56e-14
Emilin3	elastin microfibril interfacer 3	ENSMUSG00000050700	13.0623	12.4968	12.2722	2.83915	2.62347	2.18392	24.0615	22.6255	21.5745	2.34297	1.73e-128	0.77584	3.41e-30	3.09956	2.03e-292
Eml1	echinoderm microtubule associated protein like 1	ENSMUSG00000058070	4.47004	4.74428	4.90242	5.62316	5.19083	5.01494	3.49777	2.94527	3.11378	NA	NA	-0.666745	8.97e-07	-0.770813	1.02e-10
Emp1	epithelial membrane protein 1	ENSMUSG00000030208	10.7046	11.8788	10.288	37.173	35.4564	38.3236	14.7633	12.6435	13.9583	-1.72071	1.86e-129	NA	NA	-1.48319	1.03e-106
Emp2	epithelial membrane protein 2	ENSMUSG00000022505	5.31459	4.8641	5.51326	11.4863	10.8149	11.3578	6.00921	5.89926	6.53376	-1.08572	2.56e-33	NA	NA	-0.95441	1.66e-29
Emp3	epithelial membrane protein 3	ENSMUSG00000040212	31.3766	33.1366	29.4687	46.9653	50.9353	46.525	25.7111	25.2336	26.2637	-0.600845	1.2e-11	-0.367286	0.00033309	-0.986775	1.47e-29
Enc1	ectodermal-neural cortex 1	ENSMUSG00000041773	25.6153	23.1183	21.106	14.7073	15.3116	14.6256	20.7445	19.4691	20.9551	0.655223	5.56e-21	-0.274249	4.32e-05	0.362098	1.5e-09
Endod1	endonuclease domain containing 1	ENSMUSG00000037419	4.44613	4.12419	4.06619	11.4957	11.158	10.3328	6.88336	6.25263	6.88637	-1.36597	7.31e-56	0.578056	4.84e-09	-0.806523	3.43e-26
Eng	endoglin	ENSMUSG00000026814	1.71704	0.994189	1.33692	11.4614	10.1537	10.2522	1.28875	1.36502	1.33372	-2.94187	4.05e-111	NA	NA	-3.19909	1.37e-138
Enkd1	enkurin domain containing 1	ENSMUSG00000013155	7.89489	9.42928	10.798	3.9021	3.28307	4.08869	3.56953	4.93073	4.566	1.45685	3.21e-22	-1.37551	1.44e-17	NA	NA
Eno1	enolase 1, alpha non-neuron	ENSMUSG00000063524	548.157	542.52	568.501	319.475	310.034	315.61	256.496	274.899	258.674	0.815712	1.72e-76	-1.18495	3.92e-140	-0.388083	7.08e-19
Eno1b	enolase 1B, retrotransposed	ENSMUSG00000059040	139.012	148.066	157.565	85.3229	84.7257	91.2855	74.8416	83.1904	80.5599	0.783931	1.72e-31	-0.940528	3.62e-43	NA	NA
Enpep	glutamyl aminopeptidase	ENSMUSG00000028024	14.5948	13.8977	13.6417	21.7514	22.0633	20.3159	11.666	11.74	12.2306	-0.597581	2.08e-21	-0.31312	1.01e-05	-0.929315	7.25e-53
Enpp1	ectonucleotide pyrophosphatase/phosphodiesterase 1	ENSMUSG00000037370	1.36665	1.32234	1.25292	7.81703	8.45766	7.19829	2.44579	2.03419	2.36634	-2.4982	7.61e-128	0.707675	3.96e-07	-1.80916	4.03e-86
Entpd1	ectonucleoside triphosphate diphosphohydrolase 1	ENSMUSG00000048120	4.68802	4.7731	4.32268	9.41565	8.31632	8.47208	6.75462	7.46854	6.59808	-1.02042	2.61e-29	0.624355	7.21e-10	-0.414761	2.47e-07
Entpd6	ectonucleoside triphosphate diphosphohydrolase 6	ENSMUSG00000033068	17.9392	17.0664	17.506	8.26914	8.27466	8.11248	13.2021	14.133	13.6172	1.12001	5.47e-44	-0.444963	2.24e-08	0.656074	8.7e-15
Epas1	endothelial PAS domain protein 1	ENSMUSG00000024140	38.1567	33.5769	31.9682	29.5304	27.224	26.5725	11.3483	9.92314	12.191	0.319253	3.22e-08	-1.71883	1.62e-130	-1.41815	6.38e-108
Epb41l4b	erythrocyte membrane protein band 4.1 like 4b	ENSMUSG00000028434	3.3691	3.44014	3.42009	8.88745	7.6496	7.94706	7.61219	6.67847	6.32486	-1.28727	1.95e-38	0.918365	1.22e-16	-0.388468	3.84e-06
Epdr1	ependymin related protein 1 (zebrafish)	ENSMUSG00000002808	12.4129	11.6152	12.6234	6.75539	7.20742	6.4667	12.1212	14.0019	12.9982	0.844672	4.53e-18	NA	NA	0.840946	4.72e-18
Epha2	Eph receptor A2	ENSMUSG00000006445	0.465889	0.487412	0.340157	1.5696	1.29973	1.30161	9.91789	9.16444	8.87639	-1.68369	5.76e-12	4.354	6.12e-131	2.64934	2.25e-125
Ephx1	epoxide hydrolase 1, microsomal	ENSMUSG00000038776	22.4543	22.7194	21.531	51.2054	52.6863	55.0542	18.3594	18.4608	17.5354	-1.25339	9.36e-68	-0.335278	0.000124025	-1.60775	6.72e-118
Epm2aip1	EPM2A (laforin) interacting protein 1	ENSMUSG00000046785	15.0629	14.4294	13.5145	9.87147	8.65397	9.28529	14.4298	13.499	12.8955	0.704769	3.77e-23	NA	NA	0.511336	8.6e-15
Erap1	endoplasmic reticulum aminopeptidase 1	ENSMUSG00000021583	14.0759	12.5001	11.4765	8.01014	7.64448	7.24217	11.2337	10.7484	10.7876	0.70011	3.57e-19	-0.265852	0.000420512	0.415226	5.39e-10
Erbb2	erb-b2 receptor tyrosine kinase 2	ENSMUSG00000062312	19.2317	18.6956	18.0001	22.6434	21.2698	21.8656	35.4397	33.9838	35.9024	NA	NA	0.833823	4e-54	0.594941	8.78e-35
Ercc1	excision repair cross-complementing rodent repair deficiency, complementation group 1	ENSMUSG00000003549	7.45344	7.30042	6.01398	12.0113	11.3971	12.3125	8.15188	10.0173	9.06645	-0.796397	1.64e-09	0.364279	0.0203514	-0.450105	0.000302167
Erdr1	erythroid differentiation regulator 1	ENSMUSG00000095562	107.626	110.286	120.818	135.996	108.673	150.979	75.7976	73.5266	70.5548	NA	NA	-2.03032	2.14e-08	-2.36617	9.68e-12
Erf	Ets2 repressor factor	ENSMUSG00000040857	18.6747	18.2021	17.3916	31.454	30.5334	30.5379	20.956	20.7358	22.1091	-0.734955	9.67e-35	NA	NA	-0.613712	3.69e-28
Erg28	ergosterol biosynthesis 28	ENSMUSG00000021252	28.4958	26.0772	31.7609	16.5858	18.206	18.4421	22.3171	19.4422	18.4477	0.675749	1.81e-12	-0.537677	2.98e-08	NA	NA
Ermard	ER membrane associated RNA degradation	ENSMUSG00000036552	14.6256	14.3901	13.8308	13.7232	9.41857	11.9705	9.19377	10.5415	10.6912	0.662491	2.76e-05	-0.431568	0.00381143	NA	NA
Ero1l	NA	ENSMUSG00000021831	22.6304	20.9159	19.0993	8.82741	8.80522	8.57903	19.7038	17.6622	17.9088	1.22747	4.37e-60	NA	NA	1.01069	1.65e-48
Erp44	endoplasmic reticulum protein 44	ENSMUSG00000028343	43.6579	42.2787	43.7647	25.865	26.1572	24.0568	32.4268	31.3038	31.9968	0.757995	4.61e-36	-0.519876	6.25e-20	NA	NA
Esam	endothelial cell-specific adhesion molecule	ENSMUSG00000001946	1.03417	1.19054	1.64562	15.877	14.4517	15.442	1.56166	1.1804	1.26899	-3.58499	1.01e-107	NA	NA	-3.78786	1.91e-123
Esco1	establishment of sister chromatid cohesion N-acetyltransferase 1	ENSMUSG00000024293	7.09165	6.06007	7.10888	4.78894	4.87865	4.58082	7.0232	8.00155	7.94502	0.506457	2.58e-08	NA	NA	0.625987	2.51e-12
Esco2	establishment of sister chromatid cohesion N-acetyltransferase 2	ENSMUSG00000022034	8.85387	6.92065	7.17119	3.27791	2.77622	2.77453	5.86233	5.93167	5.5419	1.37451	9.76e-29	-0.500546	1.29e-05	0.854726	2.13e-12
Espl1	extra spindle pole bodies 1, separase	ENSMUSG00000058290	6.84031	5.78116	6.13013	2.93412	2.61547	2.76635	3.88216	3.52452	3.42329	1.10465	6.76e-33	-0.838235	8.62e-19	NA	NA
Espn	espin	ENSMUSG00000028943	14.3899	11.9403	13.0176	11.6086	9.87622	11.6922	26.3895	24.9819	26.5978	0.304533	0.00049136	0.924513	4.13e-35	1.20991	2.45e-74
Esr1	estrogen receptor 1 (alpha)	ENSMUSG00000019768	6.7643	6.11117	5.59712	2.61382	2.44749	2.50768	4.20129	3.44769	3.35178	1.35838	7.78e-47	-0.95378	9.51e-21	0.386075	0.000450132
Esrp1	epithelial splicing regulatory protein 1	ENSMUSG00000040728	4.66751	4.26405	4.23046	8.32789	8.78878	8.39017	9.17938	8.11598	9.05348	-0.919329	2.7e-21	0.903243	5.9e-20	NA	NA
Esrra	estrogen related receptor, alpha	ENSMUSG00000024955	6.14623	6.12626	6.33545	9.96402	10.5477	10.2618	9.52425	9.19479	7.8728	-0.695357	7.24e-11	0.382068	0.00116844	-0.332228	0.000760795
Esyt1	extended synaptotagmin-like protein 1	ENSMUSG00000025366	13.7717	12.2686	13.3848	18.4477	15.6429	14.9816	11.4468	10.5811	11.5003	-0.265408	0.00017385	-0.343926	1.28e-05	-0.628356	1.71e-19
Etfa	electron transferring flavoprotein, alpha polypeptide	ENSMUSG00000032314	60.4591	64.5929	67.7564	40.4484	45.6862	41.3961	59.8222	63.9382	58.0023	0.5988	9.2e-15	NA	NA	0.417193	2.21e-09
Etfrf1	electron transfer flavoprotein regulatory factor 1	ENSMUSG00000040370	13.7841	14.7935	14.7327	5.94552	6.92875	6.66261	13.0428	11.6653	10.7871	1.15814	6.5e-27	-0.393856	0.000166549	0.745602	8.43e-12
Etnk2	ethanolamine kinase 2	ENSMUSG00000070644	35.0428	30.2659	32.6732	17.5962	17.1974	18.7168	66.4398	65.1631	62.9904	0.88444	1.79e-36	0.889411	6.77e-53	1.75492	4.68e-213
Ets1	E26 avian leukemia oncogene 1, 5' domain	ENSMUSG00000032035	5.62137	5.55573	5.01659	24.412	23.0874	23.0101	12.0461	11.2047	12.0828	-2.11603	8.04e-203	1.05503	1.61e-38	-1.07991	1.62e-82
Ets2	E26 avian leukemia oncogene 2, 3' domain	ENSMUSG00000022895	30.3525	29.2476	27.2787	37.2895	33.8053	35.6044	22.3688	19.739	21.0317	-0.296141	1.12e-07	-0.538815	2.07e-18	-0.853933	1.25e-53
Eva1b	eva-1 homolog B (C. elegans)	ENSMUSG00000050212	12.128	13.1561	13.6095	27.8609	31.2862	27.0731	13.5613	17.2076	13.7048	-1.09565	2.9e-28	NA	NA	-1.01648	1.84e-24
Evl	Ena-vasodilator stimulated phosphoprotein	ENSMUSG00000021262	45.4771	49.5823	44.3999	49.7382	48.6692	52.5789	35.0724	34.1911	33.175	-0.311824	1.06e-06	-0.379094	1.16e-09	-0.709787	1.53e-31
Ewsr1	Ewing sarcoma breakpoint region 1	ENSMUSG00000009079	109.892	111.245	108.973	77.7432	62.1065	70.4887	61.9751	62.1232	56.3222	0.613052	3.43e-23	-0.920964	2.57e-62	-0.326783	5.66e-07
Exosc8	exosome component 8	ENSMUSG00000027752	21.7211	20.5038	21.2067	14.8499	11.7563	14.9922	14.5471	15.1292	17.888	0.708388	5.48e-12	-0.573157	7.22e-09	NA	NA
Eya3	EYA transcriptional coactivator and phosphatase 3	ENSMUSG00000028886	17.2689	14.9401	15.3043	31.6718	28.812	27.3887	19.7002	18.7097	19.0102	-0.843642	1.82e-44	NA	NA	-0.667126	3.73e-39
Eya4	EYA transcriptional coactivator and phosphatase 4	ENSMUSG00000010461	4.19936	2.93897	3.14104	6.54653	6.43173	5.94575	3.28566	3.47475	3.24878	-0.966432	2.7e-21	NA	NA	-1.01682	4.81e-29
Ezh2	enhancer of zeste 2 polycomb repressive complex 2 subunit	ENSMUSG00000029687	22.8671	21.482	25.6152	15.827	14.1793	13.9901	20.0852	19.4999	19.9247	0.626901	8.02e-16	-0.284642	8.17e-05	0.323204	2.39e-05
Ezr	ezrin	ENSMUSG00000052397	39.5568	37.8214	37.1104	24.4233	23.8946	24.8753	35.2435	33.2968	32.7416	0.676029	2.03e-32	NA	NA	0.407049	7.55e-14
F11r	F11 receptor	ENSMUSG00000038235	59.0402	62.5123	63.6454	103.033	97.6823	96.5587	146.786	144.049	143.468	-0.675274	4.28e-39	1.15392	1.97e-127	0.459876	4.25e-32
F2r	coagulation factor II (thrombin) receptor	ENSMUSG00000048376	9.98308	10.0896	9.50649	19.5354	18.4229	17.581	14.6304	12.3941	14.6069	-0.882272	1.64e-32	0.38924	6.12e-06	-0.511932	3.4e-12
F3	coagulation factor III	ENSMUSG00000028128	2.46102	2.631	3.19654	5.28452	4.8351	5.14955	17.8349	17.6045	16.7903	-0.845815	1.3e-07	2.52979	1.14e-85	1.66619	7.99e-65
Faap100	Fanconi anemia core complex associated protein 100	ENSMUSG00000025384	9.42695	9.86336	8.55428	15.3046	15.287	14.7641	13.128	14.0681	13.0575	-0.677989	5.24e-19	0.406955	4.6e-07	-0.289753	1.61e-05
Fabp3	fatty acid binding protein 3, muscle and heart	ENSMUSG00000028773	11.8339	12.2003	13.789	9.14025	9.14652	9.6135	22.4737	23.5275	22.8479	0.456368	0.00149573	0.78033	5.74e-10	1.21813	2.28e-24
Fabp5	fatty acid binding protein 5, epidermal	ENSMUSG00000027533	18.0472	22.194	21.3794	39.7631	38.6383	39.4417	11.0684	10.1379	10.0711	-0.811337	1.83e-18	-1.12042	9.92e-19	-1.95211	2.51e-88
Fads1	fatty acid desaturase 1	ENSMUSG00000010663	34.822	33.0974	31.8296	23.2373	22.4355	22.1837	15.9162	14.5281	16.0311	0.553258	1.88e-22	-1.19174	1.33e-76	-0.657264	1.53e-25
Fads2	fatty acid desaturase 2	ENSMUSG00000024665	15.8051	15.6979	13.8754	7.92497	7.01777	7.08474	4.49334	4.2918	5.53251	1.04355	2.9e-37	-1.73333	1.87e-63	-0.708901	7.37e-11
Fads6	fatty acid desaturase domain family, member 6	ENSMUSG00000044788	7.23507	6.662	6.37828	6.5399	5.91807	5.50662	12.6848	11.969	12.3952	NA	NA	0.787358	4.53e-25	0.973079	1.33e-40
Fam102a	family with sequence similarity 102, member A	ENSMUSG00000039157	6.71246	6.54742	5.90928	10.406	9.50527	9.10933	9.3246	8.47672	9.08761	-0.65355	2.04e-15	0.415993	3.37e-06	NA	NA
Fam107b	family with sequence similarity 107, member B	ENSMUSG00000026655	8.28138	9.72538	8.72347	4.74197	4.44596	3.87381	10.7651	9.98405	9.92319	1.03255	1.77e-22	NA	NA	1.12802	1.76e-31
Fam110c	family with sequence similarity 110, member C	ENSMUSG00000036136	16.8803	17.4827	17.1024	10.9328	10.5794	10.8761	18.0983	18.6661	18.0325	0.752128	2.38e-22	NA	NA	0.745622	7.22e-25
Fam118a	family with sequence similarity 118, member A	ENSMUSG00000022434	32.8587	31.5068	29.9319	18.8147	17.596	18.0342	21.5913	20.9312	20.4379	0.843678	4.9e-36	-0.63386	1.75e-20	NA	NA
Fam126a	family with sequence similarity 126, member A	ENSMUSG00000028995	18.6595	15.2987	15.1217	19.3856	18.5683	16.7161	41.8673	39.9279	41.5078	NA	NA	1.26802	8.33e-82	1.10217	3.12e-92
Fam126b	family with sequence similarity 126, member B	ENSMUSG00000038174	4.01092	3.70822	3.16014	3.46287	3.29423	3.06649	6.29741	6.21909	6.07876	NA	NA	0.739329	1.07e-18	0.879849	3.99e-29
Fam129b	NA	ENSMUSG00000026796	3.92009	3.49006	4.19466	13.7787	14.5803	14.7708	7.14376	6.62129	6.46608	-1.89537	1.37e-88	0.72672	7.31e-11	-1.18776	7.55e-51
Fam136a	family with sequence similarity 136, member A	ENSMUSG00000057497	34.5348	34.7562	38.9354	21.597	23.2958	21.5536	32.1105	33.7927	31.8777	0.733735	1.06e-19	NA	NA	0.471203	1.04e-10
Fam13a	family with sequence similarity 13, member A	ENSMUSG00000037709	44.1232	44.8001	41.5471	8.01542	8.03466	7.80812	23.9195	23.0569	23.3118	2.47623	0	-0.985292	1.22e-90	1.4721	6.16e-158
Fam160b1	family with sequence similarity 160, member B1	ENSMUSG00000033478	12.606	11.0968	11.5673	20.9107	19.1437	19.4141	14.4261	14.928	14.0584	-0.741541	1.48e-34	NA	NA	-0.548004	5.3e-25
Fam162a	family with sequence similarity 162, member A	ENSMUSG00000003955	111.772	128.358	133.141	70.712	78.5726	75.2166	78.7206	85.7653	79.7864	0.782199	5.07e-22	-0.680197	1.44e-17	NA	NA
Fam171a2	family with sequence similarity 171, member A2	ENSMUSG00000034685	4.25532	4.76039	4.13755	23.1848	24.2144	23.2551	9.71361	9.42515	9.00935	-2.3793	1.34e-157	0.996041	3.53e-20	-1.40354	5.25e-87
Fam180a	family with sequence similarity 180, member A	ENSMUSG00000047420	1.94381	2.3551	1.60191	6.16962	5.39722	5.229	3.83185	3.47859	3.65223	-1.50988	2.67e-16	0.77632	0.00040253	-0.753741	7.04e-07
Fam181b	family with sequence similarity 181, member B	ENSMUSG00000051515	18.9973	20.6218	21.2227	15.0182	16.8162	15.272	21.7423	23.3953	21.9686	0.609032	0.000159937	NA	NA	0.580415	0.000300208
Fam189a2	family with sequence similarity 189, member A2	ENSMUSG00000071604	2.29908	1.95838	2.80869	6.19235	5.70102	5.99819	3.00347	3.07436	2.47527	-1.28658	6.71e-19	NA	NA	-1.17166	1.74e-19
Fam193b	family with sequence similarity 193, member B	ENSMUSG00000021495	28.0758	26.3733	25.334	38.3105	25.0614	36.0829	19.7134	21.6131	20.1653	NA	NA	-0.48869	3.38e-15	-0.776551	1.44e-05
Fam210a	family with sequence similarity 210, member A	ENSMUSG00000038121	13.5895	12.9394	11.4952	7.39642	7.52709	6.30694	9.9209	9.36446	9.40136	0.810123	8.31e-28	-0.412879	1.3e-09	0.378161	1.64e-08
Fam214a	family with sequence similarity 214, member A	ENSMUSG00000034858	17.3712	16.0536	15.6933	31.1543	28.0771	29.5029	18.7582	18.5199	19.158	-0.82906	2.57e-42	NA	NA	-0.719475	1.18e-42
Fam3c	FAM3 metabolism regulating signaling molecule C	ENSMUSG00000029672	38.5003	39.2249	38.7114	25.554	24.5655	24.2902	28.043	30.7159	29.4671	0.674509	1.69e-31	-0.484116	4.86e-15	NA	NA
Fam43a	family with sequence similarity 43, member A	ENSMUSG00000046546	1.74187	1.96351	1.83142	10.5364	10.148	10.4423	3.04364	3.13776	2.82445	-2.45155	9.26e-93	0.62263	0.000164789	-1.84895	2.29e-72
Fam49b	NA	ENSMUSG00000022378	28.9138	28.6846	30.8228	12.15	11.3548	11.9617	17.3013	18.5214	16.8271	1.38323	2.2e-87	-0.769776	5.43e-30	0.594548	1.65e-16
Fam76b	family with sequence similarity 76, member B	ENSMUSG00000037808	11.7826	12.1879	11.3705	7.57269	7.02127	7.35199	10.0693	9.50999	10.7367	0.694504	2.79e-18	-0.313335	0.000170159	0.362255	1.03e-05
Fam78a	family with sequence similarity 78, member A	ENSMUSG00000050592	28.0716	27.1069	26.1885	15.4958	14.7109	16.0364	29.2204	27.8343	29.1928	0.849235	1e-45	NA	NA	0.801698	2.99e-45
Fam81a	family with sequence similarity 81, member A	ENSMUSG00000032224	12.924	11.8051	11.1973	1.2132	1.17777	1.05825	2.45543	2.13904	2.70612	3.26981	1.15e-167	-2.44366	1.69e-102	0.806949	3.29e-06
Fam83d	family with sequence similarity 83, member D	ENSMUSG00000027654	18.9163	18.1599	18.4135	2.74498	3.04004	2.86452	10.0992	9.99468	10.3724	2.70805	1.31e-154	-0.962023	1.72e-29	1.72706	3.16e-50
Fam83g	family with sequence similarity 83, member G	ENSMUSG00000042377	3.99511	3.58677	3.76519	6.06214	6.52961	6.43832	7.66794	6.96648	7.82478	-0.71362	1.22e-11	0.939298	2.8e-20	NA	NA
Fam98a	family with sequence similarity 98, member A	ENSMUSG00000002017	26.1586	25.4209	25.7023	14.0474	13.1395	13.5677	17.3153	15.8405	16.056	0.927781	3.59e-43	-0.707277	2.56e-25	NA	NA
Fam98b	family with sequence similarity 98, member B	ENSMUSG00000027349	20.602	18.9797	19.924	12.5685	12.7004	12.8463	15.1722	14.9496	15.1635	0.625927	6.69e-14	-0.470168	1.8e-08	NA	NA
Fam98c	family with sequence similarity 98, member C	ENSMUSG00000030590	5.94414	7.0303	6.68592	7.24464	7.40777	7.2626	5.56306	6.55778	5.39989	NA	NA	-0.482357	0.0421425	-0.608781	0.00513452
Fancl	Fanconi anemia, complementation group L	ENSMUSG00000004018	7.04824	7.69741	7.93925	4.10004	4.46496	3.85545	5.57258	6.56169	5.72498	0.761922	2.91e-09	-0.345616	0.00697068	0.397382	0.00281155
Far1	fatty acyl CoA reductase 1	ENSMUSG00000030759	18.7704	18.4998	16.6089	12.0849	11.1048	10.4065	19.0171	20.8066	17.5509	0.730053	2.62e-27	NA	NA	0.756296	1.25e-30
Farp1	FERM, RhoGEF (Arhgef) and pleckstrin domain protein 1 (chondrocyte-derived)	ENSMUSG00000025555	11.5793	11.0957	10.3963	19.0143	17.0524	17.3992	12.189	10.5029	11.4147	-0.673165	4.55e-25	NA	NA	-0.737638	2.47e-32
Fastkd2	FAST kinase domains 2	ENSMUSG00000025962	7.61753	7.82463	7.76596	5.16268	4.50358	4.58428	8.13539	8.57258	7.71927	0.666728	5.14e-12	NA	NA	0.690761	2.25e-14
Fat1	FAT atypical cadherin 1	ENSMUSG00000070047	22.4474	20.3206	18.0868	13.2317	14.0775	10.6971	16.4024	16.1728	17.0855	0.700082	1.21e-06	-0.387433	4.53e-10	0.293519	0.0190394
Fat4	FAT atypical cadherin 4	ENSMUSG00000046743	7.48082	6.85331	6.01932	3.88562	4.12145	3.04158	7.32083	6.75387	7.35372	0.899324	2.02e-21	NA	NA	0.88173	2.34e-25
Fblim1	filamin binding LIM protein 1	ENSMUSG00000006219	0.241142	0.395394	0.424573	6.04238	5.63326	5.61578	1.32734	0.873594	1.44912	-3.8673	4.41e-70	1.55382	2.96e-06	-2.34138	5.83e-50
Fbln1	fibulin 1	ENSMUSG00000006369	88.8817	85.4596	85.4692	43.3905	43.5774	41.2313	27.0774	22.5397	23.6166	0.969806	1.13e-83	-1.9183	3.38e-295	-0.9673	2.5e-69
Fbn1	fibrillin 1	ENSMUSG00000027204	14.1801	10.812	9.11581	18.7618	19.6513	15.1196	6.7189	5.88799	6.55782	-0.527558	2.59e-11	-1.07847	5.29e-41	-1.62492	2.83e-117
Fbn2	fibrillin 2	ENSMUSG00000024598	25.0116	22.7255	20.088	21.3632	22.4274	18.5691	7.96377	7.31646	8.00407	NA	NA	-1.59005	9.69e-131	-1.51721	1.63e-115
Fbxo3	F-box protein 3	ENSMUSG00000027180	20.3812	18.4713	20.3714	14.0403	13.1922	12.8237	21.8432	21.7796	21.4579	0.499532	5.08e-15	NA	NA	0.606729	2.28e-25
Fbxo33	F-box protein 33	ENSMUSG00000035329	8.931	9.3156	8.70753	7.59391	8.19954	6.89177	13.5267	13.0498	13.0753	NA	NA	0.474058	2.03e-09	0.697	6.95e-19
Fbxo5	F-box protein 5	ENSMUSG00000019773	12.1694	12.2033	11.3341	5.58603	4.86699	6.12049	9.12246	8.97652	8.49727	1.10146	5.76e-23	-0.474651	4.25e-06	0.607925	1.93e-07
Fbxo6	F-box protein 6	ENSMUSG00000055401	9.9254	10.6675	11.1834	24.0324	25.0587	26.8782	20.5456	23.0879	18.5183	-1.26444	1.05e-35	0.828339	5.78e-13	-0.455533	3.34e-07
Fbxw14	F-box and WD-40 domain protein 14	ENSMUSG00000105589	15.2338	15.8025	16.2204	16.3347	19.7881	18.9523	27.6728	33.6023	30.1935	NA	NA	1.00633	4.12e-16	0.786484	7.15e-12
Fbxw15	F-box and WD-40 domain protein 15	ENSMUSG00000074060	7.53722	7.45548	7.59986	9.48897	10.1413	8.80111	21.3133	23.3977	22.6357	-0.383573	0.00307071	1.54809	8.52e-44	1.14543	8.41e-32
Fbxw16	F-box and WD-40 domain protein 16	ENSMUSG00000074062	4.15393	3.60263	4.35189	4.82688	4.4925	4.51317	9.85477	9.96437	7.67729	NA	NA	1.06179	4.86e-12	0.929999	2.84e-12
Fbxw18	F-box and WD-40 domain protein 18	ENSMUSG00000074059	10.936	10.1626	11.2454	14.7102	15.3837	13.633	24.4194	25.7822	27.1075	-0.418227	0.000192077	1.21289	3.63e-34	0.775476	1.08e-17
Fbxw19	F-box and WD-40 domain protein 19	ENSMUSG00000074061	5.06228	6.05205	6.80228	5.18191	6.43002	5.5682	9.69009	12.0145	11.6173	NA	NA	0.771177	2.85e-07	0.859701	1.86e-10
Fbxw20	F-box and WD-40 domain protein 20	ENSMUSG00000061701	2.97314	2.74051	2.9815	3.22579	3.02262	2.67106	6.12118	6.54701	7.50615	NA	NA	1.07206	2.99e-09	1.05093	1.26e-10
Fbxw21	F-box and WD-40 domain protein 21	ENSMUSG00000047237	7.1573	7.93224	8.22193	7.13313	8.50555	8.05663	16.1083	15.962	15.6531	NA	NA	0.916809	2.18e-16	0.889882	1.1e-16
Fbxw22	F-box and WD-40 domain protein 22	ENSMUSG00000070324	2.08393	2.28515	2.68495	2.84359	2.69705	2.88411	5.08874	5.91966	6.00953	NA	NA	1.19914	2.38e-10	0.934936	5.56e-09
Fbxw24	F-box and WD-40 domain protein 24	ENSMUSG00000062275	18.2759	17.5597	17.513	20.3324	22.0682	19.6081	42.487	41.7818	38.1287	NA	NA	1.0896	1.2e-42	0.849379	8.93e-31
Fbxw26	F-box and WD-40 domain protein 26	ENSMUSG00000059547	4.38755	4.6414	4.53012	5.61474	5.31083	5.82731	9.74898	9.76231	9.90966	NA	NA	1.00775	9.56e-15	0.744729	3.31e-11
Fbxw27	F-box and WD-40 domain protein 27	ENSMUSG00000104614	3.46905	3.74493	3.88079	5.06997	4.36626	4.6949	7.04341	8.06351	6.45418	NA	NA	0.789617	4.03e-05	0.609438	0.000219221
Fbxw28	F-box and WD-40 domain protein 28	ENSMUSG00000054087	17.1614	17.533	19.1712	19.5756	19.2275	18.8366	33.9481	38.997	36.2308	NA	NA	0.932448	4.38e-17	0.919873	1.24e-20
Fcgrt	Fc fragment of IgG receptor and transporter	ENSMUSG00000003420	20.8116	20.7886	18.2837	57.5791	61.9348	61.02	29.7203	32.2665	29.3281	-1.6189	2.18e-100	0.559301	5.53e-12	-1.07835	5.77e-59
Fcho2	FCH domain only 2	ENSMUSG00000041685	20.5748	19.3476	17.0325	14.17	12.8646	12.9379	21.9973	21.4278	21.642	0.465472	5.72e-13	NA	NA	0.643077	2.63e-30
Fdft1	farnesyl diphosphate farnesyl transferase 1	ENSMUSG00000021273	19.2688	17.584	20.5069	10.5079	11.5509	9.51513	11.7197	10.4114	11.3376	0.863764	1.74e-25	-0.806077	2.66e-22	NA	NA
Fdps	farnesyl diphosphate synthetase	ENSMUSG00000059743	89.0683	97.4129	101.314	20.8652	19.6739	21.9554	33.8131	38.3805	34.5118	2.22659	1.83e-13	-1.82841	1.26e-09	NA	NA
Fdxr	ferredoxin reductase	ENSMUSG00000018861	26.6095	27.2524	28.1674	16.8591	15.8943	19.7549	31.267	32.1532	30.7642	0.676341	7.75e-15	NA	NA	0.753335	1.98e-21
Fen1	flap structure specific endonuclease 1	ENSMUSG00000024742	14.4992	12.1396	13.6844	6.09041	5.88313	5.86418	7.33288	8.70723	7.4628	1.15601	0.000176205	NA	NA	0.715932	0.031046
Fgd3	FYVE, RhoGEF and PH domain containing 3	ENSMUSG00000037946	2.71238	2.56396	2.53073	8.67665	7.53326	7.82485	6.80363	6.66419	6.93984	-1.61011	1.13e-57	1.30644	3.07e-33	-0.322156	4.73e-05
Fgd5	FYVE, RhoGEF and PH domain containing 5	ENSMUSG00000034037	0.749574	0.706183	0.614945	44.6357	42.5384	43.48	3.22539	2.6381	2.93418	-6.10329	0	2.07588	7.78e-35	-4.04909	0
Fgfbp3	fibroblast growth factor binding protein 3	ENSMUSG00000047632	22.2826	20.8244	22.9702	2.61952	2.62536	3.30395	5.69571	5.99872	5.19591	3.00551	4.8e-143	-2.04588	9.7e-81	0.939919	5.52e-09
Fgfr1	fibroblast growth factor receptor 1	ENSMUSG00000031565	10.3337	7.15397	8.36716	18.6266	18.5577	18.829	6.38845	6.03513	6.18168	-1.16615	3.19e-44	-0.50959	1.23e-06	-1.69331	2.32e-122
Fgfr1op	NA	ENSMUSG00000069135	10.6224	9.86225	9.96368	6.37176	6.52047	5.35593	8.06007	8.75064	7.67508	0.811813	5.87e-18	-0.403383	1.4e-05	0.389539	5.36e-05
Fggy	FGGY carbohydrate kinase domain containing	ENSMUSG00000028573	2.55952	2.66138	3.10081	2.95747	2.80418	2.668	8.64676	9.25249	9.58193	NA	NA	1.57097	2.69e-26	1.60897	1.48e-34
Fhdc1	FH2 domain containing 1	ENSMUSG00000041842	10.1742	9.28039	8.89328	51.5451	48.8372	48.9794	19.3005	17.4488	19.3899	-2.36172	0	0.881628	1.52e-42	-1.49884	1.82e-228
Fhl1	four and a half LIM domains 1	ENSMUSG00000023092	35.068	33.9399	33.4037	70.6844	68.6727	66.61	40.5854	43.7301	37.2471	-0.988633	1.07e-70	NA	NA	-0.829688	3.23e-54
Fhl2	four and a half LIM domains 2	ENSMUSG00000008136	2.21499	2.87609	2.27597	12.3767	11.314	11.2608	2.85421	3.71042	2.59224	-2.17547	5.18e-47	NA	NA	-2.0189	1.19e-45
Fhl3	four and a half LIM domains 3	ENSMUSG00000032643	3.31738	2.38837	2.43798	7.67394	7.33353	8.21622	2.79791	2.81623	2.86536	-1.52003	5.32e-22	NA	NA	-1.54245	4.73e-25
Fhod1	formin homology 2 domain containing 1	ENSMUSG00000014778	5.84235	5.1597	5.19213	8.84558	7.52139	8.50671	5.54016	5.7577	5.49866	-0.615965	2.15e-10	NA	NA	-0.620551	1.44e-11
Fhod3	formin homology 2 domain containing 3	ENSMUSG00000034295	10.4409	9.85216	9.87719	17.1543	16.9037	16.2311	21.2744	20.0315	21.1746	-0.740888	7.13e-31	0.97461	2.02e-52	NA	NA
Fignl1	fidgetin-like 1	ENSMUSG00000035455	7.25298	6.7296	7.34949	1.39233	1.14363	1.28842	2.44325	2.58955	3.16033	2.4341	4.65e-73	-1.42771	4.27e-27	0.985446	2.32e-08
Filip1l	filamin A interacting protein 1-like	ENSMUSG00000043336	2.31219	2.03922	2.03065	9.07523	7.11293	8.23057	5.7752	4.38905	5.81996	-1.8037	5.25e-49	1.09466	5.35e-14	-0.728267	1.19e-10
Fkbp14	FK506 binding protein 14	ENSMUSG00000038074	13.8115	12.7999	13.1007	7.30657	7.19708	7.52176	9.13489	7.00757	7.18049	0.887235	1e-23	-0.868109	4.38e-18	NA	NA
Fkbp2	FK506 binding protein 2	ENSMUSG00000056629	35.9659	47.2702	45.1292	29.806	29.1132	32.2281	30.3389	31.6976	32.6413	0.598562	1.56e-09	-0.492229	1.99e-06	NA	NA
Fkbp3	FK506 binding protein 3	ENSMUSG00000020949	37.0889	41.6294	43.8816	23.983	27.0388	23.0479	37.126	50.9692	35.5696	0.78782	1.3e-17	NA	NA	0.563978	5.41e-13
Fkbp5	FK506 binding protein 5	ENSMUSG00000024222	71.8145	70.2771	70.1518	41.418	42.6605	41.7439	69.3345	72.5721	71.4596	0.755234	1.26e-52	NA	NA	0.660446	9.17e-44
Fkbp6	FK506 binding protein 6	ENSMUSG00000040013	2.59803	3.15133	2.9834	2.93326	3.26762	3.21741	7.3657	8.27991	5.8977	NA	NA	1.21758	3.26e-10	1.0837	1.78e-10
Fkbp7	FK506 binding protein 7	ENSMUSG00000002732	12.3734	14.8894	16.7496	9.46381	7.41305	8.46156	9.49161	9.88754	8.39829	0.783597	1.43e-07	-0.767481	1.49e-06	NA	NA
Fktn	fukutin	ENSMUSG00000028414	6.14584	5.76548	5.4907	4.17	3.70105	3.70236	5.399	6.06274	6.14579	0.617903	6.12e-13	NA	NA	0.541311	7.73e-10
Flcn	folliculin	ENSMUSG00000032633	15.0497	14.9357	14.3112	23.5427	21.6169	23.1186	23.313	21.2671	20.6259	-0.631695	1.5e-22	0.46049	1.7e-11	NA	NA
Flii	flightless I actin binding protein	ENSMUSG00000002812	20.729	19.048	18.9078	32.0349	29.6175	29.5312	23.0318	22.9477	25.475	-0.629242	1.06e-26	NA	NA	-0.426077	1.44e-13
Flna	filamin, alpha	ENSMUSG00000031328	86.5186	81.9192	75.6683	148.944	141.823	140.703	86.7789	80.8775	83.0267	-0.817527	2.97e-61	NA	NA	-0.877419	1.34e-120
Flvcr2	feline leukemia virus subgroup C cellular receptor 2	ENSMUSG00000034258	2.72286	2.8177	2.60602	4.21489	3.67001	3.73403	7.06836	6.60138	6.80422	-0.496018	9.43e-05	1.25306	1.88e-26	0.738183	8.48e-14
Flywch2	FLYWCH family member 2	ENSMUSG00000023911	3.60339	4.08633	3.69573	5.86068	7.03321	6.4962	3.91991	3.56597	3.18322	-0.677076	0.0025162	NA	NA	-0.823382	0.000192129
Fmnl3	formin-like 3	ENSMUSG00000023008	7.44398	6.19624	6.67886	15.7948	15.4263	14.1433	11.3618	10.1628	9.88419	-1.1419	6.29e-45	0.54926	6.4e-10	-0.611662	4.85e-18
Fmr1	FMRP translational regulator 1	ENSMUSG00000000838	20.5173	18.6254	18.5708	13.1382	11.1339	11.8073	17.1477	17.045	17.3185	0.736424	1.45e-27	NA	NA	0.461966	2.78e-12
Fn1	fibronectin 1	ENSMUSG00000026193	11.0057	10.9062	9.94272	34.1452	33.7378	30.4089	9.12223	8.86043	8.404	-1.59476	2.25e-134	-0.399895	4.82e-09	-2.01362	6.96e-273
Fndc4	fibronectin type III domain containing 4	ENSMUSG00000038552	9.58329	9.70887	9.74172	12.5567	11.6461	12.0808	6.73916	5.351	5.36128	NA	NA	-0.883413	3.4e-13	-1.11672	2.06e-25
Fndc5	fibronectin type III domain containing 5	ENSMUSG00000001334	42.0612	40.5201	40.7057	24.0525	24.8622	23.2282	54.9408	57.1284	56.0963	0.781623	4e-37	0.364016	5.34e-12	1.12668	1.58e-89
Fnip1	folliculin interacting protein 1	ENSMUSG00000035992	5.892	5.32193	4.90516	5.22304	4.79369	4.77258	9.03369	8.86917	8.36164	NA	NA	0.601776	1.66e-14	0.722086	5.66e-25
Fopnl	NA	ENSMUSG00000022677	25.7142	26.7794	28.4766	15.302	15.0486	16.2845	25.8386	27.2914	27.0244	0.862555	2.86e-21	NA	NA	0.668895	5.34e-15
Fos	FBJ osteosarcoma oncogene	ENSMUSG00000021250	33.4032	32.6683	32.3731	12.9288	12.3249	10.7963	48.1875	45.573	46.0759	1.44797	1.61e-80	0.433183	7.13e-13	1.86235	2.21e-165
Fosb	FBJ osteosarcoma oncogene B	ENSMUSG00000003545	11.0058	10.1646	8.50658	0.433948	0.240638	0.305069	5.26722	6.22173	5.16581	4.99071	2.1e-179	-0.917399	7.33e-19	4.05377	3.06e-107
Fosl2	fos-like antigen 2	ENSMUSG00000029135	26.9187	25.1459	23.6832	45.0783	41.906	41.6444	51.8622	45.762	48.2125	-0.756278	5.14e-47	0.86694	4.31e-58	NA	NA
Foxk1	forkhead box K1	ENSMUSG00000056493	12.0917	11.1386	10.0927	19.4549	18.6622	17.7876	15.7201	14.5782	17.0658	-0.721848	3.51e-32	0.426117	2.33e-09	-0.314234	2.12e-07
Foxm1	forkhead box M1	ENSMUSG00000001517	9.96591	8.57243	7.92041	4.09248	3.59173	3.41381	4.53069	3.80595	4.63662	1.14798	2.95e-30	-1.02169	3.02e-23	NA	NA
Foxn3	forkhead box N3	ENSMUSG00000033713	10.763	9.17132	7.81262	18.461	17.9912	14.9015	12.6964	12.7031	12.9918	-0.713159	2.15e-23	0.417565	6.69e-10	-0.31475	2.19e-07
Foxo1	forkhead box O1	ENSMUSG00000044167	76.3595	70.618	67.2612	100.147	99.1757	92.5906	43.1469	39.7412	41.8068	NA	NA	-0.886347	1.9e-85	-1.15136	1.24e-149
Foxo4	forkhead box O4	ENSMUSG00000042903	9.3779	8.73627	8.35778	17.234	15.7983	15.9676	13.386	13.9751	13.7762	-0.865121	3.11e-29	0.540329	9.63e-11	-0.343388	3.28e-07
Foxo6	forkhead box O6	ENSMUSG00000052135	5.26877	4.73445	4.32615	4.36203	4.48089	4.63284	10.1506	7.79816	9.17392	NA	NA	0.878842	5.99e-14	0.91847	3.6e-18
Foxp4	forkhead box P4	ENSMUSG00000023991	38.6067	35.7386	34.7585	59.5695	56.2108	58.2121	42.9463	40.926	43.3771	-0.632773	4.48e-35	NA	NA	-0.502291	3.53e-26
Foxs1	forkhead box S1	ENSMUSG00000074676	3.07414	3.14618	3.76188	13.7531	13.8053	11.2784	3.32437	2.7148	3.49916	-1.94337	1.31e-36	NA	NA	-2.08234	5.27e-43
Fpgt	fucose-1-phosphate guanylyltransferase	ENSMUSG00000053870	5.95385	5.244	5.88554	4.88429	4.59744	3.77687	6.49113	6.38734	6.43223	0.423079	0.000214437	NA	NA	0.595311	1.9e-08
Frat1	frequently rearranged in advanced T cell lymphomas	ENSMUSG00000067199	2.77501	2.88303	3.07161	5.38288	5.62443	5.70334	2.7126	2.24149	2.48882	-0.905861	1.9e-11	-0.371157	0.0322122	-1.2968	7.07e-21
Frat2	frequently rearranged in advanced T cell lymphomas 2	ENSMUSG00000047604	5.40086	6.45629	7.64247	10.3775	10.5416	10.8054	6.68762	6.91803	6.36941	-0.654217	8.33e-08	NA	NA	-0.734137	4.99e-13
Frg2f1	FSHD region gene 2 family member 1	ENSMUSG00000087385	0.751315	5.1908	4.24785	9.33896	10.4629	10.8842	7.33754	8.75374	5.99505	-1.05041	5.22e-08	0.661872	0.00273481	-0.40936	0.0145008
Frmd4b	FERM domain containing 4B	ENSMUSG00000030064	4.14975	4.29183	3.61485	8.53713	8.85672	8.12449	13.1798	12.0307	12.4192	-1.02106	2.56e-29	1.56086	2.19e-72	0.520787	1.26e-14
Frmd6	FERM domain containing 6	ENSMUSG00000048285	4.97451	4.79059	4.15732	12.4708	11.1363	10.6957	11.6332	10.748	10.918	-1.34493	6.15e-55	1.21102	9.81e-43	NA	NA
Frmd8	FERM domain containing 8	ENSMUSG00000024816	6.51724	6.22039	5.50882	14.2661	13.1367	12.8518	7.76285	9.04873	8.13046	-1.16324	1.3e-47	0.360795	0.000217375	-0.820413	1.32e-27
Fshr	follicle stimulating hormone receptor	ENSMUSG00000032937	6.03153	5.85719	4.65293	2.09352	2.23043	1.47137	7.25663	6.011	7.49641	1.52255	2.19e-22	NA	NA	1.75924	2.44e-33
Fst	follistatin	ENSMUSG00000021765	126.197	131.509	139.151	17.0498	16.2531	15.3298	33.739	37.5438	31.7997	3.17829	0	-2.04238	5.84e-258	1.11713	2.69e-61
Fstl1	follistatin-like 1	ENSMUSG00000022816	19.1362	18.8799	20.4909	46.2013	43.7248	42.4901	20.1931	16.6675	17.0479	-1.1555	2.29e-87	NA	NA	-1.41077	2.98e-113
Ftdc1	ferritin domain containing 1	ENSMUSG00000075002	6.26018	9.93932	8.83671	6.49599	6.56858	5.28678	17.1943	16.1155	15.4014	0.53492	0.00649353	0.815628	1.09e-06	1.33237	6.93e-19
Ftdc2	ferritin domain containing 2	ENSMUSG00000055789	8.13872	10.4491	9.25091	10.9555	9.77791	10.2097	22.487	21.813	20.6677	NA	NA	1.11704	8.63e-20	0.982672	4.57e-22
Fubp1	far upstream element (FUSE) binding protein 1	ENSMUSG00000028034	49.3663	48.2699	46.3479	27.9294	29.7802	26.9548	43.7687	38.2087	35.4316	0.733268	2.18e-45	-0.501159	7.81e-24	NA	NA
Fuca2	fucosidase, alpha-L- 2, plasma	ENSMUSG00000019810	7.03296	7.2763	7.56353	4.54714	4.8009	5.06647	7.24903	6.9602	7.2103	0.767242	2.24e-12	NA	NA	0.517429	3.28e-06
Fundc1	FUN14 domain containing 1	ENSMUSG00000025040	24.8259	23.8864	25.5595	13.4893	12.5258	12.4673	20.5873	22.5194	22.7356	0.948353	2.02e-33	NA	NA	0.682917	9.21e-17
Furin	furin (paired basic amino acid cleaving enzyme)	ENSMUSG00000030530	27.7898	25.8279	26.345	47.8576	47.9842	46.9938	38.2988	34.8882	37.7245	-0.816044	3.67e-52	0.399866	7.66e-13	-0.434943	6.83e-19
Fus	fused in sarcoma	ENSMUSG00000030795	61.7711	63.7482	63.1263	35.2402	30.4854	36.0612	37.0446	38.1119	37.6309	0.94205	8.78e-59	-0.865277	8.69e-76	NA	NA
Fut8	fucosyltransferase 8	ENSMUSG00000021065	24.4893	26.4173	23.5931	18.7719	17.7173	17.5121	38.0086	32.852	34.1274	0.451728	1.2e-12	0.386399	5.44e-11	0.819278	1.34e-46
Fxyd1	FXYD domain-containing ion transport regulator 1	ENSMUSG00000036570	2.70969	3.64283	4.26232	17.618	19.2201	18.5424	4.95771	7.2242	6.34068	-2.37308	4.71e-33	0.734925	0.0099835	-1.655	6.65e-22
Fxyd5	FXYD domain-containing ion transport regulator 5	ENSMUSG00000009687	0.702523	0.67049	1.10946	7.34498	7.36278	7.19615	1.29109	1.15351	1.36027	-3.1026	4.71e-32	NA	NA	-2.78948	1.24e-31
Fxyd6	FXYD domain-containing ion transport regulator 6	ENSMUSG00000066705	21.0654	21.4611	23.1892	35.3512	37.7247	34.0969	31.63	33.0385	30.3851	-0.697185	5.78e-19	0.459048	4.3e-09	NA	NA
Fzd1	frizzled class receptor 1	ENSMUSG00000044674	2.37776	2.42039	2.14927	8.96594	8.98879	9.10538	3.79059	4.38779	3.4483	-1.96221	1.17e-79	0.712087	2.33e-07	-1.26942	7.11e-41
Fzd2	frizzled class receptor 2	ENSMUSG00000050288	7.02534	6.58695	6.37247	10.7626	11.6302	11.6045	6.12099	5.29709	5.87974	-0.742184	4.62e-17	-0.288849	0.00375582	-1.0498	6.71e-33
Fzd5	frizzled class receptor 5	ENSMUSG00000045005	3.23306	3.32896	2.47824	6.8006	6.11296	5.57972	5.21117	4.86599	5.15007	-1.00362	3.29e-26	0.719623	1.09e-12	-0.302937	0.000142775
Fzd8	frizzled class receptor 8	ENSMUSG00000036904	5.40556	4.81742	5.32136	9.16265	9.61968	9.47096	8.92061	8.77686	8.62055	-0.848288	7.29e-26	0.690986	3.16e-18	NA	NA
G2e3	G2/M-phase specific E3 ubiquitin ligase	ENSMUSG00000035293	7.19836	6.92853	6.41279	2.91405	2.47699	2.73503	4.10911	3.9407	3.93243	1.35358	1.19e-52	-0.872396	5.73e-25	0.462413	1.76e-06
Gaa	glucosidase, alpha, acid	ENSMUSG00000025579	63.7697	62.8238	58.5764	96.8905	97.2889	98.7346	50.2165	48.5995	52.2642	-0.64519	2.45e-38	-0.377228	7.14e-14	-1.04123	6.17e-112
Gabarapl1	gamma-aminobutyric acid (GABA) A receptor-associated protein-like 1	ENSMUSG00000030161	71.4601	69.7019	65.1764	121.416	119.606	122.175	97.3345	90.8561	92.4291	-0.796657	1.98e-52	0.344106	4.01e-11	-0.471452	4.46e-25
Gabbr1	gamma-aminobutyric acid (GABA) B receptor, 1	ENSMUSG00000024462	12.7703	10.0318	9.45958	25.4313	15.2063	22.3733	10.2564	12.4193	10.6056	-0.934559	1.12e-05	NA	NA	-1.05717	3.36e-08
Gadd45a	growth arrest and DNA-damage-inducible 45 alpha	ENSMUSG00000036390	7.4104	9.12057	8.05048	44.7663	45.9144	48.5555	27.3173	28.2845	22.6418	-2.38193	1.69e-121	1.50628	1.72e-34	-0.896274	1.28e-26
Gadd45b	growth arrest and DNA-damage-inducible 45 beta	ENSMUSG00000015312	3.50269	2.75816	3.70486	9.48583	8.86084	11.3843	17.8821	19.3004	18.0537	-1.55936	4.08e-20	2.43077	5.56e-61	0.852579	1.74e-14
Gadd45g	growth arrest and DNA-damage-inducible 45 gamma	ENSMUSG00000021453	23.3267	26.462	27.568	11.1846	11.6054	11.2991	17.6448	22.2536	19.3943	1.24126	3.01e-30	-0.480568	1.48e-05	0.741758	3.22e-11
Galc	galactosylceramidase	ENSMUSG00000021003	20.1962	19.7607	19.5408	22.7032	22.0415	21.482	14.8857	14.4691	16.4337	NA	NA	-0.448066	2.78e-10	-0.605167	7.46e-20
Galnt10	polypeptide N-acetylgalactosaminyltransferase 10	ENSMUSG00000020520	9.03224	9.10725	8.47014	8.32975	8.62496	8.38062	4.92218	5.11658	5.28476	NA	NA	-0.838776	3.65e-21	-0.784992	3.52e-21
Galnt15	polypeptide N-acetylgalactosaminyltransferase 15	ENSMUSG00000021903	0.670465	0.673912	0.492696	7.42538	6.62244	6.94383	1.80449	1.62281	1.88255	-3.47298	4.4e-163	1.3636	4.65e-14	-2.12753	1.13e-112
Galnt2	polypeptide N-acetylgalactosaminyltransferase 2	ENSMUSG00000089704	45.1275	42.4014	42.8294	36.2851	38.697	37.187	41.2298	38.0965	39.3617	-1.02583	8.39e-06	NA	NA	-0.8538	0.000105607
Galnt7	polypeptide N-acetylgalactosaminyltransferase 7	ENSMUSG00000031608	16.948	15.6885	15.6898	7.91754	7.24564	8.04819	14.5858	13.7083	14.4566	1.05238	1.86e-50	-0.264138	4.87e-05	0.769314	2.16e-29
Ganab	alpha glucosidase 2 alpha neutral subunit	ENSMUSG00000071650	120.358	112.656	110.329	76.9619	72.6054	73.6435	74.1148	73.2412	75.4325	0.63496	1.35e-45	-0.699597	1.47e-55	NA	NA
Gapdh	glyceraldehyde-3-phosphate dehydrogenase	ENSMUSG00000057666	608.611	615.896	622.627	349.428	359.406	355.695	385.194	338.157	355.729	0.821224	1.2e-75	-0.90436	2.88e-87	NA	NA
Gart	phosphoribosylglycinamide formyltransferase	ENSMUSG00000022962	36.4595	37.6248	34.5861	26.8452	25.8383	24.9884	39.0581	46.4921	41.1009	0.452893	2.24e-12	NA	NA	0.604371	3.18e-25
Gas1	growth arrest specific 1	ENSMUSG00000052957	7.92243	6.97666	5.83279	21.8199	21.7958	21.3029	25.8144	27.7756	25.2167	-1.48928	1.59e-52	1.80995	6.88e-74	0.301941	2.64e-05
Gas6	growth arrest specific 6	ENSMUSG00000031451	548.095	538.426	554.068	294.129	299.811	299.324	347.096	344.323	337.059	0.89563	4.45e-93	-0.746358	4.21e-86	NA	NA
Gas7	growth arrest specific 7	ENSMUSG00000033066	10.1209	6.33508	6.16431	7.73664	6.8543	6.32766	3.12435	2.81515	3.28906	NA	NA	-1.16941	6.21e-28	-1.10187	9.75e-34
Gba2	glucosidase beta 2	ENSMUSG00000028467	6.42767	5.37632	6.05648	10.1525	8.11069	9.28286	6.73002	6.44735	7.17478	-0.627244	3.46e-10	NA	NA	-0.514473	2.46e-08
Gbe1	glucan (1,4-alpha-), branching enzyme 1	ENSMUSG00000022707	10.4997	11.9884	11.1217	8.04871	6.53909	6.3322	10.1868	8.36282	9.33541	0.698239	2.89e-12	-0.364124	0.000134453	0.315569	0.00165666
Gch1	GTP cyclohydrolase 1	ENSMUSG00000037580	10.1866	8.49319	9.17483	3.84657	4.24408	3.53876	6.36432	7.48565	6.3891	1.25756	1.15e-28	-0.532368	1.19e-06	0.70628	4.29e-09
Gchfr	GTP cyclohydrolase I feedback regulator	ENSMUSG00000046814	4.72285	6.25993	7.13688	1.68202	2.8284	3.00352	8.11961	8.34817	6.67259	1.31675	1.76e-06	NA	NA	1.51434	1.4e-09
Gclc	glutamate-cysteine ligase, catalytic subunit	ENSMUSG00000032350	29.5422	27.732	26.5371	15.8191	14.944	14.915	16.2168	16.4981	15.6132	0.880158	1.97e-44	-0.890825	8.07e-43	NA	NA
Gcnt4	glucosaminyl (N-acetyl) transferase 4, core 2 (beta-1,6-N-acetylglucosaminyltransferase)	ENSMUSG00000091387	3.78588	3.4799	3.25927	3.0346	2.92928	2.56178	6.30265	5.1121	5.57735	NA	NA	0.624298	3.11e-08	0.79797	2.46e-13
Gcsh	glycine cleavage system protein H (aminomethyl carrier)	ENSMUSG00000034424	25.4135	24.7828	27.9691	18.7763	19.1559	18.676	35.9982	32.0053	31.1656	0.445509	3.75e-07	NA	NA	0.682942	3.66e-19
Gdnf	glial cell line derived neurotrophic factor	ENSMUSG00000022144	3.02026	3.51101	3.07127	2.28615	1.79581	2.11057	6.41828	6.5413	5.94729	0.659998	5.11e-06	0.8911	3.52e-14	1.53326	1.71e-39
Gdpd2	glycerophosphodiester phosphodiesterase domain containing 2	ENSMUSG00000019359	44.9044	41.6134	44.9531	36.6213	33.1615	38.1502	14.2671	12.903	12.5835	0.354786	1.65e-08	-1.80564	1.35e-144	-1.46966	1.99e-92
Gem	GTP binding protein (gene overexpressed in skeletal muscle)	ENSMUSG00000028214	18.8943	18.7302	20.5068	26.189	27.0467	26.6046	16.7209	17.4216	15.7784	-0.460521	1.19e-09	-0.295363	0.000486855	-0.774762	8.57e-27
Gemin6	gem nuclear organelle associated protein 6	ENSMUSG00000055760	7.4344	8.15293	7.39616	4.69428	5.23755	4.38598	4.63267	7.27529	6.9935	0.722242	8.62e-06	-0.365821	0.0403893	NA	NA
Gfpt1	glutamine fructose-6-phosphate transaminase 1	ENSMUSG00000029992	20.4492	20.2223	19.0823	13.4016	12.6072	11.9973	17.1672	16.7278	17.5623	0.64383	1.57e-28	-0.293292	1.82e-07	0.331661	2.81e-09
Gfpt2	glutamine fructose-6-phosphate transaminase 2	ENSMUSG00000020363	14.6114	13.6822	14.4536	6.17248	6.7616	5.89542	12.8033	12.2798	11.919	1.16262	2.83e-39	-0.297325	0.00017225	0.846517	5.24e-22
Gfra2	glial cell line derived neurotrophic factor family receptor alpha 2	ENSMUSG00000022103	2.59177	2.75196	2.79693	6.93696	6.69114	5.81864	2.12522	2.37509	2.15562	-1.22538	2.01e-24	-0.384758	0.0134206	-1.62918	5.05e-40
Ggcx	gamma-glutamyl carboxylase	ENSMUSG00000053460	6.93754	7.69729	6.88253	8.03753	6.66426	7.56413	5.32869	5.3293	5.82597	NA	NA	-0.512733	2.46e-05	-0.621463	1.77e-08
Ggh	gamma-glutamyl hydrolase	ENSMUSG00000073987	9.31252	10.684	10.5133	5.33662	5.32794	5.18149	9.08329	9.51077	9.50199	0.93658	1.46e-16	NA	NA	0.724106	5.48e-11
Ggt5	gamma-glutamyltransferase 5	ENSMUSG00000006344	1.23545	1.35455	1.40131	7.10085	5.79172	5.85038	1.65417	1.4683	1.60533	-2.13635	1.2e-62	NA	NA	-1.93658	2.67e-60
Ghitm	growth hormone inducible transmembrane protein	ENSMUSG00000041028	59.9107	58.5958	54.8577	35.4266	36.508	35.1062	60.351	62.411	56.5515	0.755158	9.37e-45	NA	NA	0.707828	9.4e-48
Ghr	growth hormone receptor	ENSMUSG00000055737	7.24764	7.55276	6.7434	35.6138	31.6409	39.1819	21.5167	21.4074	23.5004	-2.15086	3.67e-211	1.4238	1.24e-77	-0.746077	3.16e-42
Gins1	GINS complex subunit 1 (Psf1 homolog)	ENSMUSG00000027454	9.46127	9.23984	9.25341	2.25266	2.62531	2.61687	4.92207	4.47638	4.13344	1.89025	1.03e-27	-1.16032	4.69e-12	0.711725	0.000725268
Gins2	GINS complex subunit 2 (Psf2 homolog)	ENSMUSG00000031821	6.34754	6.62804	6.75952	3.84238	3.24648	2.97043	3.94997	4.47613	3.57806	1.20613	1.18e-21	-0.913221	3.54e-12	NA	NA
Git1	GIT ArfGAP 1	ENSMUSG00000011877	26.3053	25.1072	25.4713	41.0699	38.6381	38.8256	33.5048	31.8429	35.0263	-0.619199	1.36e-30	0.301751	4.32e-07	-0.336222	1.42e-10
Gja4	gap junction protein, alpha 4	ENSMUSG00000050234	10.0336	10.1702	9.76898	20.3367	19.9535	20.6653	22.0911	21.8421	19.4528	-1.00684	3.21e-28	0.979166	1.13e-23	NA	NA
Glce	glucuronyl C5-epimerase	ENSMUSG00000032252	10.9552	10.2382	9.70041	8.88404	8.68543	8.25665	13.8605	15.0588	13.7333	0.333247	4.3e-05	0.337708	6.57e-06	0.651774	8.23e-20
Gldn	gliomedin	ENSMUSG00000046167	5.46125	4.8691	4.86613	0.656114	0.585525	0.55134	5.90795	5.90016	6.20094	3.12923	9.6e-110	NA	NA	3.28061	1.26e-133
Glipr2	GLI pathogenesis-related 2	ENSMUSG00000028480	2.55611	2.80348	2.72641	6.40428	6.27673	6.5485	2.06806	1.52427	1.58298	-1.20409	3.53e-19	-0.772725	0.000115806	-1.99866	5.69e-40
Glis2	GLIS family zinc finger 2	ENSMUSG00000014303	9.92097	10.1428	9.67582	17.6238	16.0908	17.3306	21.2314	20.6951	21.1061	-0.77558	2.57e-25	0.991106	1.36e-42	NA	NA
Glmn	glomulin, FKBP associated protein	ENSMUSG00000029276	7.46725	7.83265	7.55013	5.56074	5.01938	4.7071	9.29896	9.10997	9.03155	0.628694	1.67e-05	NA	NA	0.789098	6.46e-09
Glo1	glyoxalase 1	ENSMUSG00000024026	10.4579	8.59166	9.88056	10.8729	9.44279	8.9604	24.3096	25.2103	22.0395	NA	NA	1.45043	9.75e-109	1.52541	2.09e-158
Gls	glutaminase	ENSMUSG00000026103	218.885	199.506	210.056	101.917	85.564	87.849	114.947	123.828	115.156	1.22661	2.83e-131	-1.00989	1.51e-105	NA	NA
Glt8d1	glycosyltransferase 8 domain containing 1	ENSMUSG00000021916	36.6345	38.8618	38.9994	27.6637	23.7939	24.3828	25.956	28.2506	28.2082	0.62147	1.79e-17	-0.5294	2.15e-13	NA	NA
Glul	glutamate-ammonia ligase (glutamine synthetase)	ENSMUSG00000026473	20.1953	20.2042	19.4354	46.6269	44.1365	42.6317	22.9573	24.3632	23.2735	-1.0961	2.78e-70	NA	NA	-0.945026	2.35e-54
Gm10053	cytochrome c, somatic pseudogene	ENSMUSG00000058927	6.55138	7.41282	7.25663	2.94162	3.42043	2.96192	4.86113	5.40495	4.16994	1.19725	0.00801778	NA	NA	NA	NA
Gm10282	high mobility group nucleosomal binding domain 2 pseudogene	ENSMUSG00000070713	54.5405	49.6413	51.9747	19.6724	18.961	17.5645	28.8615	29.9248	26.8535	1.32934	2.49e-44	-0.919747	4.74e-21	0.39115	0.000338978
Gm10320	predicted pseudogene 10320	ENSMUSG00000092116	1.21746	2.80606	3.85489	2.38051	2.54483	3.2675	14.0208	12.5767	11.6104	NA	NA	1.88376	8.27e-10	1.84962	1.23e-13
Gm10436	NA	ENSMUSG00000066027	3.88829	3.8384	3.30011	7.27951	7.27738	6.24056	12.8351	13.265	13.7341	-0.676261	5.8e-05	1.97068	4.79e-42	1.27512	2.28e-29
Gm10535	predicted gene 10535	ENSMUSG00000097988	15.9777	13.7715	14.7446	5.02471	4.41956	4.56104	7.74295	6.53294	6.72463	1.73757	1.19e-76	-1.10463	1.31e-31	0.614578	7.41e-09
Gm12065	NA	ENSMUSG00000086117	6.30175	5.62197	6.74991	1.59121	1.34545	0.733942	3.65909	3.22667	3.59875	2.36604	1.68e-19	-0.871607	8.24e-05	1.47732	1.02e-06
Gm12473	NA	ENSMUSG00000086043	24.3798	20.3561	22.0199	10.9057	10.8607	9.60009	5.31519	3.80898	4.55252	1.10685	2.16e-16	-2.26126	1.19e-37	-1.17124	3.16e-09
Gm13023	NA	ENSMUSG00000066031	12.3747	12.3237	11.0612	11.7099	12.846	11.063	25.6483	24.4684	23.0383	NA	NA	0.965228	1.96e-25	0.928768	3.92e-26
Gm13084	NA	ENSMUSG00000059218	9.23706	10.3289	9.75087	11.4811	10.4034	10.5825	17.611	19.1731	19.9363	NA	NA	0.867996	7.72e-17	0.740101	6.09e-16
Gm13212	NA	ENSMUSG00000078502	4.89936	5.16322	4.49201	3.65497	3.27775	2.91967	6.57249	5.87108	5.88397	0.595698	1.01e-05	NA	NA	0.811989	6.43e-12
Gm13375	predicted gene 13375	ENSMUSG00000075514	6.39009	5.35967	5.50699	12.1747	9.22594	11.2887	5.17852	4.66302	5.55445	-0.783114	6.79e-07	NA	NA	-1.04534	4.01e-11
Gm13889	predicted gene 13889	ENSMUSG00000087006	4.05591	4.16319	4.22273	14.9561	12.9669	13.6959	4.82171	5.57526	4.71927	-1.48309	1.56e-20	NA	NA	-1.36617	5.15e-20
Gm14226	predicted gene 14226	ENSMUSG00000084897	12.2956	12.9873	12.2782	1.48422	1.31795	1.44257	1.71758	1.72069	1.80256	3.82717	7.04e-180	-4.39354	5.28e-146	-0.581667	0.0372483
Gm14410	predicted gene 14410	ENSMUSG00000078870	8.64408	7.60421	7.63168	9.60642	7.012	7.64285	2.46659	3.05378	2.99449	NA	NA	-1.65421	2.61e-13	-1.67519	9.02e-15
Gm16124	predicted gene 16124	ENSMUSG00000086914	4.47279	5.0486	5.22804	9.74674	8.08865	8.1651	10.244	13.5549	9.85957	-0.589351	0.0136143	0.849202	0.00141311	NA	NA
Gm17300	NA	ENSMUSG00000091021	5.30355	5.67218	5.78211	4.13952	2.92523	4.02948	3.07476	2.51451	2.61019	0.733003	1.05e-05	-1.10032	1.03e-09	-0.386369	0.0484333
Gm20075	basic transcription factor 3-like 4 pseudogene	ENSMUSG00000114133	8.89558	9.11418	9.10169	5.56694	5.84803	5.19888	9.02543	8.7041	7.88793	1.02834	1.75e-07	NA	NA	0.711807	0.000553634
Gm20186	predicted gene, 20186	ENSMUSG00000106874	7.57058	8.02722	6.92016	15.1827	11.5694	12.8945	19.7679	21.1492	19.5831	-0.858917	2.77e-07	1.32196	3.62e-18	0.443883	0.000425656
Gm2042	predicted gene 2042	ENSMUSG00000096276	5.73746	7.10383	6.38894	8.95413	8.79473	9.88564	15.3763	14.7471	14.3096	NA	NA	1.4058	1.38e-08	1.29821	1.32e-09
Gm2044	predicted gene 2044	ENSMUSG00000085354	82.2542	80.1793	89.8349	31.3566	18.4069	30.8658	53.722	55.964	46.3441	1.66909	2.49e-13	-0.788975	7.21e-24	0.861915	0.000234225
Gm20604	predicted gene 20604	ENSMUSG00000041716	8.27712	8.75112	6.55332	5.93863	5.82557	6.33039	7.47801	7.47331	6.51133	0.883428	0.000255608	NA	NA	0.656179	0.00678936
Gm2174	predicted gene 2174	ENSMUSG00000058932	12.018	13.5167	20.9904	16.9026	20.9684	24.3224	6.40541	12.6227	11.2755	NA	NA	-0.698076	0.0165248	-1.10365	1.02e-05
Gm30025	predicted gene, 30025	ENSMUSG00000112278	2.50898	4.16469	3.46198	9.19163	7.38887	9.69016	5.38094	7.56783	5.80018	-1.34152	1.11e-10	0.843029	0.000512892	-0.517692	0.00377979
Gm32443	predicted gene, 32443	ENSMUSG00000112876	15.1911	11.4164	11.0751	8.80335	6.71608	8.1244	13.086	11.3998	11.0568	0.714592	9.35e-07	NA	NA	0.500071	0.000257726
Gm35533	predicted gene, 35533	ENSMUSG00000112831	34.8753	34.4143	31.4965	17.9399	18.423	17.8617	40.5635	48.0607	40.4539	0.957259	3.09e-22	0.296344	0.00102664	1.23465	3.3e-39
Gm38394	NA	ENSMUSG00000094410	26.4914	25.0248	22.5802	22.1435	17.9	16.6168	23.5514	22.8085	21.852	0.637324	0.000288248	-0.348751	0.000299987	0.268099	0.00211766
Gm42047	predicted gene, 42047	ENSMUSG00000110631	13.6428	12.4492	11.7839	5.71381	3.66544	4.82332	0.139707	0.11879	0.078784	1.45618	7.14e-45	-7.00232	1.83e-137	-5.56417	7.57e-77
Gm42303	predicted gene, 42303	ENSMUSG00000110373	6.42595	5.56417	5.41754	9.75153	9.68209	10.2866	7.79943	6.35857	5.48593	-0.806982	6.55e-10	NA	NA	-0.71446	5.61e-08
Gm43672	NA	ENSMUSG00000106019	0.858165	1.28402	1.16635	8.2132	8.45367	7.31878	4.39037	3.97604	4.09256	-2.77169	4.76e-47	1.74146	9.13e-14	-1.0527	3.87e-15
Gm45889	predicted gene 45889	ENSMUSG00000109936	36.6641	35.8475	29.8518	7.41277	4.9142	7.30941	30.7496	31.728	31.1068	2.42861	3.13e-134	NA	NA	2.17387	7.28e-124
Gm4673	predicted gene 4673	ENSMUSG00000097750	11.4409	13.1014	11.8125	23.3664	23.3047	20.795	15.9008	15.5208	14.8413	-0.862302	3.86e-15	NA	NA	-0.67571	1.23e-12
Gm47283	NA	ENSMUSG00000096768	193.983	202.428	210.233	236.83	183.464	251.043	127.778	122.926	117.367	NA	NA	-0.708098	7.09e-17	-0.715372	2.61e-16
Gm4737	predicted gene 4737	ENSMUSG00000048087	19.3466	18.924	18.9806	13.6513	15.144	14.5078	25.9164	24.8411	26.2536	NA	NA	1.03618	1.17e-22	1.12703	1.54e-28
Gm47547	predicted gene, 47547	ENSMUSG00000114196	4.09924	4.18916	4.27539	2.46519	2.45194	2.46819	5.74421	6.63655	6.72588	0.883423	0.00143606	0.633004	0.00864135	1.4978	1.05e-09
Gm48623	NA	ENSMUSG00000112941	5.52742	5.52453	6.71462	9.77009	10.3451	10.3163	11.4888	7.17245	11.4088	-0.784132	0.00831971	0.698823	0.0493779	NA	NA
Gm49336	NA	ENSMUSG00000114797	18.6136	17.6085	17.1944	11.9123	11.4412	10.5978	15.8968	15.6491	15.548	1.15492	1.65e-35	-0.352377	7.77e-06	0.783444	2.75e-17
Gm49797	NA	ENSMUSG00000116858	6.10116	5.77177	5.69903	4.5831	3.78729	3.48208	6.01773	5.55925	5.63049	0.613877	4.64e-05	NA	NA	0.519037	0.000489682
Gm49980	NA	ENSMUSG00000117465	6.0351	6.93084	7.38874	3.64448	3.82867	4.20925	7.53515	5.77614	6.43989	0.683724	0.000100611	NA	NA	0.523223	0.00728427
Gm50321	NA	ENSMUSG00000118383	16.8194	16.0426	17.4487	11.1997	9.66281	9.33804	20.5158	21.0647	21.5408	0.551934	1.03e-05	0.505158	1.95e-07	1.0376	1.28e-20
Gm5148	predicted gene 5148	ENSMUSG00000058174	17.7415	19.9533	21.8807	18.7402	21.0947	20.8161	17.1919	15.23	15.1476	NA	NA	-0.425206	0.0236827	-0.690729	6.2e-05
Gm7072	predicted gene 7072	ENSMUSG00000117284	5.08573	5.10021	4.92474	3.67091	3.16538	3.32965	5.86837	5.91608	6.12724	0.617982	8.37e-08	NA	NA	0.747777	2.27e-12
Gm7694	predicted gene 7694	ENSMUSG00000102752	6.95316	6.01791	6.28745	9.1907	8.23896	8.10743	15.5859	15.917	15.5512	-0.371203	6.75e-05	1.18988	2.72e-46	0.799306	7.49e-28
Gm8066	predicted gene 8066	ENSMUSG00000106237	7.10912	6.54802	5.84846	15.9716	12.4268	16.8066	9.24075	6.7931	7.0909	-1.1108	1.14e-09	NA	NA	-0.994871	5.68e-09
Gm8113	predicted gene 8113	ENSMUSG00000089901	0.184874	0.192871	0.411566	0.208623	0.233931	0.397925	5.16678	5.74504	5.31131	NA	NA	5.86468	1.11e-42	5.50555	7.23e-68
Gm9833	myelin basic protein expression factor 2, repressor pseudogene	ENSMUSG00000049230	9.42312	9.78854	8.1193	4.2488	3.39084	3.69941	7.6861	7.18691	6.15052	1.37664	3.4e-15	-0.472206	0.0037158	0.885849	3.53e-06
Gm9844	thymosin, beta 10 pseudogene	ENSMUSG00000091955	17.8193	23.534	29.2388	25.5038	29.5526	29.9626	13.4414	19.4778	16.8979	-0.678617	0.000309405	NA	NA	-1.12445	9.4e-09
Gmfb	glia maturation factor, beta	ENSMUSG00000062014	26.943	28.3454	27.0405	19.1824	17.2233	16.5776	25.9289	24.3291	23.6894	0.633259	4.35e-25	NA	NA	0.380664	6.73e-11
Gmnn	geminin	ENSMUSG00000006715	15.7215	15.9491	17.7594	4.4295	3.52157	3.83191	6.68236	5.84765	6.17158	2.09851	3.6e-47	-1.4874	1.61e-24	0.592657	0.00119196
Gmps	guanine monophosphate synthetase	ENSMUSG00000027823	12.3574	12.0672	12.4759	8.70526	7.93312	7.97755	11.2788	10.7267	11.268	0.598152	6.84e-24	NA	NA	0.345616	1.54e-09
Gna12	guanine nucleotide binding protein, alpha 12	ENSMUSG00000000149	47.4827	46.7203	46.2762	84.132	89.2863	85.9263	57.4817	55.6606	57.0501	-0.863568	5.53e-51	NA	NA	-0.67852	1.26e-39
Gnai1	guanine nucleotide binding protein (G protein), alpha inhibiting 1	ENSMUSG00000057614	10.5654	10.7196	10.7493	18.5157	19.2084	17.186	14.3568	13.9721	13.1206	-0.775865	8.34e-24	0.292567	0.000225981	-0.50222	7.7e-13
Gnai2	guanine nucleotide binding protein (G protein), alpha inhibiting 2	ENSMUSG00000032562	112.182	104.602	103.73	154.31	156.911	154.633	101.953	90.6199	92.3845	-0.538143	1.3e-27	-0.26638	8.79e-07	-0.823277	2.85e-58
Gnao1	guanine nucleotide binding protein, alpha O	ENSMUSG00000031748	3.61297	3.88459	3.32741	10.8486	9.06239	11.2231	3.90705	4.39643	3.88702	-1.31807	1.76e-33	NA	NA	-1.3412	8.06e-40
Gnas	GNAS (guanine nucleotide binding protein, alpha stimulating) complex locus	ENSMUSG00000027523	394.374	213.509	235.631	354.543	380.1	362.711	187.916	226.54	184.199	-1.3802	5.21e-124	NA	NA	-1.22188	2.68e-116
Gnb4	guanine nucleotide binding protein (G protein), beta 4	ENSMUSG00000027669	10.9279	9.80593	9.95536	16.8104	17.6065	15.8225	11.365	11.1784	11.1605	-0.798331	1.05e-34	NA	NA	-0.726963	3.16e-37
Gng11	guanine nucleotide binding protein (G protein), gamma 11	ENSMUSG00000032766	1.80979	2.40312	2.14143	8.59025	10.0903	7.289	2.22978	3.34207	2.64071	-2.04104	4.67e-20	NA	NA	-1.7317	2.92e-17
Gns	glucosamine (N-acetyl)-6-sulfatase	ENSMUSG00000034707	34.5148	34.7505	31.8686	51.6237	49.8359	51.4606	37.2513	36.0125	37.7576	-0.615797	3.4e-31	NA	NA	-0.571354	2.55e-33
Golt1b	golgi transport 1B	ENSMUSG00000030245	14.2744	16.0887	15.5197	8.45532	8.43092	8.47599	10.7559	10.229	11.1359	0.854718	4.23e-23	-0.593487	2.45e-11	NA	NA
Gpaa1	GPI anchor attachment protein 1	ENSMUSG00000022561	19.2931	19.8208	19.3827	21.254	19.8846	20.413	13.0673	13.6132	15.6444	NA	NA	-0.522581	3.49e-08	-0.62992	2.83e-13
Gpam	glycerol-3-phosphate acyltransferase, mitochondrial	ENSMUSG00000024978	71.4069	66.8728	65.3991	31.6377	31.4255	29.1202	44.1543	43.2851	42.2951	1.16653	6.36e-119	-0.739855	9.6e-64	0.407744	1.72e-19
Gpbp1	GC-rich promoter binding protein 1	ENSMUSG00000032745	34.6744	33.5034	31.0818	24.0077	22.3973	22.0225	43.3289	38.9675	40.7242	0.736254	4.33e-29	NA	NA	0.941283	8.79e-55
Gpc1	glypican 1	ENSMUSG00000034220	12.3113	11.2989	12.1809	21.6833	22.0003	20.3249	11.0044	10.7297	11.4594	-0.876021	3.64e-35	NA	NA	-1.05665	1.82e-55
Gpc3	glypican 3	ENSMUSG00000055653	7.38284	8.66092	9.58555	21.2527	19.3413	18.8538	6.05247	5.91388	5.4172	-1.19384	1.33e-34	-0.639277	6.3e-07	-1.85365	1.03e-93
Gpihbp1	GPI-anchored HDL-binding protein 1	ENSMUSG00000022579	0.853892	1.21315	1.80104	18.0992	18.9864	17.446	0.995483	0.914346	0.796904	-3.7996	1.04e-63	NA	NA	-4.37702	2.73e-70
Gpm6b	glycoprotein m6b	ENSMUSG00000031342	29.1662	32.0233	31.068	15.8576	13.4654	13.4414	23.9203	22.2302	22.497	1.08792	6.78e-73	-0.441665	9.56e-15	0.627461	3.64e-26
Gpr153	G protein-coupled receptor 153	ENSMUSG00000042804	3.057	2.93573	2.55452	16.7478	14.7692	15.3506	3.11545	2.75785	2.18673	-2.44955	1.61e-149	NA	NA	-2.65615	2.48e-167
Gpr27	G protein-coupled receptor 27	ENSMUSG00000072875	4.73211	5.34512	4.38258	5.41788	6.2836	5.31273	2.44843	3.2377	2.53753	NA	NA	-0.8966	2.93e-08	-1.13352	1.04e-14
Gpr37	G protein-coupled receptor 37	ENSMUSG00000039904	3.79712	3.27522	3.27041	4.14243	3.81012	3.76049	6.76622	6.92983	5.89304	NA	NA	0.83895	5.57e-16	0.650804	3.43e-13
Gprasp1	G protein-coupled receptor associated sorting protein 1	ENSMUSG00000043384	62.6184	54.9783	57.3311	34.9657	28.0497	30.1995	44.711	45.8807	43.6905	0.927364	2.86e-68	-0.46219	1.06e-22	0.446197	1.45e-18
Gprasp2	G protein-coupled receptor associated sorting protein 2	ENSMUSG00000072966	26.1371	20.7088	22.8434	15.6936	14.1268	15.52	23.664	23.3427	22.0534	0.576311	1.12e-15	NA	NA	0.627634	1.17e-19
Gprc5b	G protein-coupled receptor, family C, group 5, member B	ENSMUSG00000008734	11.9162	12.628	11.5912	30.3804	28.7633	27.2571	22.6212	21.6505	22.0136	-1.28054	5.7e-88	0.818186	1.7e-35	-0.48121	2.41e-19
Gprc5c	G protein-coupled receptor, family C, group 5, member C	ENSMUSG00000051043	4.53069	4.19045	3.74761	6.8964	5.81432	6.38021	3.06955	2.6281	3.10306	-0.685083	1.1e-09	-0.523986	0.000275555	-1.22793	7.9e-25
Gpsm1	G-protein signalling modulator 1 (AGS3-like, C. elegans)	ENSMUSG00000026930	54.8384	56.6307	49.0233	34.5581	29.9835	33.2543	30.2002	28.8647	27.2124	0.717822	4.74e-34	-0.943462	1.74e-58	NA	NA
Gpx1	glutathione peroxidase 1	ENSMUSG00000063856	20.4087	21.9679	23.1024	38.7766	40.33	35.7917	35.2993	32.4301	29.0852	-0.788867	5.43e-19	0.510674	1.58e-07	-0.297658	0.00023396
Gpx3	glutathione peroxidase 3	ENSMUSG00000018339	37.5184	37.5966	39.6	310.325	316.481	314.331	64.9479	58.3894	64.1562	-3.01237	0	0.612628	3.99e-19	-2.41882	0
Gpx7	glutathione peroxidase 7	ENSMUSG00000028597	50.7046	53.1848	54.3602	28.027	30.4983	29.9523	24.3075	23.227	24.8908	0.860888	1.9e-30	-1.20603	2.19e-58	-0.363933	5.59e-06
Gramd1b	GRAM domain containing 1B	ENSMUSG00000040111	49.2588	46.8088	41.4858	17.0773	15.4337	15.9123	38.8579	32.5273	37.2695	1.48574	9.08e-151	-0.38901	2.81e-13	1.07782	1.04e-94
Grb10	growth factor receptor bound protein 10	ENSMUSG00000020176	13.9093	13.5343	13.3622	19.2147	16.714	16.5698	9.86523	9.4087	10.2379	-0.36282	1.15e-08	-0.560523	1.17e-15	-0.942175	6.64e-46
Grb14	growth factor receptor bound protein 14	ENSMUSG00000026888	101.823	95.4746	101.082	190.491	189.53	187.756	202.99	196.055	193.433	-0.911525	1.09e-79	0.91677	1.42e-90	NA	NA
Grem2	gremlin 2, DAN family BMP antagonist	ENSMUSG00000050069	116.541	109.672	110.016	31.5359	31.1631	28.8878	55.4804	54.2275	54.0165	1.87265	0	-1.11271	9.96e-148	0.741043	3.07e-55
Grik3	glutamate receptor, ionotropic, kainate 3	ENSMUSG00000001985	41.2213	35.913	31.6951	61.4734	56.6682	53.8452	55.0716	49.9006	54.6956	-0.666802	5.8e-22	0.489816	3.57e-13	NA	NA
Grn	granulin	ENSMUSG00000034708	59.7169	59.0262	57.6984	92.1159	87.3314	92.6986	65.5237	69.9691	69.1254	-0.594724	1.42e-32	NA	NA	-0.496383	9.88e-24
Gse1	genetic suppressor element 1, coiled-coil protein	ENSMUSG00000031822	2.98436	2.64089	2.79669	7.2836	6.59905	6.91369	6.09565	5.77524	5.57633	-1.23311	7.72e-29	0.959543	2.74e-15	-0.292553	0.00113123
Gsn	gelsolin	ENSMUSG00000026879	10.4962	11.1252	11.4432	34.3075	33.9416	34.8945	33.3923	32.4888	32.5976	-1.6232	4.51e-113	1.45756	1.58e-87	NA	NA
Gsta4	glutathione S-transferase, alpha 4	ENSMUSG00000032348	46.9424	50.758	49.8678	22.2166	23.4249	24.6598	36.7127	42.7626	42.6372	1.06421	1.52e-34	-0.361203	1.91e-05	0.683832	5.64e-14
Gstm2	glutathione S-transferase, mu 2	ENSMUSG00000040562	430.619	435.867	448.281	138.401	136.458	143.157	234.051	232.13	232.308	1.6283	3.85e-209	-0.98308	2.21e-95	0.626446	1.6e-39
Gstm7	glutathione S-transferase, mu 7	ENSMUSG00000004035	7.99985	7.40626	8.51192	3.21059	3.77198	3.36922	9.16129	9.33094	7.78411	1.19783	2.51e-14	NA	NA	1.28625	1.23e-17
Gsto1	glutathione S-transferase omega 1	ENSMUSG00000025068	18.3458	17.5313	17.9697	36.0302	34.778	34.6501	35.9142	31.5981	33.9072	-0.952038	1.1e-29	0.828084	1.08e-19	NA	NA
Gstt1	glutathione S-transferase, theta 1	ENSMUSG00000001663	8.02069	7.20862	8.82314	19.41	19.8519	17.7565	28.7945	29.9564	28.1517	-1.2202	1.17e-22	1.75228	3.66e-49	0.513184	1.14e-08
Gstt2	glutathione S-transferase, theta 2	ENSMUSG00000033318	7.44402	7.21384	6.70594	14.6362	15.0788	14.9965	12.9877	11.8776	11.0859	-0.825625	2.34e-11	0.671107	4.68e-07	NA	NA
Gt(ROSA)26Sor	gene trap ROSA 26, Philippe Soriano	ENSMUSG00000086429	4.21937	6.86099	7.20568	3.83733	2.8697	3.15479	6.84473	7.46961	6.59859	0.969197	1.19e-05	NA	NA	1.03166	8.14e-09
Gtf2a1	general transcription factor II A, 1	ENSMUSG00000020962	24.6116	23.0342	23.6426	6.23391	5.22482	5.66885	21.884	19.1689	20.0456	2.06715	3.29e-216	-0.302281	8.12e-08	1.74618	4.01e-147
Gtf2a2	general transcription factor II A, 2	ENSMUSG00000033543	47.8934	51.1968	53.2235	20.6356	19.4663	20.4571	30.7612	30.7827	30.7457	1.28894	1.3e-52	-0.818146	2.71e-23	0.451932	2.07e-07
Gtf2e1	general transcription factor II E, polypeptide 1 (alpha subunit)	ENSMUSG00000022828	10.9244	11.6447	9.46637	7.58887	7.34076	6.66252	9.3546	10.1527	9.34662	0.592111	1.56e-09	NA	NA	0.327599	0.000309506
Gtf2e2	general transcription factor II E, polypeptide 2 (beta subunit)	ENSMUSG00000031585	85.0583	88.2473	89.3396	50.8547	53.1873	51.9773	57.5801	54.3926	56.0777	0.842043	6.09e-43	-0.681474	7.58e-30	NA	NA
Gtse1	G two S phase expressed protein 1	ENSMUSG00000022385	6.15899	6.11567	5.97011	1.94425	1.66289	2.17683	3.54638	2.24782	2.90166	1.68834	2.58e-33	-1.15511	6.34e-15	0.51479	0.00476008
Gtsf1	gametocyte specific factor 1	ENSMUSG00000022487	4.96752	4.72026	4.30215	7.7807	7.53091	7.71258	9.77282	10.6378	10.6119	-0.819206	1.42e-05	1.08726	1.77e-08	NA	NA
Gucy1a1	guanylate cyclase 1, soluble, alpha 1	ENSMUSG00000033910	28.6814	27.3057	26.4873	19.819	18.4629	17.6878	10.2363	10.032	10.2556	0.564444	2.24e-22	-1.50488	1.63e-131	-0.959341	6.41e-54
Gucy1b1	guanylate cyclase 1, soluble, beta 1	ENSMUSG00000028005	14.7307	14.8829	13.7429	8.99095	9.53351	8.85269	3.64758	4.37851	3.93019	0.664348	1.7e-16	-1.93718	6.82e-90	-1.29182	7.15e-37
Guf1	GUF1 homolog, GTPase	ENSMUSG00000029208	10.4521	9.70868	8.62212	4.39872	3.50667	4.0541	5.38678	5.72591	5.55348	1.25952	2.85e-33	-0.882244	1.21e-18	0.357924	0.00123603
Gulo	gulonolactone (L-) oxidase	ENSMUSG00000034450	14.0126	14.2978	14.0954	6.77733	7.59183	7.25236	5.93103	5.24871	5.77223	0.982705	3.91e-26	-1.41494	8.33e-44	-0.451096	5.73e-05
H19	H19, imprinted maternally expressed transcript	ENSMUSG00000000031	10.1869	10.1347	10.0089	93.7891	91.5497	93.0044	102.988	91.7926	88.2291	-3.10165	0	3.00343	0	NA	NA
H1f10	H1.10 linker histone	ENSMUSG00000044927	48.8619	53.8437	54.7604	51.5028	55.6455	56.131	29.5437	28.9639	29.2929	NA	NA	-0.876181	2.16e-22	-0.973015	1.69e-33
H2-M3	histocompatibility 2, M region locus 3	ENSMUSG00000016206	9.0263	8.72944	8.75391	3.29724	2.14622	3.31297	3.50614	3.96163	4.83576	1.59468	1.5e-22	-1.18476	7.08e-14	NA	NA
H2-Q6	histocompatibility 2, Q region locus 6	ENSMUSG00000073409	2.69376	2.82619	3.65289	1.49525	2.02769	1.81201	8.23837	8.81006	7.5438	0.875402	0.0062092	2.40903	7.59e-35	3.26739	1.48e-60
H2-T23	histocompatibility 2, T region locus 23	ENSMUSG00000067212	11.266	10.7715	11.4416	16.3269	16.6231	16.3992	10.2771	10.1651	9.96703	-0.528679	4.57e-08	-0.321342	0.00491697	-0.868996	1.82e-19
H2aw	H2A.W histone	ENSMUSG00000078851	5.52787	5.55814	5.75373	8.78806	9.06116	9.1718	7.85119	8.61615	8.15144	NA	NA	0.661388	0.0222962	0.593798	0.0181229
H2ax	H2A.X variant histone	ENSMUSG00000049932	65.8762	68.5474	64.4749	29.1538	30.9732	28.783	33.9019	32.007	34.0832	1.17794	1.12e-65	-1.06859	1.05e-57	NA	NA
H2az1	H2A.Z variant histone 1	ENSMUSG00000037894	253.737	269.69	288.896	115.591	120.418	113.206	142.945	140.354	129.094	1.12673	1.26e-66	-1.03888	8.76e-61	NA	NA
H6pd	hexose-6-phosphate dehydrogenase (glucose 1-dehydrogenase)	ENSMUSG00000028980	7.32811	6.19558	6.58918	11.652	11.303	11.5214	8.66609	7.47901	8.40671	-0.767197	7.9e-23	NA	NA	-0.602902	4.62e-17
Hadh	hydroxyacyl-Coenzyme A dehydrogenase	ENSMUSG00000027984	69.9284	68.6112	69.2732	44.2288	45.8983	43.5241	67.8997	62.0458	64.1218	0.630304	6.33e-27	NA	NA	0.4246	3.74e-14
Hap1	huntingtin-associated protein 1	ENSMUSG00000006930	7.08265	6.85835	6.71931	3.56358	2.85351	3.0884	3.31682	3.33695	3.08377	1.19591	1.45e-23	-1.15662	7.48e-21	NA	NA
Hat1	histone aminotransferase 1	ENSMUSG00000027018	47.6057	49.8478	51.4076	19.7625	20.7179	21.4234	32.3395	37.2311	31.315	1.26267	5.18e-66	-0.637289	5.38e-17	0.606322	6.23e-14
Haus1	HAUS augmin-like complex, subunit 1	ENSMUSG00000041840	8.46412	12.3069	12.9152	8.40199	7.45411	6.2677	9.89347	10.7703	8.93462	0.657741	6.59e-05	-0.332701	0.0437722	0.305599	0.0273393
Haus5	HAUS augmin-like complex, subunit 5	ENSMUSG00000078762	8.93529	8.15316	8.29904	5.76732	5.03779	5.65432	4.53193	4.95965	5.55522	0.603725	1.88e-07	-0.777444	3.61e-09	NA	NA
Haus8	4HAUS augmin-like complex, subunit 8	ENSMUSG00000035439	7.45101	7.28441	8.14816	4.63211	4.90035	4.93138	4.59949	5.39614	4.14561	0.802569	2.13e-11	-0.796332	2.91e-09	NA	NA
Hbegf	heparin-binding EGF-like growth factor	ENSMUSG00000024486	7.11723	7.44724	7.07627	9.05269	9.15624	8.25075	3.98232	3.99521	3.74358	-0.269005	0.00877441	-0.949148	7.34e-14	-1.23719	9.57e-28
Hdac5	histone deacetylase 5	ENSMUSG00000008855	26.5697	26.646	25.4609	44.2702	43.7953	43.2448	46.0217	43.246	43.2632	-0.757699	1.54e-46	0.697182	7.78e-40	NA	NA
Hdac7	histone deacetylase 7	ENSMUSG00000022475	2.71331	2.84047	2.78872	18.8617	14.1872	16.6245	7.44904	6.39085	7.08099	-2.65519	2.25e-160	1.32147	5.42e-35	-1.35256	1.43e-63
Hdgfl2	HDGF like 2	ENSMUSG00000002833	20.8443	23.8114	23.2015	25.4212	22.896	24.6579	17.5979	16.8994	15.9623	NA	NA	-0.428942	9.67e-08	-0.591996	4.42e-18
Hdgfl3	HDGF like 3	ENSMUSG00000025104	5.21768	5.13966	4.24206	8.47023	8.20705	8.19469	9.86794	9.80873	9.68926	-0.821733	9.87e-20	0.982927	7.51e-28	NA	NA
Heatr5a	HEAT repeat containing 5A	ENSMUSG00000035181	7.08912	7.41477	6.28685	19.8458	20.0537	17.9313	12.9686	12.1547	12.0862	-1.48825	2.49e-101	0.770051	4.42e-30	-0.73711	6.65e-38
Hectd3	HECT domain E3 ubiquitin protein ligase 3	ENSMUSG00000046861	5.89969	5.81137	6.36034	10.4761	9.67634	10.5143	7.76063	8.09034	7.46561	-0.699541	4.34e-15	0.279775	0.00542236	-0.438674	4.03e-08
Heg1	heart development protein with EGF-like domains 1	ENSMUSG00000075254	29.5933	25.2544	24.2829	53.7042	47.8338	44.1248	63.7741	54.4813	60.0645	-0.905155	3.75e-45	0.993184	4.01e-63	NA	NA
Hells	helicase, lymphoid specific	ENSMUSG00000025001	7.45603	7.20979	6.65868	2.13566	1.84517	1.45959	3.02635	3.49969	2.99111	2.07569	1.05e-80	-1.26965	5.23e-36	0.787138	2.18e-09
Heph	hephaestin	ENSMUSG00000031209	57.4738	57.504	53.7696	64.806	61.182	59.8916	36.9296	37.5928	38.301	NA	NA	-0.659482	1.76e-40	-0.824902	2.94e-75
Herc3	hect domain and RLD 3	ENSMUSG00000029804	15.5792	14.5233	15.9627	8.27347	6.78899	5.59497	13.1355	14.8617	13.9729	1.24512	7.57e-45	NA	NA	1.04455	9.27e-33
Herc4	hect domain and RLD 4	ENSMUSG00000020064	18.9366	20.8377	19.2436	15.4342	15.7298	15.0887	26.5583	27.5475	27.2469	0.34081	4.36e-07	0.393259	1.32e-09	0.715381	1.07e-35
Herpud1	homocysteine-inducible, endoplasmic reticulum stress-inducible, ubiquitin-like domain member 1	ENSMUSG00000031770	30.2741	30.672	27.1399	42.3364	44.0955	42.7683	26.8306	23.6649	23.5295	-0.547274	1.63e-14	-0.327436	3.34e-05	-0.893957	3.94e-40
Herpud2	HERPUD family member 2	ENSMUSG00000008429	20.6883	21.1431	20.1262	33.4628	32.6945	30.8253	31.1846	29.6353	30.1295	-0.588425	8.55e-21	0.454398	5.35e-13	NA	NA
Hes1	hes family bHLH transcription factor 1	ENSMUSG00000022528	18.5383	19.7447	19.1014	31.3534	30.4732	29.4477	27.428	27.5231	25.9637	-0.659257	5.92e-16	0.448835	1.84e-07	NA	NA
Hes6	hairy and enhancer of split 6	ENSMUSG00000067071	12.2078	12.8924	12.6851	19.9263	20.7192	22.2267	15.2218	18.4543	16.8528	-0.723898	1.19e-13	0.342433	0.00194915	-0.400098	3.3e-05
Hexb	hexosaminidase B	ENSMUSG00000021665	9.73903	10.2107	10.9457	18.5012	18.9375	18.834	12.34	12.5712	13.1528	-0.966469	6.28e-21	0.302093	0.0127106	-0.683042	6.09e-13
Hexim1	hexamethylene bis-acetamide inducible 1	ENSMUSG00000048878	13.3651	13.7908	12.8017	29.7013	28.804	27.496	22.9831	24.0955	22.6853	-1.09152	2.01e-61	0.734076	3.27e-27	-0.376281	1.97e-11
Hey1	hairy/enhancer-of-split related with YRPW motif 1	ENSMUSG00000040289	8.55267	8.56512	8.58212	10.2477	10.0345	9.5574	3.36852	2.89637	3.00929	NA	NA	-1.5522	3.23e-33	-1.77816	1.37e-52
Hey2	hairy/enhancer-of-split related with YRPW motif 2	ENSMUSG00000019789	46.1501	43.7747	43.7936	12.6749	11.9882	12.2235	15.4212	13.601	14.1692	1.84636	1.94e-188	-1.7006	1.55e-140	NA	NA
Heyl	hairy/enhancer-of-split related with YRPW motif-like	ENSMUSG00000032744	18.6081	18.1514	17.9317	17.3341	15.7009	15.2369	8.89315	7.31552	7.97373	NA	NA	-1.25592	7.59e-57	-1.10048	1.45e-46
Hic1	hypermethylated in cancer 1	ENSMUSG00000043099	3.36585	3.36585	3.09247	23.6134	21.0048	21.486	5.08231	4.83494	4.65264	-2.6854	1.52e-197	0.405687	0.00160828	-2.29967	1.52e-188
Hif1a	hypoxia inducible factor 1, alpha subunit	ENSMUSG00000021109	53.7983	48.3681	49.6105	26.7031	25.1009	24.2885	47.5557	44.5414	48.0263	1.09236	1.57e-86	NA	NA	0.847162	2.64e-61
Higd1a	HIG1 domain family, member 1A	ENSMUSG00000038412	18.9979	19.5034	20.3746	9.56545	9.99861	8.97628	12.1736	13.2793	12.4484	1.18538	8.94e-41	-0.758165	1.19e-17	0.408391	1.95e-05
Hint2	histidine triad nucleotide binding protein 2	ENSMUSG00000028470	26.5876	29.9453	33.8699	15.5009	17.2499	17.0595	18.6963	20.2778	19.8324	0.901144	4.5e-13	-0.717911	2.16e-08	NA	NA
Hint3	histidine triad nucleotide binding protein 3	ENSMUSG00000019791	9.87464	10.1987	9.599	6.43159	6.01095	7.02099	10.8606	9.41526	9.6346	0.641758	4.04e-05	NA	NA	0.52078	0.000935501
Hip1	huntingtin interacting protein 1	ENSMUSG00000039959	6.3604	6.05867	5.47677	12.094	10.9407	11.37	6.89967	6.19424	6.60874	-0.933706	3.25e-35	NA	NA	-0.891894	7.75e-49
Hipk3	homeodomain interacting protein kinase 3	ENSMUSG00000027177	26.6132	24.5007	22.0403	40.7657	39.1013	33.1599	46.227	44.3547	45.6364	-0.633109	4.47e-19	0.829328	1.06e-49	NA	NA
Hirip3	HIRA interacting protein 3	ENSMUSG00000042606	8.41197	10.2873	8.35961	7.15615	5.40221	7.05163	6.96438	6.04662	7.15926	0.598868	1.32e-07	-0.543828	7.26e-06	NA	NA
Hivep1	human immunodeficiency virus type I enhancer binding protein 1	ENSMUSG00000021366	5.6482	4.79129	4.27793	8.53754	8.48188	7.87494	7.36845	7.23661	7.10913	-0.75798	1.93e-19	0.475167	2.11e-08	-0.301933	8.52e-07
Hjurp	Holliday junction recognition protein	ENSMUSG00000044783	33.3158	29.2009	27.5937	15.1229	12.1847	14.0074	14.7027	14.5366	14.4548	1.12176	1.97e-54	-0.986392	5.58e-48	NA	NA
Hk2	hexokinase 2	ENSMUSG00000000628	7.30449	6.66878	6.7056	4.01843	4.05997	3.87438	6.87759	7.52916	6.87287	0.807797	3.93e-22	NA	NA	0.741325	2.32e-19
Hltf	helicase-like transcription factor	ENSMUSG00000002428	7.81101	7.52706	7.31937	4.85191	4.1731	3.8751	7.26796	6.94948	6.29197	0.8123	2.23e-17	NA	NA	0.613257	8.78e-11
Hmg20b	high mobility group 20B	ENSMUSG00000020232	32.054	33.5044	32.9728	41.3266	41.0883	43.0249	29.8781	26.0378	28.6829	-0.321696	3.62e-06	-0.321332	8.69e-06	-0.661928	2.52e-22
Hmga1	high mobility group AT-hook 1	ENSMUSG00000046711	13.4787	14.236	13.3277	15.0267	16.7648	16.2256	64.7881	58.5437	60.3591	NA	NA	1.92374	1.96e-89	1.71218	1.49e-83
Hmgb1	high mobility group box 1	ENSMUSG00000066551	131.764	124.655	135.3	102.544	90.3795	89.6324	104.513	114.487	96.8981	0.683302	2.67e-40	-0.471494	2.62e-20	NA	NA
Hmgb2	high mobility group box 2	ENSMUSG00000054717	33.8683	35.3767	38.7892	10.7793	9.97746	10.2497	15.0603	14.7321	15.2934	1.78848	7.8e-113	-1.31985	5.39e-63	0.449901	1.08e-08
Hmgb3	high mobility group box 3	ENSMUSG00000015217	71.3957	69.6811	74.5706	38.0597	38.1946	38.6008	47.7696	54.9461	50.0772	0.890462	1.34e-44	-0.572308	2.69e-18	0.299279	5.07e-06
Hmgcr	3-hydroxy-3-methylglutaryl-Coenzyme A reductase	ENSMUSG00000021670	18.4031	17.147	17.7888	6.22007	6.13706	6.08176	9.03603	7.40679	8.06313	1.55241	4.19e-106	-1.17223	5.5e-53	0.361716	1.88e-05
Hmgcs1	3-hydroxy-3-methylglutaryl-Coenzyme A synthase 1	ENSMUSG00000093930	49.7851	48.1183	49.5249	20.9286	20.3342	19.3259	39.7869	40.1442	38.787	1.48296	1.48e-129	-0.458028	1.21e-17	1.00605	1.83e-63
Hmgcs2	3-hydroxy-3-methylglutaryl-Coenzyme A synthase 2	ENSMUSG00000027875	73.4038	70.4756	72.5158	117.905	119.245	122.023	120.007	104.773	113.99	-0.730125	7.21e-50	0.559625	2.82e-29	NA	NA
Hmgn2	high mobility group nucleosomal binding domain 2	ENSMUSG00000003038	66.5028	72.5431	73.385	27.051	28.3717	30.0132	37.915	40.8109	40.696	1.13425	2.6e-48	-0.915282	5.57e-33	NA	NA
Hmgn5	high-mobility group nucleosome binding domain 5	ENSMUSG00000031245	11.8619	10.8665	11.6608	9.20122	7.23739	7.3854	10.1213	9.00845	9.06957	0.610632	4.33e-09	-0.401253	0.000156801	NA	NA
Hmmr	hyaluronan mediated motility receptor (RHAMM)	ENSMUSG00000020330	6.58681	5.62518	5.4665	1.15792	0.729156	0.89743	1.6753	1.39522	1.77062	2.80825	7.41e-88	-2.01662	1.13e-46	0.771392	0.00011379
Hnrnpa1	heterogeneous nuclear ribonucleoprotein A1	ENSMUSG00000046434	269.611	261.424	275.125	151.636	140.055	146.615	206.166	230.768	209.462	0.895818	3.28e-87	-0.457668	6.82e-22	0.419172	2.82e-18
Hnrnpa2b1	heterogeneous nuclear ribonucleoprotein A2/B1	ENSMUSG00000004980	450.401	426.296	426.329	252.188	215.17	231.176	334.256	361.099	322.665	0.86791	4.96e-63	-0.463387	1.56e-25	0.385477	5.02e-14
Hnrnpa3	heterogeneous nuclear ribonucleoprotein A3	ENSMUSG00000059005	119.772	116.454	120.732	63.976	57.4592	58.7977	80.5466	86.7624	90.0079	1.01412	1.86e-98	-0.570094	2.77e-29	0.425122	1.28e-15
Hnrnpd	heterogeneous nuclear ribonucleoprotein D	ENSMUSG00000000568	79.4856	74.0184	87.5373	58.4785	54.2084	59.3303	50.2341	43.6699	57.1254	0.94743	1.46e-57	-0.752974	3.79e-45	NA	NA
Hnrnpdl	heterogeneous nuclear ribonucleoprotein D-like	ENSMUSG00000029328	73.0677	67.3431	70.0777	45.4193	37.7084	42.2812	57.6492	59.4955	55.4819	0.815354	2.41e-42	-0.406451	1.34e-14	0.389895	1.08e-11
Hnrnph1	heterogeneous nuclear ribonucleoprotein H1	ENSMUSG00000007850	150.398	169.372	151.87	84.5716	80.1665	81.9677	109.385	121.235	103.198	0.993689	4.5e-69	-0.527199	2.29e-22	0.447517	2.16e-15
Hnrnph3	heterogeneous nuclear ribonucleoprotein H3	ENSMUSG00000020069	27.0813	29.1201	27.5788	17.3764	18.3547	16.849	23.0106	25.488	21.3167	0.753276	1.77e-22	-0.410534	1.75e-07	0.323814	4.28e-05
Hnrnpm	heterogeneous nuclear ribonucleoprotein M	ENSMUSG00000059208	107.374	107.474	108.557	79.9733	74.3385	74.7087	76.2608	79.9389	72.2914	0.588407	1.4e-35	-0.616024	6.19e-29	NA	NA
Homer3	homer scaffolding protein 3	ENSMUSG00000003573	13.3423	13.9176	12.9949	23.8406	23.0322	24.8974	12.861	13.2716	12.4647	-0.931445	1.9e-19	NA	NA	-1.09702	2.72e-29
Hook1	hook microtubule tethering protein 1	ENSMUSG00000028572	6.25065	4.89085	4.588	3.31826	3.21048	3.41263	5.81384	6.31102	6.13182	0.71733	2.09e-11	NA	NA	0.887984	5.92e-21
Hoxc6	homeobox C6	ENSMUSG00000001661	10.3295	10.3646	9.9574	15.9822	12.4338	13.6007	9.93625	7.89877	9.29171	-0.541891	1.58e-06	NA	NA	-0.760394	2.79e-10
Hoxd8	homeobox D8	ENSMUSG00000027102	3.15324	4.23033	3.6682	9.99901	8.72862	8.45105	3.21152	2.75467	2.89143	-1.25647	1.89e-24	-0.396058	0.0151869	-1.67314	3.52e-42
Hoxd9	homeobox D9	ENSMUSG00000043342	2.92019	2.74002	2.62519	9.50404	9.22106	10.8056	2.92017	2.7317	2.47521	-1.7877	6.42e-39	NA	NA	-1.94671	5.73e-47
Hpcal1	hippocalcin-like 1	ENSMUSG00000071379	90.8609	88.6271	88.4124	48.9045	48.6614	52.1308	94.2888	95.2058	95.2714	0.854803	1.09e-47	NA	NA	0.846967	1.95e-52
Hpf1	histone PARylation factor 1	ENSMUSG00000038005	27.0382	28.5944	28.6885	15.2088	12.2894	13.9225	22.1907	21.5461	20.5804	1.0672	9.3e-28	-0.491831	1.1e-07	0.556703	2.57e-08
Hprt	hypoxanthine guanine phosphoribosyl transferase	ENSMUSG00000025630	45.4014	45.7616	49.7018	24.639	25.245	25.2517	33.5546	40.6401	37.3208	0.898933	6.96e-32	-0.430882	3.24e-07	0.449163	4.83e-08
Hs3st1	heparan sulfate (glucosamine) 3-O-sulfotransferase 1	ENSMUSG00000051022	6.29057	6.75625	6.90122	16.8332	15.6925	13.2464	32.6933	31.6402	34.5396	-1.17549	7.58e-24	2.23598	1.52e-114	1.04188	1.67e-35
Hs6st1	heparan sulfate 6-O-sulfotransferase 1	ENSMUSG00000045216	22.5741	19.6974	18.0831	32.1013	31.3704	32.9463	35.1869	31.3112	33.7345	-0.695983	1.67e-20	0.66638	3.91e-18	NA	NA
Hs6st2	heparan sulfate 6-O-sulfotransferase 2	ENSMUSG00000062184	28.9127	27.1507	25.8045	14.6835	13.8498	13.2166	24.855	22.8714	22.4971	1.01741	1.4e-63	-0.333271	4.27e-09	0.665199	3.22e-32
Hsd11b2	hydroxysteroid 11-beta dehydrogenase 2	ENSMUSG00000031891	133.474	125.183	130.327	11.4555	12.6128	11.5472	10.5042	9.91201	10.2741	3.47448	0	-3.75959	0	-0.303751	0.00191611
Hsd17b1	hydroxysteroid (17-beta) dehydrogenase 1	ENSMUSG00000019301	228.507	230.128	233.832	36.1995	36.4409	35.4885	127.975	136.835	124.792	2.67887	0	-0.928978	4.51e-76	1.731	4.6e-211
Hsd17b12	hydroxysteroid (17-beta) dehydrogenase 12	ENSMUSG00000027195	42.5097	42.6971	41.5319	21.0293	21.7448	20.1836	29.0257	26.837	26.2401	1.0081	2.2e-49	-0.698197	1.63e-26	0.291284	3.77e-05
Hsd17b4	hydroxysteroid (17-beta) dehydrogenase 4	ENSMUSG00000024507	38.9556	38.0265	35.8197	57.3048	57.6784	54.678	43.5844	45.5343	44.1022	-0.591856	3.42e-26	NA	NA	-0.444776	1.14e-18
Hsd3b1	hydroxy-delta-5-steroid dehydrogenase, 3 beta- and steroid delta-isomerase 1	ENSMUSG00000027871	220.646	221.062	228.266	88.8891	83.2961	85.3754	390.627	388.944	382.077	1.33366	2.42e-169	0.759362	9.34e-74	2.07419	0
Hsdl2	hydroxysteroid dehydrogenase like 2	ENSMUSG00000028383	15.4948	14.5851	16.0252	10.5741	10.1021	9.7439	17.0004	16.4613	16.8725	0.611468	7.03e-14	NA	NA	0.629885	3.66e-17
Hsf2	heat shock factor 2	ENSMUSG00000019878	11.8081	11.8798	11.1225	7.66841	6.25526	6.55993	9.99107	10.2242	9.27539	0.765745	8.33e-16	-0.327657	0.000353222	0.419173	1.79e-05
Hsp90aa1	heat shock protein 90, alpha (cytosolic), class A member 1	ENSMUSG00000021270	203.805	199.425	205.334	122.362	114.127	106.057	272.561	264.782	252.227	0.844627	9.81e-60	0.274044	4.18e-10	1.09987	4.88e-139
Hsp90b1	heat shock protein 90, beta (Grp94), member 1	ENSMUSG00000020048	776.39	763.437	790.001	291.943	274.534	268.384	369.732	411.554	385.99	1.48356	6.64e-268	-1.08293	8.52e-110	0.381751	2.42e-16
Hspa13	heat shock protein 70 family, member 13	ENSMUSG00000032932	25.9192	24.7937	24.4313	14.3541	13.5486	12.3329	20.6221	18.056	19.004	0.904319	1.01e-44	-0.457807	1.95e-14	0.427835	5.76e-11
Hspa14	heat shock protein 14	ENSMUSG00000109865	23.8534	22.3313	23.2208	15.0478	14.9862	14.6923	17.3853	17.69	16.5829	0.693494	1.98e-16	-0.498412	1.33e-08	NA	NA
Hspa1a	heat shock protein 1A	ENSMUSG00000091971	12.6638	12.6206	12.9873	5.90897	6.33105	6.25457	65.1218	71.8384	67.0969	1.15072	4.83e-10	2.28758	1.35e-84	3.41768	1.78e-185
Hspa1b	heat shock protein 1B	ENSMUSG00000090877	17.8084	18.6755	18.7619	8.09148	8.41758	8.5129	93.1356	98.4436	94.47	1.23775	3.76e-26	2.297	3.59e-204	3.51751	0
Hspa5	heat shock protein 5	ENSMUSG00000026864	705.484	742.957	750.319	304.635	299.897	303.877	404.493	409.722	391.629	1.30488	2.37e-199	-0.944693	3.12e-114	0.341342	9.43e-19
Hspb1	heat shock protein 1	ENSMUSG00000004951	27.4816	25.8327	29.3666	24.8664	26.6229	26.6562	88.3946	91.8093	88.9164	NA	NA	1.64318	2.99e-83	1.75253	7.16e-124
Hspb11	heat shock protein family B (small), member 11	ENSMUSG00000063172	13.956	15.3314	14.6716	9.51819	7.70873	8.6579	15.4631	16.019	14.1918	0.75741	6.58e-07	NA	NA	0.703111	2.43e-06
Hspd1	heat shock protein 1 (chaperonin)	ENSMUSG00000025980	142.55	139.588	142.59	76.4615	73.6209	73.9447	124.867	130.845	123.911	0.939214	6.49e-94	NA	NA	0.669144	3.36e-51
Hspe1	heat shock protein 1 (chaperonin 10)	ENSMUSG00000073676	135.671	155.378	154.826	85.158	91.4132	87.7013	151.534	157.313	143.654	0.825623	2.49e-30	NA	NA	0.70969	3.97e-32
Hspe1-rs1	heat shock protein 1 (chaperonin 10), related sequence 1	ENSMUSG00000117621	7.44706	8.89561	11.2322	8.4597	9.34699	7.7681	17.6978	15.9814	16.6589	NA	NA	NA	NA	0.784277	0.0161008
Hspg2	perlecan (heparan sulfate proteoglycan 2)	ENSMUSG00000028763	28.1058	26.4557	23.0841	57.2491	57.5877	48.195	31.4136	28.8822	31.1563	-1.06273	2.96e-49	NA	NA	-0.928385	3.46e-56
Hsph1	heat shock 105kDa/110kDa protein 1	ENSMUSG00000029657	46.8495	42.0258	41.9938	30.0914	29.2126	31.4188	56.3184	56.0122	56.887	0.538656	1.6e-20	0.31106	6.32e-09	0.83079	6.65e-74
Htra1	HtrA serine peptidase 1	ENSMUSG00000006205	513.038	503.374	506.626	103.903	106.179	103.789	171.595	165.587	168.071	2.30215	0	-1.66931	0	0.614033	5.92e-45
Htra3	HtrA serine peptidase 3	ENSMUSG00000029096	12.186	12.8687	12.3296	54.187	52.346	51.4607	8.08341	7.4253	7.95215	-2.04476	1.36e-224	-0.744962	1.45e-15	-2.80933	0
Hunk	hormonally upregulated Neu-associated kinase	ENSMUSG00000053414	8.54516	7.82096	7.47011	7.18802	6.97916	6.44524	3.82439	3.6278	3.41398	NA	NA	-1.18233	7.28e-39	-1.00104	5.75e-31
Hyou1	hypoxia up-regulated 1	ENSMUSG00000032115	202.534	188.061	180.994	68.4476	63.2237	67.7798	74.3454	77.6928	79.7949	1.49643	2.1e-248	-1.41283	6.6e-247	NA	NA
Iah1	isoamyl acetate-hydrolyzing esterase 1 homolog	ENSMUSG00000062054	15.4343	16.4181	17.3867	24.6331	24.8993	25.9772	17.7017	21.8882	17.393	-0.665093	8.24e-13	NA	NA	-0.560825	1.29e-09
Icam2	intercellular adhesion molecule 2	ENSMUSG00000001029	0.357447	0.558616	0.796038	9.57104	9.8253	7.99148	0.463462	0.706896	0.436368	-3.96525	8.65e-48	NA	NA	-4.19852	2.66e-52
Id1	inhibitor of DNA binding 1, HLH protein	ENSMUSG00000042745	24.5435	29.0975	30.2583	35.6487	34.4656	35.8843	20.0068	23.3381	21.978	-0.289007	0.00239567	-0.449287	6.01e-05	-0.75684	2.51e-17
Id2	inhibitor of DNA binding 2	ENSMUSG00000020644	17.1741	15.9057	15.1979	33.9196	23.8085	29.4127	21.9195	21.224	20.7315	-0.846637	3.31e-22	NA	NA	-0.63602	2.45e-15
Id3	inhibitor of DNA binding 3	ENSMUSG00000007872	165.385	180.401	192.093	224.992	242.891	229.624	135.069	135.44	127.854	-0.339309	6.59e-07	-0.55574	5.24e-19	-0.913699	1.17e-65
Idh3a	isocitrate dehydrogenase 3 (NAD+) alpha	ENSMUSG00000032279	28.6912	26.9945	28.795	17.7048	16.9059	16.6238	26.9053	23.9427	24.5286	0.707533	2.63e-26	NA	NA	0.452541	2.32e-12
Idi1	isopentenyl-diphosphate delta isomerase	ENSMUSG00000058258	9.58837	9.56369	9.846	1.17952	1.02614	1.21725	2.37105	2.67641	3.16703	3.24284	1e-62	-1.82498	2.79e-25	1.39383	3.48e-07
Ier2	immediate early response 2	ENSMUSG00000053560	40.5278	42.4617	46.4308	33.4243	33.9426	36.0291	71.2865	77.6348	72.6125	0.338687	1.76e-05	0.694962	3.74e-23	1.01521	3.2e-56
Ier3	immediate early response 3	ENSMUSG00000003541	22.8211	23.4689	28.6504	11.5642	12.2936	14.1221	22.3045	23.9685	22.6882	0.996806	3.21e-18	NA	NA	0.78125	8.51e-14
Ier3ip1	immediate early response 3 interacting protein 1	ENSMUSG00000090000	31.6983	31.9746	33.6073	15.5378	13.8416	15.5233	23.9372	27.4431	24.1427	1.81381	2.22e-69	-0.565161	2.54e-09	1.22969	3.32e-28
Ier5l	immediate early response 5-like	ENSMUSG00000089762	4.25282	4.40945	4.7737	15.2223	17.6286	17.4459	7.30915	6.31316	6.91116	-1.85851	9.97e-70	0.505069	3.9e-05	-1.37275	4.52e-48
Ifi204	interferon activated gene 204	ENSMUSG00000073489	0.081092	0.059118	0.103377	0.321477	0.406637	0.31899	31.7542	35.3986	31.7513	-2.34354	0.00170074	8.75816	1.66e-64	6.40133	3.02e-236
Ifitm1	interferon induced transmembrane protein 1	ENSMUSG00000025491	2.80377	2.51711	1.76591	7.44805	7.8927	7.4119	12.0128	9.38038	11.2091	-1.63803	4.75e-12	2.05732	7.01e-18	0.399695	0.0150034
Ifitm3	interferon induced transmembrane protein 3	ENSMUSG00000025492	8.15257	8.89296	9.21229	38.7899	39.552	39.4713	25.8991	24.4708	27.0093	-2.15633	1.11e-66	1.46166	6.2e-24	-0.713731	3.48e-14
Ifngr1	interferon gamma receptor 1	ENSMUSG00000020009	9.4168	10.0513	10.6918	18.1137	17.4757	17.4959	13.7867	14.4589	13.785	-0.790618	8.4e-19	0.389454	8.15e-05	-0.420009	4.85e-08
Ifrd1	interferon-related developmental regulator 1	ENSMUSG00000001627	14.2768	13.6291	19.3119	11.1975	14.1909	10.4857	22.5648	33.3491	28.1899	0.637732	2.37e-12	0.730108	1.71e-17	1.34915	5.59e-65
Ift27	intraflagellar transport 27	ENSMUSG00000016637	9.94027	9.84209	11.0839	12.7364	11.1281	11.3872	8.89825	8.03805	8.11563	NA	NA	-0.43489	0.00266253	-0.615741	1.94e-06
Ift88	intraflagellar transport 88	ENSMUSG00000040040	9.5375	9.58152	8.95633	5.05053	4.82594	5.42012	7.6589	6.75973	7.44671	0.90791	5.13e-21	-0.465799	2.5e-06	0.423211	3.98e-05
Igf1	insulin-like growth factor 1	ENSMUSG00000020053	47.1944	44.5068	44.303	9.35621	8.58738	8.53132	24.6825	21.4507	22.9942	2.36137	0	-1.00406	1.49e-78	1.33867	6.65e-109
Igfbp2	insulin-like growth factor binding protein 2	ENSMUSG00000039323	56.0911	63.7651	64.1173	33.2299	39.7044	36.4394	19.0153	22.3976	21.6986	0.770344	3.5e-18	-1.62113	3.42e-77	-0.869941	1.73e-19
Igfbp3	insulin-like growth factor binding protein 3	ENSMUSG00000020427	5.5123	6.46805	5.84401	120.097	110.086	112.397	16.1189	15.9488	16.8995	-4.18851	0	1.3328	2.35e-39	-2.87536	0
Igfbp4	insulin-like growth factor binding protein 4	ENSMUSG00000017493	17.111	16.6139	17.5164	65.7457	65.5688	64.1418	23.0629	24.3417	23.8394	-1.90243	2.5e-255	0.390166	1.95e-09	-1.53082	2.12e-203
Igfbp5	insulin-like growth factor binding protein 5	ENSMUSG00000026185	137.833	121.137	111.989	84.8709	79.0279	77.6442	69.5894	58.3954	64.6145	0.633337	9.81e-27	-1.01928	5.5e-57	-0.404809	7.97e-15
Igfbp6	insulin-like growth factor binding protein 6	ENSMUSG00000023046	5.62808	3.95951	6.7544	15.2789	20.135	18.0736	6.2576	8.12088	6.83638	-1.71369	1.43e-24	NA	NA	-1.41237	3.92e-23
Igfbp7	insulin-like growth factor binding protein 7	ENSMUSG00000036256	118.718	121.396	124.603	524.506	549.996	545.569	88.6676	94.1107	88.6523	-2.12651	0	-0.512754	9.43e-19	-2.65805	0
Igip	IgA inducing protein	ENSMUSG00000110185	7.44497	7.2908	7.07204	5.07618	5.50089	4.77546	10.2194	9.34151	10.6887	0.526821	9.09e-07	0.378527	0.00010251	0.886473	6.48e-19
Igsf3	immunoglobulin superfamily, member 3	ENSMUSG00000042035	6.15159	5.83266	5.1878	9.46857	9.52859	9.41013	5.2507	5.09152	5.21442	-0.673365	9.9e-18	NA	NA	-0.945094	3.58e-44
Ihh	Indian hedgehog	ENSMUSG00000006538	44.8163	43.5914	43.8114	2.89193	2.43183	2.54658	5.19997	4.94206	4.19322	4.17115	0	-3.35496	0	0.798185	1.33e-07
Il13ra2	interleukin 13 receptor, alpha 2	ENSMUSG00000031289	16.6	16.351	18.2149	0.924516	0.395721	0.428633	4.08371	5.16369	5.27596	4.62586	1.51e-152	-1.88639	7.82e-52	2.7182	3.07e-34
Il17d	interleukin 17D	ENSMUSG00000050222	7.12175	7.09092	8.23109	23.8432	24.543	23.245	8.87654	8.83047	9.54014	-1.61983	1.16e-54	NA	NA	-1.46978	3.68e-54
Il17ra	interleukin 17 receptor A	ENSMUSG00000002897	9.20174	8.045	7.17216	18.477	16.6635	17.5895	5.38142	5.31913	5.72946	-1.15788	1.38e-83	-0.524152	7.57e-13	-1.70064	2.65e-183
Il17rc	interleukin 17 receptor C	ENSMUSG00000030281	6.28473	5.69319	5.6903	6.94368	6.87015	7.83015	4.74787	4.60469	4.02209	-0.301778	0.0139632	-0.427285	0.00266009	-0.748221	6.69e-09
Il1r1	interleukin 1 receptor, type I	ENSMUSG00000026072	5.17444	4.65511	4.56678	8.09168	8.36572	7.42251	6.64418	6.53719	6.88184	-0.634443	3.64e-13	0.347287	0.000283428	-0.305806	0.00014969
Il34	interleukin 34	ENSMUSG00000031750	1.23568	1.14509	1.19068	3.51313	3.62635	3.57812	6.82948	5.38712	5.55187	-1.45204	4e-10	2.2149	3.17e-24	0.743522	1.63e-06
Il3ra	interleukin 3 receptor, alpha chain	ENSMUSG00000068758	8.09167	7.99566	8.38464	15.2236	12.5452	13.3384	4.11679	3.97932	4.19894	-0.639838	2.98e-08	-0.947565	9.13e-11	-1.60691	8.1e-39
Immp1l	IMP1 inner mitochondrial membrane peptidase-like (S. cerevisiae)	ENSMUSG00000042670	22.1972	23.5495	25.0012	14.8278	16.3237	14.68	22.7132	29.0694	23.4254	0.631791	2.2e-09	NA	NA	0.594357	2.43e-07
Impad1	NA	ENSMUSG00000066324	25.4416	25.3323	23.0717	16.2711	14.5563	13.7888	20.9549	19.984	19.3567	0.72927	3.01e-32	-0.374489	1.17e-11	0.335841	2.01e-09
Impdh1	inosine monophosphate dehydrogenase 1	ENSMUSG00000003500	16.2715	15.2379	15.6038	19.801	19.6261	19.3033	13.3235	11.8421	11.147	-0.269713	0.000155313	-0.482537	1.3e-08	-0.771543	1.07e-24
Inafm1	InaF motif containing 1	ENSMUSG00000091811	16.1477	14.7256	17.3852	28.714	27.9214	28.5335	19.003	21.2884	17.7766	-0.800116	2.63e-21	NA	NA	-0.628077	7.99e-15
Incenp	inner centromere protein	ENSMUSG00000024660	16.0664	15.8775	15.8918	7.72153	8.16806	8.06082	8.17519	8.07634	9.35417	1.04635	1.24e-39	-1.02132	1.07e-35	NA	NA
Inf2	inverted formin, FH2 and WH2 domain containing	ENSMUSG00000037679	9.87502	9.75758	9.90387	20.6431	19.176	21.1458	14.8692	14.0385	14.8774	-1.04127	1.17e-47	0.481069	5.58e-10	-0.579035	1.79e-18
Inha	inhibin alpha	ENSMUSG00000032968	3073.49	3133.45	3214.72	1378.78	1443.31	1417.07	1816.1	1657.98	1682.84	1.1589	3.24e-119	-0.949412	3.15e-109	NA	NA
Inhba	inhibin beta-A	ENSMUSG00000041324	5.57143	6.01172	5.62653	1.64762	2.10486	1.38721	2.20006	2.04874	2.21265	1.97945	3.19e-87	-1.56834	2.02e-54	0.392596	0.00177429
Inhbb	inhibin beta-B	ENSMUSG00000037035	110.103	104.555	104.616	11.1001	9.99187	9.55843	19.1131	20.42	19.6776	3.40232	0	-2.51999	0	0.86316	1.64e-41
Ino80b	INO80 complex subunit B	ENSMUSG00000030034	16.7013	20.7558	15.7221	27.5624	35.0063	33.1208	22.7968	21.049	24.6074	-0.772769	1.15e-15	0.352479	0.000499724	-0.439233	7.99e-07
Inpp5a	inositol polyphosphate-5-phosphatase A	ENSMUSG00000025477	14.1226	12.357	13.6095	25.3502	24.2207	23.2898	24.5983	27.5495	27.5106	-0.883407	1.92e-32	0.925646	3.8e-31	NA	NA
Insig1	insulin induced gene 1	ENSMUSG00000045294	28.1403	27.7032	27.9435	12.441	13.3343	11.4664	16.7405	16.181	14.9335	1.15302	5.35e-53	-0.861109	2.08e-34	0.273557	0.000778833
Ints6l	integrator complex subunit 6 like	ENSMUSG00000035967	13.6078	10.9762	11.4803	9.75163	6.599	7.96958	7.71868	7.12304	7.15918	0.603052	0.000611611	-0.653982	1.74e-20	NA	NA
Ints9	integrator complex subunit 9	ENSMUSG00000021975	9.90421	10.0182	10.2474	18.7719	17.9675	17.1927	15.5404	14.0809	15.2044	-0.823792	2.42e-25	0.4808	2.39e-08	-0.361943	3.12e-07
Ipo7	importin 7	ENSMUSG00000066232	40.9565	37.4641	35.5706	24.2228	22.8158	21.9902	35.0174	35.835	35.6967	0.725902	5.44e-37	NA	NA	0.530415	2.18e-27
Ipp	IAP promoted placental gene	ENSMUSG00000028696	7.67916	5.25609	6.79562	4.68594	3.68504	3.41331	7.60628	8.69265	7.74482	0.786621	1.16e-07	NA	NA	0.969068	1.05e-13
Iqcb1	IQ calmodulin-binding motif containing 1	ENSMUSG00000022837	9.93872	11.9714	11.3463	8.35131	7.79186	8.83223	14.1549	11.9219	12.7523	0.474151	4.23e-06	NA	NA	0.585725	4.36e-10
Iqsec2	IQ motif and Sec7 domain 2	ENSMUSG00000041115	4.3234	3.55339	3.868	6.19191	5.53188	5.86828	4.04837	4.43359	4.14215	-0.830116	5.27e-16	0.295224	0.0113458	-0.552476	2.04e-10
Irf2bpl	interferon regulatory factor 2 binding protein-like	ENSMUSG00000034168	14.1514	13.1861	13.9003	28.4652	27.4789	27.4263	29.4395	26.9799	26.6452	-0.987987	3.25e-59	0.927469	1.08e-47	NA	NA
Irs2	insulin receptor substrate 2	ENSMUSG00000038894	8.74304	7.81691	7.06029	28.3959	27.6807	26.3111	21.0607	18.2325	19.8481	-1.819	3.43e-167	1.26331	7.12e-69	-0.574512	1.44e-25
Irx3	Iroquois related homeobox 3	ENSMUSG00000031734	22.4699	24.1178	21.8666	45.3717	47.7507	46.4069	25.0937	24.8466	22.7292	-0.988952	5.78e-51	NA	NA	-1.02759	1.17e-64
Irx5	Iroquois homeobox 5	ENSMUSG00000031737	10.1015	9.53937	10.4668	13.4455	13.5342	14.4176	7.80518	7.20776	6.75942	-0.451771	3.42e-07	-0.550571	1.49e-07	-1.0214	2.38e-29
Iscu	iron-sulfur cluster assembly enzyme	ENSMUSG00000025825	34.2424	29.7241	34.2261	52.2808	55.6754	57.6273	52.8044	50.0958	49.9733	-0.684078	6.12e-17	0.529585	7.62e-11	NA	NA
Islr	immunoglobulin superfamily containing leucine-rich repeat	ENSMUSG00000037206	2.43554	3.14444	2.63836	20.5518	22.2324	21.2347	7.86835	6.09148	6.36048	-2.90613	2.45e-133	1.20139	7.9e-14	-1.72879	1.14e-73
Itga3	integrin alpha 3	ENSMUSG00000001507	13.1409	11.7913	12.1767	24.3456	25.5829	24.4182	34.0917	32.0894	31.8041	-0.998289	4.34e-54	1.31954	1.93e-108	0.302202	5.24e-09
Itga5	integrin alpha 5 (fibronectin receptor alpha)	ENSMUSG00000000555	9.17865	8.47551	8.38901	18.6831	17.2771	16.686	10.6302	9.92555	11.0545	-1.01343	8.26e-48	NA	NA	-0.832322	3.24e-36
Itga6	integrin alpha 6	ENSMUSG00000027111	215.309	200.728	198.439	51.421	72.5548	70.1464	119.561	116.085	120.747	1.47688	2.72e-211	-0.85157	1.54e-85	0.606455	1.31e-48
Itgav	integrin alpha V	ENSMUSG00000027087	79.7164	80.4362	75.1205	26.154	27.6747	22.1934	41.4499	43.7845	42.3795	1.70905	1.46e-248	-0.970144	5.43e-120	0.719957	7.94e-49
Itgb3	integrin beta 3	ENSMUSG00000020689	4.98345	4.55629	4.59281	11.2702	11.4883	10.5854	4.82242	4.48892	4.00993	-1.21641	1.26e-53	NA	NA	-1.40914	1.5e-75
Itgb5	integrin beta 5	ENSMUSG00000022817	50.0137	50.367	55.0019	111.786	113.002	110.215	94.9809	99.7048	102.152	-1.09309	7.73e-80	0.824343	5.57e-48	-0.287438	1.82e-09
Itih5	inter-alpha (globulin) inhibitor H5	ENSMUSG00000025780	13.1855	12.2712	11.6669	75.5427	70.2258	67.0647	26.1226	23.178	24.5426	-2.50431	0	0.905448	9.45e-55	-1.61773	3.17e-249
Itm2a	integral membrane protein 2A	ENSMUSG00000031239	47.6989	50.0781	51.5557	113.877	112.031	104.592	63.6926	69.7852	62.6273	-1.15034	2.15e-85	0.31935	8.62e-07	-0.849876	4.73e-57
Itm2b	integral membrane protein 2B	ENSMUSG00000022108	368.21	384.008	399.302	694.935	722.245	696.869	469.992	475.06	469.632	-0.861178	3.87e-61	NA	NA	-0.662554	1.33e-60
Itpk1	inositol 1,3,4-triphosphate 5/6 kinase	ENSMUSG00000057963	5.54344	5.64225	6.11299	8.9833	8.88162	9.0094	9.01302	8.37625	8.96082	-0.615652	3e-10	0.551469	1.43e-07	NA	NA
Itpka	inositol 1,4,5-trisphosphate 3-kinase A	ENSMUSG00000027296	5.29173	5.98896	5.69805	4.60303	4.34254	4.0237	8.37629	8.92201	8.66334	0.451492	0.00120465	0.492584	0.000133081	0.925416	3.45e-14
Itpkb	inositol 1,4,5-trisphosphate 3-kinase B	ENSMUSG00000038855	26.3202	25.5625	25.3558	45.9237	43.9412	44.6587	40.2296	39.1475	40.7808	-0.789357	1.07e-63	0.560779	1.28e-32	NA	NA
Itpr2	inositol 1,4,5-triphosphate receptor 2	ENSMUSG00000030287	16.198	15.3621	14.1103	7.34948	7.45099	6.26177	13.666	12.9876	13.1776	1.12603	9.52e-62	-0.2809	4.65e-07	0.826137	3.46e-42
Itprip	inositol 1,4,5-triphosphate receptor interacting protein	ENSMUSG00000117975	3.55276	3.49291	3.19194	6.60218	6.85752	6.57484	8.9713	7.86183	9.75759	-0.936856	4.63e-18	1.23561	7.04e-29	0.280153	0.00202917
Itpripl2	inositol 1,4,5-triphosphate receptor interacting protein-like 2	ENSMUSG00000095115	3.32846	3.14655	3.20693	11.8394	10.7253	10.3696	7.58091	6.94734	7.6199	-1.73644	4.77e-112	1.09031	6.9e-38	-0.664871	1.05e-24
Itsn1	intersectin 1 (SH3 domain protein 1A)	ENSMUSG00000022957	39.5894	34.2689	39.5915	69.1937	56.4253	68.3376	36.3555	40.415	41.3954	-0.877757	1.54e-69	NA	NA	-0.747388	2.71e-63
Jade2	jade family PHD finger 2	ENSMUSG00000020387	4.11359	3.40415	3.11415	6.8848	6.46484	6.65786	7.88287	7.69391	7.68492	-0.887423	1.38e-22	1.037	8.08e-30	NA	NA
Jag2	jagged 2	ENSMUSG00000002799	7.28452	6.9007	6.343	9.92474	9.76567	9.77354	6.19206	6.40557	6.92281	-0.4953	1.16e-10	NA	NA	-0.6708	1.52e-18
Jam2	junction adhesion molecule 2	ENSMUSG00000053062	59.0663	54.5625	55.4188	22.5797	20.8714	21.0867	65.701	58.3761	64.0058	1.39547	1.71e-164	NA	NA	1.4444	1.44e-171
Jcad	junctional cadherin 5 associated	ENSMUSG00000033960	7.22489	6.85263	6.6515	15.9513	14.3413	14.0119	11.0078	10.1128	10.686	-1.07879	6.42e-60	0.53217	9.53e-15	-0.565539	2.57e-22
Jpt2	Jupiter microtubule associated homolog 2	ENSMUSG00000024165	31.7486	29.6517	31.3365	16.2105	15.9143	16.7139	20.7539	19.266	19.4002	0.936512	1.11e-45	-0.720832	7.02e-28	NA	NA
Jsrp1	junctional sarcoplasmic reticulum protein 1	ENSMUSG00000020216	26.1316	25.525	25.4679	1.90586	1.54519	1.61871	2.4538	4.44506	4.66001	4.31599	1.48e-233	-3.11273	1.6e-133	1.17735	3.16e-07
Jun	jun proto-oncogene	ENSMUSG00000052684	44.6233	42.9064	43.0396	22.7569	20.15	20.7869	49.1626	46.2245	47.8852	1.10626	9.38e-77	NA	NA	1.10785	1.21e-83
Junb	jun B proto-oncogene	ENSMUSG00000052837	16.1547	14.2003	16.0422	30.3404	29.2924	28.7458	60.1357	53.9842	53.992	-0.918743	1.36e-31	1.77772	3.52e-125	0.839801	3.38e-45
Jup	junction plakoglobin	ENSMUSG00000001552	17.0616	15.2048	15.9052	50.2822	53.0788	52.0825	40.3768	37.026	40.7852	-1.6653	2.7e-146	1.19916	3.27e-73	-0.484864	9.21e-18
Kank2	KN motif and ankyrin repeat domains 2	ENSMUSG00000032194	36.4395	31.9615	31.6084	66.6025	64.4682	62.1569	53.8421	48.3562	51.3496	-0.940876	5.47e-63	0.533917	1.75e-20	-0.425808	4.95e-21
Katnbl1	katanin p80 subunit B like 1	ENSMUSG00000027132	8.74614	8.88333	8.87775	5.70073	5.64823	4.81917	10.0474	8.91424	8.96882	0.998129	7.87e-17	NA	NA	0.932709	5.96e-16
Kazald1	Kazal-type serine peptidase inhibitor domain 1	ENSMUSG00000025213	389.531	400.024	418.354	124.892	135.51	133.75	327.856	347.964	333.313	1.62829	7.45e-184	-0.353658	2.32e-13	1.25586	4.81e-143
Kbtbd7	kelch repeat and BTB (POZ) domain containing 7	ENSMUSG00000043881	9.20943	7.68435	7.64439	5.92935	5.85603	5.66197	11.0352	10.8199	10.3332	0.584037	7.31e-11	0.313309	0.000194997	0.878128	1.46e-30
Kcnip3	Kv channel interacting protein 3, calsenilin	ENSMUSG00000079056	12.6988	13.3446	11.6492	23.2419	23.6487	23.9511	22.0141	23.1407	23.223	-0.894092	3.01e-28	0.786473	1.59e-20	NA	NA
Kcnj3	potassium inwardly-rectifying channel, subfamily J, member 3	ENSMUSG00000026824	11.7892	11.3663	10.5233	8.29635	7.52822	8.70891	16.5479	15.6347	14.4262	0.431356	8.18e-10	0.409975	7.68e-10	0.822443	2.22e-37
Kcnj8	potassium inwardly-rectifying channel, subfamily J, member 8	ENSMUSG00000030247	0.438891	0.628292	0.334711	12.0651	12.4385	13.081	0.880529	0.973011	0.837537	-4.79377	2.49e-118	0.922906	0.0111708	-3.89803	8.99e-136
Kcnk1	potassium channel, subfamily K, member 1	ENSMUSG00000033998	6.72604	5.67773	6.15937	2.30078	2.41909	2.93034	4.87868	6.40772	4.87101	1.35948	2.57e-18	-0.339787	0.019054	1.00003	1.65e-09
Kcnk2	potassium channel, subfamily K, member 2	ENSMUSG00000037624	4.52288	5.15259	4.8386	43.6449	41.8241	39.6119	6.50819	7.83439	6.35592	-2.96806	1.04e-254	0.348426	0.00717921	-2.63854	2.72e-250
Kcnk3	potassium channel, subfamily K, member 3	ENSMUSG00000049265	2.35265	1.61987	1.61817	10.372	10.2541	10.3728	3.30468	2.69039	2.72439	-2.43178	1.63e-95	0.518446	0.00173191	-1.93057	2.54e-90
Kcnq1	potassium voltage-gated channel, subfamily Q, member 1	ENSMUSG00000009545	5.63595	5.72668	5.80611	4.05709	3.94905	3.77171	3.24636	2.80683	3.05663	0.843296	2.45e-12	-1.03683	2.41e-15	NA	NA
Kcnq5	potassium voltage-gated channel, subfamily Q, member 5	ENSMUSG00000028033	7.07407	5.72353	5.36823	14.1953	12.9254	11.6932	7.55056	6.14742	7.39783	-0.978813	2.23e-32	NA	NA	-0.888594	1.57e-27
Kcnt1	potassium channel, subfamily T, member 1	ENSMUSG00000058740	12.1338	11.6067	9.69011	8.15967	5.7546	7.22301	14.8953	14.2904	13.9248	0.56014	0.00210237	0.417053	1.45e-08	0.957107	4.41e-09
Kctd1	potassium channel tetramerisation domain containing 1	ENSMUSG00000036225	9.3518	7.99654	8.18128	14.838	13.7802	13.6162	9.58453	9.86846	9.66977	-0.674089	7.42e-14	NA	NA	-0.559851	1.4e-11
Kctd12	potassium channel tetramerisation domain containing 12	ENSMUSG00000098557	6.93061	5.7643	5.5173	10.5544	10.3486	9.45269	5.94587	5.34215	5.75222	-0.738568	1.24e-18	NA	NA	-0.923428	4.5e-37
Kctd14	potassium channel tetramerisation domain containing 14	ENSMUSG00000051727	189.467	196.321	205.893	111.022	105.439	109.157	276.439	280.105	275.825	0.841089	2.62e-60	0.433944	4.94e-19	1.25629	1.13e-216
Kctd15	potassium channel tetramerisation domain containing 15	ENSMUSG00000030499	13.7951	13.1639	12.6869	14.9564	14.9193	14.4602	10.2501	9.09924	7.70479	NA	NA	-0.629876	7.34e-10	-0.812874	1.64e-18
Kctd17	potassium channel tetramerisation domain containing 17	ENSMUSG00000033287	14.9487	12.5446	13.5089	53.4491	50.1741	52.1692	19.5145	14.3903	20.3996	-1.87506	6.06e-122	NA	NA	-1.70139	6.96e-110
Kctd7	potassium channel tetramerisation domain containing 7	ENSMUSG00000034110	4.08104	4.01509	3.4325	2.70492	2.9947	2.866	5.21884	5.55609	5.28017	0.432109	0.000323562	0.376105	0.000664039	0.789344	8.81e-14
Kdelr3	KDEL (Lys-Asp-Glu-Leu) endoplasmic reticulum protein retention receptor 3	ENSMUSG00000010830	6.52196	6.93147	6.23591	11.3187	11.2504	11.0009	2.27472	3.864	3.10853	-0.758391	6.76e-10	-1.17749	4.25e-09	-1.95266	1.63e-33
Kdm1b	lysine (K)-specific demethylase 1B	ENSMUSG00000038080	9.55174	9.72477	9.3889	16.9318	16.6976	16.6432	19.9663	20.4187	19.7943	-0.896838	7.91e-42	1.05302	2.8e-56	NA	NA
Kdm6a	lysine (K)-specific demethylase 6A	ENSMUSG00000037369	16.0255	14.9001	14.0801	13.8635	13.7513	12.5133	24.0743	20.7255	21.4136	NA	NA	0.470492	1.67e-14	0.687304	7.08e-35
Kdm6b	KDM1 lysine (K)-specific demethylase 6B	ENSMUSG00000018476	14.7314	12.88	11.6577	26.1311	22.4054	23.3986	20.2905	16.8551	18.7862	-0.847096	5.02e-31	0.459941	2.2e-09	-0.406192	3.7e-12
Kdr	kinase insert domain protein receptor	ENSMUSG00000062960	0.964426	0.85451	0.569142	6.33298	5.50531	5.51856	0.443279	0.610954	0.630097	-2.87446	2.57e-97	-0.511998	0.0395507	-3.39554	1.06e-134
Khdc1a	KH domain containing 1A	ENSMUSG00000067750	4.16424	4.74904	5.24802	5.44749	5.61393	5.67526	9.18838	9.76467	8.56883	NA	NA	0.814463	5.68e-07	0.681809	3.82e-07
Khdc1b	KH domain containing 1B	ENSMUSG00000085079	19.3683	17.5859	19.1577	22.2926	23.1294	21.2045	39.99	36.556	39.7615	NA	NA	0.960062	2.12e-39	0.697157	5.56e-24
Khdc1c	KH domain containing 1C	ENSMUSG00000041722	4.07988	3.95757	4.50847	4.81547	5.68945	5.98374	9.19286	8.49847	8.5655	NA	NA	0.925539	2.66e-08	0.653578	6.82e-06
Khsrp	KH-type splicing regulatory protein	ENSMUSG00000007670	58.9417	53.5637	54.0911	56.3451	50.5655	56.0634	38.551	36.3469	36.2845	NA	NA	-0.651596	7.52e-38	-0.628818	6.25e-36
Kif11	kinesin family member 11	ENSMUSG00000012443	7.5214	6.62824	6.78048	1.26628	1.27994	1.07674	2.61367	2.50287	2.74265	2.49086	3.57e-78	-1.42955	9.21e-33	1.04306	2.1e-10
Kif13b	kinesin family member 13B	ENSMUSG00000060012	5.47753	5.27139	4.1731	8.2263	7.28281	7.19121	7.69107	7.24241	8.03564	-0.607609	9.15e-13	0.544345	3.56e-10	NA	NA
Kif15	kinesin family member 15	ENSMUSG00000036768	7.10695	6.57501	6.47263	0.666399	0.434408	0.404851	1.14301	1.01484	1.25483	3.89472	3.8e-125	-2.59292	8.4e-82	1.28324	5.49e-07
Kif18b	kinesin family member 18B	ENSMUSG00000051378	5.3574	5.0348	5.04227	1.38415	1.23102	1.20918	1.70536	1.48198	1.71581	2.03567	3.36e-48	-1.71223	1.48e-32	NA	NA
Kif1b	kinesin family member 1B	ENSMUSG00000063077	15.9263	13.332	11.8015	26.4709	25.0875	22.1812	19.1102	18.045	19.2438	-0.78868	3.66e-26	0.363553	3.04e-07	-0.444035	8.43e-15
Kif20a	kinesin family member 20A	ENSMUSG00000003779	10.506	10.5529	10.4098	2.98793	2.56632	2.75369	4.50947	5.68414	5.80155	1.84827	5.53e-58	-1.09601	1.72e-21	0.732401	1.88e-07
Kif21a	kinesin family member 21A	ENSMUSG00000022629	12.496	11.8543	10.5725	6.1036	6.64212	5.84076	10.867	11.3426	11.7698	0.911786	1.09e-31	NA	NA	0.764936	1.77e-25
Kif22	kinesin family member 22	ENSMUSG00000030677	18.405	18.3108	18.1291	6.39274	6.50831	6.76696	10.9502	9.11779	10.0416	1.49114	1.39e-60	-0.985634	7.23e-28	0.486791	3.25e-06
Kif23	kinesin family member 23	ENSMUSG00000032254	14.7771	14.1656	14.2856	4.49812	5.18538	4.35649	9.09445	10.0714	9.31006	1.69345	1.57e-79	-0.695999	6.18e-17	0.978473	2.91e-24
Kif26a	kinesin family member 26A	ENSMUSG00000021294	7.3744	6.71801	6.503	2.36514	2.5249	2.52441	3.06633	3.18166	3.52969	1.50335	1.58e-68	-1.16688	3.88e-38	0.317126	0.00186109
Kif2c	kinesin family member 2C	ENSMUSG00000028678	10.2144	11.4833	9.61173	3.29505	3.83565	3.03732	5.23157	4.64068	5.33257	1.62341	2.64e-44	-1.14843	2.23e-25	0.456477	0.000364878
Kif3c	kinesin family member 3C	ENSMUSG00000020668	4.58465	4.65014	4.45119	7.72045	7.89093	7.61189	5.91021	5.70828	5.94211	-0.877388	8.74e-22	0.333704	0.00115358	-0.562507	7.45e-12
Kif4	kinesin family member 4	ENSMUSG00000034311	8.08223	7.01928	6.65965	4.23635	4.41851	4.46573	5.44069	4.89471	5.06912	0.818723	1.43e-17	-0.662417	3.79e-11	NA	NA
Kif5b	kinesin family member 5B	ENSMUSG00000006740	37.1691	34.1544	32.2094	24.3596	22.4943	21.4668	35.7564	37.0444	35.1876	0.65855	9.45e-29	NA	NA	0.619798	1.25e-33
Kif7	kinesin family member 7	ENSMUSG00000050382	4.47509	5.19248	5.0992	6.9414	7.10219	6.22374	4.47948	4.48674	4.50852	-0.440379	5.44e-05	NA	NA	-0.695802	1.41e-13
Kifc1	kinesin family member C1	ENSMUSG00000079553	14.4932	14.2407	14.5016	4.74536	4.67773	4.76155	6.66147	6.32747	5.73827	1.57043	4.01e-55	-1.30884	4.5e-35	NA	NA
Kifc3	kinesin family member C3	ENSMUSG00000031788	12.3945	13.7802	11.7037	11.1917	11.3827	10.6854	15.8412	18.8321	18.8937	NA	NA	0.458656	5.94e-07	0.641839	8.59e-15
Kifc5b	kinesin family member C5B	ENSMUSG00000024301	7.20341	6.38004	6.00392	2.10558	1.784	1.9796	2.8147	2.87477	2.88743	1.82935	4.8e-33	-1.31973	1.01e-18	0.490456	0.00856572
Kirrel	kirre like nephrin family adhesion molecule 1	ENSMUSG00000041734	2.93397	2.71594	2.57142	10.3247	10.0411	9.62732	7.41383	7.45513	7.73801	-1.85726	2.77e-120	1.39606	8.18e-58	-0.479539	2.31e-14
Kit	KIT proto-oncogene receptor tyrosine kinase	ENSMUSG00000005672	3.98755	4.83351	4.29262	12.8037	12.0765	11.4078	6.63585	6.7744	6.13281	-1.48059	4.34e-68	0.520083	1.18e-07	-0.980302	2.04e-44
Kitl	kit ligand	ENSMUSG00000019966	68.6407	64.8418	62.8155	37.9353	36.1227	31.5287	89.3158	91.4097	89.6439	1.07258	5.18e-101	0.342161	2.49e-16	1.39577	1.53e-223
Klc1	kinesin light chain 1	ENSMUSG00000021288	21.6812	19.567	20.5299	29.3264	26.3811	27.7993	21.0748	21.2573	20.6038	-0.549507	2.23e-15	NA	NA	-0.623278	4.02e-21
Klc2	kinesin light chain 2	ENSMUSG00000024862	61.7187	60.3233	60.9226	33.345	31.978	35.4582	43.6523	44.8964	43.0396	0.947052	1.1e-65	-0.546868	3.9e-26	0.381278	2.3e-12
Klc4	kinesin light chain 4	ENSMUSG00000003546	13.152	13.3011	12.1895	24.7626	21.3663	23.7034	22.0472	23.3582	21.2833	-0.838923	4.01e-26	0.693083	9.45e-18	NA	NA
Klf10	Kruppel-like factor 10	ENSMUSG00000037465	3.86324	3.57171	4.29699	8.04079	6.52084	6.64146	3.99552	3.32989	3.43891	-0.813217	4.26e-12	-0.348006	0.0152786	-1.18071	1.88e-23
Klf13	Kruppel-like factor 13	ENSMUSG00000052040	8.51722	8.14232	7.60863	13.4692	13.8328	12.7801	10.0164	8.87552	8.98277	-0.726667	6.03e-28	NA	NA	-0.607469	4.54e-21
Klf15	Kruppel-like factor 15	ENSMUSG00000030087	4.68624	4.75216	3.92483	16.8533	19.0171	18.5182	12.0742	10.5515	13.1161	-2.02741	1.19e-80	1.35463	1.56e-28	-0.691335	1.12e-13
Klf17	Kruppel-like factor 17	ENSMUSG00000048626	2.54806	2.65513	1.77886	2.80753	3.11929	3.41775	6.83382	5.20239	6.17758	-0.378757	0.0345493	1.29762	7.62e-15	0.900037	1.75e-11
Klf2	Kruppel-like factor 2 (lung)	ENSMUSG00000055148	8.90058	7.59889	7.94085	18.2919	19.5324	18.1796	12.407	13.0321	12.7172	-1.12664	1.3e-30	0.535112	8.67e-07	-0.609857	5.94e-13
Klf3	Kruppel-like factor 3 (basic)	ENSMUSG00000029178	7.8925	7.3709	7.47842	16.2504	13.4481	13.6148	12.3395	12.4363	11.3285	-0.904253	2.75e-31	0.571599	4.93e-15	-0.35169	6.69e-07
Klf6	Kruppel-like factor 6	ENSMUSG00000000078	18.2758	18.3009	19.2161	39.9452	37.3617	36.0176	36.418	34.8275	34.2934	-1.00304	1.3e-66	0.841321	3.07e-50	NA	NA
Klf9	Kruppel-like factor 9	ENSMUSG00000033863	4.677	4.92791	4.18291	9.03391	8.78289	8.49755	6.03706	5.58695	5.76421	-0.892774	1.87e-23	NA	NA	-0.706471	4.08e-19
Klhdc8b	kelch domain containing 8B	ENSMUSG00000032609	12.9008	13.0987	12.035	24.1784	21.597	23.1038	19.2445	21.1649	19.081	-0.834061	1.63e-22	0.521828	1.16e-08	-0.331072	3.97e-05
Klhl13	kelch-like 13	ENSMUSG00000036782	20.7142	19.5423	21.0605	12.0859	10.9635	11.2162	16.6035	16.2946	17.7126	0.863561	1.19e-33	-0.337808	2.47e-06	0.506936	1.24e-12
Klhl7	kelch-like 7	ENSMUSG00000028986	19.9902	18.3348	19.2662	13.8411	13.9733	13.5775	22.8306	23.3205	22.0359	0.47179	4.69e-11	NA	NA	0.623461	6.72e-22
Klhl9	kelch-like 9	ENSMUSG00000070923	27.0566	25.4542	25.1807	21.5475	20.4961	18.3334	24.9287	25.5875	26.3381	0.65549	8.59e-23	NA	NA	0.518695	2.19e-15
Knstrn	kinetochore-localized astrin/SPAG5 binding	ENSMUSG00000027331	7.8564	9.86438	8.21845	2.54997	2.70834	2.69632	3.46254	4.42668	3.49154	1.66771	1.26e-57	-1.3425	7.12e-38	0.30635	0.0147343
Kpna2	karyopherin (importin) alpha 2	ENSMUSG00000018362	33.1595	34.1285	35.9236	18.9691	19.9495	19.8167	26.7247	26.0399	26.5009	0.815823	1.96e-28	-0.499293	1.93e-12	0.297795	2.78e-05
Kpna3	karyopherin (importin) alpha 3	ENSMUSG00000021929	18.1689	17.0763	15.6175	9.99157	10.5488	8.87754	16.6395	15.5664	16.596	0.77154	5.2e-22	NA	NA	0.615804	1.81e-16
Kras	Kirsten rat sarcoma viral oncogene homolog	ENSMUSG00000030265	12.7068	12.9869	12.5033	8.34467	7.70767	7.64772	9.53099	9.02536	9.70469	0.680457	2.61e-21	-0.511403	7.36e-12	NA	NA
Krt18	keratin 18	ENSMUSG00000023043	3.65464	3.44901	3.50409	9.17892	8.21834	9.42163	11.7692	10.3462	10.7414	-1.27423	1.25e-17	1.51026	1.22e-23	NA	NA
Krtcap2	keratinocyte associated protein 2	ENSMUSG00000042747	31.8333	32.7147	44.3037	36.1749	40.1723	36.1231	26.4609	23.7476	28.0492	NA	NA	-0.547005	2.86e-07	-0.616233	5.14e-13
Ksr1	kinase suppressor of ras 1	ENSMUSG00000018334	4.52405	4.40416	4.11783	7.02411	5.85629	6.15894	4.32053	4.05733	4.18205	-0.524033	1.39e-08	NA	NA	-0.623819	1.37e-11
L2hgdh	L-2-hydroxyglutarate dehydrogenase	ENSMUSG00000020988	6.58435	6.54913	6.42391	4.82245	4.88314	4.27525	7.80992	8.27285	7.28861	0.489785	2.45e-06	NA	NA	0.617553	6.46e-10
Lama1	laminin, alpha 1	ENSMUSG00000032796	69.6499	65.2834	59.8178	39.5185	37.9666	36.1027	67.5956	67.1397	69.0473	0.778323	7.97e-49	NA	NA	0.74755	1.59e-71
Lama2	laminin, alpha 2	ENSMUSG00000019899	5.82052	5.65807	5.0974	8.11737	7.82655	6.53225	3.09064	3.21085	3.39227	-0.449007	1.93e-07	-0.896319	1.44e-26	-1.3644	3.81e-54
Lama4	laminin, alpha 4	ENSMUSG00000019846	4.53631	4.01825	3.76278	16.203	14.6656	14.6549	3.75731	3.20428	3.39482	-1.91018	4.19e-140	-0.323217	0.00202813	-2.25239	2.07e-212
Lamb1	laminin B1	ENSMUSG00000002900	54.5671	53.2237	49.9346	74.726	69.3009	69.4186	30.919	32.6369	33.8798	-0.422315	9.49e-19	-0.768946	1.37e-45	-1.21004	1.48e-134
Lamc1	laminin, gamma 1	ENSMUSG00000026478	27.3021	25.8658	22.9578	43.6922	42.1761	36.7343	30.2462	26.9505	30.1036	-0.704475	1.93e-26	NA	NA	-0.598145	6.02e-30
Large2	LARGE xylosyl- and glucuronyltransferase 2	ENSMUSG00000040434	30.4094	29.634	27.1872	6.62032	5.13216	6.01753	16.6985	15.9028	16.6511	2.4161	8.29e-200	-0.91146	2.57e-37	1.48561	2.77e-64
Larp4	La ribonucleoprotein domain family, member 4	ENSMUSG00000023025	14.7856	14.2977	13.3951	9.10754	8.42712	7.79116	13.7241	16.2772	13.9545	0.781487	1.59e-28	NA	NA	0.670508	1.14e-24
Lars	leucyl-tRNA synthetase	ENSMUSG00000024493	25.2145	25.719	24.6068	15.4256	15.0858	15.1894	18.5132	20.2979	19.5978	0.736435	4.32e-34	-0.488457	7.82e-14	NA	NA
Lars2	leucyl-tRNA synthetase, mitochondrial	ENSMUSG00000035202	49.3776	20.5256	44.5264	24.8962	15.5734	22.2666	32.8798	49.9827	49.3559	0.903811	0.0311802	NA	NA	1.0012	0.000106232
Lasp1	LIM and SH3 protein 1	ENSMUSG00000038366	32.3148	32.4579	30.7773	64.0216	60.063	62.8668	52.2204	46.3771	50.3303	-0.943511	2.64e-72	0.55723	2.37e-23	-0.405197	2.56e-16
Lats2	large tumor suppressor 2	ENSMUSG00000021959	20.9332	19.1019	18.1003	20.7719	19.5386	20.3378	27.4994	25.524	26.769	0.352283	6.4e-06	0.324651	3.76e-06	0.657962	1.4e-20
Lbh	limb-bud and heart	ENSMUSG00000024063	9.75023	8.11976	8.69595	18.6336	18.2933	17.8623	16.0493	14.0382	14.0649	-1.04117	1.54e-38	0.658287	1.57e-13	-0.401845	3.58e-09
Lbr	lamin B receptor	ENSMUSG00000004880	10.2424	9.60354	9.41871	5.54892	5.62404	4.69107	5.93141	5.68008	5.47211	0.793457	1.16e-14	-0.773511	2.15e-14	NA	NA
Lcn2	lipocalin 2	ENSMUSG00000026822	0	0	0.12523	0.824045	0.914844	1.10279	11.0331	14.2616	12.4145	-3.73379	1.83e-05	7.30527	7.73e-23	3.5552	8.92e-58
Lcorl	ligand dependent nuclear receptor corepressor-like	ENSMUSG00000015882	6.26524	5.94665	5.74841	2.94403	2.66011	2.34239	4.71097	3.99968	3.99851	0.999011	2.01e-24	-0.57376	6.06e-09	0.406884	0.000126278
Lcp1	lymphocyte cytosolic protein 1	ENSMUSG00000021998	2.09773	1.63901	2.08636	15.3623	13.4245	13.3383	5.05887	5.51697	4.89689	-2.65525	1.26e-109	1.18605	9.46e-15	-1.48718	1.74e-57
Ldb1	LIM domain binding 1	ENSMUSG00000025223	70.1446	68.9409	69.4901	111.238	99.8573	114.809	71.7974	68.5838	74.506	-0.624642	7.51e-29	NA	NA	-0.642924	1.57e-34
Ldha	lactate dehydrogenase A	ENSMUSG00000063229	583.583	589.439	617.231	329.32	317.255	322.759	245.808	248.327	236.965	0.928355	6.28e-76	-1.37855	2e-201	-0.468977	4.75e-29
Ldlr	low density lipoprotein receptor	ENSMUSG00000032193	28.4593	27.0566	25.8627	3.05456	2.90981	2.89354	4.12521	3.65309	3.8995	3.20881	0	-2.87955	0	0.310995	0.00336599
Leng8	leukocyte receptor cluster (LRC) member 8	ENSMUSG00000035545	30.1773	27.7649	26.6719	49.0207	29.3267	47.6471	24.6375	19.9532	21.3108	-0.506291	0.0164952	-0.43761	6.87e-10	-0.962658	7.88e-06
Lgals1	lectin, galactose binding, soluble 1	ENSMUSG00000068220	45.5436	55.3081	56.7144	105.394	119.393	117.677	68.5115	59.8204	64.3509	-1.12698	8.3e-38	NA	NA	-0.921357	6.08e-37
Lgals7	lectin, galactose binding, soluble 7	ENSMUSG00000053522	1.43665	2.61074	2.16705	2.85905	2.85098	3.13964	5.26754	7.06749	6.28169	NA	NA	1.44154	1.25e-07	1.04886	1.6e-06
Lgals8	lectin, galactose binding, soluble 8	ENSMUSG00000057554	7.77116	6.76217	7.26869	11.9197	10.6803	11.9518	11.4547	10.9431	10.6617	-0.62294	3.1e-10	0.473513	8.37e-06	NA	NA
Lgals9	lectin, galactose binding, soluble 9	ENSMUSG00000001123	4.06072	2.48697	3.54957	7.91589	6.81798	8.39084	3.76589	3.61659	4.24971	-1.18449	3e-12	NA	NA	-1.06354	3.95e-13
Lgalsl	lectin, galactoside binding-like	ENSMUSG00000042363	25.9075	26.8984	25.5719	15.724	15.0116	14.4358	23.9868	22.8385	21.7684	0.798232	9.7e-35	NA	NA	0.517811	1.58e-16
Lgi2	leucine-rich repeat LGI family, member 2	ENSMUSG00000039252	6.25414	6.46203	5.64887	8.75297	8.46674	8.5838	4.70584	5.0516	4.49834	-0.485521	7.16e-11	-0.422612	2.01e-06	-0.927018	2.49e-36
Lgmn	legumain	ENSMUSG00000021190	34.7784	33.3736	36.1814	71.2376	69.5006	67.9772	39.0357	41.6609	38.1885	-1.00423	7.93e-64	NA	NA	-0.909763	7.04e-60
Lgr6	leucine-rich repeat-containing G protein-coupled receptor 6	ENSMUSG00000042793	4.52712	3.82276	4.1901	11.0026	10.8268	10.3163	8.52617	8.52988	8.94199	-1.34368	4.65e-69	0.95965	2.29e-31	-0.402398	7.39e-11
Lhfp	lipoma HMGIC fusion partner	ENSMUSG00000048332	2.13633	2.48356	2.36888	12.1257	11.9393	11.9618	2.89439	2.06433	2.88685	-2.24063	2e-62	NA	NA	-2.28288	3.73e-66
Lhfpl2	lipoma HMGIC fusion partner-like 2	ENSMUSG00000045312	56.8459	55.0523	54.8763	25.7051	25.4009	25.0606	25.0836	24.0139	23.1607	1.14121	4.46e-121	-1.27742	5.98e-149	NA	NA
Lhx8	LIM homeobox protein 8	ENSMUSG00000096225	3.28339	3.66808	3.78375	7.07145	7.45731	6.73469	6.02947	6.26134	6.65413	-0.884838	8.44e-09	0.738859	1e-05	NA	NA
Lifr	LIF receptor alpha	ENSMUSG00000054263	6.51078	5.63699	5.76509	3.9235	3.72888	3.09534	5.80486	5.04563	5.0021	0.796416	2.4e-18	-0.320561	3.71e-05	0.456887	2.01e-07
Lig1	ligase I, DNA, ATP-dependent	ENSMUSG00000056394	29.0265	29.1129	29.568	11.7577	10.0462	11.0192	13.287	14.2435	13.8443	1.45681	6.16e-105	-1.1783	2.41e-66	NA	NA
Lima1	LIM domain and actin binding 1	ENSMUSG00000023022	9.35509	9.12081	8.16471	25.9462	22.7783	23.548	13.1782	14.0867	13.2697	-1.42064	3.45e-90	0.489123	2.63e-10	-0.950225	3.06e-55
Limd2	LIM domain containing 2	ENSMUSG00000040699	6.97361	8.24295	8.49507	11.3114	12.9947	11.8907	6.24036	5.99885	6.05719	-0.560981	2.24e-08	-0.452798	5.47e-05	-1.03268	1.57e-29
Limk1	LIM-domain containing, protein kinase	ENSMUSG00000029674	4.17752	3.96517	3.73501	8.07647	8.20731	7.79591	4.95545	5.1986	4.48779	-0.980895	8.29e-22	NA	NA	-0.811124	3.42e-17
Lin7c	lin-7 homolog C (C. elegans)	ENSMUSG00000027162	19.8218	18.4872	18.1128	10.8755	10.1326	9.4939	18.0099	17.4781	16.1027	0.884301	3.94e-37	NA	NA	0.677328	6.62e-24
Lipt1	lipoyltransferase 1	ENSMUSG00000037216	3.38557	4.43187	5.31885	4.91824	5.05231	3.91277	7.24055	4.58535	5.64879	NA	NA	NA	NA	0.603222	0.00026646
Litaf	LPS-induced TN factor	ENSMUSG00000022500	16.3983	15.134	16.08	28.0603	26.1967	28.8556	24.1406	19.993	21.9018	-0.790328	5.63e-26	0.395681	3.1e-06	-0.413686	1.05e-08
Lix1l	Lix1-like	ENSMUSG00000049288	22.5842	24.2345	20.8973	37.0236	37.2951	36.2473	32.1668	30.4634	31.9566	-0.694914	8.5e-27	0.395871	7.31e-10	-0.31785	4.29e-09
Lman1	lectin, mannose-binding, 1	ENSMUSG00000041891	49.7725	50.3704	47.2693	29.2935	30.4732	28.1317	34.2095	32.9004	33.4873	0.752876	4.85e-41	-0.628768	1.02e-33	NA	NA
Lmf2	lipase maturation factor 2	ENSMUSG00000022614	18.0029	17.4751	17.8394	25.1614	24.829	26.4394	16.8506	15.9512	15.9444	-0.514183	2.7e-14	NA	NA	-0.748071	1.06e-31
Lmna	lamin A	ENSMUSG00000028063	15.9488	14.7823	18.1369	31.9375	29.3361	30.7652	22.7085	22.2288	22.2152	-0.777775	2.51e-24	0.281917	0.000729417	-0.514711	6.93e-16
Lmnb1	lamin B1	ENSMUSG00000024590	46.7696	45.1603	45.6863	21.3491	21.7761	20.9079	25.2031	25.6036	25.4283	1.13371	1.26e-82	-0.93901	5.57e-62	NA	NA
Lmnb2	lamin B2	ENSMUSG00000062075	12.8417	13.3331	12.5585	5.45031	5.0228	4.74188	6.57691	6.78935	6.379	1.34538	4.8e-55	-1.04303	1.13e-33	0.283509	0.00342319
Lmo2	LIM domain only 2	ENSMUSG00000032698	0.733517	0.565087	0.972312	10.7133	9.01938	10.4564	1.08875	1.03866	0.932238	-3.71176	1.03e-65	NA	NA	-3.40512	8.91e-70
Lmo4	LIM domain only 4	ENSMUSG00000028266	46.6946	44.3575	50.2338	73.1048	72.9745	69.578	78.7147	82.454	79.9163	-0.592776	4.67e-20	0.677689	3.82e-27	NA	NA
Lnx2	ligand of numb-protein X 2	ENSMUSG00000016520	5.75446	5.52237	5.57265	10.3258	9.69314	9.46192	7.94122	6.33666	6.99123	-0.789349	3.22e-23	NA	NA	-0.547131	1.37e-11
Loxl1	lysyl oxidase-like 1	ENSMUSG00000032334	1.63854	1.59562	1.48032	9.16573	9.12288	9.07091	2.70089	3.27796	2.87316	-2.49119	5.79e-90	0.795748	3.2e-06	-1.71274	4.06e-59
Loxl2	lysyl oxidase-like 2	ENSMUSG00000034205	21.8742	20.8276	20.2155	23.2494	20.1769	21.0387	7.93375	8.00588	8.06081	NA	NA	-1.38109	1.03e-79	-1.27816	3.65e-73
Lpcat4	lysophosphatidylcholine acyltransferase 4	ENSMUSG00000027134	12.0739	11.9223	12.4458	11.6795	10.9902	11.2755	7.28208	6.21802	7.21351	NA	NA	-0.913474	5.72e-18	-0.801951	5.51e-16
Lpin1	lipin 1	ENSMUSG00000020593	3.32974	3.13612	2.82126	7.97822	7.10243	7.63755	5.20412	3.72866	4.73827	-1.202	3.31e-38	0.499495	1.22e-05	-0.721465	5.52e-16
Lratd1	LRAT domain containing 1	ENSMUSG00000020607	9.8522	8.25228	7.87854	14.5889	15.5837	14.3627	12.2323	11.7991	11.6852	-0.76056	7.84e-19	0.38383	8.09e-06	-0.395793	6.26e-09
Lratd2	LRAT domain containing 1	ENSMUSG00000072568	11.4469	11.3434	10.7558	20.9315	18.9974	19.1517	19.3871	18.4756	17.6796	-0.808143	1.49e-40	0.643725	2.11e-25	NA	NA
Lrch2	leucine-rich repeats and calponin homology (CH) domain containing 2	ENSMUSG00000031290	8.9442	8.5655	8.55835	3.53562	3.8435	2.8828	5.93394	5.79174	5.72969	1.44727	9.6e-53	-0.66906	1.22e-15	0.759285	4.57e-14
Lrch3	leucine-rich repeats and calponin homology (CH) domain containing 3	ENSMUSG00000022801	7.38187	6.48786	5.91887	10.8021	9.48866	9.62084	10.2348	9.37809	10.7164	-0.755466	2.45e-14	0.447549	2.69e-05	-0.32646	0.000238911
Lrfn4	leucine rich repeat and fibronectin type III domain containing 4	ENSMUSG00000045045	25.3864	25.0599	24.2562	41.8129	41.472	40.9107	33.2583	32.6385	32.0715	-0.704531	9.96e-36	0.301215	2.26e-07	-0.422199	2.66e-17
Lrif1	ligand dependent nuclear receptor interacting factor 1	ENSMUSG00000056260	7.65006	7.0317	7.16326	5.34731	6.33136	4.50577	7.20893	6.14545	7.38724	0.632142	1.5e-08	NA	NA	0.466953	2.19e-05
Lrp11	low density lipoprotein receptor-related protein 11	ENSMUSG00000019796	4.6022	4.05129	3.81145	11.036	11.4735	11.6846	5.88125	5.4789	5.59451	-1.74219	1.98e-33	NA	NA	-1.44236	1.08e-29
Lrp3	low density lipoprotein receptor-related protein 3	ENSMUSG00000001802	11.4303	9.85083	10.6946	15.8338	16.4453	15.8685	16.5968	16.6504	16.0438	-0.600792	1.77e-15	0.517783	1.83e-12	NA	NA
Lrp4	low density lipoprotein receptor-related protein 4	ENSMUSG00000027253	9.82281	9.35935	8.14419	4.86524	4.92642	4.45667	6.35191	5.94145	6.22035	0.943341	8.16e-35	-0.646192	1.37e-18	0.278149	0.000107117
Lrp5	low density lipoprotein receptor-related protein 5	ENSMUSG00000024913	44.4352	41.6718	38.8744	40.3394	40.2427	39.0402	26.3264	24.506	25.6892	NA	NA	-0.775066	4.64e-49	-0.732534	1.94e-53
Lrrc10b	leucine rich repeat containing 10B	ENSMUSG00000090291	11.3261	11.3059	11.6635	3.5691	3.54107	3.45167	2.40014	2.67691	2.02674	1.73317	5.04e-53	-2.35768	3.04e-66	-0.642849	0.000122349
Lrrc17	leucine rich repeat containing 17	ENSMUSG00000039883	8.49658	8.70103	7.75628	11.5457	11.7575	10.7334	5.87994	6.06287	4.62799	-0.414868	4.76e-05	-0.709892	6.72e-08	-1.14407	2.59e-23
Lrrc4	leucine rich repeat containing 4	ENSMUSG00000049939	9.50355	9.11536	8.56467	1.76921	2.19604	1.48864	6.86598	6.18441	9.8911	2.43838	9.49e-104	-0.540056	4.1e-09	1.87957	2.47e-56
Lrrc40	leucine rich repeat containing 40	ENSMUSG00000063052	8.97563	9.10534	8.05636	4.43645	4.62354	4.16708	6.19983	5.38169	6.00174	0.96137	6.4e-23	-0.578979	5.23e-09	0.363501	0.000262185
Lrrc49	leucine rich repeat containing 49	ENSMUSG00000047766	3.00065	2.74082	3.38081	5.70403	5.38722	5.79984	4.20647	4.56966	3.47506	-0.90268	1.46e-12	0.33494	0.0264593	-0.586912	8.22e-07
Lrrc8c	leucine rich repeat containing 8 family, member C	ENSMUSG00000054720	4.79048	5.07855	3.97956	7.70753	7.65864	6.84846	5.37963	4.66153	5.16215	-0.667067	5.31e-14	NA	NA	-0.632916	4.6e-16
Lrrc8d	leucine rich repeat containing 8D	ENSMUSG00000046079	21.3938	22.3891	20.7893	13.0494	12.4167	11.7488	15.3278	15.091	16.1137	0.737491	5.62e-30	-0.528706	1.01e-15	NA	NA
Lrrfip1	leucine rich repeat (in FLII) interacting protein 1	ENSMUSG00000026305	7.79078	7.00118	6.67772	12.8045	12.1237	11.9384	19.7634	19.6179	19.1318	-0.627352	2.96e-13	1.44378	1.11e-75	0.797275	1.03e-34
Lrrk1	leucine-rich repeat kinase 1	ENSMUSG00000015133	2.3545	2.37869	1.94742	10.3424	9.56286	9.27371	8.99149	7.923	8.49427	-2.15296	8.43e-137	1.88178	2.15e-92	-0.290361	4.29e-06
Lrwd1	leucine-rich repeats and WD repeat domain containing 1	ENSMUSG00000029703	9.69561	11.3209	11.1397	13.527	13.7568	14.3184	8.87729	10.2599	9.56239	-0.410013	5.12e-06	NA	NA	-0.663326	7.03e-14
Lsm3	LSM3 homolog, U6 small nuclear RNA and mRNA degradation associated	ENSMUSG00000034192	33.8444	34.364	41.0916	22.2964	23.1013	20.4291	26.0699	29.7625	28.4484	0.733032	3.22e-11	-0.491178	2.63e-05	NA	NA
Lsm5	LSM5 homolog, U6 small nuclear RNA and mRNA degradation associated	ENSMUSG00000091625	19.4788	23.9711	25.6534	12.8913	11.8575	10.1575	17.812	18.447	15.9714	1.04207	1.13e-11	-0.490145	0.00136287	0.532985	0.000370274
Lsm6	LSM6 homolog, U6 small nuclear RNA and mRNA degradation associated	ENSMUSG00000031683	9.84962	11.6867	10.8583	6.1356	5.92522	6.47877	7.01054	8.27158	6.95924	0.862535	1.23e-20	-0.553036	6.37e-08	0.290211	0.00506671
Lsm7	LSM7 homolog, U6 small nuclear RNA and mRNA degradation associated	ENSMUSG00000035215	41.2459	55.656	59.7804	27.9205	28.2257	29.9585	45.5553	34.8027	36.278	0.715436	8.76e-11	-0.515249	1.26e-05	NA	NA
Lsm8	LSM8 homolog, U6 small nuclear RNA associated	ENSMUSG00000044155	26.1359	26.8129	33.6465	16.7346	14.9408	13.7794	26.7937	29.0523	22.7132	0.983627	3.71e-19	-0.281111	0.0119134	0.683742	1.23e-11
Lsp1	lymphocyte specific 1	ENSMUSG00000018819	2.42606	2.46009	2.99788	10.5122	10.7254	11.2518	6.15348	5.49244	4.70423	-2.221	2.69e-49	1.12765	1.73e-09	-1.11306	3.53e-20
Lsr	lipolysis stimulated lipoprotein receptor	ENSMUSG00000001247	7.98765	8.87316	8.26149	4.81432	5.08495	6.21594	13.7858	12.616	11.5408	0.485768	0.00117885	0.490573	0.000402935	0.957572	1.84e-12
Lss	lanosterol synthase	ENSMUSG00000033105	8.35065	5.75286	6.31374	2.84902	1.90621	3.04211	2.07258	1.98632	2.08451	1.44343	9.6e-46	-1.72923	4.46e-52	-0.306336	0.0213107
Ltbp1	latent transforming growth factor beta binding protein 1	ENSMUSG00000001870	38.7569	35.7941	35.0585	4.63417	3.93924	4.06511	9.7662	9.44363	9.65078	3.13984	0	-2.00666	1.37e-295	1.11412	5.8e-56
Ltbp4	latent transforming growth factor beta binding protein 4	ENSMUSG00000040488	10.4755	10.3905	8.92331	77.0339	72.7391	68.4837	7.43367	7.75749	8.26358	-2.85076	0	-0.439071	4.07e-07	-3.30752	0
Lum	lumican	ENSMUSG00000036446	18.8602	16.7287	18.6023	30.1385	29.4201	28.0575	12.0685	11.8334	9.99712	-0.685041	7.7e-22	-0.745903	1.15e-16	-1.44999	3.1e-87
Luzp1	leucine zipper protein 1	ENSMUSG00000001089	4.78609	3.99267	3.56662	6.73728	6.29075	6.10347	5.38443	4.23316	5.2614	-0.647991	1.97e-12	NA	NA	-0.468008	4.16e-09
Lxn	latexin	ENSMUSG00000047557	11.2925	11.4105	12.9663	20.5637	18.9863	18.9729	13.7936	10.9189	11.1501	-0.718811	3.47e-10	NA	NA	-0.729902	1.42e-10
Ly6g6e	lymphocyte antigen 6 complex, locus G6E	ENSMUSG00000013766	7.55104	7.08803	7.9984	7.4512	8.91403	8.52414	2.66417	2.83193	2.85658	NA	NA	-1.51605	1.13e-10	-1.70213	5.73e-16
Lypla1	lysophospholipase 1	ENSMUSG00000025903	16.7184	14.5435	14.2709	9.72163	9.87296	10.652	17.1255	16.5278	17.0347	1.18046	2.3e-28	NA	NA	1.20962	8.65e-34
Lyplal1	lysophospholipase-like 1	ENSMUSG00000039246	6.05526	6.36285	6.32098	3.78884	3.5608	3.33291	5.42389	5.22824	6.10057	0.816168	9.57e-08	NA	NA	0.580578	0.00018444
Lysmd3	LysM, putative peptidoglycan-binding, domain containing 3	ENSMUSG00000035840	11.8412	12.6456	10.9555	10.5985	10.5434	9.486	16.5692	15.2947	15.3341	0.278681	0.00040925	0.335959	2.17e-06	0.595725	4.24e-18
Lztfl1	leucine zipper transcription factor-like 1	ENSMUSG00000025245	8.6267	8.36962	8.61603	5.85844	5.73192	5.09641	11.2012	11.1315	11.3569	0.647895	5.91e-11	NA	NA	0.844819	4.13e-19
Mad1l1	MAD1 mitotic arrest deficient 1-like 1	ENSMUSG00000029554	7.56583	8.3731	8.01973	11.4333	10.844	10.891	7.06284	6.57828	6.07187	-0.421524	1.3e-05	-0.443882	0.000131372	-0.885518	2.07e-20
Mad2l1	MAD2 mitotic arrest deficient-like 1	ENSMUSG00000029910	18.58	17.0629	16.904	4.12687	3.50861	4.0546	6.78947	7.03219	6.73747	2.10528	3.61e-113	-1.3933	1.32e-54	0.693037	3e-10
Maf	avian musculoaponeurotic fibrosarcoma oncogene homolog	ENSMUSG00000055435	4.43769	5.10996	4.77717	13.9501	14.063	13.2303	6.47866	6.39389	6.465	-1.46729	6.14e-75	0.350113	0.000149227	-1.13635	7.65e-63
Mafb	v-maf musculoaponeurotic fibrosarcoma oncogene family, protein B (avian)	ENSMUSG00000074622	7.19736	6.62074	6.6345	36.7883	34.2533	34.4655	9.59504	8.0951	8.29313	-2.35662	4.02e-245	NA	NA	-2.1298	1.43e-229
Maff	v-maf musculoaponeurotic fibrosarcoma oncogene family, protein F (avian)	ENSMUSG00000042622	5.62007	5.69707	5.61887	6.73013	6.42352	6.99944	19.3857	18.2948	18.32	NA	NA	1.64716	1.65e-57	1.41101	4.79e-56
Magee1	MAGE family member E1	ENSMUSG00000031227	3.39888	3.89561	4.01678	5.58747	5.44569	6.00742	4.04388	4.39537	3.8918	-0.58857	2.67e-07	NA	NA	-0.55194	1.92e-07
Magohb	mago homolog B, exon junction complex core component	ENSMUSG00000030188	10.2789	10.7239	14.6202	5.28658	4.68674	6.41554	10.3086	9.8662	8.78829	1.02332	1.3e-08	-0.367977	0.0301005	0.636758	0.000295207
Magt1	magnesium transporter 1	ENSMUSG00000031232	46.9461	44.8777	45.4718	24.1988	22.7176	20.4181	39.1183	41.5261	39.3332	1.04084	6.41e-72	-0.286791	5.82e-09	0.735059	9.31e-39
Maip1	matrix AAA peptidase interacting protein 1	ENSMUSG00000025971	4.92075	5.39357	4.95056	4.41125	5.02076	4.37206	5.91507	5.42641	5.26927	0.637514	1.27e-05	NA	NA	0.603655	8.71e-06
Malt1	MALT1 paracaspase	ENSMUSG00000032688	5.4998	4.94365	4.20565	4.07752	3.02053	3.44867	7.5521	7.17502	5.91576	0.456971	6.41e-05	0.383924	0.000212841	0.821657	1.93e-15
Maml1	mastermind like transcriptional coactivator 1	ENSMUSG00000050567	10.5381	9.24467	10.4362	15.9238	14.9718	14.5738	13.298	14.2593	14.929	-0.624659	3.43e-19	0.392717	8.12e-08	NA	NA
Man1a	mannosidase 1, alpha	ENSMUSG00000003746	13.0877	13.2618	12.9933	18.0349	16.4084	15.8933	11.9188	11.6197	11.0259	NA	NA	-0.342962	3.53e-07	-0.613721	2.25e-23
Man1c1	mannosidase, alpha, class 1C, member 1	ENSMUSG00000037306	2.75211	2.84198	2.86365	8.95088	8.14181	8.49198	3.20167	2.40842	3.21167	-1.59401	3.99e-64	NA	NA	-1.64054	3.38e-62
Man2a2	mannosidase 2, alpha 2	ENSMUSG00000038886	22.4584	19.6016	18.0249	31.1856	27.4822	29.4885	17.6085	16.7577	18.1268	-0.566041	4.32e-20	NA	NA	-0.81993	4.11e-58
Manea	mannosidase, endo-alpha	ENSMUSG00000040520	8.59187	7.1591	7.26225	5.55481	5.06125	5.19979	9.83599	8.50084	9.35312	0.53708	5.74e-10	NA	NA	0.716733	1.87e-19
Manf	mesencephalic astrocyte-derived neurotrophic factor	ENSMUSG00000032575	157.093	118.004	175.307	55.0327	56.8339	52.3603	62.5145	77.1371	75.673	1.63216	1.96e-123	-1.10352	9e-67	0.509969	8.94e-15
Mansc1	MANSC domain containing 1	ENSMUSG00000032718	13.8056	13.2784	12.1673	5.97736	5.00916	6.0208	8.09674	6.8625	7.85179	1.22329	5.76e-33	-0.878912	8.89e-19	0.325346	0.00405375
Map1b	microtubule-associated protein 1B	ENSMUSG00000052727	70.1784	64.0637	59.5319	25.4507	24.9991	21.7506	37.1362	34.2206	37.2728	1.43039	3.37e-116	-0.905408	1.41e-63	0.506135	4.27e-20
Map1lc3a	microtubule-associated protein 1 light chain 3 alpha	ENSMUSG00000027602	33.8752	35.6287	37.6818	54.9606	57.174	57.6695	41.0386	38.9579	37.7449	-0.630741	8.81e-17	NA	NA	-0.628703	3.21e-20
Map2	microtubule-associated protein 2	ENSMUSG00000015222	10.3406	9.5684	8.04478	16.7002	15.5969	15.1878	30.1596	27.7494	30.4795	-0.787645	1.8e-29	1.74108	1.83e-146	0.93457	1.41e-55
Map2k1	mitogen-activated protein kinase kinase 1	ENSMUSG00000004936	75.4427	74.0365	75.0238	30.2905	31.8711	31.2896	32.142	32.4982	31.4854	1.2873	1.94e-108	-1.30578	2.19e-133	NA	NA
Map2k2	mitogen-activated protein kinase kinase 2	ENSMUSG00000035027	45.6321	44.6906	41.0242	46.9359	47.0464	54.3582	33.2121	31.9065	29.0179	NA	NA	-0.438768	1.91e-09	-0.639215	1.33e-23
Map2k6	mitogen-activated protein kinase kinase 6	ENSMUSG00000020623	6.1411	6.46883	6.88932	3.78903	3.86019	2.93426	6.00197	6.07359	6.24696	0.900183	2.05e-10	NA	NA	0.717846	2.77e-07
Map3k1	mitogen-activated protein kinase kinase kinase 1	ENSMUSG00000021754	16.3624	14.5106	13.0576	10.5217	10.2534	9.31269	26.136	24.0142	25.211	0.541544	7.34e-15	0.713963	9.77e-31	1.23631	1.05e-110
Map3k11	mitogen-activated protein kinase kinase kinase 11	ENSMUSG00000004054	14.2327	13.9514	13.7993	22.6116	22.9619	23.8916	18.8603	19.8085	19.3549	-0.691759	6.28e-26	0.382691	1.86e-08	-0.327831	5.94e-08
Map3k3	mitogen-activated protein kinase kinase kinase 3	ENSMUSG00000020700	19.1718	15.9027	14.9516	28.3874	28.2396	26.0383	21.5306	18.3093	19.5874	-0.716391	3.9e-22	NA	NA	-0.563066	1.05e-17
Map3k5	mitogen-activated protein kinase kinase kinase 5	ENSMUSG00000071369	26.679	24.5098	24.6519	15.1821	15.1467	13.6094	19.7306	19.8234	19.9043	0.741349	6.46e-34	-0.393484	3.25e-13	0.32884	6.97e-09
Map4k3	mitogen-activated protein kinase kinase kinase kinase 3	ENSMUSG00000024242	9.05872	7.86624	7.99641	13.978	12.8276	13.1133	13.6009	13.3767	13.7155	-0.693682	6.87e-20	0.638684	2.65e-16	NA	NA
Map4k4	mitogen-activated protein kinase kinase kinase kinase 4	ENSMUSG00000026074	100.918	90.2486	85.0875	164.555	150.564	154.934	170.408	158.444	161.063	-0.825917	1.52e-75	0.815234	4.95e-80	NA	NA
Map7d1	MAP7 domain containing 1	ENSMUSG00000028849	16.2127	14.6441	14.8381	36.4681	33.7066	35.7777	16.5699	17.278	18.3174	-1.21661	5.4e-84	NA	NA	-1.08965	3.09e-71
Mapk13	mitogen-activated protein kinase 13	ENSMUSG00000004864	5.48194	6.22612	4.55644	1.3797	0.777535	0.846741	9.19548	13.0824	10.7037	2.31338	3.39e-44	0.948292	1.45e-15	3.2426	1.62e-107
Mapk3	mitogen-activated protein kinase 3	ENSMUSG00000063065	70.9726	73.505	74.912	112.449	116.657	121.976	91.8986	75.8655	89.4345	-0.655278	7.52e-28	NA	NA	-0.531926	8.26e-22
Marchf7	membrane associated ring-CH-type finger 7	ENSMUSG00000026977	19.635	19.594	18.4692	17.2729	14.3997	14.7903	22.1528	24.2118	23.3566	0.360771	2.23e-07	0.280542	6.98e-06	0.622224	3.94e-22
Marchf9	membrane associated ring-CH-type finger 9	ENSMUSG00000040502	8.04042	7.01893	6.76345	12.0977	11.9066	12.4263	9.61884	10.1786	10.0316	-0.717032	3.35e-16	0.354659	0.000222999	-0.380685	8.68e-07
Marcks	myristoylated alanine rich protein kinase C substrate	ENSMUSG00000069662	59.9044	58.4243	62.3112	103.348	99.6401	98.0915	66.353	62.3219	61.0399	-0.681647	1.93e-47	NA	NA	-0.718982	9.53e-69
Marcksl1	MARCKS-like 1	ENSMUSG00000047945	166.566	162.497	174.318	212.842	215.468	213.999	126.26	129.073	126.05	-0.339506	4.39e-11	-0.482484	5.73e-22	-0.840729	8.48e-80
Mark1	MAP/microtubule affinity regulating kinase 1	ENSMUSG00000026620	21.8461	23.0427	21.8295	41.5596	40.1589	39.8756	21.0321	18.5914	18.9743	-0.884493	1.77e-58	NA	NA	-1.16446	8.69e-109
Matn2	matrilin 2	ENSMUSG00000022324	9.4978	9.06757	10.2107	21.7236	20.666	19.5488	9.48327	11.5571	11.8422	-1.08055	3.19e-49	NA	NA	-0.966846	1.41e-35
Matr3	matrin 3	ENSMUSG00000037236	54.4446	49.3609	54.2652	48.1484	37.3471	44.5817	61.6599	70.7357	66.0662	0.771844	3.41e-29	NA	NA	0.964911	3.37e-53
Mbd6	methyl-CpG binding domain protein 6	ENSMUSG00000025409	15.6097	13.1757	12.8329	23.7915	18.1182	23.1409	15.8064	14.9196	14.8974	-0.600975	1.67e-10	NA	NA	-0.585128	6.67e-13
Mblac2	metallo-beta-lactamase domain containing 2	ENSMUSG00000051098	11.7256	11.265	12.2184	7.7673	7.04113	7.63251	15.7227	14.3998	15.2818	0.651649	2.12e-17	0.299526	2.87e-05	0.932388	1.96e-40
Mbnl2	muscleblind like splicing factor 2	ENSMUSG00000022139	46.7002	40.0879	38.7292	36.4787	32.2223	29.5887	58.0391	47.6646	52.4057	0.442364	1.01e-10	NA	NA	0.650178	1.64e-25
Mboat2	membrane bound O-acyltransferase domain containing 2	ENSMUSG00000020646	45.3319	47.6786	44.026	29.1727	27.3728	28.3872	32.5548	29.7985	28.555	0.705344	4.84e-47	-0.666111	6.62e-42	NA	NA
Mcam	melanoma cell adhesion molecule	ENSMUSG00000032135	2.92498	3.32163	3.23308	26.9907	23.51	25.4804	3.86807	3.63046	3.40378	-3.01463	7.6e-215	NA	NA	-2.87623	7.37e-231
Mcm10	minichromosome maintenance 10 replication initiation factor	ENSMUSG00000026669	5.78576	6.14823	6.04045	2.06522	1.97969	1.88152	3.78737	2.87211	3.95832	1.61663	1.69e-41	-0.906314	5.08e-13	0.691874	1.76e-06
Mcm2	minichromosome maintenance complex component 2	ENSMUSG00000002870	29.6376	27.6801	25.9479	11.2299	11.3016	10.4333	14.5847	14.347	14.289	1.33408	3.38e-79	-1.02612	7e-52	0.289005	4.73e-05
Mcm3	minichromosome maintenance complex component 3	ENSMUSG00000041859	25.0502	24.683	24.3935	6.35835	6.65807	6.49533	9.22283	9.30121	9.95012	1.941	9.49e-149	-1.47334	1e-87	0.448424	6.44e-07
Mcm4	minichromosome maintenance complex component 4	ENSMUSG00000022673	20.9958	20.0098	21.3309	6.23797	5.88225	5.58772	8.87546	10.1028	9.94202	1.79278	1.19e-132	-1.19356	4.99e-53	0.579965	3.95e-11
Mcm5	minichromosome maintenance complex component 5	ENSMUSG00000005410	19.5404	19.5932	20.6804	6.58033	6.64644	6.56034	10.6531	10.9258	10.3149	1.61641	6.14e-94	-1.05696	1.83e-43	0.54053	1.53e-10
Mcm6	minichromosome maintenance complex component 6	ENSMUSG00000026355	35.9991	34.8215	36.9185	19.744	17.0013	17.6148	23.7483	25.4115	26.5318	0.984846	2.35e-58	-0.532755	4.46e-19	0.433222	9.78e-13
Mcm7	minichromosome maintenance complex component 7	ENSMUSG00000029730	45.9965	40.2463	42.9854	29.2835	27.7965	28.2881	27.411	28.1162	30.0594	0.683744	4.65e-29	-0.746324	6.69e-31	NA	NA
Mcrip2	MAPK regulated corepressor interacting protein 2	ENSMUSG00000025732	21.1701	23.1515	26.9118	12.6877	13.3836	15.7694	27.3362	24.6792	27.2492	0.763444	1.18e-09	NA	NA	0.794807	2.4e-13
Mctp1	multiple C2 domains, transmembrane 1	ENSMUSG00000021596	15.069	14.9722	13.0015	5.90751	5.70309	5.91217	8.54028	8.30085	7.65746	1.28354	3.73e-63	-0.886328	1.78e-30	0.378313	1.96e-06
Mdfic	MyoD family inhibitor domain containing	ENSMUSG00000041390	128.823	124.696	121.437	78.4707	76.8428	72.5815	101.216	101.825	101.673	0.889654	1.85e-87	-0.392071	4.18e-21	0.478692	8.79e-32
Mdh1	malate dehydrogenase 1, NAD (soluble)	ENSMUSG00000020321	75.4434	79.7638	83.9568	54.3464	55.1403	53.8274	62.2511	65.9756	61.2598	0.60839	1.07e-23	-0.419055	2.82e-12	NA	NA
Mdk	midkine	ENSMUSG00000027239	26.7158	26.8165	27.9715	61.7728	65.5501	66.5838	25.3268	28.0813	24.8911	-1.20542	1.33e-44	NA	NA	-1.39914	2.95e-60
Mdm1	transformed mouse 3T3 cell double minute 1	ENSMUSG00000020212	5.73879	5.50837	5.71021	3.2241	2.66142	2.84998	3.74374	4.55664	2.89026	0.931415	1.12e-11	-0.729251	1.02e-06	NA	NA
Me1	malic enzyme 1, NADP(+)-dependent, cytosolic	ENSMUSG00000032418	46.7351	44.7436	45.3211	40.8119	38.9847	37.5566	78.0668	84.4452	81.3965	0.277045	4.03e-07	0.751024	4.04e-44	1.0092	4.88e-84
Me2	malic enzyme 2, NAD(+)-dependent, mitochondrial	ENSMUSG00000024556	84.566	81.3684	80.6967	167.266	164.972	161.103	186.383	169.156	176.982	-0.996261	2.9e-106	1.03082	8.21e-117	NA	NA
Med10	mediator complex subunit 10	ENSMUSG00000021598	52.3149	57.0059	57.2411	32.5222	39.9666	36.7614	59.8106	61.9718	56.3546	0.589984	1.2e-14	NA	NA	0.404202	2.32e-09
Med13l	mediator complex subunit 13-like	ENSMUSG00000018076	6.84394	6.13605	5.69588	11.204	9.97582	9.67426	9.91533	8.00749	8.63153	-0.712152	4.1e-22	0.40929	2.87e-07	-0.321755	4.43e-06
Med15	mediator complex subunit 15	ENSMUSG00000012114	13.9141	12.0713	12.4541	19.6448	17.9784	18.0829	13.6633	12.0555	12.708	-0.57055	6.85e-15	NA	NA	-0.654838	2.13e-20
Med16	mediator complex subunit 16	ENSMUSG00000013833	14.9275	14.2183	13.6266	21.7234	21.5549	22.1978	16.0275	12.7449	13.9467	-0.592218	8.41e-18	NA	NA	-0.706566	2.19e-24
Med19	mediator complex subunit 19	ENSMUSG00000027080	14.2026	14.6141	14.4641	11.1436	9.05208	8.85369	12.5435	12.7001	11.7391	0.603986	5.07e-09	-0.301116	0.00151114	0.283962	0.00680164
Med21	mediator complex subunit 21	ENSMUSG00000030291	27.4968	27.4958	20.5021	16.384	19.2959	17.9424	25.9598	24.2596	31.3654	0.699704	2.92e-11	NA	NA	0.534192	7.83e-07
Med31	mediator complex subunit 31	ENSMUSG00000020801	9.87511	11.1427	10.7863	5.63607	7.22713	5.14398	8.60209	8.09963	7.72858	0.889703	1.25e-08	-0.545141	0.000123756	0.326828	0.0451371
Mef2a	myocyte enhancer factor 2A	ENSMUSG00000030557	25.2654	22.7809	21.4989	21.5698	20.8635	20.0829	37.2966	31.877	33.576	NA	NA	0.498726	1.94e-15	0.724898	2.63e-37
Mef2c	myocyte enhancer factor 2C	ENSMUSG00000005583	7.22262	9.36398	8.45399	7.83719	7.58572	7.25133	4.99815	3.39505	4.10047	0.264606	0.00281597	-1.02874	1.39e-26	-0.78295	4e-16
Mef2d	myocyte enhancer factor 2D	ENSMUSG00000001419	24.0901	22.0981	21.1788	35.9264	33.0258	32.824	28.9743	24.1042	25.5478	-0.622233	2.56e-25	NA	NA	-0.474293	5.54e-18
Meg3	maternally expressed 3	ENSMUSG00000021268	34.5193	40.4863	40.6357	15.162	9.38221	12.8321	6.15568	5.45847	4.95258	1.26538	0.00350919	-2.47694	1.46e-08	-1.23517	4.43e-14
Megf9	multiple EGF-like-domains 9	ENSMUSG00000039270	3.62737	3.58809	2.90943	4.37662	4.18103	3.56505	7.09294	6.93441	7.64511	NA	NA	1.05172	6.68e-31	0.843393	4.67e-27
Meis2	Meis homeobox 2	ENSMUSG00000027210	3.57225	3.21003	2.77158	3.49886	3.46026	3.46085	5.57776	5.29461	7.85842	NA	NA	0.706763	9.51e-06	0.643518	8.47e-07
Meis3	Meis homeobox 3	ENSMUSG00000041420	3.30396	3.47343	3.4365	12.3864	11.8291	13.2148	6.64195	6.89358	6.25665	-1.8524	2.48e-44	0.873321	1.82e-08	-0.998392	6.27e-19
Melk	maternal embryonic leucine zipper kinase	ENSMUSG00000035683	6.40538	5.96113	6.70537	1.6465	1.54349	1.5356	2.05262	2.00986	1.98451	2.03109	2.9e-52	-1.66647	1.27e-33	0.345775	0.0433922
Mertk	MER proto-oncogene tyrosine kinase	ENSMUSG00000014361	2.12897	1.75779	1.98837	6.56494	6.12795	5.84604	7.08436	6.01031	5.34074	-1.63285	6.29e-46	1.53762	1e-32	NA	NA
Mest	mesoderm specific transcript	ENSMUSG00000051855	7.17977	6.77974	5.64981	28.8608	24.4368	25.6527	7.7098	6.65743	6.93302	-1.93585	2.13e-88	NA	NA	-1.87671	2.64e-106
Metap1d	methionyl aminopeptidase type 1D (mitochondrial)	ENSMUSG00000041921	5.97823	4.61695	5.67537	6.81059	6.01259	7.26407	4.45531	4.80219	3.83465	-0.343522	0.0185768	-0.426925	0.00898234	-0.789476	1.19e-07
Metrn	meteorin, glial cell differentiation regulator	ENSMUSG00000002274	11.1403	12.2452	12.4073	5.07057	5.64771	6.73719	5.13267	5.98832	5.09106	1.22523	1.55e-21	-1.23133	2.44e-21	NA	NA
Mettl24	methyltransferase like 24	ENSMUSG00000045555	9.02229	8.01093	9.14605	5.88433	7.13617	7.42459	16.1114	17.4514	17.4037	0.397156	0.00186409	0.875857	4.53e-16	1.25403	8.06e-32
Mettl7a1	methyltransferase like 7A1	ENSMUSG00000054619	3.49471	3.01216	2.05002	7.06743	6.4984	6.81474	4.27519	3.47232	3.26474	-1.11322	5.43e-11	NA	NA	-0.834885	1.12e-08
Mex3a	mex3 RNA binding family member A	ENSMUSG00000074480	15.3293	14.5071	14.0078	28.261	24.9754	26.0236	16.2673	14.3725	16.1806	-0.825508	4.5e-46	NA	NA	-0.839233	2.58e-49
Mex3b	mex3 RNA binding family member B	ENSMUSG00000057706	5.90873	6.93086	5.57621	25.5993	25.7955	27.4704	14.191	13.7311	13.5065	-2.09666	4.08e-131	1.10734	4.72e-32	-1.00861	6.32e-54
Mex3c	mex3 RNA binding family member C	ENSMUSG00000037253	147.217	144.208	143.556	43.9585	48.5156	45.8665	95.647	94.3429	94.5048	1.62476	5.57e-193	-0.682024	4.85e-65	0.923919	1.19e-72
Mex3d	mex3 RNA binding family member D	ENSMUSG00000048696	22.3246	21.8457	22.2275	39.5201	41.4131	40.5265	26.953	23.7443	22.6096	-0.859431	3.13e-44	NA	NA	-0.826971	3.48e-40
Mfap2	microfibrillar-associated protein 2	ENSMUSG00000060572	68.0417	78.9522	80.8212	99.9798	99.2649	106.906	32.7157	35.967	34.4282	-0.399998	1.78e-07	-1.23677	4.21e-48	-1.65517	2.84e-126
Mfap4	microfibrillar-associated protein 4	ENSMUSG00000042436	1.9897	1.98688	1.92853	10.737	9.81268	9.58645	1.71765	1.54655	1.83775	-2.39828	1.8e-51	NA	NA	-2.76351	3.9e-63
Mfhas1	malignant fibrous histiocytoma amplified sequence 1	ENSMUSG00000070056	2.35404	2.29673	2.18157	5.6017	5.37155	5.54202	3.94185	4.28352	3.92845	-1.19842	7.72e-36	0.656902	1.26e-09	-0.559966	1.59e-11
Mfsd4b4	major facilitator superfamily domain containing 4B4	ENSMUSG00000096687	8.83029	8.12459	8.98623	6.154	4.76322	5.8178	8.49268	7.54284	7.43888	0.721191	2.57e-13	-0.298046	0.00184224	0.404256	5.17e-05
Mfsd6	major facilitator superfamily domain containing 6	ENSMUSG00000041439	2.707	3.04148	2.73456	6.798	6.26099	5.94194	5.13643	5.23141	5.18051	-1.15139	9.16e-30	0.805471	3.33e-13	-0.364833	1.8e-05
Mgat5	mannoside acetylglucosaminyltransferase 5	ENSMUSG00000036155	11.3686	10.2225	9.71624	4.73682	4.72186	4.25114	9.00642	8.73733	9.15003	1.19464	2.08e-59	-0.273313	3.5e-05	0.902254	1.32e-40
Mgll	monoglyceride lipase	ENSMUSG00000033174	0.470414	0.733242	0.727069	10.4159	9.41147	9.43039	0.892866	0.791016	1.16936	-4.25181	1.17e-134	0.74372	0.010842	-3.53145	4.64e-143
Mgp	matrix Gla protein	ENSMUSG00000030218	29.5812	33.7414	35.8421	106.826	113.258	111.116	39.4648	43.636	40.4493	-1.73472	1.59e-92	NA	NA	-1.5318	1.45e-94
Mical1	microtubule associated monooxygenase, calponin and LIM domain containing 1	ENSMUSG00000019823	5.15894	6.90514	5.56142	15.7661	16.7852	16.6463	7.23044	8.39141	7.6018	-1.53105	4.28e-59	0.431416	0.000135108	-1.11862	1.62e-41
Mical2	microtubule associated monooxygenase, calponin and LIM domain containing 2	ENSMUSG00000038244	26.898	24.505	23.7892	21.3583	18.7326	18.3843	13.9226	12.5589	12.7913	0.388375	2.25e-12	-1.03308	1.13e-69	-0.663574	2.86e-31
Micall1	microtubule associated monooxygenase, calponin and LIM domain containing -like 1	ENSMUSG00000033039	7.54233	6.77481	6.75659	12.1805	10.9519	10.9459	8.89802	8.34139	9.43688	-0.774998	3.82e-15	0.294243	0.00480337	-0.500135	4.08e-10
Mid1ip1	Mid1 interacting protein 1 (gastrulation specific G12-like (zebrafish))	ENSMUSG00000008035	102.059	104.652	100.92	35.8482	36.3269	36.4425	50.4222	46.8878	46.4074	1.66635	2.96e-180	-1.20644	6.97e-87	0.441296	6.71e-11
Mier1	MEIR1 treanscription regulator	ENSMUSG00000028522	23.0703	21.8949	20.2786	16.5496	15.732	14.2575	27.0254	24.4698	25.504	0.540787	2.88e-17	NA	NA	0.69499	1.25e-31
Mis12	MIS12 kinetochore complex component	ENSMUSG00000040599	12.4013	12.5754	11.6542	7.65914	7.55706	6.85037	10.1997	10.1825	10.0601	0.768871	4.28e-18	-0.352616	5.83e-05	0.397333	5.29e-06
Mis18a	MIS18 kinetochore protein A	ENSMUSG00000022978	10.3663	12.2571	12.8767	4.43017	4.69114	5.97077	7.12252	9.05372	9.00424	1.22791	4.83e-17	-0.605513	8.67e-06	0.602774	0.000116702
Mki67	antigen identified by monoclonal antibody Ki 67	ENSMUSG00000031004	14.967	13.6268	11.8244	1.88889	1.99963	1.71453	4.13416	3.81242	3.64295	2.85865	3.72e-251	-1.88668	4.67e-129	0.953295	9.3e-27
Mkks	McKusick-Kaufman syndrome	ENSMUSG00000027274	6.38506	6.65892	6.44802	5.02637	5.46525	4.56209	7.72761	6.65996	7.22803	0.367384	0.0254065	NA	NA	0.589914	0.00016978
Mkx	mohawk homeobox	ENSMUSG00000061013	14.0556	13.8435	15.7998	9.27447	9.62641	8.57742	10.1556	9.58663	9.39172	0.672138	1.17e-17	-0.6542	9.19e-17	NA	NA
Mlec	malectin	ENSMUSG00000048578	75.2664	71.8309	69.4033	46.6463	45.3249	45.1717	60.1777	57.6123	57.9825	0.666862	1.45e-48	-0.384726	1.28e-19	0.263264	3.64e-11
Mlf1	myeloid leukemia factor 1	ENSMUSG00000048416	37.2818	37.5005	39.5692	60.4915	66.6992	62.0592	97.7265	103.821	96.401	-0.717937	1.26e-21	1.29989	3.88e-79	0.563215	9.11e-19
Mlh1	mutL homolog 1	ENSMUSG00000032498	7.59009	7.85678	7.33355	4.72522	4.36962	5.24184	6.048	5.64458	6.33342	0.754268	1.42e-10	-0.452758	5.84e-05	0.282346	0.021277
Mllt6	myeloid/lymphoid or mixed-lineage leukemia; translocated to, 6	ENSMUSG00000038437	12.353	11.0383	10.7711	28.1292	23.6584	25.4588	24.9605	23.2435	21.9741	-1.15672	3.99e-74	0.951089	1.88e-57	NA	NA
Mlycd	malonyl-CoA decarboxylase	ENSMUSG00000074064	8.70264	9.56132	8.59973	12.7772	14.2924	13.6775	11.7928	13.6782	11.7324	-0.612974	6.1e-10	0.37404	0.000443576	NA	NA
Mmab	methylmalonic aciduria (cobalamin deficiency) cblB type homolog (human)	ENSMUSG00000029575	8.77989	8.38761	9.17593	5.94078	5.51267	5.17521	6.06189	4.76394	5.05862	0.672018	3.14e-12	-0.808017	3.69e-14	NA	NA
Mmachc	methylmalonic aciduria cblC type, with homocystinuria	ENSMUSG00000028690	5.69794	5.09994	5.09155	2.95107	2.76021	3.39837	4.01682	3.24757	4.40473	0.801519	2.41e-08	-0.500629	0.00125761	NA	NA
Mmgt1	membrane magnesium transporter 1	ENSMUSG00000061273	8.02891	7.71074	7.50055	5.17179	5.022	4.88201	6.6226	5.99903	6.20605	0.62363	5.59e-13	-0.400935	5.92e-06	NA	NA
Mmp11	matrix metallopeptidase 11	ENSMUSG00000000901	161.78	157.671	157.343	416.171	407.04	412.16	340.396	333.532	325.406	-1.36663	2.43e-218	0.990839	1.36e-144	-0.394634	1.26e-26
Mmp14	matrix metallopeptidase 14 (membrane-inserted)	ENSMUSG00000000957	100.121	101.87	100.015	228.677	216.724	217.092	101.028	85.014	85.8517	-1.0923	1.79e-135	NA	NA	-1.34101	3.05e-149
Mmp15	matrix metallopeptidase 15	ENSMUSG00000031790	3.23311	3.32098	3.13763	8.20194	7.94263	7.57334	4.23058	4.04133	3.7314	-1.26818	5.48e-45	NA	NA	-1.07779	6.81e-39
Mmp2	matrix metallopeptidase 2	ENSMUSG00000031740	8.08661	7.60401	6.27406	32.6964	29.6707	32.5317	10.9811	9.93709	11.0857	-2.09705	2.36e-142	0.465595	6.79e-06	-1.64997	4.31e-122
Mmp23	matrix metallopeptidase 23	ENSMUSG00000029061	37.538	37.7734	40.676	17.1559	18.0733	17.7073	41.7419	39.1872	39.2378	1.21182	1.36e-47	NA	NA	1.17052	4.38e-55
Mms22l	MMS22-like, DNA repair protein	ENSMUSG00000045751	5.85646	6.53063	5.51857	1.60588	2.09832	1.60524	3.12869	3.45086	3.79743	1.65924	8.1e-42	-0.945727	2.61e-14	0.694095	1.44e-06
Mob3a	MOB kinase activator 3A	ENSMUSG00000003348	7.69414	7.05063	6.74431	11.448	10.983	11.3228	9.29199	7.70545	9.8457	-0.626515	1.4e-11	NA	NA	-0.398326	5.04e-05
Mob3c	MOB kinase activator 3C	ENSMUSG00000028709	3.12391	3.00821	2.92186	5.72152	5.91605	5.34168	4.64238	4.4807	4.68371	-0.919748	1.64e-13	0.500556	0.000279633	-0.437828	7.25e-05
Morn4	MORN repeat containing 4	ENSMUSG00000049670	6.92241	6.61141	6.60475	3.55495	3.19673	3.81661	5.55228	4.82769	5.19933	0.927256	2.11e-11	-0.453042	0.000900758	0.455252	0.0018331
Mos	Moloney sarcoma oncogene	ENSMUSG00000078365	7.16795	6.69949	8.23053	8.40258	9.99126	9.61424	15.2335	14.9088	14.9608	-0.339316	0.015092	0.943666	4.35e-14	0.585853	9.03e-08
Mov10	Mov10 RISC complex RNA helicase	ENSMUSG00000002227	30.5895	29.1553	27.9643	18.8746	16.5369	18.2562	31.4491	31.407	31.1483	0.755909	7.78e-34	NA	NA	0.724372	2.48e-35
Mpg	N-methylpurine-DNA glycosylase	ENSMUSG00000020287	8.51738	7.90657	8.91	10.9918	8.75224	9.00957	4.84093	5.27682	3.7915	NA	NA	-0.639188	0.000248785	-0.901672	1.31e-08
Mphosph8	M-phase phosphoprotein 8	ENSMUSG00000079184	31.7482	34.5793	35.4606	23.3204	21.1981	19.0205	28.3012	26.0454	23.7685	0.677877	3.08e-19	-0.471175	2.26e-10	NA	NA
Mpp3	membrane protein, palmitoylated 3 (MAGUK p55 subfamily member 3)	ENSMUSG00000052373	3.30803	4.3936	4.06496	9.27299	6.04016	8.56137	6.91379	8.14627	6.99204	-0.970735	3.71e-12	0.767424	3.97e-09	NA	NA
Mprip	myosin phosphatase Rho interacting protein	ENSMUSG00000005417	60.3453	55.777	49.1607	106.101	86.8697	97.3922	78.1306	76.715	65.8896	-0.88761	2.42e-73	0.353613	7.94e-15	-0.552972	1.56e-38
Mpzl1	myelin protein zero-like 1	ENSMUSG00000026566	49.6855	48.4632	46.7144	58.8486	57.2688	55.5249	40.6481	41.1442	40.5611	NA	NA	-0.328795	8.92e-09	-0.591751	4.84e-30
Mrc2	mannose receptor, C type 2	ENSMUSG00000020695	7.18801	7.2007	6.51544	12.9931	11.9488	12.4546	4.34985	4.57557	4.85183	-0.826626	2.28e-33	-0.674573	1.03e-14	-1.51949	1.56e-100
Mre11a	MRE11A homolog A, double strand break repair nuclease	ENSMUSG00000031928	6.47907	6.76122	6.61479	4.691	3.90198	4.28086	5.24763	5.09875	5.40627	0.633514	3.98e-13	-0.398628	4.96e-06	NA	NA
Mreg	melanoregulin	ENSMUSG00000039395	1.36954	1.29144	1.74629	6.96806	6.66477	6.45421	2.13046	1.88712	1.68822	-2.0985	4.15e-39	NA	NA	-1.83107	4.12e-37
Mro	maestro	ENSMUSG00000064036	17.1542	16.8962	17.9317	13.0906	10.7526	11.3369	15.5672	15.6398	14.0234	0.587284	2.57e-11	-0.293555	0.000906696	0.274845	0.00200199
Mrpl1	mitochondrial ribosomal protein L1	ENSMUSG00000029486	6.53395	6.30142	6.26745	4.50962	4.05308	4.08433	6.49665	5.57069	5.2413	0.584964	4.01e-08	NA	NA	0.347519	0.0014036
Mrpl13	mitochondrial ribosomal protein L13	ENSMUSG00000022370	25.5152	31.0108	31.7917	17.3696	19.862	19.1577	23.5274	24.1003	25.7885	0.642033	1.14e-09	-0.318276	0.00168531	0.30537	0.00116111
Mrpl14	mitochondrial ribosomal protein L14	ENSMUSG00000023939	44.1182	58.4088	59.719	35.8025	42.1684	44.5345	44.9145	41.4055	37.9962	0.587303	5.8e-08	-0.482019	4.84e-06	NA	NA
Mrpl18	mitochondrial ribosomal protein L18	ENSMUSG00000057388	23.0336	25.0087	25.6489	19.08	20.0493	16.6282	20.5027	24.3445	19.482	0.654245	1.13e-09	-0.402662	0.000454077	NA	NA
Mrpl22	mitochondrial ribosomal protein L22	ENSMUSG00000020514	20.9965	25.025	23.0279	13.5938	15.894	14.5087	22.1317	21.3074	19.6337	0.689062	2.4e-08	NA	NA	0.409416	0.000683461
Mrpl32	mitochondrial ribosomal protein L32	ENSMUSG00000015672	7.14493	7.1406	8.57395	4.83726	4.15451	4.64688	7.76376	6.76298	6.52005	0.7366	2.74e-11	-0.281775	0.0101158	0.435991	4.14e-05
Mrpl33	mitochondrial ribosomal protein L33	ENSMUSG00000106918	35.2376	54.8233	47.3858	22.6771	23.9192	22.8352	33.8681	42.1053	36.8491	0.92945	2.09e-20	-0.522206	6.11e-08	0.388681	2.64e-05
Mrpl41	mitochondrial ribosomal protein L41	ENSMUSG00000036850	27.7051	29.0161	32.5958	17.22	21.4267	18.5719	20.2534	23.7664	21.5249	0.632465	5.28e-08	-0.533853	1.99e-06	NA	NA
Mrpl50	mitochondrial ribosomal protein L50	ENSMUSG00000044018	17.9393	17.2587	16.9498	10.2385	10.7331	10.9167	15.7617	15.4645	15.4896	0.702149	5.03e-16	NA	NA	0.446877	1.59e-07
Mrps18b	mitochondrial ribosomal protein S18B	ENSMUSG00000024436	11.3513	10.932	11.9443	14.0403	13.4889	13.1838	10.5319	10.5274	10.9151	NA	NA	-0.38825	0.0217176	-0.638517	1.21e-05
Mrps18c	mitochondrial ribosomal protein S18C	ENSMUSG00000016833	24.9423	26.9595	28.6017	15.1443	17.0745	17.5994	19.4713	22.7773	24.0396	0.638318	7.42e-08	-0.346721	0.0037941	0.272694	0.0234065
Mrps22	mitochondrial ribosomal protein S22	ENSMUSG00000032459	15.5814	16.0901	18.0044	10.6042	11.5429	9.27818	16.3768	17.0079	14.0759	0.675454	5.24e-09	NA	NA	0.48452	1.93e-05
Mrps30	mitochondrial ribosomal protein S30	ENSMUSG00000021731	17.0081	17.7116	17.4137	15.3211	15.7773	14.8842	15.7765	16.3075	16.0584	0.71157	3.02e-14	-0.388253	4.57e-05	0.304435	0.00150893
Mrps9	mitochondrial ribosomal protein S9	ENSMUSG00000060679	27.9498	31.4603	31.3516	17.3819	18.3484	21.007	24.2602	25.3493	24.1332	0.695256	3.27e-14	-0.398514	2.15e-06	0.278277	0.00123327
Mrrf	mitochondrial ribosome recycling factor	ENSMUSG00000026887	3.01673	3.49865	3.69763	5.69527	5.39184	5.47283	5.6697	6.16113	5.42964	-0.675238	5.18e-07	0.652351	4.94e-06	NA	NA
Mrtfa	myocardin related transcription factor A	ENSMUSG00000042292	8.63399	8.1276	6.70156	12.8205	11.8712	12.8997	10.0956	8.37669	9.04255	-0.759641	4.11e-20	NA	NA	-0.580236	7.17e-16
Msh6	mutS homolog 6	ENSMUSG00000005370	20.5481	20.3046	21.3428	12.7633	12.9717	11.643	17.4147	17.7058	18.3022	0.727535	1.3e-27	-0.297286	2.43e-06	0.411411	1.75e-10
Msi1	musashi RNA-binding protein 1	ENSMUSG00000054256	15.6695	13.1928	13.6594	23.8243	21.5313	24.0881	20.3855	18.0951	20.1807	-0.668434	1.63e-19	0.335127	1.43e-05	-0.352212	2.29e-08
Msi2	musashi RNA-binding protein 2	ENSMUSG00000069769	29.9152	25.3381	23.5013	15.2385	14.6836	14.9223	19.5105	17.326	16.9923	0.898603	4e-39	-0.648072	1.44e-19	NA	NA
Msmo1	methylsterol monoxygenase 1	ENSMUSG00000031604	38.5561	38.7826	40.3619	7.77719	7.67991	7.15581	22.4711	23.2064	22.937	2.36222	1.79e-197	-0.862553	1.71e-36	1.48085	7.71e-71
Msn	moesin	ENSMUSG00000031207	30.7201	28.0448	28.0646	44.7463	40.7196	41.195	26.4172	25.9276	25.7409	-0.540587	1.09e-23	NA	NA	-0.783378	2.16e-58
Msrb1	methionine sulfoxide reductase B1	ENSMUSG00000075705	11.8597	14.0942	12.9297	21.3597	23.1336	21.0899	14.53	17.1081	15.5026	-0.731936	3.75e-11	NA	NA	-0.600254	1.48e-08
Msrb2	methionine sulfoxide reductase B2	ENSMUSG00000023094	9.90596	11.1638	11.1351	9.07436	9.71193	9.48473	14.6015	15.3964	15.6953	NA	NA	0.440589	0.000238365	0.599083	6.03e-08
Msrb3	methionine sulfoxide reductase B3	ENSMUSG00000051236	1.64342	1.61041	1.64562	6.75067	6.05016	6.38277	2.93469	2.3689	2.51759	-1.93688	5.86e-57	0.559826	0.000503702	-1.39774	1.87e-37
mt-Atp6	NA	ENSMUSG00000064357	2106.47	2080.7	2136.09	1242.38	1218.76	1083.83	2133.77	1616.5	1810.8	0.615764	5.89e-07	NA	NA	NA	NA
mt-Atp8	NA	ENSMUSG00000064356	1427.48	1324.14	1330.39	765.608	689.813	589.591	1442.96	992.023	1208.39	0.974828	0.000291075	-0.59544	0.0362662	NA	NA
mt-Co1	NA	ENSMUSG00000064351	5032.78	5368.56	5233.32	3080.37	3065.38	3025.85	4971.97	3985.49	4438.22	0.767051	9.55e-68	-0.282824	1.11e-06	0.465499	2.63e-17
mt-Cytb	NA	ENSMUSG00000064370	1920.99	2026.12	2018.72	1172.91	1163.35	1137.66	1777.39	1326	1542.71	0.777004	3.91e-63	-0.440598	0.00010348	0.317708	0.00354928
mt-Nd3	NA	ENSMUSG00000064360	278.627	301.244	333.961	156.555	175.562	174.942	270.225	205.042	236.107	1.08393	4.91e-07	-0.620074	0.00437283	0.444822	0.0468633
mt-Nd4	NA	ENSMUSG00000064363	1115.97	1133.11	1096.14	629.29	601.18	574.468	1092.72	765.102	918.831	0.753498	9.8e-62	-0.432082	0.0258393	NA	NA
mt-Nd4l	NA	ENSMUSG00000065947	576.624	521.639	511.878	415.11	394.855	351.676	528.57	335.924	429.591	NA	NA	NA	NA	-0.75883	0.0016431
mt-Nd5	NA	ENSMUSG00000064367	891.462	914.254	914.886	604.701	571.087	555.904	799.76	675.613	744.835	0.643793	1.1e-49	-0.371074	1.48e-13	NA	NA
mt-Nd6	NA	ENSMUSG00000064368	969.043	1071.94	1117.56	634.843	589.807	533.963	848.916	891.996	836.83	0.86325	2.81e-36	-0.385949	1.02e-10	0.458486	4.08e-16
Mtbp	Mdm2, transformed 3T3 cell double minute p53 binding protein	ENSMUSG00000022369	6.12142	6.19941	5.321	3.15965	2.49307	2.2741	3.9237	3.84994	3.67047	1.26518	1.6e-19	-0.708689	3.37e-08	0.537562	0.000209066
Mtch1	mitochondrial carrier 1	ENSMUSG00000024012	84.6539	88.5655	83.4504	111.136	117.252	112.035	79.2406	90.2133	76.0527	-0.426167	4.96e-15	NA	NA	-0.592945	1.55e-31
Mtcl1	microtubule crosslinking factor 1	ENSMUSG00000052105	30.0318	28.2392	26.7454	11.6469	11.6698	11.307	16.5286	17.0851	18.0555	1.30204	1.25e-119	-0.8012	5.1e-47	0.481998	2.82e-18
Mtf2	metal response element binding transcription factor 2	ENSMUSG00000029267	13.9945	15.1903	14.1462	10.1934	11.875	10.2458	14.4302	13.2665	14.9611	0.69313	3.16e-18	NA	NA	0.560946	1.42e-13
Mtfp1	mitochondrial fission process 1	ENSMUSG00000004748	6.71023	7.58161	7.62944	3.07697	2.89136	2.99632	4.69273	5.00638	4.87383	1.29527	1.19e-15	-0.695683	1.43e-05	0.580611	0.000795131
Mthfd1l	methylenetetrahydrofolate dehydrogenase (NADP+ dependent) 1-like	ENSMUSG00000040675	13.9631	14.754	14.4693	5.83627	5.42398	5.12235	6.59786	6.4071	7.02639	1.41413	6.05e-65	-1.1744	1.12e-44	NA	NA
Mthfd2	methylenetetrahydrofolate dehydrogenase (NAD+ dependent), methenyltetrahydrofolate cyclohydrolase	ENSMUSG00000005667	25.6933	24.3911	26.9447	4.9641	4.50772	5.55643	12.8835	10.6662	12.6556	2.42796	9.62e-138	-1.15605	3.19e-37	1.25282	9.01e-27
Mthfs	5, 10-methenyltetrahydrofolate synthetase	ENSMUSG00000066442	5.49385	5.50556	7.86918	4.86507	5.84323	4.91153	6.24761	7.66632	7.44679	NA	NA	NA	NA	0.760887	0.0184917
Mthfsl	5, 10-methenyltetrahydrofolate synthetase-like	ENSMUSG00000079427	10.563	8.92923	9.12159	8.97826	7.91839	5.5185	11.1779	11.1576	7.98385	0.601265	0.00167535	NA	NA	0.491148	0.013943
Mtif2	mitochondrial translational initiation factor 2	ENSMUSG00000020459	11.5582	10.8514	11.8083	7.11342	6.5947	7.1152	11.0502	10.2192	10.3983	0.773345	4.16e-18	-0.338755	0.000172873	0.41576	3.69e-06
Mtmr14	myotubularin related protein 14	ENSMUSG00000030269	31.0517	30.2506	29.7398	47.3262	50.7858	50.5856	57.2732	56.5385	55.5308	-0.683488	3.81e-25	0.813246	8.2e-48	NA	NA
Mtrex	Mtr4 exosome RNA helicase	ENSMUSG00000016018	21.4891	19.1007	19.8092	13.5425	12.5867	12.9016	17.2536	18.0546	18.3643	0.732334	4.08e-25	-0.283199	5.25e-05	0.430322	3.9e-11
Mtrr	5-methyltetrahydrofolate-homocysteine methyltransferase reductase	ENSMUSG00000034617	8.53914	7.88722	7.04008	5.89487	5.57792	4.91946	7.24367	6.87888	6.37531	0.707555	7.72e-13	-0.305748	0.00247682	0.382761	8.63e-05
Mtss1	MTSS I-BAR domain containing 1	ENSMUSG00000022353	6.88102	6.31594	6.0987	11.8805	11.3682	11.5804	8.76416	7.09998	8.54162	-0.810789	1.35e-27	NA	NA	-0.605338	3.72e-16
Mtss2	MTSS I-BAR domain containing 2	ENSMUSG00000033763	11.9614	11.086	10.5944	19.1161	17.6338	18.4767	15.0708	14.0939	15.963	-0.68003	9.04e-25	0.340118	3.14e-06	-0.358603	1.15e-08
Mttp	microsomal triglyceride transfer protein	ENSMUSG00000028158	5.5839	4.66083	5.74929	3.73184	3.64289	3.35493	5.79933	6.99895	6.53625	0.712293	2.12e-08	NA	NA	0.843607	5.65e-13
Mturn	maturin, neural progenitor differentiation regulator homolog (Xenopus)	ENSMUSG00000038065	9.18438	7.81878	7.64988	22.8388	20.0796	21.3015	15.9644	13.9756	15.3686	-1.32449	1.85e-73	0.77415	7.24e-22	-0.569044	1.82e-20
Mtus1	mitochondrial tumor suppressor 1	ENSMUSG00000045636	9.11586	9.26187	8.09659	14.4088	13.2091	13.9264	17.7907	15.1783	16.5443	-0.644753	5.51e-22	0.858666	4.2e-36	NA	NA
Mtx3	metaxin 3	ENSMUSG00000021704	7.31495	7.00664	6.30553	3.94596	2.62486	3.04169	4.96294	5.27687	4.04801	1.12657	5.68e-26	-0.554551	5.12e-09	0.553235	2.93e-06
Mvd	mevalonate (diphospho) decarboxylase	ENSMUSG00000006517	9.44852	8.31093	10.164	4.93384	4.6543	4.73495	3.62802	4.12019	3.66478	0.959638	3.45e-14	-1.34813	4.37e-20	-0.40732	0.00686674
Mvk	mevalonate kinase	ENSMUSG00000041939	8.92967	9.97274	9.7439	5.20408	5.49621	4.87621	5.18436	5.68605	5.96341	0.903104	1.28e-12	-0.864193	2.05e-10	NA	NA
Mvp	major vault protein	ENSMUSG00000030681	6.83834	5.39232	6.56794	16.9518	17.2109	17.6762	14.8449	14.8228	15.1943	-1.44838	1.39e-46	1.18087	1.12e-29	-0.285809	0.000142654
Mxd1	MAX dimerization protein 1	ENSMUSG00000001156	3.60591	3.26316	3.59771	6.14572	5.59034	6.1539	5.35646	5.89105	4.80976	-0.773719	1.36e-14	0.548857	1.66e-06	NA	NA
Mxd3	Max dimerization protein 3	ENSMUSG00000021485	5.87997	6.96209	6.49007	1.44311	1.3799	1.36409	2.08822	2.58348	2.5461	2.22959	7.12e-30	-1.59651	6.71e-16	0.613154	0.0178914
Mxra7	matrix-remodelling associated 7	ENSMUSG00000020814	7.50976	8.00685	7.93492	17.537	17.866	18.0959	12.3266	11.2762	11.9676	-1.09756	1.05e-28	0.507301	5.48e-06	-0.609531	7.79e-12
Mxra8	matrix-remodelling associated 8	ENSMUSG00000029070	5.93952	7.13604	7.67762	37.5467	37.2636	37.9093	11.4304	11.2129	10.9615	-2.4558	2.72e-161	0.634643	7.65e-08	-1.84235	1.77e-137
Mybpc3	myosin binding protein C, cardiac	ENSMUSG00000002100	9.45939	9.20337	10.05	3.50325	2.70775	2.79058	8.35329	10.204	8.99028	1.70862	3.27e-67	NA	NA	1.51369	2.5e-49
Myc	myelocytomatosis oncogene	ENSMUSG00000022346	41.3202	42.2394	42.8367	70.085	66.471	69.2013	71.4057	67.1124	66.5975	-0.690487	4.61e-34	0.613116	2.04e-27	NA	NA
Mycl	v-myc avian myelocytomatosis viral oncogene lung carcinoma derived	ENSMUSG00000028654	84.7429	79.6745	80.9265	5.60608	5.91109	6.02832	21.5102	20.852	19.3412	3.80225	0	-2.07978	0	1.70392	5.43e-115
Mycn	v-myc avian myelocytomatosis viral related oncogene, neuroblastoma derived	ENSMUSG00000037169	28.8325	28.6733	26.8856	7.32396	6.49281	7.16567	8.51856	8.34235	8.35615	2.03197	2.09e-156	-1.82927	1.3e-124	NA	NA
Myd88	myeloid differentiation primary response gene 88	ENSMUSG00000032508	5.30229	5.29449	5.55909	9.49649	8.65656	9.04951	6.34367	6.48566	7.82528	-0.598753	2.68e-06	NA	NA	-0.452122	0.000359314
Myef2	myelin basic protein expression factor 2, repressor	ENSMUSG00000027201	46.6683	51.6465	43.6568	20.8881	15.8415	15.5019	31.6972	36.435	31.9177	1.34349	3.75e-90	-0.627093	4.66e-25	0.697387	4.79e-25
Myg1	melanocyte proliferating gene 1	ENSMUSG00000001285	24.208	27.2962	26.5355	17.9715	17.8439	19.3671	20.7024	21.4163	20.5901	0.604831	1.2e-10	-0.469243	4.69e-07	NA	NA
Myh9	myosin, heavy polypeptide 9, non-muscle	ENSMUSG00000022443	32.6526	31.5582	29.1931	51.2541	47.1655	47.4261	31.0169	31.673	32.7356	-0.624827	1.22e-35	NA	NA	-0.689687	3.96e-54
Myl9	myosin, light polypeptide 9, regulatory	ENSMUSG00000067818	21.3241	20.3514	21.8316	23.3357	23.2006	26.3828	14.3933	13.8127	17.7033	NA	NA	-0.548796	2.4e-06	-0.727741	3.13e-11
Mylip	myosin regulatory light chain interacting protein	ENSMUSG00000038175	5.98752	6.11626	5.28928	28.6615	27.6016	27.5835	16.0949	14.6764	14.2209	-2.26489	1.12e-181	1.28379	1.09e-43	-1.00087	3.74e-59
Mylk	myosin, light polypeptide kinase	ENSMUSG00000022836	3.10066	3.10079	2.91481	10.3684	9.92281	9.2996	5.9477	5.3128	5.51125	-1.68973	1.09e-93	0.85603	1.92e-19	-0.852869	4.1e-32
Myo10	myosin X	ENSMUSG00000022272	64.2051	60.2237	55.3091	28.0822	26.2927	22.9717	32.0191	30.0765	32.574	1.26325	8.85e-96	-1.03535	2.48e-91	NA	NA
Myo18a	myosin XVIIIA	ENSMUSG00000000631	13.9762	14.3573	13.3333	26.9838	25.4077	25.1159	16.2818	15.3302	15.397	-0.940863	7.69e-64	NA	NA	-0.825801	2.33e-64
Myo1b	myosin IB	ENSMUSG00000018417	72.3779	70.9637	67.4497	23.9509	21.6999	22.0255	40.3256	40.4269	41.0648	1.62555	2.75e-245	-0.875297	4.82e-80	0.731365	9.54e-56
Myo1c	myosin IC	ENSMUSG00000017774	18.9043	17.757	18.7987	32.7842	33.295	31.9476	29.2829	28.9541	29.933	-0.822109	2.02e-46	0.591289	1.57e-25	NA	NA
Myo1d	myosin ID	ENSMUSG00000035441	3.20116	2.54279	2.40396	10.7564	10.4004	10.529	5.62163	5.56086	6.25856	-1.96323	3.07e-96	1.04004	1.47e-19	-0.939727	1.15e-36
Myo1e	myosin IE	ENSMUSG00000032220	87.2487	82.946	79.3636	25.8804	23.464	23.2817	24.8784	24.3244	24.648	1.79087	2.63e-281	-1.8316	0	NA	NA
Myo5b	myosin VB	ENSMUSG00000025885	3.53991	4.20634	3.16606	8.14592	7.65892	8.01301	8.28022	7.9463	8.84567	-1.19136	2.38e-39	1.19552	3.89e-37	NA	NA
Myo5c	myosin VC	ENSMUSG00000033590	9.36814	8.4121	8.63084	5.64945	5.03668	4.98189	3.50189	3.69884	4.07056	0.742248	2.06e-22	-1.30091	1.29e-51	-0.577372	2.53e-11
Myof	myoferlin	ENSMUSG00000048612	11.6427	10.354	9.67084	18.9354	17.3512	16.9259	10.9727	10.0652	10.3115	-0.769487	1.87e-33	NA	NA	-0.872404	1.12e-56
Mypop	Myb-related transcription factor, partner of profilin	ENSMUSG00000048481	3.33507	3.0631	3.64097	7.38311	6.74532	6.32679	3.31186	2.93733	3.15397	-1.09599	3.03e-14	NA	NA	-1.27243	3.22e-19
Mzt1	mitotic spindle organizing protein 1	ENSMUSG00000033186	21.8079	24.0507	24.6249	11.72	11.0081	9.80419	22.2976	22.6407	21.3594	1.13297	2.7e-37	NA	NA	1.00256	1.97e-35
N4bp2l1	NEDD4 binding protein 2-like 1	ENSMUSG00000041132	23.2872	22.2694	22.2055	13.3967	12.7152	12.8917	16.8889	16.1699	16.4884	0.831786	2.18e-24	-0.496225	1.06e-09	0.316671	0.000158384
N4bp2l2	NEDD4 binding protein 2-like 2	ENSMUSG00000029655	11.4814	11.893	11.7143	11.7835	11.2307	10.7792	13.6222	13.9544	13.0191	0.634894	2e-18	NA	NA	0.500416	1.38e-14
N4bp3	NEDD4 binding protein 3	ENSMUSG00000001053	8.30372	8.05131	9.14931	14.0265	15.4338	13.6935	6.50686	5.14822	4.93686	-0.761491	4.26e-14	-0.67931	1.49e-07	-1.46111	3.9e-44
Naa10	N(alpha)-acetyltransferase 10, NatA catalytic subunit	ENSMUSG00000031388	30.4904	32.0404	34.1293	20.6296	22.5162	22.879	23.7413	23.6565	22.7059	0.608137	2.33e-07	-0.69762	4.3e-08	NA	NA
Naa15	N(alpha)-acetyltransferase 15, NatA auxiliary subunit	ENSMUSG00000063273	16.7244	17.6297	16.7657	12.1222	10.3979	9.8931	15.2345	16.5625	16.4816	0.64433	3.17e-21	NA	NA	0.491373	2.78e-13
Naa50	N(alpha)-acetyltransferase 50, NatE catalytic subunit	ENSMUSG00000022698	39.6609	41.1642	39.2311	20.9236	20.0312	18.6061	37.3341	35.2583	34.643	0.990186	3.32e-63	NA	NA	0.728079	2.86e-41
Naaa	N-acylethanolamine acid amidase	ENSMUSG00000029413	16.3879	19.6572	17.9449	3.78673	3.83434	3.61172	11.0148	9.36047	9.33099	2.25847	6.72e-111	-0.93812	1.75e-25	1.30163	1.32e-32
Nab2	Ngfi-A binding protein 2	ENSMUSG00000025402	25.0623	24.2859	26.0937	50.2056	48.3698	48.9876	42.4224	42.7557	41.2605	-1.01682	8.13e-39	0.651696	8.52e-15	-0.383915	1.06e-10
Nacc2	nucleus accumbens associated 2, BEN and BTB (POZ) domain containing	ENSMUSG00000026932	3.54101	3.63205	3.51501	7.11845	6.52735	6.25637	6.16985	5.95728	6.5773	-0.831389	3.36e-21	0.703536	6.09e-14	NA	NA
Nampt	nicotinamide phosphoribosyltransferase	ENSMUSG00000020572	18.3812	16.4446	16.3929	11.7403	10.5715	10.5379	13.3743	14.113	13.8733	0.668328	1.82e-22	-0.392132	1.58e-08	NA	NA
Nap1l1	nucleosome assembly protein 1-like 1	ENSMUSG00000058799	128.106	129.163	129.276	100.662	96.9385	97.0581	90.1345	99.798	90.1825	0.627038	1.03e-39	-0.559198	7.79e-30	NA	NA
Nap1l5	nucleosome assembly protein 1-like 5	ENSMUSG00000055430	33.4533	33.9962	35.0741	1.22742	1.44717	1.68542	26.1663	28.6323	27.6264	4.52613	6.84e-307	-0.400171	4.92e-08	4.10644	9.38e-234
Nars2	asparaginyl-tRNA synthetase 2 (mitochondrial)(putative)	ENSMUSG00000018995	5.35391	5.15223	5.10107	4.41566	3.44978	4.12597	7.34545	6.56959	5.84439	0.386568	0.000637948	NA	NA	0.618322	1.32e-08
Nasp	nuclear autoantigenic sperm protein (histone-binding)	ENSMUSG00000028693	38.0814	34.7009	35.8832	19.3616	16.3209	18.3165	25.9338	26.7308	26.6895	0.977071	1.04e-46	-0.466704	2.78e-12	0.491392	5.99e-13
Natd1	N-acetyltransferase domain containing 1	ENSMUSG00000018931	10.7761	9.96767	9.41606	16.4147	16.3788	16.8675	15.1399	14.1267	15.0926	-0.733003	1.05e-24	0.499856	1.32e-11	NA	NA
Nbdy	negative regulator of P-body association	ENSMUSG00000086316	19.6995	23.8665	24.7386	16.6352	16.5826	16.4017	19.3792	20.5369	20.7412	0.706577	8.3e-07	NA	NA	0.428736	0.00112507
Nbl1	NBL1, DAN family BMP antagonist	ENSMUSG00000041120	16.0448	16.8982	15.7644	66.424	66.4015	69.2044	37.8624	36.6368	36.6533	-2.00779	1.21e-184	1.0988	9.94e-50	-0.927897	1.09e-60
Ncald	neurocalcin delta	ENSMUSG00000051359	7.16625	7.75898	8.81248	3.42089	2.90216	2.84992	2.29766	2.08285	2.22537	1.35258	2.56e-32	-2.08438	1.17e-52	-0.750838	5.37e-07
Ncapd2	non-SMC condensin I complex, subunit D2	ENSMUSG00000038252	18.2802	15.8284	16.0788	3.40197	3.05471	3.24969	5.00907	5.0797	5.17088	2.38923	1.27e-184	-1.79818	4.97e-107	0.571697	1.3e-08
Ncapd3	non-SMC condensin II complex, subunit D3	ENSMUSG00000035024	6.55964	6.19168	6.72522	3.30425	2.93365	3.14649	3.54698	4.35748	3.61803	1.10754	2.93e-33	-0.905643	2.89e-20	NA	NA
Ncapg	non-SMC condensin I complex, subunit G	ENSMUSG00000015880	8.65198	7.31993	7.73433	3.52021	3.59313	3.19073	5.34743	5.6236	5.29711	1.19578	4.64e-28	-0.636016	4.77e-10	0.540859	2.48e-06
Ncapg2	non-SMC condensin II complex, subunit G2	ENSMUSG00000042029	11.0315	10.5921	10.0219	2.5188	2.3901	1.79043	3.54722	4.09208	3.88627	2.2096	1.46e-93	-1.51189	2.64e-53	0.67847	2.78e-07
Ncaph	non-SMC condensin I complex, subunit H	ENSMUSG00000034906	11.1731	10.6396	11.9579	3.48327	3.01845	3.34316	4.66102	4.01374	4.82897	1.77767	1.12e-63	-1.44334	1.19e-39	0.3155	0.0152672
Nckap5l	NCK-associated protein 5-like	ENSMUSG00000023009	7.29019	6.98921	6.13181	11.6756	9.79482	11.4927	9.75795	10.0287	9.93724	-0.634508	1.75e-11	0.452118	1.76e-07	NA	NA
Ncoa7	nuclear receptor coactivator 7	ENSMUSG00000039697	5.85495	5.88295	5.23521	4.06311	3.9673	4.00872	6.83277	8.21761	7.73828	0.680812	5.03e-13	0.283745	0.0017753	0.945721	1.98e-26
Ndc1	NDC1 transmembrane nucleoporin	ENSMUSG00000028614	12.6898	11.9033	12.8352	6.66659	5.32785	5.28183	8.50833	8.29282	7.78419	1.11633	4.88e-39	-0.694103	8.74e-20	0.40351	4.72e-06
Ndc80	NDC80 kinetochore complex component	ENSMUSG00000024056	8.14396	7.76241	7.74439	1.9547	1.72903	1.64529	3.03564	2.05507	2.62394	2.1531	3.89e-55	-1.70552	5.27e-30	0.430383	0.0262546
Ndrg1	N-myc downstream regulated gene 1	ENSMUSG00000005125	6.9542	6.83814	6.66727	22.352	21.4764	21.3933	12.9912	12.9231	14.1534	-1.60975	1.94e-77	0.873269	1.75e-17	-0.754678	1.13e-23
Ndrg2	N-myc downstream regulated gene 2	ENSMUSG00000004558	56.0683	55.6265	53.1084	125.569	114.4	122.84	33.3699	33.5102	33.6078	-1.09241	2.29e-103	-0.775672	1.59e-37	-1.88682	4.23e-302
Ndrg4	N-myc downstream regulated gene 4	ENSMUSG00000036564	2.449	2.19392	2.5102	7.26862	6.72835	8.22289	4.1734	4.19058	4.4605	-1.45988	1.98e-27	0.728349	4.67e-06	-0.750175	1.83e-10
Ndst1	N-deacetylase/N-sulfotransferase (heparan glucosaminyl) 1	ENSMUSG00000054008	30.8422	27.9361	26.5357	52.9568	50.3183	47.4008	46.9515	44.8461	44.8757	-0.816212	4.73e-48	0.598742	3.12e-29	NA	NA
Ndufa12	NADH:ubiquinone oxidoreductase subunit A12	ENSMUSG00000020022	57.2703	65.0822	64.4308	43.3155	38.5245	34.8507	50.2633	50.6468	43.4257	0.718776	1.46e-13	-0.588369	1.71e-09	NA	NA
Ndufa4l2	Ndufa4, mitochondrial complex associated like 2	ENSMUSG00000040280	37.3589	41.2515	41.2107	39.0281	37.3303	37.4371	17.6305	18.3112	18.036	NA	NA	-1.25351	8.62e-37	-1.16126	7.54e-39
Ndufaf1	NADH:ubiquinone oxidoreductase complex assembly factor 1	ENSMUSG00000027305	11.7328	11.2475	12.3724	7.24429	7.20256	7.44075	10.8103	13.2348	12.2393	0.680831	5.66e-09	NA	NA	0.629906	2.27e-07
Ndufaf5	NADH:ubiquinone oxidoreductase complex assembly factor 5	ENSMUSG00000027384	11.2976	8.81985	10.0628	4.94075	5.22914	4.28796	5.53086	8.60189	6.2517	1.13135	1.8e-14	-0.71186	2.11e-05	0.401286	0.0233202
Ndufb2	NADH:ubiquinone oxidoreductase subunit B2	ENSMUSG00000002416	28.5438	23.1751	30.8125	17.0968	15.3184	20.5132	22.9465	22.5876	23.6499	0.967385	1.74e-06	-0.682204	0.00138821	NA	NA
Ndufc1	NADH:ubiquinone oxidoreductase subunit C1	ENSMUSG00000037152	17.0835	20.4981	22.1909	11.0091	10.804	11.7352	17.5255	18.0061	17.5608	0.972571	1.31e-17	-0.320827	0.00377191	0.633088	1.68e-10
Ndufc2	NADH:ubiquinone oxidoreductase subunit C2	ENSMUSG00000030647	66.3529	75.1903	85.6771	39.9169	49.0925	42.4818	67.7141	73.2119	63.5249	0.801349	3.69e-14	NA	NA	0.541113	4.03e-09
Ndufs1	NADH:ubiquinone oxidoreductase core subunit S1	ENSMUSG00000025968	34.9646	36.0797	34.9401	24.293	22.5258	22.016	30.0732	31.8026	30.9739	0.61735	1.21e-21	NA	NA	0.339847	1.19e-07
Ndufs4	NADH:ubiquinone oxidoreductase core subunit S4	ENSMUSG00000021764	33.4202	37.4485	40.5718	15.5744	20.0633	17.698	24.588	27.2724	24.9042	1.0298	4.1e-31	-0.575868	1.63e-10	0.435011	2.09e-07
Ndufs6	NADH:ubiquinone oxidoreductase core subunit S6	ENSMUSG00000021606	45.8586	45.4697	55.2034	26.197	29.559	29.9929	37.6165	42.7354	40.4825	0.787646	2.38e-13	-0.368585	0.000425263	0.400426	8.07e-05
Ndufv2	NADH:ubiquinone oxidoreductase core subunit V2	ENSMUSG00000024099	38.7563	43.8763	48.1037	25.8185	27.8322	28.0189	36.3367	33.5178	32.2131	0.66512	1.55e-16	-0.453382	1.93e-08	NA	NA
Nectin2	nectin cell adhesion molecule 2	ENSMUSG00000062300	17.9509	19.2056	18.3293	36.5317	35.0485	36.54	36.7683	38.1924	38.4964	-0.93791	2.21e-41	0.963315	6.03e-42	NA	NA
Nectin3	nectin cell adhesion molecule 3	ENSMUSG00000022656	18.219	17.849	19.0916	31.6638	30.5776	29.7024	24.3405	25.1576	24.9003	-0.830729	3.03e-39	0.325527	2.4e-07	-0.523978	2.87e-20
Nedd4l	neural precursor cell expressed, developmentally down-regulated gene 4-like	ENSMUSG00000024589	6.58314	4.71239	4.62341	15.8476	16.6497	16.4005	8.45428	5.78229	8.44499	-1.55965	3.53e-93	0.358699	0.000154296	-1.22013	1.1e-68
Nedd9	neural precursor cell expressed, developmentally down-regulated gene 9	ENSMUSG00000021365	11.8519	10.6681	9.21592	7.62194	6.52363	6.4	20.7555	18.1806	19.2375	0.637297	7.21e-13	0.811305	2.07e-25	1.42911	1.32e-97
Neil3	nei like 3 (E. coli)	ENSMUSG00000039396	6.47513	6.55213	7.19396	1.6901	1.5388	1.21297	3.14649	2.29552	2.93481	2.26922	6.23e-47	-1.42898	1.71e-21	0.823334	3.19e-05
Nell1	NEL-like 1	ENSMUSG00000055409	7.07457	7.33542	5.8194	0.620472	0.748245	0.33572	1.66593	0.978123	1.06686	3.23663	9.85e-111	-2.29663	1.2e-69	0.926826	1.58e-05
Nes	nestin	ENSMUSG00000004891	1.47595	1.37894	0.921922	9.04474	7.96458	8.54158	1.39292	1.46776	1.57731	-2.75294	1.12e-122	NA	NA	-2.60355	4.64e-158
Net1	neuroepithelial cell transforming gene 1	ENSMUSG00000021215	20.4619	19.0902	20.3395	10.3497	9.73711	9.74678	13.1786	11.3915	12.429	1.00671	5.48e-48	-0.774868	2.94e-26	NA	NA
Nexmif	neurite extension and migration factor	ENSMUSG00000046449	12.2796	10.9608	9.71203	5.28491	4.64355	4.18443	5.85505	4.94459	5.06523	1.23831	1.29e-59	-1.14937	1.78e-56	NA	NA
Nfatc4	nuclear factor of activated T cells, cytoplasmic, calcineurin dependent 4	ENSMUSG00000023411	3.33139	3.17862	3.03276	11.4852	8.64523	10.6976	3.59451	3.23313	3.07532	-1.72531	5.08e-55	NA	NA	-1.78449	5.43e-63
Nfix	nuclear factor I/X	ENSMUSG00000001911	13.954	11.2354	12.0836	38.8662	31.2454	32.8384	11.431	8.77204	10.9175	-1.30182	6.04e-89	NA	NA	-1.52412	1.13e-79
Nfkb1	nuclear factor of kappa light polypeptide gene enhancer in B cells 1, p105	ENSMUSG00000028163	11.8456	10.8047	10.5151	18.7866	17.8375	19.3609	17.0382	15.9494	16.3434	-0.724922	1.7e-23	0.468515	1.79e-10	-0.275386	9.35e-06
Nfkb2	nuclear factor of kappa light polypeptide gene enhancer in B cells 2, p49/p100	ENSMUSG00000025225	7.40273	7.82421	7.81192	13.5981	13.3997	13.9078	12.5446	13.2658	12.9965	-0.794615	4.15e-22	0.663479	1.87e-14	NA	NA
Ngfr	nerve growth factor receptor (TNFR superfamily, member 16)	ENSMUSG00000000120	0.670426	0.286068	0.604792	5.67486	5.96715	6.09829	1.89099	1.64116	2.22825	-3.53646	4.34e-74	1.87658	3.11e-12	-1.66931	2.54e-37
Nid1	nidogen 1	ENSMUSG00000005397	15.698	13.8487	13.267	57.1882	51.722	51.4561	14.7224	12.1427	13.4872	-1.85985	1.05e-197	NA	NA	-2.02627	2.2e-276
Nid2	nidogen 2	ENSMUSG00000021806	6.46618	5.92947	5.92346	24.3828	21.4355	22.3244	5.0329	4.71119	5.45629	-1.89438	9.85e-163	-0.321898	0.00111294	-2.23415	2.59e-208
Nipa2	non imprinted in Prader-Willi/Angelman syndrome 2 homolog (human)	ENSMUSG00000030452	11.5809	11.9021	10.8154	6.58333	7.22611	6.47717	11.4081	10.6927	11.1419	0.725045	1.6e-14	NA	NA	0.59456	8.59e-11
Nipal3	NIPA-like domain containing 3	ENSMUSG00000028803	5.02361	4.59702	4.1755	9.60049	9.31575	10.0167	9.19251	8.70352	9.7848	-0.9885	5.23e-30	0.912922	3.42e-24	NA	NA
Nipsnap3b	nipsnap homolog 3B	ENSMUSG00000015247	21.7715	22.3012	20.9469	14.1251	12.9605	12.9974	14.9147	14.876	16.3125	0.68472	3.53e-15	-0.545936	4.23e-09	NA	NA
Nkain1	Na+/K+ transporting ATPase interacting 1	ENSMUSG00000078532	4.87262	4.62151	4.5373	16.6888	19.4923	17.8594	6.04716	7.0388	6.3792	-1.73901	2.22e-31	0.462961	0.0147244	-1.29389	7.27e-22
Nlgn2	neuroligin 2	ENSMUSG00000051790	11.6968	11.1326	10.5834	18.8012	14.5795	16.9211	8.78333	7.64767	9.08734	-0.587322	3.33e-13	-0.47578	3.18e-09	-1.08215	1.2e-39
Nlrp14	NLR family, pyrin domain containing 14	ENSMUSG00000016626	34.1932	33.6151	34.3729	58.234	57.7081	55.3172	89.9367	90.0457	86.5321	-0.756149	2.3e-45	1.31263	3.83e-162	0.537664	1.13e-34
Nlrp4a	NLR family, pyrin domain containing 4A	ENSMUSG00000040601	3.10044	2.50346	2.80237	3.43671	4.27365	3.65454	7.17016	7.14268	7.83172	-0.513963	7.8e-05	1.3889	8.02e-34	0.855463	1.07e-16
Nlrp4b	NLR family, pyrin domain containing 4B	ENSMUSG00000034087	1.73986	2.08057	1.79163	3.38848	3.07299	2.5423	6.7888	5.32115	6.15978	-0.66939	2.9e-05	1.60141	2.88e-28	0.91305	4.38e-13
Nlrp4f	NLR family, pyrin domain containing 4F	ENSMUSG00000032999	6.64101	6.94544	7.3014	11.5333	11.8745	10.5089	15.002	17.5502	15.9051	-0.663405	6.32e-14	1.11432	1.77e-34	0.432207	1.93e-08
Nlrp5	NLR family, pyrin domain containing 5	ENSMUSG00000015721	15.2532	15.6605	15.3021	38.0409	39.1036	37.706	36.0707	34.3257	33.5318	-1.27953	1.89e-93	1.07405	3.32e-67	NA	NA
Nlrp9b	NLR family, pyrin domain containing 9B	ENSMUSG00000060508	3.57894	4.21496	3.49213	4.49026	4.73007	4.51877	10.7329	10.1426	10.6335	NA	NA	1.37934	1.91e-38	1.10568	9.76e-34
Nmb	neuromedin B	ENSMUSG00000025723	3.27087	2.82835	3.42086	3.37505	2.30827	2.28493	5.61597	6.39765	6.14733	NA	NA	0.943263	0.00134762	1.23059	9.64e-06
Nme1	NME/NM23 nucleoside diphosphate kinase 1	ENSMUSG00000037601	10.4622	10.7599	13.8166	6.82476	6.94804	7.27631	8.8241	9.93433	9.59149	0.87367	3.42e-10	-0.342995	0.0121601	0.512066	0.000136572
Nmral1	NmrA-like family domain containing 1	ENSMUSG00000063445	7.82453	6.40325	8.45316	2.09816	1.62217	2.79019	5.51285	5.69247	6.03077	1.80747	3.01e-32	-0.664005	8.49e-07	1.12463	2.01e-11
Nnat	neuronatin	ENSMUSG00000067786	79.8732	76.9613	83.5237	32.0964	32.5851	33.97	52.3089	49.2528	47.3413	1.3247	1.05e-80	-0.767661	3.22e-29	0.538276	3.48e-14
Nobox	NOBOX oogenesis homeobox	ENSMUSG00000029736	6.44748	6.61525	5.44022	14.3535	13.9596	13.8826	15.7403	13.9828	15.1915	-1.15484	3.9e-27	1.14528	6e-24	NA	NA
Nop56	NOP56 ribonucleoprotein	ENSMUSG00000027405	55.0862	59.565	59.4303	31.962	28.0359	28.8436	39.6151	38.8873	38.3534	0.807753	7.58e-36	-0.615631	5.92e-22	NA	NA
Nos1ap	nitric oxide synthase 1 (neuronal) adaptor protein	ENSMUSG00000038473	6.6511	6.2786	5.17795	10.3372	8.27668	7.81331	14.2962	14.4892	16.0697	-0.5812	2.93e-06	1.2273	2.52e-24	0.627116	1.79e-09
Nos2	nitric oxide synthase 2, inducible	ENSMUSG00000020826	31.688	30.8897	29.6061	22.1617	22.3583	21.8573	51.2676	48.7817	51.2624	0.554574	5.13e-24	0.607167	5.3e-34	1.1429	1.07e-126
Notch1	notch 1	ENSMUSG00000026923	2.54065	2.192	1.85477	5.94441	5.6249	5.03783	3.14967	2.87362	2.73513	-1.29824	1.72e-39	0.326252	0.0031315	-0.991133	1.09e-35
Notch4	notch 4	ENSMUSG00000015468	0.536642	0.548275	0.728801	6.77897	6.01613	5.90738	0.407045	0.432964	0.605022	-3.59626	5.18e-144	-0.612782	0.026521	-4.23105	6.58e-165
Npc1	NPC intracellular cholesterol transporter 1	ENSMUSG00000024413	10.2663	8.57239	8.82774	17.4655	15.339	14.8388	17.1793	15.9969	16.9397	-0.872563	9.75e-29	0.877709	1.43e-32	NA	NA
Npdc1	neural proliferation, differentiation and control 1	ENSMUSG00000015094	54.9664	58.2322	59.0986	90.891	77.5686	90.8944	46.6796	49.6303	47.114	-0.580667	7.88e-18	-0.297936	3.92e-05	-0.897344	2.51e-49
Nphs2	nephrosis 2, podocin	ENSMUSG00000026602	9.53455	9.36993	9.6939	6.10365	6.17372	6.36622	7.52068	7.94282	7.1628	0.593027	3.81e-11	-0.430216	4.68e-06	NA	NA
Npm2	nucleophosmin/nucleoplasmin 2	ENSMUSG00000047911	25.5214	28.327	29.617	41.4087	44.2216	44.1176	51.9749	54.6514	50.6842	-0.588112	8.53e-12	0.808323	9.91e-22	NA	NA
Nppc	natriuretic peptide type C	ENSMUSG00000026241	32.2452	33.7672	33.9374	5.20531	5.328	4.92108	9.22014	8.5252	6.76017	2.76268	2e-137	-2.16387	6.92e-81	0.582243	0.000281654
Npr1	natriuretic peptide receptor 1	ENSMUSG00000027931	2.9471	2.81815	2.49844	14.7967	13.4655	15.1668	9.11132	9.57956	9.54334	-2.3471	6.55e-109	1.6392	1.14e-45	-0.726128	2.57e-19
Npr2	natriuretic peptide receptor 2	ENSMUSG00000028469	44.3049	43.4651	42.8058	16.3666	15.7298	16.3276	8.60586	7.46375	8.91672	1.42706	3.43e-142	-2.44623	2.28e-282	-1.03818	1.45e-42
Nr0b1	nuclear receptor subfamily 0, group B, member 1	ENSMUSG00000025056	3.13064	2.99025	3.24205	11.0854	11.1957	10.6475	7.4946	6.86702	6.0888	-1.81214	3.22e-42	1.04458	5.49e-11	-0.787479	9.88e-13
Nr1d1	nuclear receptor subfamily 1, group D, member 1	ENSMUSG00000020889	7.11526	7.33932	6.93193	16.7096	14.8686	14.6776	11.8127	10.0744	10.4414	-1.08856	3.49e-31	0.47527	1.25e-05	-0.632621	2.02e-13
Nr1d2	nuclear receptor subfamily 1, group D, member 2	ENSMUSG00000021775	16.3666	16.8458	15.6086	16.8056	15.8388	15.0301	25.8904	26.462	26.319	NA	NA	0.600674	6.9e-23	0.639363	4.11e-28
Nr2f2	nuclear receptor subfamily 2, group F, member 2	ENSMUSG00000030551	13.8858	14.4053	12.7651	34.3567	30.1089	32.7799	17.4016	14.6983	15.9244	-1.19267	9.11e-82	NA	NA	-1.03296	3.81e-65
Nr2f6	nuclear receptor subfamily 2, group F, member 6	ENSMUSG00000002393	36.4306	45.6898	37.2662	63.2027	59.3637	67.8991	63.1013	61.7197	59.3338	-0.736068	2.18e-26	0.391982	2.3e-08	-0.362877	2.73e-09
Nr3c1	nuclear receptor subfamily 3, group C, member 1	ENSMUSG00000024431	4.86967	4.43919	3.81582	8.68652	8.24114	7.18439	8.92251	8.48877	7.38452	-0.814651	3.18e-16	0.788198	1.17e-17	NA	NA
Nr5a2	nuclear receptor subfamily 5, group A, member 2	ENSMUSG00000026398	133.9	123.68	121.554	78.8029	72.3261	72.6465	135.217	134.043	136.431	0.849747	5.29e-77	NA	NA	0.827598	2.25e-94
Nrbf2	nuclear receptor binding factor 2	ENSMUSG00000075000	3.99222	4.83735	4.42158	7.70218	6.58478	5.90815	5.38094	4.83203	5.10855	-0.883854	6.35e-05	NA	NA	-0.922461	1.8e-05
Nrep	neuronal regeneration related protein	ENSMUSG00000042834	62.5705	62.07	65.0562	29.2963	30.0558	30.0458	28.5246	30.5141	29.0945	1.10458	6.06e-81	-1.15327	4.98e-84	NA	NA
Nrm	nurim (nuclear envelope membrane protein)	ENSMUSG00000059791	8.57051	7.91442	8.84103	3.30063	3.13824	3.56044	4.15295	3.33999	5.2603	1.44549	1.91e-21	-1.14519	1.23e-10	NA	NA
Nrn1	neuritin 1	ENSMUSG00000039114	59.4392	58.8186	55.5325	32.0355	30.3975	30.731	88.8319	87.4796	85.718	0.797748	2.7e-28	0.563756	2.32e-19	1.34254	1.53e-104
Nrp1	neuropilin 1	ENSMUSG00000025810	3.96344	3.68079	3.83874	14.0481	12.0385	12.2141	2.79644	2.36407	2.74189	-1.7577	2.18e-78	-0.587035	1.51e-05	-2.3639	3.83e-123
Nrp2	neuropilin 2	ENSMUSG00000025969	4.81501	4.46396	4.50655	16.3087	15.1656	14.6165	11.4241	10.6523	10.9984	-1.76154	8.99e-145	1.16942	3.68e-57	-0.611082	2.12e-28
Nrtn	neurturin	ENSMUSG00000039481	4.63881	4.30336	4.63388	4.79282	4.85104	5.04671	7.3951	9.79759	7.96481	NA	NA	0.798433	2.08e-05	0.740333	9.42e-06
Nsdhl	NAD(P) dependent steroid dehydrogenase-like	ENSMUSG00000031349	13.4478	13.1348	12.6316	4.99616	4.75231	5.44075	7.05955	6.22624	5.77189	1.35609	1.48e-40	-1.11939	4.16e-26	NA	NA
Nsg1	neuron specific gene family member 1	ENSMUSG00000029126	8.88827	8.85251	8.45378	5.38204	5.41812	5.82033	2.9522	2.82499	2.66818	0.675073	2.79e-10	-1.71378	2.37e-37	-1.0578	3.29e-14
Nt5c3	5'-nucleotidase, cytosolic III	ENSMUSG00000029780	39.7548	40.1362	41.9207	20.941	21.7791	20.4889	36.1156	39.0229	35.2841	0.97065	5.26e-42	NA	NA	0.695103	2.45e-23
Nt5dc2	5'-nucleotidase domain containing 2	ENSMUSG00000071547	40.6859	39.1233	38.5987	28.392	28.8441	29.6054	19.9669	18.0829	18.3766	0.465394	1.38e-12	-1.1319	6.21e-56	-0.685293	6.18e-22
Ntn4	netrin 4	ENSMUSG00000020019	20.6174	19.1872	18.8963	35.4312	35.8103	34.4835	28.6372	25.4484	25.5391	-0.821341	5.72e-41	0.352437	2.47e-08	-0.487783	6.5e-18
Nuak1	NUAK family, SNF1-like kinase, 1	ENSMUSG00000020032	2.4555	2.48244	2.2945	8.71491	8.01514	7.86654	5.96818	6.00294	5.89769	-1.7421	1.02e-79	1.21556	6.62e-33	-0.545397	6.8e-14
Nucb1	nucleobindin 1	ENSMUSG00000030824	55.5297	50.2206	48.8443	68.5759	66.7548	68.7744	48.2578	45.7199	47.4107	-0.429248	3.48e-19	NA	NA	-0.633651	2.75e-47
Nucb2	nucleobindin 2	ENSMUSG00000030659	15.4404	17.3078	16.216	11.2345	10.018	10.8144	9.82151	10.8063	11.2826	0.644829	3.5e-11	-0.709175	1.53e-11	NA	NA
Nucks1	nuclear casein kinase and cyclin-dependent kinase substrate 1	ENSMUSG00000026434	21.7913	21.4678	20.3182	9.16775	8.29962	7.85975	13.7482	12.9688	13.2077	1.37831	1.7e-99	-0.75269	2.25e-38	0.606852	1.24e-20
Nudcd1	NudC domain containing 1	ENSMUSG00000038736	6.27484	7.00277	5.97743	3.6137	3.22743	2.92178	5.72013	6.06617	4.98409	1.01115	3.07e-23	NA	NA	0.796025	1.39e-14
Nudcd2	NudC domain containing 2	ENSMUSG00000020328	27.71	28.4322	30.3834	15.9959	15.7228	15.4052	19.8869	20.0315	17.6777	1.02298	5.14e-32	-0.671751	2.1e-14	0.332454	0.000225476
Nudt1	nudix (nucleoside diphosphate linked moiety X)-type motif 1	ENSMUSG00000036639	8.89524	12.5179	10.1682	7.01637	6.17788	6.77564	6.54541	8.4062	8.77573	0.666711	4.48e-05	-0.439723	0.0141738	NA	NA
Nudt13	nudix (nucleoside diphosphate linked moiety X)-type motif 13	ENSMUSG00000021809	5.13533	5.49443	6.30366	11.3274	8.49921	8.72585	8.48112	9.9424	7.68452	-0.807793	8.24e-12	0.568844	7.18e-06	NA	NA
Nudt19	nudix (nucleoside diphosphate linked moiety X)-type motif 19	ENSMUSG00000034875	10.7029	10.5713	9.71639	7.64856	8.08341	6.54945	7.03249	7.32987	8.36573	0.622751	8.4e-08	-0.557478	6.07e-06	NA	NA
Nudt5	nudix (nucleoside diphosphate linked moiety X)-type motif 5	ENSMUSG00000025817	11.0321	11.1323	11.7888	7.12488	6.84217	6.37109	8.41002	8.50212	8.60335	0.748653	2.45e-17	-0.442148	8.95e-07	0.287615	0.00165054
Nuf2	NUF2, NDC80 kinetochore complex component	ENSMUSG00000026683	10.3624	9.7456	7.83933	3.10979	3.19384	2.73872	5.08877	4.53046	5.02974	1.49628	2.08e-29	-0.93535	9.57e-13	0.542149	0.000156032
Numa1	nuclear mitotic apparatus protein 1	ENSMUSG00000066306	40.5819	37.71	36.0845	62.1416	58.334	59.0414	49.577	48.2746	48.6363	-0.586277	9.29e-31	0.281073	8.79e-09	-0.324097	6.55e-16
Numbl	numb-like	ENSMUSG00000063160	5.86595	5.89832	5.52306	8.79644	11.645	10.0094	3.94342	3.15748	4.43336	-0.917337	1.01e-23	-0.640845	2.75e-07	-1.57677	2.23e-56
Nup107	nucleoporin 107	ENSMUSG00000052798	16.0302	13.9259	14.679	10.0486	9.17768	9.71553	12.5834	12.6744	12.4724	0.633341	3.36e-15	-0.314699	7.14e-05	0.299737	0.000106373
Nup155	nucleoporin 155	ENSMUSG00000022142	9.99515	9.14356	8.57962	5.18529	4.93183	4.52878	6.5498	5.7885	6.51613	0.945984	2.2e-35	-0.614594	6.39e-16	0.312629	7.55e-05
Nup205	nucleoporin 205	ENSMUSG00000038759	13.2262	12.3197	11.2395	7.77447	7.20535	7.21262	8.88875	9.36839	9.27683	0.73493	2.83e-26	-0.500322	3.58e-12	NA	NA
Nup210	nucleoporin 210	ENSMUSG00000030091	5.6605	5.11413	5.16961	2.42303	2.29098	3.25597	2.50583	2.22526	2.14262	1.13188	2.52e-35	-1.27023	6.03e-38	NA	NA
Nup214	nucleoporin 214	ENSMUSG00000001855	14.4592	12.9772	11.0412	22.5081	20.9431	20.7646	18.6216	15.9993	16.8854	-0.737602	4.21e-23	0.352478	2.35e-05	-0.404359	4.43e-10
Nup37	nucleoporin 37	ENSMUSG00000035351	9.74634	7.76942	9.09778	5.34209	5.84332	5.23887	8.23628	7.80432	7.3685	0.668775	2.14e-06	NA	NA	0.379973	0.00682656
Nup43	nucleoporin 43	ENSMUSG00000040034	10.0997	9.80848	11.1657	6.92606	6.03501	5.64897	9.47023	8.74556	8.40117	0.732162	1.25e-07	-0.277698	0.0428063	0.435734	0.00173272
Nupr1	nuclear protein transcription regulator 1	ENSMUSG00000030717	15.5535	16.1924	19.4074	10.3092	9.88186	10.757	8.62472	12.4785	11.9766	0.770564	3.02e-09	-0.861472	5.76e-09	NA	NA
Nusap1	nucleolar and spindle associated protein 1	ENSMUSG00000027306	12.279	12.0273	11.5166	3.81115	3.45614	2.92234	6.20726	5.12098	5.25246	1.82202	4.96e-80	-1.16975	1.04e-34	0.634799	6.12e-08
Nxn	nucleoredoxin	ENSMUSG00000020844	9.9778	10.012	9.37378	16.0837	16.9215	18.0377	10.9977	10.4645	10.0694	-0.804418	1.13e-19	NA	NA	-0.772324	3.02e-20
Nynrin	NYN domain and retroviral integrase containing	ENSMUSG00000075592	11.0023	10.3061	9.69384	19.0072	18.6759	18.024	14.9045	14.0234	14.5673	-0.842179	6.6e-44	0.408197	6.71e-11	-0.45287	3.03e-19
Oaf	out at first homolog	ENSMUSG00000032014	37.8874	45.6749	44.4949	22.1132	24.472	22.5956	35.4685	34.1013	33.7474	0.903939	6.2e-29	-0.407106	2.68e-08	0.478153	1.02e-13
Oas1c	2'-5' oligoadenylate synthetase 1C	ENSMUSG00000001166	6.94344	7.23331	8.72503	11.7009	12.5336	12.3329	16.2951	16.7383	16.3847	-0.655854	3.29e-09	1.03922	8.1e-22	0.364846	2.09e-05
Oas1d	2'-5' oligoadenylate synthetase 1D	ENSMUSG00000032623	6.91801	7.048	6.29252	11.9171	11.4424	11.0524	15.4748	14.1444	15.7647	-0.756874	1.12e-12	1.09847	1.28e-23	0.322748	0.000236332
Oas1h	2'-5' oligoadenylate synthetase 1H	ENSMUSG00000001168	3.229	3.93706	3.85025	6.6365	6.88713	6.52964	8.77888	9.10977	9.5306	-0.943972	1.58e-08	1.40545	9.88e-19	0.442905	0.000419603
Oaz2	ornithine decarboxylase antizyme 2	ENSMUSG00000040652	46.9217	42.2454	43.9692	67.3135	67.0834	66.5234	59.4572	56.5143	52.6859	-0.618362	7.11e-25	NA	NA	-0.375469	1.19e-11
Obox1	oocyte specific homeobox 1	ENSMUSG00000054310	6.71204	5.02983	6.74256	6.21856	6.89106	6.19875	13.4163	12.1704	14.0591	NA	NA	1.06527	5.83e-11	0.994898	1.53e-13
Obox2	oocyte specific homeobox 2	ENSMUSG00000074369	4.71967	5.53859	5.93412	5.43153	6.85829	6.2734	10.3699	10.8124	10.3343	NA	NA	0.912812	9.09e-09	0.715671	1.49e-07
Obox5	oocyte specific homeobox 5	ENSMUSG00000074366	5.33137	4.35072	4.41868	4.79891	5.81861	4.72981	12.3697	9.00944	9.76106	NA	NA	1.08463	2.96e-13	0.900583	4.37e-11
Odc1	ornithine decarboxylase, structural 1	ENSMUSG00000011179	47.9229	47.9139	49.0091	31.6659	29.2642	30.3632	73.2395	83.6732	74.4012	0.635417	5.2e-26	0.613208	3.07e-22	1.22965	3.26e-88
Odf2l	outer dense fiber of sperm tails 2-like	ENSMUSG00000028256	5.73515	5.81644	6.02447	3.17644	2.83948	3.2949	5.20215	5.24652	5.37936	0.963481	6.27e-14	-0.28594	0.0191461	0.658409	5.29e-07
Ogfod3	2-oxoglutarate and iron-dependent oxygenase domain containing 3	ENSMUSG00000025169	16.8503	16.8125	18.9449	11.2481	11.1297	11.277	11.4165	13.1357	12.3305	0.741706	2.01e-11	-0.576558	5.51e-07	NA	NA
Ola1	Obg-like ATPase 1	ENSMUSG00000027108	19.9054	19.7749	21.7449	10.5338	11.9725	9.97195	19.7349	18.1708	16.7073	1.02201	1.03e-32	-0.294512	0.000311626	0.708667	4.19e-18
Olfm1	olfactomedin 1	ENSMUSG00000026833	5.03823	5.35609	5.29272	26.2611	29.1168	30.9287	15.291	15.5145	14.2119	-2.29116	1.99e-127	1.33753	6.71e-36	-0.972796	9.96e-40
Olfml2a	olfactomedin-like 2A	ENSMUSG00000046618	4.52498	4.29619	4.00042	41.1294	38.397	37.0288	1.70649	1.51817	1.58538	-3.17291	0	-1.52	7.22e-36	-4.71195	0
Olfml2b	olfactomedin-like 2B	ENSMUSG00000038463	3.59811	3.53207	3.25425	9.36561	8.84164	10.3649	17.1386	14.95	16.5094	-1.40597	3.67e-38	2.11709	5.69e-96	0.69236	1.48e-17
Olfml3	olfactomedin-like 3	ENSMUSG00000027848	3.99312	4.56737	4.11562	8.9909	9.2944	9.30617	2.73091	2.40014	2.46204	-1.0311	2.05e-32	-0.83745	2.23e-13	-1.88819	6.09e-98
Omt2a	oocyte maturation, alpha	ENSMUSG00000066463	3.07465	3.90313	3.534	2.03711	2.79981	2.85883	6.30439	6.34691	5.20069	NA	NA	0.896639	7.04e-05	1.38868	6.87e-11
Omt2b	oocyte maturation, beta	ENSMUSG00000038750	5.41839	7.68851	8.05849	6.20088	6.87875	6.42951	12.696	15.269	10.8445	NA	NA	0.789672	0.000102471	1.04709	2.2e-09
Oog1	oogenesin 1	ENSMUSG00000096576	6.62507	7.07269	7.57282	8.74653	9.17069	9.43979	9.98736	11.5441	10.5233	NA	NA	-1.11257	2.04e-05	-1.2145	2.33e-07
Oog2	oogenesin 2	ENSMUSG00000066030	3.69023	3.01558	3.54884	2.78685	4.69757	3.31392	8.18245	6.62887	7.53455	NA	NA	1.02426	9.59e-10	1.03294	3.21e-10
Oog3	oogenesin 3	ENSMUSG00000050810	7.11089	9.94956	8.33291	7.59001	7.53362	8.74587	20.083	18.8403	19.5543	NA	NA	1.11925	3.37e-23	1.21125	9.57e-40
Oog4	oogenesin 4	ENSMUSG00000047799	2.26275	3.2684	2.84255	3.11323	3.2567	3.30457	5.35265	5.68051	6.07308	NA	NA	0.979886	0.000195035	0.687122	0.00221268
Oosp1	oocyte secreted protein 1	ENSMUSG00000041857	13.4398	14.8371	15.2541	14.856	13.7232	14.6298	26.7721	24.2134	27.7952	NA	NA	0.764463	1.24e-11	0.733336	1.44e-13
Oosp3	oocyte secreted protein 3	ENSMUSG00000055933	2.66749	4.65605	3.32308	3.02661	3.28418	3.20309	9.32577	6.98713	9.45272	NA	NA	1.10521	5.17e-06	1.2614	1.55e-09
Oplah	5-oxoprolinase (ATP-hydrolysing)	ENSMUSG00000022562	16.9858	17.1282	15.9029	15.2232	14.7033	16.5019	25.8796	23.2554	23.9742	NA	NA	0.550136	1.43e-16	0.638201	4.14e-22
Orai1	ORAI calcium release-activated calcium modulator 1	ENSMUSG00000049686	6.66662	7.02989	6.54447	12.1624	12.975	11.9654	9.43637	8.25953	8.13656	-0.886138	5.18e-16	NA	NA	-0.646471	1.74e-10
Orc4	origin recognition complex, subunit 4	ENSMUSG00000026761	16.0966	14.2125	14.2031	7.54924	5.58159	6.84538	10.5531	12.9252	12.5833	0.962904	1.03e-22	NA	NA	0.788865	1.45e-15
Orc6	origin recognition complex, subunit 6	ENSMUSG00000031697	14.4291	16.6476	14.9357	8.67931	9.15086	9.32004	12.3448	13.1345	12.2947	0.783257	5.83e-12	-0.381368	0.000781811	0.383012	0.000639748
Ormdl1	ORM1-like 1 (S. cerevisiae)	ENSMUSG00000026097	14.1286	15.0113	15.9746	7.59349	8.80948	8.21527	13.0838	12.1882	12.7844	1.02097	4.94e-18	-0.33024	0.00231354	0.672056	7.51e-09
Osr2	odd-skipped related 2	ENSMUSG00000022330	9.91651	8.3823	7.85718	17.729	18.8067	20.0034	5.75095	5.20804	5.36688	-1.12805	4.73e-31	-0.79342	3.98e-09	-1.9407	4.11e-79
Ostc	oligosaccharyltransferase complex subunit (non-catalytic)	ENSMUSG00000041084	96.2872	98.7881	100.854	62.5609	60.5855	61.8458	71.0639	67.9474	67.279	0.68542	6.98e-30	-0.608401	9.89e-24	NA	NA
Otud1	OTU domain containing 1	ENSMUSG00000043415	3.65735	3.34773	3.7662	7.26642	7.41511	7.39475	6.33655	7.07436	6.62378	-0.994606	9.08e-18	0.803227	1.54e-10	NA	NA
Otud3	OTU domain containing 3	ENSMUSG00000041161	3.54711	3.26634	4.36642	7.2119	7.2256	5.61984	7.09702	5.8731	5.4114	-0.852756	1.5e-07	0.668884	4.86e-05	NA	NA
P3h2	prolyl 3-hydroxylase 2	ENSMUSG00000038168	16.104	16.3516	15.0896	24.7447	24.1434	23.0347	13.9307	13.2168	14.5316	-0.694139	4.02e-20	-0.268101	0.0017308	-0.981028	3.4e-42
P3h3	prolyl 3-hydroxylase 3	ENSMUSG00000023191	14.6074	14.4422	13.3072	23.7416	23.3096	23.0749	11.9211	11.4986	10.87	-0.732114	1.19e-24	-0.37517	5.36e-06	-1.12622	1.32e-59
P4ha1	procollagen-proline, 2-oxoglutarate 4-dioxygenase (proline 4-hydroxylase), alpha 1 polypeptide	ENSMUSG00000019916	100.879	97.7977	98.8791	60.3971	57.9919	66.0098	57.6976	52.9488	56.6754	0.771279	9.93e-66	-0.898367	1.96e-86	NA	NA
P4ha2	procollagen-proline, 2-oxoglutarate 4-dioxygenase (proline 4-hydroxylase), alpha II polypeptide	ENSMUSG00000018906	16.5851	16.0441	15.5267	8.93453	9.07165	9.93497	4.69961	6.55651	5.00877	0.819528	3.32e-20	-1.6499	1.79e-44	-0.850097	1.6e-11
Pacc1	proton activated chloride channel 1	ENSMUSG00000026627	81.5753	80.6564	81.6293	20.001	19.1836	21.7298	60.9139	59.0701	60.1372	2.02935	4.76e-238	-0.525481	1.24e-26	1.48505	8.64e-136
Pacs2	phosphofurin acidic cluster sorting protein 2	ENSMUSG00000021143	15.3552	14.8365	13.2783	26.3798	20.9282	23.3124	19.9684	18.1351	21.2937	-0.724309	2.17e-31	0.381943	1.44e-08	-0.361126	1.37e-09
Padi6	peptidyl arginine deiminase, type VI	ENSMUSG00000040935	63.481	63.4561	67.168	153.642	160.854	153.253	121.079	126.558	124.523	-1.25534	1.89e-110	0.840304	2.45e-57	-0.433783	1.37e-18
Pak3	p21 (RAC1) activated kinase 3	ENSMUSG00000031284	18.1864	16.3826	17.4961	4.35715	3.94121	3.96856	8.59841	9.33437	8.87877	2.21435	7.06e-245	-1.03348	2.89e-62	1.16187	3.58e-58
Pak6	p21 (RAC1) activated kinase 6	ENSMUSG00000074923	2.68941	2.9001	2.34585	4.27731	3.9839	3.93813	7.46974	6.06047	7.29476	-0.587798	5.43e-07	1.30068	1.72e-27	0.693681	1.07e-12
Palld	palladin, cytoskeletal associated protein	ENSMUSG00000058056	2.47843	1.94815	2.44393	8.98639	9.99264	9.00602	4.70949	3.78575	4.183	-2.09614	2.54e-90	0.848801	1.28e-10	-1.2658	1.86e-49
Palm	paralemmin	ENSMUSG00000035863	14.5889	15.3255	14.9452	39.4368	37.1918	40.7072	32.308	30.4768	29.8079	-1.37081	2.32e-91	0.952155	1.08e-42	-0.437645	2.19e-14
Pamr1	peptidase domain containing associated with muscle regeneration 1	ENSMUSG00000027188	1.02901	1.15012	0.840666	40.6624	41.5585	40.6401	7.90311	7.43316	8.74129	-5.43071	0	2.98328	9.6e-71	-2.46538	7.94e-259
Pank1	pantothenate kinase 1	ENSMUSG00000033610	14.302	13.9347	12.6381	9.15649	8.853	8.27699	22.2094	20.4687	21.8299	0.623004	7.91e-23	0.583515	1.13e-24	1.18752	1.43e-107
Pank3	pantothenate kinase 3	ENSMUSG00000018846	24.9379	23.5615	22.4865	14.0027	12.9716	11.9486	23.6383	23.6025	24.3034	0.865855	4.02e-46	NA	NA	0.784976	6.07e-46
Panx1	pannexin 1	ENSMUSG00000031934	8.68221	8.46009	7.97768	6.71009	6.23277	5.57059	4.51654	3.7375	3.79361	0.394083	4.47e-07	-1.04809	1.08e-29	-0.672514	4.66e-13
Paqr4	progestin and adipoQ receptor family member IV	ENSMUSG00000023909	2.98951	2.63246	2.74583	5.32481	5.34525	5.55431	3.13041	2.49418	3.35314	-1.05656	2.51e-13	NA	NA	-0.980181	3.4e-12
Paqr6	progestin and adipoQ receptor family member VI	ENSMUSG00000041423	11.6224	10.3928	11.8512	1.69143	2.47686	1.41795	2.19162	1.8949	2.36159	2.45518	3.29e-46	-2.3916	1.42e-39	NA	NA
Paqr7	progestin and adipoQ receptor family member VII	ENSMUSG00000037348	21.3151	19.9677	20.9682	20.7422	20.2947	20.4763	33.5521	31.5108	33.7421	NA	NA	0.496593	8.92e-15	0.597222	3.49e-24
Pard6b	par-6 family cell polarity regulator beta	ENSMUSG00000044641	7.6512	7.06966	6.59477	6.74711	6.92095	6.82348	14.3938	14.1163	14.2741	NA	NA	0.93545	1.57e-28	0.944779	9.29e-36
Pard6g	par-6 family cell polarity regulator gamma	ENSMUSG00000056214	6.23466	7.46082	6.83626	12.2269	11.33	10.7341	6.78131	7.31169	7.12052	-0.734169	5e-15	NA	NA	-0.783	2.88e-20
Parm1	prostate androgen-regulated mucin-like protein 1	ENSMUSG00000034981	9.80435	8.90935	8.82682	4.6306	4.34558	4.45745	12.9971	10.774	12.1171	1.00759	3.49e-35	0.333094	2.29e-05	1.32186	3.57e-63
Parva	parvin, alpha	ENSMUSG00000030770	14.6631	14.8382	13.7686	24.0888	23.1544	23.0331	18.3629	18.1025	18.9975	-0.697661	1.68e-30	0.28726	8.07e-06	-0.429184	1.23e-15
Parvb	parvin, beta	ENSMUSG00000022438	13.1312	10.9786	11.1331	9.03308	8.01779	8.9135	23.4672	20.9758	22.6489	0.437116	1.16e-07	0.854637	3.38e-30	1.27275	5.48e-78
Pawr	PRKC, apoptosis, WT1, regulator	ENSMUSG00000035873	29.6599	27.7815	30.4733	56.6652	57.6828	54.6145	50.4954	53.2601	49.1083	-0.866051	8e-40	0.717443	1.98e-27	NA	NA
Pbdc1	polysaccharide biosynthesis domain containing 1	ENSMUSG00000031226	12.4228	13.3663	13.103	8.43309	7.70465	7.79659	7.55417	9.88852	8.04964	0.684374	2.17e-14	-0.646356	8.59e-10	NA	NA
Pbk	PDZ binding kinase	ENSMUSG00000022033	13.3405	14.1387	15.201	1.08506	1.17633	0.656701	3.79241	3.77052	3.62679	3.83821	3.07e-115	-2.01761	2.13e-53	1.80487	1.7e-15
Pbx3	pre B cell leukemia homeobox 3	ENSMUSG00000038718	10.6558	8.52008	9.91119	5.6341	5.41798	5.11017	6.04151	6.13836	5.29106	0.816261	6.18e-15	-0.791102	4.57e-12	NA	NA
Pcbp4	poly(rC) binding protein 4	ENSMUSG00000023495	10.0197	8.52446	9.63111	15.5511	14.5045	14.624	10.3315	10.7226	11.3105	-0.613368	3.11e-10	NA	NA	-0.505403	2.06e-08
Pcdh1	protocadherin 1	ENSMUSG00000051375	0.550798	0.381273	0.385741	8.25658	6.9831	8.01341	0.525583	0.362065	0.426498	-4.02177	4.85e-129	NA	NA	-4.0673	5.07e-142
Pcdh7	protocadherin 7	ENSMUSG00000029108	6.89099	5.71636	5.01735	7.72304	5.90836	5.86577	9.48523	10.9336	10.7784	NA	NA	0.786321	6.68e-21	0.646124	6.16e-22
Pcdh8	protocadherin 8	ENSMUSG00000036422	7.94286	6.54281	7.07115	1.53981	1.26564	1.03113	4.61913	4.30866	4.98195	2.56513	2.3e-80	-0.708831	6.16e-11	1.83741	1.18e-35
Pcdh9	protocadherin 9	ENSMUSG00000055421	1.32113	1.17098	0.90191	3.70865	3.73994	3.34846	6.44488	6.331	6.37122	-1.90621	1.2e-43	2.65373	5.33e-95	0.727673	1.85e-18
Pcdhgc3	protocadherin gamma subfamily C, 3	ENSMUSG00000102918	41.9699	41.7868	38.0708	66.8738	63.6378	62.6331	51.1308	47.9656	52.1698	-0.682307	4.31e-16	0.293825	0.0046618	-0.407597	6.33e-07
Pclaf	PCNA clamp associated factor	ENSMUSG00000040204	16.0901	17.278	16.8314	1.44565	1.48374	1.65967	3.51585	4.13324	3.9077	3.46147	3.1e-170	-2.19853	5.7e-83	1.24167	1.04e-12
Pcmtd1	protein-L-isoaspartate (D-aspartate) O-methyltransferase domain containing 1	ENSMUSG00000051285	10.6286	10.5433	10.8854	8.75325	7.72466	7.51495	14.7475	14.3917	13.6167	0.404444	1.1e-07	0.337772	6.9e-07	0.723446	5.43e-26
Pcmtd2	protein-L-isoaspartate (D-aspartate) O-methyltransferase domain containing 2	ENSMUSG00000027589	38.2733	33.2294	35.4308	27.128	24.5332	24.4055	50.9075	50.8035	52.2141	0.478906	6.63e-15	0.460809	2.94e-16	0.920751	1.41e-79
Pcna	proliferating cell nuclear antigen	ENSMUSG00000027342	68.964	70.3846	75.6373	23.2181	24.7393	22.6262	32.2355	29.9997	30.8479	1.5801	1.64e-99	-1.30329	3.51e-72	NA	NA
Pcp4l1	Purkinje cell protein 4-like 1	ENSMUSG00000038370	7.90614	9.03405	8.37476	20.0616	21.1095	20.5162	14.2318	14.1923	17.283	-1.28565	9.61e-36	0.784746	1.36e-10	-0.519702	6.06e-08
Pcsk5	proprotein convertase subtilisin/kexin type 5	ENSMUSG00000024713	21.8105	20.8431	20.7901	10.6285	10.4706	9.82138	15.7067	14.5939	16.5689	1.03767	5.72e-68	-0.499854	4.55e-16	0.519049	1e-15
Pcsk6	proprotein convertase subtilisin/kexin type 6	ENSMUSG00000030513	113.284	110.007	104.891	57.5406	57.663	56.5375	159.355	153.427	158.039	0.933182	5.76e-87	0.440071	1.84e-25	1.35441	6.44e-237
Pcx	pyruvate carboxylase	ENSMUSG00000024892	5.39352	5.33684	5.41208	7.22943	7.41276	7.52886	4.78784	5.28359	4.58226	-0.441569	1.09e-06	NA	NA	-0.682981	2.38e-13
Pcyt1a	phosphate cytidylyltransferase 1, choline, alpha isoform	ENSMUSG00000005615	6.52291	5.57018	5.12076	10.6725	10.0553	9.71124	10.8697	10.7737	11.1896	-0.854317	8.94e-24	0.837025	2.07e-21	NA	NA
Pdcd10	programmed cell death 10	ENSMUSG00000027835	17.1334	16.4547	16.3685	12.2442	11.0236	10.3797	20.234	18.9256	18.8077	0.602353	1.63e-10	NA	NA	0.71036	8.3e-16
Pde1a	phosphodiesterase 1A, calmodulin-dependent	ENSMUSG00000059173	6.94667	6.36179	4.35012	12.4508	10.612	10.122	13.8424	14.1314	12.5076	-0.72537	3.67e-11	1.14177	5.75e-27	0.397479	5.05e-07
Pde7b	phosphodiesterase 7B	ENSMUSG00000019990	9.48266	8.35485	8.56982	15.1369	13.9443	13.6633	20.5201	19.4923	19.3276	-0.684165	1.22e-20	1.11958	1.87e-56	0.416291	3.46e-12
Pdgfc	platelet-derived growth factor, C polypeptide	ENSMUSG00000028019	52.1493	54.607	48.4749	24.4632	24.1381	22.0027	38.2315	41.4835	40.2446	1.09068	6.33e-84	-0.474761	2.26e-20	0.597114	1.46e-27
Pdgfd	platelet-derived growth factor, D polypeptide	ENSMUSG00000032006	11.426	10.5869	9.49378	12.6358	11.5197	9.84817	18.5623	20.5302	18.5381	NA	NA	0.717207	8.25e-18	0.604891	8.69e-14
Pdgfra	platelet derived growth factor receptor, alpha polypeptide	ENSMUSG00000029231	9.37893	9.10806	8.85159	23.3679	22.1121	20.5729	8.17123	8.0929	8.00189	-1.23252	1.04e-86	-0.28354	4.22e-05	-1.53486	5.63e-152
Pdgfrb	platelet derived growth factor receptor, beta polypeptide	ENSMUSG00000024620	3.69836	3.51553	3.22603	30.0995	28.4909	29.145	2.20476	1.97591	2.43797	-3.08298	0	-0.715594	1.5e-08	-3.81437	0
Pdha1	pyruvate dehydrogenase E1 alpha 1	ENSMUSG00000031299	13.5211	12.1884	12.7959	16.7843	16.1086	15.9942	11.7297	11.7864	12.1801	-0.432134	1.23e-07	NA	NA	-0.619872	1.13e-14
Pdia3	protein disulfide isomerase associated 3	ENSMUSG00000027248	471.025	481.044	498.732	228.113	227.69	224.247	283.316	294.24	285.729	1.10616	4.65e-121	-0.834293	1.31e-77	NA	NA
Pdia4	protein disulfide isomerase associated 4	ENSMUSG00000025823	219.165	217.133	227.234	88.2367	85.8487	83.8732	108.711	105.107	105.963	1.35971	6e-187	-1.13466	1.68e-147	NA	NA
Pdia6	protein disulfide isomerase associated 6	ENSMUSG00000020571	350.711	359.071	379.702	164.268	169.213	166.532	164.685	175.099	164.853	1.13479	1.14e-98	-1.1951	2.1e-124	NA	NA
Pdik1l	PDLIM1 interacting kinase 1 like	ENSMUSG00000050890	6.81156	6.14557	6.52442	3.6683	3.74555	3.77839	6.3779	5.20453	6.10344	0.769264	3.27e-16	NA	NA	0.551143	2.56e-08
Pdk4	pyruvate dehydrogenase kinase, isoenzyme 4	ENSMUSG00000019577	3.1881	3.41521	2.63525	11.9458	10.5652	11.0823	7.88741	5.9002	7.21128	-1.88834	1.37e-72	1.14095	1.28e-18	-0.767435	8.52e-18
Pdlim7	PDZ and LIM domain 7	ENSMUSG00000021493	6.1001	8.38092	6.86132	22.9766	17.9919	23.4074	10.3801	8.6151	8.75955	-1.65223	9.04e-78	0.347523	0.00169742	-1.32498	1.04e-60
Pdp1	pyruvate dehyrogenase phosphatase catalytic subunit 1	ENSMUSG00000049225	22.3102	22.2258	21.006	21.4735	18.6301	20.8327	53.6772	50.3774	49.5792	NA	NA	1.18126	1.84e-105	1.19703	4.9e-123
Pdpn	podoplanin	ENSMUSG00000028583	15.9637	17.8648	18.947	6.30101	7.31208	7.44951	16.0383	14.4628	13.5111	1.25217	2.5e-23	-0.358261	0.00215152	0.875529	1.04e-12
Pdxp	pyridoxal (pyridoxine, vitamin B6) phosphatase	ENSMUSG00000116165	7.1875	7.18725	7.91411	3.55968	4.05978	4.46663	5.21159	5.7282	6.20026	0.838672	8.26e-07	NA	NA	0.509843	0.00721986
Pea15a	phosphoprotein enriched in astrocytes 15A	ENSMUSG00000013698	7.45134	7.56794	7.04613	20.4297	19.892	21.3489	5.76302	6.82784	6.25408	-1.49295	3.4e-66	-0.284735	0.0165865	-1.7955	1.85e-94
Peak1	pseudopodium-enriched atypical kinase 1	ENSMUSG00000074305	8.46312	7.13452	6.72109	12.7586	11.9664	9.78799	13.1653	10.7619	12.2752	-0.626388	4.44e-12	0.627189	2.54e-14	NA	NA
Pear1	platelet endothelial aggregation receptor 1	ENSMUSG00000028073	1.17683	1.23671	1.31618	10.3293	9.31124	9.9848	1.59448	1.42109	1.71134	-2.90315	9.14e-128	NA	NA	-2.76138	4.88e-135
Pecam1	platelet/endothelial cell adhesion molecule 1	ENSMUSG00000020717	1.37398	0.999017	1.21435	18.689	15.6882	15.4065	1.86582	1.50004	1.71447	-3.77623	5.36e-184	NA	NA	-3.3792	1.22e-190
Peg10	paternally expressed 10	ENSMUSG00000092035	13.6903	13.1196	11.8649	48.1442	46.2089	38.6415	25.567	22.7116	23.6829	-1.77929	3.06e-130	0.824112	8.56e-41	-0.973988	1.14e-49
Peli2	pellino 2	ENSMUSG00000021846	21.698	22.9355	20.71	14.4764	13.5975	14.188	16.2657	16.9261	17.1221	0.648863	5.53e-27	-0.477414	1e-15	NA	NA
Penk	preproenkephalin	ENSMUSG00000045573	3.56146	2.87752	2.23951	10.5335	13.4768	9.71125	4.28636	5.02659	3.59251	-1.63369	6.85e-24	0.677318	0.000656724	-0.975468	3.77e-12
Perp	PERP, TP53 apoptosis effector	ENSMUSG00000019851	26.9597	28.4966	30.1251	9.41177	10.5328	9.40803	11.1406	9.89262	9.53337	1.55854	7.43e-68	-1.57382	2.32e-69	NA	NA
Pet100	PET100 homolog	ENSMUSG00000087687	5.31982	7.03582	6.55823	4.29715	5.40184	4.02973	3.99968	4.41659	4.34208	0.661802	0.000745041	-0.778939	0.000203242	NA	NA
Pex13	peroxisomal biogenesis factor 13	ENSMUSG00000020283	10.4659	10.7704	11.316	8.58211	7.70464	7.64867	11.2943	12.7441	12.5056	0.568454	5.32e-10	NA	NA	0.654498	1.02e-14
Pex2	peroxisomal biogenesis factor 2	ENSMUSG00000040374	25.774	25.9587	26.8466	15.4321	14.2965	14.2907	28.4489	33.1133	29.2274	0.840742	5.2e-28	NA	NA	0.915181	3.43e-32
Pfas	phosphoribosylformylglycinamidine synthase (FGAR amidotransferase)	ENSMUSG00000020899	15.8001	15.509	14.21	8.67864	6.67819	7.26592	8.82742	9.20542	8.33392	1.00497	5.58e-42	-0.847057	1.68e-36	NA	NA
Pfdn4	prefoldin 4	ENSMUSG00000052033	18.0709	17.0579	19.0289	16.8067	13.9835	14.2525	27.0703	28.6359	22.8404	0.442709	0.000183656	0.351205	0.00216458	0.774932	2.81e-13
Pfkl	phosphofructokinase, liver, B-type	ENSMUSG00000020277	93.2806	93.9217	95.2134	85.3131	81.9472	87.0642	50.8538	56.3787	51.4149	NA	NA	-0.922549	1.36e-64	-0.765509	6.79e-50
Pfkp	phosphofructokinase, platelet	ENSMUSG00000021196	32.9623	35.2009	34.037	15.8162	13.5736	14.5752	10.294	11.2694	10.8805	1.24789	6.6e-99	-1.79474	5.2e-197	-0.565805	4.18e-17
Pgam1	phosphoglycerate mutase 1	ENSMUSG00000011752	177.243	179.31	176.256	88.043	86.7348	87.6108	128.883	120.953	118.678	0.903815	1.53e-58	-0.610091	3.28e-32	0.274963	3.06e-07
Pgap2	post-GPI attachment to proteins 2	ENSMUSG00000030990	32.1472	30.8555	30.8215	19.6618	17.9558	17.7722	36.6597	30.0265	31.1781	0.909883	4.27e-33	NA	NA	0.833072	2.93e-29
Pgbd5	piggyBac transposable element derived 5	ENSMUSG00000050751	27.1149	23.7267	24.4978	17.1941	15.6148	15.9121	33.2097	30.699	32.8915	0.637452	3.46e-23	0.289155	2.75e-06	0.907742	5.86e-55
Pgghg	protein glucosylgalactosylhydroxylysine glucosidase	ENSMUSG00000062031	7.9522	7.1104	7.11132	12.8715	10.8661	11.9784	11.7321	11.005	11.8053	-0.691606	4.08e-15	0.562729	6.86e-10	NA	NA
Pgk1	phosphoglycerate kinase 1	ENSMUSG00000062070	361.692	360.338	373.765	161.151	157.673	154.924	177.902	181.463	172.389	1.19651	3.56e-151	-1.12032	2.14e-147	NA	NA
Phactr1	phosphatase and actin regulator 1	ENSMUSG00000054728	3.13116	2.38553	3.08343	10.3496	7.46128	9.7298	7.22967	5.89577	6.93502	-1.60959	9.15e-47	1.03934	1.36e-15	-0.589013	9.97e-11
Phactr2	phosphatase and actin regulator 2	ENSMUSG00000062866	19.753	18.1724	15.9138	13.0801	11.8454	12.2121	13.0747	13.2706	12.8896	0.712703	4.79e-27	-0.55593	1.67e-19	NA	NA
Phc2	polyhomeotic 2	ENSMUSG00000028796	31.9523	32.3594	33.4487	55.3325	55.5333	55.9902	42.8777	44.1192	42.4155	-0.789153	2.73e-37	0.310177	5.17e-07	-0.497688	6.15e-22
Pheta1	PH domain containing endocytic trafficking adaptor 1	ENSMUSG00000044134	6.34296	7.11111	7.22426	10.8871	11.3835	11.2892	9.93154	9.59181	9.99406	-0.690763	1.28e-11	0.379539	0.000523316	-0.329984	0.000211569
Phf21a	PHD finger protein 21A	ENSMUSG00000058318	14.3962	12.2363	13.9815	23.5608	20.5548	21.8363	16.3456	13.7764	16.1359	-0.713906	4.79e-27	NA	NA	-0.552327	1.37e-17
Phf6	PHD finger protein 6	ENSMUSG00000025626	8.99805	9.25132	9.53515	4.27801	4.27107	4.14101	7.03552	6.55608	7.10433	1.14289	5.09e-40	-0.540044	1.2e-10	0.584043	6.27e-11
Phgdh	3-phosphoglycerate dehydrogenase	ENSMUSG00000053398	71.3914	74.2057	73.3945	15.8446	15.9669	15.6665	32.9812	36.9435	34.4035	2.19979	1.78e-255	-1.13707	9.22e-72	1.04366	4.43e-46
Phip	pleckstrin homology domain interacting protein	ENSMUSG00000032253	11.9938	12.2705	11.4192	7.28078	6.70291	5.32272	12.483	13.4161	12.2768	0.870605	3.27e-24	NA	NA	0.899738	6.8e-29
Phlda3	pleckstrin homology like domain, family A, member 3	ENSMUSG00000041801	9.69094	11.0552	12.2389	12.3412	12.8209	12.5802	7.6146	7.24277	5.94923	NA	NA	-0.768618	1.39e-07	-0.952097	5.9e-15
Phldb1	pleckstrin homology like domain, family B, member 1	ENSMUSG00000048537	20.4877	19.8419	19.8082	32.4841	31.0959	33.1135	20.7134	19.7328	19.283	-0.668944	2.94e-35	NA	NA	-0.751905	1.23e-52
Phldb2	pleckstrin homology like domain, family B, member 2	ENSMUSG00000033149	6.88382	6.26134	6.04185	13.2598	11.8212	11.9341	10.3369	10.6151	10.5437	-0.948027	1.02e-39	0.613818	1.61e-15	-0.352793	2.77e-08
Phtf1	putative homeodomain transcription factor 1	ENSMUSG00000058388	9.50401	9.6738	8.03646	5.67971	5.88306	5.12007	8.23757	9.03278	7.93784	0.782723	5.7e-15	NA	NA	0.539556	5.52e-09
Pianp	PILR alpha associated neural protein	ENSMUSG00000030329	2.82452	3.12839	2.67994	10.5052	10.0007	10.0177	2.0368	2.55509	2.68692	-1.78931	8.16e-46	NA	NA	-2.09399	1.67e-60
Pibf1	progesterone immunomodulatory binding factor 1	ENSMUSG00000022064	7.15307	6.77215	6.18251	4.29876	4.23095	3.69033	6.5888	6.66586	7.00368	0.853298	1.33e-12	NA	NA	0.729989	8.38e-10
Pick1	protein interacting with C kinase 1	ENSMUSG00000068206	17.3567	15.4006	15.6687	12.5707	10.0636	12.2741	13.0631	12.6284	12.3606	0.749428	4.46e-08	-0.703535	8.11e-08	NA	NA
Pid1	phosphotyrosine interaction domain containing 1	ENSMUSG00000045658	4.81805	4.33214	5.20777	12.5298	11.8582	10.7938	5.98311	6.42431	6.63742	-1.26865	2.25e-34	0.274041	0.0261894	-1.01271	5.87e-27
Pigp	phosphatidylinositol glycan anchor biosynthesis, class P	ENSMUSG00000022940	20.6623	20.209	21.6242	13.6123	14.6415	15.3815	20.9773	18.6752	18.6907	0.593809	5.13e-08	NA	NA	0.367867	0.000967038
Pigt	phosphatidylinositol glycan anchor biosynthesis, class T	ENSMUSG00000017721	47.0249	45.2297	49.6279	65.1427	67.221	67.2408	45.2878	43.1558	43.3093	-0.468645	5.32e-15	NA	NA	-0.704661	1.3e-38
Pik3cd	phosphatidylinositol-4,5-bisphosphate 3-kinase catalytic subunit delta	ENSMUSG00000039936	17.4126	16.1861	15.5392	31.8186	29.9373	30.8113	16.9479	16.4115	17.5064	-0.969223	3.03e-62	NA	NA	-0.982104	1.12e-72
Pik3ip1	phosphoinositide-3-kinase interacting protein 1	ENSMUSG00000034614	30.0522	30.264	29.5728	168.662	166.616	162.701	111.534	109.316	108.9	-2.45296	0	1.83309	1.14e-246	-0.638592	1.17e-55
Pik3r1	phosphoinositide-3-kinase regulatory subunit 1	ENSMUSG00000041417	138.376	132.941	129.748	113.039	103.468	106.586	195.407	192.573	197.849	0.395066	4.58e-19	0.468828	1.22e-35	0.845017	6.05e-104
Pim1	proviral integration site 1	ENSMUSG00000024014	8.56554	9.39113	8.21001	17.1564	16.0052	16.3262	27.7876	22.6159	25.5233	-0.811461	8.87e-18	1.41096	6.7e-51	0.580262	1.36e-14
Pim3	proviral integration site 3	ENSMUSG00000035828	58.225	59.6888	61.726	28.0655	30.1824	28.1027	42.7824	45.9457	41.8177	1.07835	1.68e-65	-0.552607	1.15e-20	0.506941	4.93e-16
Pimreg	PICALM interacting mitotic regulator	ENSMUSG00000020808	9.37077	10.8082	11.0933	1.75594	1.61287	1.69982	2.38634	2.28226	3.07948	2.65053	1.65e-59	-2.1532	1.11e-35	0.474378	0.0465502
Pip4k2a	phosphatidylinositol-5-phosphate 4-kinase, type II, alpha	ENSMUSG00000026737	8.87001	8.30236	8.01989	16.8053	15.0434	15.5011	10.1263	8.12704	7.95477	-0.92821	4.18e-35	NA	NA	-0.967427	4.31e-35
Pip5k1c	phosphatidylinositol-4-phosphate 5-kinase, type 1 gamma	ENSMUSG00000034902	15.886	15.0941	12.6273	25.5205	21.806	24.6948	17.3423	16.104	14.9722	-0.718844	1.68e-24	NA	NA	-0.674248	2.66e-29
Pir	pirin	ENSMUSG00000031379	7.34934	6.37798	7.98104	2.12204	2.28848	2.70097	3.38856	2.96151	2.77728	1.60645	5.24e-22	-1.33693	3.22e-15	NA	NA
Pitpnm2	phosphatidylinositol transfer protein, membrane-associated 2	ENSMUSG00000029406	6.90541	6.26582	5.62515	15.9104	14.1176	15.1805	7.00703	6.7848	7.33571	-1.2945	4.94e-73	NA	NA	-1.16798	2.67e-78
Pitrm1	pitrilysin metallepetidase 1	ENSMUSG00000021193	35.7595	34.3785	33.7436	70.5751	68.5148	68.1727	62.2334	59.5743	60.8976	-0.998508	2.99e-89	0.730387	1.57e-49	-0.287002	1.65e-11
Pkm	pyruvate kinase, muscle	ENSMUSG00000032294	485.406	476.993	489.844	315.283	310.618	313.107	223.133	226.25	226.253	0.641443	4.14e-51	-1.19539	7.47e-203	-0.572771	8.43e-51
Pkmyt1	protein kinase, membrane associated tyrosine/threonine 1	ENSMUSG00000023908	6.34111	6.99137	6.79153	3.34962	3.1153	2.42501	3.66746	2.91371	3.41719	1.20141	2.24e-15	-1.06594	1.63e-11	NA	NA
Pkn1	protein kinase N1	ENSMUSG00000057672	12.6459	11.6438	11.4453	18.826	16.7453	19.097	16.6327	17.2729	16.3245	-0.630794	1.09e-17	0.558004	4.03e-13	NA	NA
Pknox2	Pbx/knotted 1 homeobox 2	ENSMUSG00000035934	9.3663	10.2225	9.494	16.7747	15.3297	16.9354	8.50543	8.54983	8.61304	-0.708686	2.54e-20	-0.270764	0.00176774	-0.998458	3.84e-42
Pla2g1b	phospholipase A2, group IB, pancreas	ENSMUSG00000029522	17.8814	16.1634	16.8143	38.3059	40.7731	45.2143	24.0976	27.8597	34.3186	-1.30958	2.34e-29	0.729634	5.63e-07	-0.597282	1.67e-07
Pla2g4a	phospholipase A2, group IVA (cytosolic, calcium-dependent)	ENSMUSG00000056220	10.3018	9.30884	10.0338	9.77941	8.60666	8.73452	15.4173	15.4843	14.8419	NA	NA	0.543778	4.18e-11	0.666307	7.25e-18
Pla2g4c	phospholipase A2, group IVC (cytosolic, calcium-independent)	ENSMUSG00000033847	7.5835	6.50297	6.53615	8.29678	7.43856	7.23624	17.0651	15.6832	16.2208	NA	NA	1.15156	2.94e-43	0.965023	2.47e-40
Pla2g5	phospholipase A2, group V	ENSMUSG00000041193	1.74873	1.70611	1.44335	0.496474	0.627975	0.320737	7.38172	6.08695	6.88591	1.86561	8.28e-10	1.91336	3.19e-27	3.7578	1.09e-68
Pla2r1	phospholipase A2 receptor 1	ENSMUSG00000054580	6.77338	6.05375	6.19227	1.97347	1.75576	1.85236	7.81896	7.34865	7.57284	1.78007	8.43e-85	NA	NA	1.93849	3.98e-117
Plac8	placenta-specific 8	ENSMUSG00000029322	3.56275	3.57039	3.25683	8.14553	8.05192	8.81457	5.1276	8.05298	8.8223	-0.957605	7.54e-07	0.994632	6.19e-06	NA	NA
Plat	plasminogen activator, tissue	ENSMUSG00000031538	7.68775	6.67056	7.61819	23.2189	23.6601	21.3957	20.2424	18.1607	18.9318	-1.64384	1.8e-80	1.30617	3e-47	-0.356606	2.13e-07
Plau	plasminogen activator, urokinase	ENSMUSG00000021822	152.832	158.877	163.18	189.203	188.317	180.158	125.127	137.35	129.276	NA	NA	-0.364534	9.75e-12	-0.607547	1.52e-36
Plbd1	phospholipase B domain containing 1	ENSMUSG00000030214	27.9579	26.6122	27.294	3.46817	3.72263	3.55553	12.5654	11.5008	12.2117	2.91543	7.23e-205	-1.24906	1.43e-53	1.6477	1.23e-47
Plcd1	phospholipase C, delta 1	ENSMUSG00000010660	8.91404	9.0238	8.33959	15.7682	13.7119	14.8926	14.9129	14.213	15.6776	-0.745217	1.12e-17	0.686238	1.18e-13	NA	NA
Plcl2	phospholipase C-like 2	ENSMUSG00000038910	10.9097	11.0537	11.5123	7.74449	7.265	6.71207	9.45817	9.63499	9.42836	0.64616	1.59e-15	-0.335202	1.73e-05	0.292117	0.000197924
Plekha1	pleckstrin homology domain containing, family A (phosphoinositide binding specific) member 1	ENSMUSG00000040268	31.8746	27.3458	25.9328	15.1627	13.9432	14.6014	17.853	18.0251	18.3679	1.02821	3.97e-45	-0.736796	1.01e-24	0.272567	4.37e-05
Plekha2	pleckstrin homology domain-containing, family A (phosphoinositide binding specific) member 2	ENSMUSG00000031557	14.6908	14.5879	13.7966	9.88266	8.6008	8.41252	13.5445	12.802	13.0796	0.584978	1.87e-15	NA	NA	0.392689	1.06e-07
Plekha5	pleckstrin homology domain containing, family A member 5	ENSMUSG00000030231	9.98456	8.14625	7.94691	19.4917	15.6921	13.7109	14.2	13.9263	12.0247	-0.778868	2.26e-23	0.438669	9.86e-08	-0.358928	1.79e-08
[truncated: 1,074 more rows]
