# Supplementary material for: RSPO2 Coordinates with GDF9:BMP15 Heterodimers to Promote Granulosa Cell and Oocyte Development in Mice
Source: Adv Sci (Weinh). 2025 Jun 10;12(30):e01973. doi: 10.1002/advs.202501973 (PMC12376590; doi:10.1002/advs.202501973)
Supplement: Supplementary file 4 — Supplemental Table 3 [file ADVS-12-e01973-s005.xlsx]

## Sheet: OOX+RSPO2 vs OOX
List of the significantly changed transcripts in RSPO2-treated PAGCs identified by RNA-Seq analysis
genename	GENENAME	Geneid	12dOOX_1_FPKM	12dOOX_2_FPKM	12dOOX_3_FPKM	12dOOX_RSPO2_1_FPKM	12dOOX_RSPO2_2_FPKM	12dOOX_RSPO2_3_FPKM	logFC_RSPO2_vs_Control	PValue_RSPO2_vs_Control	FC
0610012G03Rik	RIKEN cDNA 0610012G03 gene	ENSMUSG00000107002	12.2959	15.0607	15.4707	17.3527	18.6451	18.2061	0.288043	0.0211488	1.22098
1110032F04Rik	RIKEN cDNA 1110032F04 gene	ENSMUSG00000046999	105.457	111.406	103.569	35.6037	32.4939	32.9284	-1.7225	8.28e-191	0.303024
1110051M20Rik	RIKEN cDNA 1110051M20 gene	ENSMUSG00000040591	18.546	20.866	18.6084	20.2694	21.0413	18.4067	-0.273423	0.0412113	0.827354
1110065P20Rik	RIKEN cDNA 1110065P20 gene	ENSMUSG00000078570	17.5729	16.7125	14.1804	28.9208	34.4704	26.8258	0.831366	6.61e-09	1.77937
1600012H06Rik	RIKEN cDNA 1600012H06 gene	ENSMUSG00000050088	73.1345	69.9251	70.7673	62.2536	58.9325	58.5618	-0.32053	9.13e-08	0.800776
1700016F12Rik	RIKEN cDNA 1700016F12 gene	ENSMUSG00000104955	10.4288	12.4351	9.26532	4.86907	4.91358	4.82803	-1.13299	1.53e-06	0.45597
1700017B05Rik	RIKEN cDNA 1700017B05 gene	ENSMUSG00000032300	13.0302	11.6515	14.0043	25.7849	22.7111	26.4966	0.902937	7.03e-25	1.86987
2200002D01Rik	RIKEN cDNA 2200002D01 gene	ENSMUSG00000030587	8.45945	6.65765	7.04545	3.1166	4.92452	4.88551	-0.875929	3.12e-05	0.544903
2310011J03Rik	RIKEN cDNA 2310011J03 gene	ENSMUSG00000020133	21.8358	22.5886	20.9208	16.8583	20.6484	17.2384	-0.309085	0.0058762	0.807154
2310022B05Rik	RIKEN cDNA 2310022B05 gene	ENSMUSG00000031983	23.3945	25.8449	25.4205	19.6366	17.8017	19.6099	-0.463956	1.09e-09	0.724995
2310061I04Rik	RIKEN cDNA 2310061I04 gene	ENSMUSG00000050705	3.99855	5.81754	6.38404	9.35265	6.92552	9.76275	0.629738	0.00309416	1.54728
2700081O15Rik	NA	ENSMUSG00000053080	20.7288	21.3362	21.7773	16.6538	17.0356	17.4081	-0.368339	3.1e-08	0.774674
4833420G17Rik	RIKEN cDNA 4833420G17 gene	ENSMUSG00000062822	16.9526	15.89	17.849	16.0539	13.6361	14.9033	-0.281576	0.00592017	0.822692
4833439L19Rik	RIKEN cDNA 4833439L19 gene	ENSMUSG00000025871	33.9696	29.8575	34.6351	24.5018	23.7403	22.3265	-0.537611	1.84e-10	0.688911
4930402H24Rik	RIKEN cDNA 4930402H24 gene	ENSMUSG00000027309	12.9956	12.9054	12.8225	10.9479	9.29522	9.57104	-0.387219	4.41e-07	0.764602
4931406P16Rik	NA	ENSMUSG00000066571	9.58549	9.05499	14.3084	8.3144	7.37439	7.24441	-0.409949	0.000398711	0.75265
5730409E04Rik	RIKEN cDNA 5730409E04Rik gene	ENSMUSG00000073755	5.17847	4.77529	5.52022	6.12302	7.38762	6.98986	0.356307	0.00956	1.28014
6330403K07Rik	RIKEN cDNA 6330403K07 gene	ENSMUSG00000018451	9.94374	10.8366	9.37007	4.72695	3.74436	4.92389	-1.20385	2.47e-12	0.434117
A230005M16Rik	RIKEN cDNA A230005M16 gene	ENSMUSG00000087612	1.06549	1.22913	0.296355	10.2175	11.4292	11.491	3.66998	9.95e-32	12.7284
A430033K04Rik	RIKEN cDNA A430033K04 gene	ENSMUSG00000056014	4.11441	3.57306	3.13701	6.60822	5.90225	6.85489	0.798622	8.47e-08	1.73944
A530040E14Rik	RIKEN cDNA A530040E14 gene	ENSMUSG00000072109	0.613233	0.679824	0.663798	11.2835	10.531	12.3046	3.02992	4.13e-20	8.16764
Aamdc	adipogenesis associated Mth938 domain containing	ENSMUSG00000035642	14.5432	13.3515	9.92078	12.4388	21.4966	21.0092	0.462365	0.0207036	1.3778
Aar2	AAR2 splicing factor homolog	ENSMUSG00000027628	10.1357	9.0077	11.687	15.6842	16.5611	17.2357	0.590188	8.71e-09	1.50544
Aard	alanine and arginine rich domain containing protein	ENSMUSG00000068522	46.0065	46.0687	47.0409	101.499	111.686	110.429	1.1424	3.15e-59	2.20749
Aatf	apoptosis antagonizing transcription factor	ENSMUSG00000018697	25.2268	26.0532	25.7722	20.4836	22.7157	23.6342	-0.267303	0.00279523	0.830872
Abca1	ATP-binding cassette, sub-family A (ABC1), member 1	ENSMUSG00000015243	16.857	14.9291	17.969	12.6431	11.055	11.8247	-0.549699	2.22e-13	0.683163
Abca2	ATP-binding cassette, sub-family A (ABC1), member 2	ENSMUSG00000026944	4.726	4.76574	4.60935	7.04331	6.14533	7.00372	0.426069	3.15e-06	1.34357
Abca3	ATP-binding cassette, sub-family A (ABC1), member 3	ENSMUSG00000024130	9.26892	8.22466	9.36264	11.1681	11.1849	12.4144	0.31704	0.000428718	1.24577
Abcb8	ATP-binding cassette, sub-family B (MDR/TAP), member 8	ENSMUSG00000028973	7.9668	6.84993	6.18709	11.0877	9.50654	9.84547	0.450003	0.000353761	1.36604
Abcd2	ATP-binding cassette, sub-family D (ALD), member 2	ENSMUSG00000055782	7.30122	7.95449	7.24341	4.02111	3.94857	3.51777	-1.02067	1.32e-21	0.492887
Abce1	ATP-binding cassette, sub-family E (OABP), member 1	ENSMUSG00000058355	33.2478	29.8546	31.6835	30.8556	26.5596	24.414	-0.293054	0.000348217	0.816172
Abcf3	ATP-binding cassette, sub-family F (GCN20), member 3	ENSMUSG00000003234	14.3451	14.4897	13.317	18.5381	18.5032	16.7982	0.312193	0.000405968	1.24159
Abhd12	abhydrolase domain containing 12	ENSMUSG00000032046	25.4494	26.6237	26.4197	34.0503	38.8672	36.5343	0.416442	3.69e-07	1.33463
Abhd14a	abhydrolase domain containing 14A	ENSMUSG00000042210	18.3004	19.4936	14.3958	14.0087	12.3964	13.4383	-0.397667	0.00379683	0.759085
Abhd17c	abhydrolase domain containing 17C	ENSMUSG00000038459	26.006	28.1513	28.5858	21.525	23.5069	23.0476	-0.347952	3.25e-05	0.785699
Abhd6	abhydrolase domain containing 6	ENSMUSG00000025277	8.93733	8.69804	8.80983	14.5673	13.2299	11.0597	0.506287	3.01e-05	1.42039
Ablim1	actin-binding LIM protein 1	ENSMUSG00000025085	97.6873	90.2266	98.8666	187.077	148.58	171.754	0.741261	2.52e-44	1.67164
Abr	active BCR-related gene	ENSMUSG00000017631	20.0941	18.7475	20.9429	19.2839	16.1323	19.1825	-0.277081	0.000267639	0.825259
Abracl	ABRA C-terminal like	ENSMUSG00000078453	34.7943	34.3372	35.3452	22.4876	26.3771	21.7444	-0.636462	2.48e-07	0.643289
Acaa2	acetyl-Coenzyme A acyltransferase 2 (mitochondrial 3-oxoacyl-Coenzyme A thiolase)	ENSMUSG00000036880	61.2858	62.6077	69.0625	89.2472	98.0178	94.8238	0.491623	2.58e-11	1.40603
Acaca	acetyl-Coenzyme A carboxylase alpha	ENSMUSG00000020532	4.86321	5.22139	5.65645	10.9922	10.5587	10.195	0.991241	9.99e-33	1.98789
Acad11	acyl-Coenzyme A dehydrogenase family, member 11	ENSMUSG00000090150	11.1972	11.2669	10.0907	14.1493	13.7816	13.807	0.28394	0.00722071	1.21751
Acadvl	acyl-Coenzyme A dehydrogenase, very long chain	ENSMUSG00000018574	34.1566	36.2713	35.4448	35.4476	46.8396	40.3991	0.418095	9.92e-06	1.33616
Acap2	ArfGAP with coiled-coil, ankyrin repeat and PH domains 2	ENSMUSG00000049076	22.5929	22.3587	22.6561	15.8738	12.2526	14.7101	-0.726375	4.59e-20	0.604421
Acat2	acetyl-Coenzyme A acetyltransferase 2	ENSMUSG00000023832	10.4246	12.077	10.7822	15.4065	15.5152	13.9661	0.353414	0.00272449	1.27758
Acbd4	acyl-Coenzyme A binding domain containing 4	ENSMUSG00000056938	7.97649	8.2601	7.39579	3.8064	7.66291	5.2062	-0.635659	0.00868632	0.643647
Acd	adrenocortical dysplasia	ENSMUSG00000038000	7.4495	7.50311	10.1191	9.75483	11.1754	11.1949	0.294286	0.00952842	1.22628
Ace	angiotensin I converting enzyme (peptidyl-dipeptidase A) 1	ENSMUSG00000020681	7.54317	6.42447	6.51344	3.6332	3.67168	3.23407	-1.03102	7.63e-16	0.489363
Ackr3	atypical chemokine receptor 3	ENSMUSG00000044337	27.239	29.5701	25.7383	7.05816	6.0651	5.89052	-2.15716	8.74e-114	0.224197
Acot13	acyl-CoA thioesterase 13	ENSMUSG00000006717	17.5549	16.0695	15.4737	23.0575	27.0858	22.2615	0.473359	0.00177629	1.38834
Acot6	acyl-CoA thioesterase 6	ENSMUSG00000043487	8.18175	9.01575	7.91547	4.18153	2.43439	2.97344	-1.46477	4.59e-21	0.362294
Acot7	acyl-CoA thioesterase 7	ENSMUSG00000028937	14.0376	14.3983	13.3576	17.7254	19.6947	19.9119	0.417846	0.000310278	1.33593
Acot9	acyl-CoA thioesterase 9	ENSMUSG00000025287	14.8614	15.5855	16.012	11.1319	11.6557	10.6382	-0.512978	1.69e-05	0.700775
Acox3	acyl-Coenzyme A oxidase 3, pristanoyl	ENSMUSG00000029098	5.75323	5.74925	7.41834	4.97754	4.56764	5.04803	-0.454333	0.000754946	0.729847
Acsbg1	acyl-CoA synthetase bubblegum family member 1	ENSMUSG00000032281	157.273	158.592	162.454	202.896	211.997	207.215	0.31666	8.16e-12	1.24544
Acsf2	acyl-CoA synthetase family member 2	ENSMUSG00000076435	7.51751	6.78132	8.16119	11.118	12.3251	10.234	0.513076	2.46e-05	1.42709
Acsl5	acyl-CoA synthetase long-chain family member 5	ENSMUSG00000024981	10.5017	10.6154	11.7836	8.31465	6.94812	8.05813	-0.548453	5.3e-08	0.683753
Acss2	acyl-CoA synthetase short-chain family member 2	ENSMUSG00000027605	5.75839	5.55389	5.5519	12.471	10.3725	10.7504	0.922907	4.83e-14	1.89593
Acta2	actin, alpha 2, smooth muscle, aorta	ENSMUSG00000035783	9.79547	10.6846	10.8266	2.17442	3.40234	2.59901	-2.01532	3.33e-30	0.247359
Actb	actin, beta	ENSMUSG00000029580	918.341	949.983	897.317	634.685	713.68	648.419	-0.526519	4.99e-23	0.694228
Actn1	actinin, alpha 1	ENSMUSG00000015143	13.1063	14.1409	13.1156	11.6838	11.0433	10.7984	-0.289334	0.00120637	0.818279
Actr2	ARP2 actin-related protein 2	ENSMUSG00000020152	19.3642	22.7243	21.3842	18.4702	13.9983	16.2999	-0.440643	2.62e-06	0.736806
Acvr1	activin A receptor, type 1	ENSMUSG00000026836	5.74711	5.89518	6.86272	5.09109	4.47379	5.66381	-0.402581	0.0093048	0.756504
Acvr2a	activin receptor IIA	ENSMUSG00000052155	9.9769	9.44052	9.38967	8.76751	7.69484	6.52525	-0.396695	0.000147202	0.759596
Adam12	a disintegrin and metallopeptidase domain 12 (meltrin alpha)	ENSMUSG00000054555	15.3509	13.9146	16.0196	4.84145	3.65478	4.62875	-1.8737	1.38e-90	0.272873
Adamts1	a disintegrin-like and metallopeptidase (reprolysin type) with thrombospondin type 1 motif, 1	ENSMUSG00000022893	8.17228	7.35442	7.86665	5.4421	5.30731	5.09313	-0.62325	4e-09	0.649207
Adamts10	a disintegrin-like and metallopeptidase (reprolysin type) with thrombospondin type 1 motif, 10	ENSMUSG00000024299	7.60339	7.16104	8.19244	5.56077	6.59394	5.66915	-0.422147	0.000655614	0.746313
Adamts2	a disintegrin-like and metallopeptidase (reprolysin type) with thrombospondin type 1 motif, 2	ENSMUSG00000036545	95.089	95.9243	97.9237	23.8945	21.231	24.7614	-2.15595	0	0.224386
Adamts5	a disintegrin-like and metallopeptidase (reprolysin type) with thrombospondin type 1 motif, 5 (aggrecanase-2)	ENSMUSG00000022894	5.08543	5.32789	6.10589	1.38499	1.13566	1.00072	-2.3241	4.09e-79	0.199699
Adamts9	a disintegrin-like and metallopeptidase (reprolysin type) with thrombospondin type 1 motif, 9	ENSMUSG00000030022	9.94753	9.9838	9.37816	18.9731	14.8745	19.6202	0.86017	1.34e-23	1.81525
Adar	adenosine deaminase, RNA-specific	ENSMUSG00000027951	6.90237	6.7882	7.43246	11.0576	11.2864	11.0457	0.532833	3.23e-08	1.44677
Adck5	aarF domain containing kinase 5	ENSMUSG00000022550	34.8385	39.8063	34.7421	22.0854	32.1135	24.4198	-0.511493	2.53e-05	0.701496
Adcy6	adenylate cyclase 6	ENSMUSG00000022994	16.5001	15.7368	15.2679	18.3135	18.8257	21.6166	0.276496	0.000303368	1.21125
Adcy9	adenylate cyclase 9	ENSMUSG00000005580	12.3563	10.1812	12.6773	9.50926	6.80923	7.80777	-0.611461	5.48e-07	0.654534
Add3	adducin 3 (gamma)	ENSMUSG00000025026	21.2331	22.3424	24.2902	32.3498	31.223	33.0075	0.516507	1.98e-14	1.43049
Adgre5	adhesion G protein-coupled receptor E5	ENSMUSG00000002885	5.48896	5.17838	5.71958	11.9716	11.384	12.7278	0.98184	8.9e-13	1.97498
Adgrg1	adhesion G protein-coupled receptor G1	ENSMUSG00000031785	82.7767	80.0692	82.8078	243.129	239.685	236.638	1.41162	1.09e-217	2.66036
Adgrl1	adhesion G protein-coupled receptor L1	ENSMUSG00000013033	12.7607	12.5555	13.8229	21.6219	19.5969	23.2922	0.653039	5.9e-21	1.57248
Adh1	alcohol dehydrogenase 1 (class I)	ENSMUSG00000074207	21.5252	17.3796	16.5401	3.59621	4.0467	3.38389	-2.63385	3.13e-41	0.161114
Adi1	acireductone dioxygenase 1	ENSMUSG00000020629	29.2656	33.0645	34.412	44.7587	46.9532	46.6917	0.442708	6.38e-08	1.35915
Adprm	ADP-ribose/CDP-alcohol diphosphatase, manganese dependent	ENSMUSG00000020910	11.4674	10.8107	13.7635	7.70586	11.6244	9.33304	-0.371643	0.023298	0.772902
Aebp1	AE binding protein 1	ENSMUSG00000020473	34.4091	30.2211	32.4572	17.7531	20.6967	19.2915	-0.828016	1.01e-24	0.563303
Aen	apoptosis enhancing nuclease	ENSMUSG00000030609	5.96662	8.28697	6.37387	4.52191	4.59204	6.38936	-0.316452	0.0378479	0.803042
Afap1	actin filament associated protein 1	ENSMUSG00000029094	6.41152	6.67064	6.88225	6.21018	4.61834	5.5862	-0.349962	0.00102645	0.784605
Aff1	AF4/FMR2 family, member 1	ENSMUSG00000029313	12.1832	11.6939	13.3858	21.0374	18.9226	22.6462	0.681705	1.96e-19	1.60403
Aga	aspartylglucosaminidase	ENSMUSG00000031521	30.4653	30.32	28.7055	22.0328	22.4326	23.4563	-0.359387	0.000233656	0.779496
Agbl3	ATP/GTP binding protein-like 3	ENSMUSG00000038836	8.10514	7.73057	6.54972	12.8828	11.7067	10.4483	0.48929	0.00369317	1.40375
Agpat4	1-acylglycerol-3-phosphate O-acyltransferase 4 (lysophosphatidic acid acyltransferase, delta)	ENSMUSG00000023827	26.1902	28.8815	24.9887	19.6704	18.0154	18.4379	-0.572679	2.7e-10	0.672367
Agrn	agrin	ENSMUSG00000041936	8.75538	8.91551	9.20048	17.7494	12.3007	18.9783	0.539875	1.37e-11	1.45385
Agt	angiotensinogen (serpin peptidase inhibitor, clade A, member 8)	ENSMUSG00000031980	15.6842	15.9383	14.1294	5.22851	6.83666	5.53074	-1.45802	7.36e-25	0.363993
Agtr2	angiotensin II receptor, type 2	ENSMUSG00000068122	4.5863	4.36739	5.89654	13.0437	11.095	11.5674	1.22615	8.65e-20	2.33941
Ahcy	S-adenosylhomocysteine hydrolase	ENSMUSG00000027597	33.0018	33.5252	34.7162	79.3218	79.2406	79.9527	1.21013	5.74e-76	2.31359
Ahcyl2	S-adenosylhomocysteine hydrolase-like 2	ENSMUSG00000029772	8.355	8.13145	7.74244	10.8596	9.64066	10.7491	0.333243	0.000390182	1.25984
Ahdc1	AT hook, DNA binding motif, containing 1	ENSMUSG00000037692	14.8321	13.6785	15.553	19.8429	19.3409	21.8825	0.573338	4.69e-13	1.48796
Ahnak	AHNAK nucleoprotein (desmoyokin)	ENSMUSG00000069833	34.8774	34.812	39.7382	21.9629	19.6338	23.676	-0.721393	1.36e-06	0.606512
Ahr	aryl-hydrocarbon receptor	ENSMUSG00000019256	7.79127	7.6944	8.72227	2.62939	2.55157	2.43223	-1.70794	2.93e-51	0.306097
AI467606	expressed sequence AI467606	ENSMUSG00000045165	10.3191	11.7112	9.52334	19.5233	22.2225	20.1753	0.891482	3.51e-14	1.85508
Aif1l	allograft inflammatory factor 1-like	ENSMUSG00000001864	23.1566	19.2476	22.3131	27.7942	30.2251	29.9326	0.333941	3.72e-05	1.26045
Aifm2	apoptosis-inducing factor, mitochondrion-associated 2	ENSMUSG00000020085	5.96305	5.08538	6.56066	9.17317	10.1308	10.7459	0.616883	6.25e-06	1.53356
Aig1	androgen-induced 1	ENSMUSG00000019806	3.86069	4.45733	4.3578	8.35394	7.9255	7.28035	0.82975	4.67e-06	1.77738
Ak2	adenylate kinase 2	ENSMUSG00000028792	50.9046	49.3522	49.235	60.5738	65.7586	61.6457	0.268138	0.000150052	1.20425
Ak4	adenylate kinase 4	ENSMUSG00000028527	3.15611	2.15743	2.74863	9.19642	8.57277	8.97272	1.65681	7.04e-31	3.15318
Ak6	adenylate kinase 6	ENSMUSG00000078941	54.4932	55.5046	49.2252	45.9271	49.9408	46.8528	-0.383251	0.048568	0.766708
Akap12	A kinase (PRKA) anchor protein (gravin) 12	ENSMUSG00000038587	2.41363	2.08599	2.55518	5.96898	5.89061	5.96773	1.27469	5.62e-25	2.41948
Akap13	A kinase (PRKA) anchor protein 13	ENSMUSG00000066406	10.3692	10.2944	10.5186	7.87468	6.0911	7.2666	-0.590294	5.67e-13	0.664207
Akap17b	A kinase (PRKA) anchor protein 17B	ENSMUSG00000059708	4.68326	5.08009	3.74444	6.83835	5.22198	7.08768	0.431362	0.00091867	1.34851
Akap9	A kinase (PRKA) anchor protein (yotiao) 9	ENSMUSG00000040407	6.46234	6.31021	7.81316	5.91809	5.41072	6.80858	-0.263868	0.00989075	0.832852
Akr1b3	aldo-keto reductase family 1, member B3 (aldose reductase)	ENSMUSG00000001642	59.3797	67.0199	54.8805	90.0316	89.9717	88.2102	0.485609	1.01e-10	1.40018
Akr1b8	aldo-keto reductase family 1, member B8	ENSMUSG00000029762	12.0416	13.1498	15.4016	19.3372	23.4477	21.372	0.551008	2.79e-05	1.46511
Akr1c14	aldo-keto reductase family 1, member C14	ENSMUSG00000033715	321.731	323.824	299.94	184.469	164.615	158.305	-0.936797	2.65e-57	0.522391
Akr1cl	aldo-keto reductase family 1, member C-like	ENSMUSG00000025955	1221.57	1326.35	1147.71	1042.42	1129.13	990.29	-0.271666	9.39e-07	0.828362
Akt1	thymoma viral proto-oncogene 1	ENSMUSG00000001729	84.8011	82.8499	83.8761	68.6636	71.0859	73.8007	-0.297159	4.97e-08	0.813854
Akt3	thymoma viral proto-oncogene 3	ENSMUSG00000019699	15.6787	14.2382	16.0329	10.6028	8.94901	9.44465	-0.737702	3.57e-16	0.599694
Alad	aminolevulinate, delta-, dehydratase	ENSMUSG00000028393	45.9387	52.858	46.4947	146.494	153.13	157.563	1.61019	2.78e-127	3.05293
Alas1	aminolevulinic acid synthase 1	ENSMUSG00000032786	7.95165	7.69715	7.56826	12.1241	11.9796	12.9522	0.655316	6.54e-11	1.57496
Aldh18a1	aldehyde dehydrogenase 18 family, member A1	ENSMUSG00000025007	11.9629	11.6133	14.1512	9.0061	9.51618	8.98901	-0.495801	5.23e-06	0.709168
Aldh1a1	aldehyde dehydrogenase family 1, subfamily A1	ENSMUSG00000053279	289.416	294.968	293.997	574.731	572.874	562.364	0.894597	1.06e-107	1.85909
Aldh1b1	aldehyde dehydrogenase 1 family, member B1	ENSMUSG00000035561	10.3324	10.5684	10.5292	24.8316	24.0184	24.7262	1.14175	5.3e-35	2.20648
Aldh1l1	aldehyde dehydrogenase 1 family, member L1	ENSMUSG00000030088	15.5439	17.3314	14.9197	7.27397	7.52195	7.89657	-1.23077	1.21e-34	0.42609
Aldh2	aldehyde dehydrogenase 2, mitochondrial	ENSMUSG00000029455	82.2306	71.0897	67.1682	98.0816	118.266	103.272	0.472643	4.46e-20	1.38765
Aldh3b1	aldehyde dehydrogenase 3 family, member B1	ENSMUSG00000024885	5.40792	5.66721	6.03089	11.4493	11.4634	11.3071	0.947457	4.78e-12	1.92847
Aldh4a1	aldehyde dehydrogenase 4 family, member A1	ENSMUSG00000028737	6.01082	6.58716	6.98817	8.65521	9.41718	8.66261	0.506638	0.00123275	1.42074
Aldh5a1	aldhehyde dehydrogenase family 5, subfamily A1	ENSMUSG00000035936	3.27067	3.67211	3.93342	6.7058	6.10418	7.51436	0.893302	4.99e-12	1.85742
Aldh6a1	aldehyde dehydrogenase family 6, subfamily A1	ENSMUSG00000021238	50.5444	51.5306	52.1216	39.0935	35.7279	33.1863	-0.556728	6.07e-18	0.679842
Aldh9a1	aldehyde dehydrogenase 9, subfamily A1	ENSMUSG00000026687	30.2927	31.7998	29.983	41.0043	39.8333	36.7383	0.289379	3.46e-05	1.22211
Aldoa	aldolase A, fructose-bisphosphate	ENSMUSG00000030695	322.243	326.577	325.203	594.192	656.747	610.254	0.845074	2.59e-68	1.79636
Alg13	asparagine-linked glycosylation 13	ENSMUSG00000041718	6.20585	4.85216	5.27953	14.4208	10.9659	10.6217	1.09684	1.97e-15	2.13886
Amd1	S-adenosylmethionine decarboxylase 1	ENSMUSG00000075232	19.4432	23.8407	20.6901	33.944	29.128	26.4702	0.437988	7.47e-06	1.35471
Amh	anti-Mullerian hormone	ENSMUSG00000035262	9.12718	8.38914	8.28868	184.57	195.547	191.34	4.38804	0	20.9379
Amhr2	anti-Mullerian hormone type 2 receptor	ENSMUSG00000023047	119.755	126.829	118.41	285.26	314.959	299.995	1.22948	1.45e-115	2.34483
Amigo2	adhesion molecule with Ig like domain 2	ENSMUSG00000048218	4.18554	4.34509	3.62035	7.60665	6.99541	8.12285	0.837764	8.61e-09	1.78728
Ammecr1	Alport syndrome, mental retardation, midface hypoplasia and elliptocytosis chromosomal region gene 1	ENSMUSG00000042225	4.23337	4.07734	4.37936	6.48338	5.6871	6.37236	0.465248	3e-05	1.38055
Amotl1	angiomotin-like 1	ENSMUSG00000013076	12.1169	10.617	12.0916	9.40877	9.18869	9.81003	-0.371311	2.46e-06	0.77308
Amotl2	angiomotin-like 2	ENSMUSG00000032531	33.3211	36.7809	36.0856	23.4801	25.5056	26.7177	-0.539128	2.46e-15	0.688187
Ampd2	adenosine monophosphate deaminase 2	ENSMUSG00000027889	6.777	8.53483	8.60215	10.4529	9.44696	10.4553	0.308825	0.0103559	1.2387
Anapc16	anaphase promoting complex subunit 16	ENSMUSG00000020107	37.5311	41.3373	42.8352	33.5042	36.7312	32.6545	-0.329902	3.29e-05	0.79559
Anapc2	anaphase promoting complex subunit 2	ENSMUSG00000026965	63.2114	64.4256	64.4867	51.981	55.1626	53.8743	-0.311218	4.87e-08	0.805961
Angpt2	angiopoietin 2	ENSMUSG00000031465	42.6453	39.4109	42.229	8.34407	9.91373	8.54096	-2.27819	2.34e-152	0.206157
Angptl2	angiopoietin-like 2	ENSMUSG00000004105	79.1339	74.9116	79.2924	48.5695	42.7	42.8071	-0.872142	1.46e-43	0.546335
Angptl4	angiopoietin-like 4	ENSMUSG00000002289	5.55556	6.36955	6.17967	9.98892	8.29614	8.91614	0.476756	3.43e-05	1.39161
Ank	progressive ankylosis	ENSMUSG00000022265	11.2572	11.008	9.01994	3.69838	4.75448	4.48904	-1.3566	5.13e-24	0.390503
Ank2	ankyrin 2, brain	ENSMUSG00000032826	4.17124	4.53785	3.78217	14.6817	5.31255	12.7781	0.746757	7.89e-16	1.67802
Ank3	ankyrin 3, epithelial	ENSMUSG00000069601	21.7205	20.3843	22.5137	8.28938	7.02038	8.21423	-1.66695	1.6e-121	0.314918
Ankrd10	ankyrin repeat domain 10	ENSMUSG00000031508	10.5554	9.96149	10.2848	7.70867	7.9044	7.69832	-0.35277	0.00123657	0.783079
Ankrd17	ankyrin repeat domain 17	ENSMUSG00000055204	18.428	16.0202	19.4309	25.2229	23.2024	25.165	0.348333	8.01e-06	1.27309
Ankrd49	ankyrin repeat domain 49	ENSMUSG00000031931	9.67154	7.59665	7.44543	8.22297	8.52883	6.98646	-0.371852	0.0152975	0.77279
Ankrd54	ankyrin repeat domain 54	ENSMUSG00000033055	8.12151	10.7733	8.88932	11.3343	12.1535	12.5958	0.283738	0.044685	1.21734
Ano1	anoctamin 1, calcium activated chloride channel	ENSMUSG00000031075	2.76248	3.01289	3.46388	15.4654	15.2999	15.0833	2.39063	6.42e-115	5.24387
Ano4	anoctamin 4	ENSMUSG00000035189	9.18279	8.32792	7.79434	13.889	13.6192	15.1157	0.583788	3.11e-09	1.49878
Ano6	anoctamin 6	ENSMUSG00000064210	27.2297	26.6595	36.1335	42.4571	37.7002	42.9543	0.51269	1.15e-11	1.42671
Anp32e	acidic (leucine-rich) nuclear phosphoprotein 32 family, member E	ENSMUSG00000015749	19.3469	23.667	21.0628	24.888	30.6619	27.7434	0.28313	0.000460022	1.21683
Anpep	alanyl (membrane) aminopeptidase	ENSMUSG00000039062	2.86978	2.84184	3.115	14.7285	13.5705	15.3766	2.21108	5e-86	4.63023
Antxr1	anthrax toxin receptor 1	ENSMUSG00000033420	64.8201	64.3725	64.8478	47.2218	43.5571	46.622	-0.560851	9.9e-29	0.677902
Antxr2	anthrax toxin receptor 2	ENSMUSG00000029338	11.6549	11.5565	13.7075	8.54391	8.08299	9.06145	-0.587621	2.08e-10	0.665439
Anxa1	annexin A1	ENSMUSG00000024659	37.8376	37.6764	33.7861	19.1123	16.9259	18.2138	-1.07646	1.41e-30	0.474189
Anxa11	annexin A11	ENSMUSG00000021866	19.7413	21.4308	19.5153	28.5533	31.212	25.7261	0.405898	0.000620377	1.32491
Anxa3	annexin A3	ENSMUSG00000029484	79.1367	79.7404	79.0012	47.2121	48.6463	48.6844	-0.78862	8.13e-33	0.578898
Anxa5	annexin A5	ENSMUSG00000027712	169.172	189.257	175.044	110.606	109.826	111.778	-0.739539	4.3e-44	0.598931
Aopep	aminopeptidase O	ENSMUSG00000021458	8.13217	8.26781	8.85428	6.26596	3.56706	3.61922	-0.934353	2.56e-06	0.523277
Ap1ar	adaptor-related protein complex 1 associated regulatory protein	ENSMUSG00000074238	19.9411	21.0528	21.3288	32.2481	28.1684	31.8117	0.4952	4.13e-10	1.40952
Ap1s2	adaptor-related protein complex 1, sigma 2 subunit	ENSMUSG00000031367	4.8375	5.7108	6.24265	3.62505	3.48853	5.13872	-0.536904	0.00157613	0.689248
Ap4m1	adaptor-related protein complex AP-4, mu 1	ENSMUSG00000019518	9.19456	9.71295	8.44446	7.07649	8.48306	9.27939	-0.423969	0.0099213	0.745371
Ap5s1	adaptor-related protein 5 complex, sigma 1 subunit	ENSMUSG00000068264	8.72687	8.58359	8.00118	12.71	13.9613	13.7685	0.542606	0.000270245	1.4566
Apbb1	amyloid beta (A4) precursor protein-binding, family B, member 1	ENSMUSG00000037032	9.00869	9.41416	8.63204	7.77936	6.84336	6.83499	-0.394328	0.000882471	0.760844
Apeh	acylpeptide hydrolase	ENSMUSG00000032590	18.2141	20.039	17.0298	22.3011	26.1198	23.1393	0.320264	0.000812134	1.24856
Apex1	apurinic/apyrimidinic endonuclease 1	ENSMUSG00000035960	48.6579	47.6864	47.3276	34.0859	41.6845	41.5544	-0.380594	0.0016278	0.768121
Apoa1	apolipoprotein A-I	ENSMUSG00000032083	13.6447	13.9043	13.4901	18.8089	17.2318	18.1056	0.324409	0.0158892	1.25215
Apoa4	apolipoprotein A-IV	ENSMUSG00000032080	15.1892	14.575	15.3318	9.97322	12.1099	11.9512	-0.550969	0.000306914	0.682561
Apoe	apolipoprotein E	ENSMUSG00000002985	203.921	220.542	216.871	154.506	187.882	179.4	-0.342359	7.94e-06	0.78875
Apoo	apolipoprotein O	ENSMUSG00000079508	16.6309	15.3595	13.5057	21.409	22.4499	21.4561	0.452898	0.00137316	1.36879
Apopt1	NA	ENSMUSG00000037787	26.891	27.5674	30.9438	22.7722	24.1473	22.7544	-0.421089	0.000314809	0.746861
Appl2	adaptor protein, phosphotyrosine interaction, PH domain and leucine zipper containing 2	ENSMUSG00000020263	30.6397	34.7964	31.5891	27.9917	26.1985	29.1074	-0.269265	0.000138133	0.829742
Ar	androgen receptor	ENSMUSG00000046532	5.80953	5.43077	6.15517	7.90873	7.29483	6.96049	0.290664	0.00045998	1.2232
Arf3	ADP-ribosylation factor 3	ENSMUSG00000051853	48.4287	48.142	51.7628	75.7175	73.8168	78.8741	0.555626	1.53e-24	1.46981
Arfgap2	ADP-ribosylation factor GTPase activating protein 2	ENSMUSG00000027255	34.4648	36.0247	36.2502	48.0227	49.9935	47.5193	0.368183	1.18e-07	1.29073
Arhgap1	Rho GTPase activating protein 1	ENSMUSG00000027247	65.4332	60.2951	66.4734	84.5679	76.9999	86.6081	0.318526	1.86e-08	1.24706
Arhgap10	Rho GTPase activating protein 10	ENSMUSG00000037148	24.5987	26.636	25.0088	17.3476	17.9018	20.0724	-0.541553	8.95e-10	0.687031
Arhgap26	Rho GTPase activating protein 26	ENSMUSG00000036452	3.49741	3.66278	3.56818	7.51833	6.81809	7.91072	1.09545	5.9e-22	2.13679
Arhgap28	Rho GTPase activating protein 28	ENSMUSG00000024043	14.7243	13.8906	14.017	11.0768	10.3369	10.0126	-0.495141	4.93e-10	0.709492
Arhgap29	Rho GTPase activating protein 29	ENSMUSG00000039831	75.7318	72.2179	76.4458	218.874	185.366	192.622	1.33454	4.74e-136	2.52195
Arhgap31	Rho GTPase activating protein 31	ENSMUSG00000022799	31.4913	30.5553	32.846	42.5254	35.9313	42.2484	0.274526	1.87e-05	1.2096
Arhgdia	Rho GDP dissociation inhibitor (GDI) alpha	ENSMUSG00000025132	141.368	146.747	141.009	110.817	126.751	122.197	-0.327717	4.25e-08	0.796797
Arhgdig	Rho GDP dissociation inhibitor (GDI) gamma	ENSMUSG00000073433	3.81362	3.66939	2.77895	18.8819	22.7063	22.9548	2.55951	1.51e-44	5.89506
Arhgef1	Rho guanine nucleotide exchange factor (GEF) 1	ENSMUSG00000040940	21.4515	22.3924	22.424	16.4694	16.9727	18.0757	-0.388718	6.49e-07	0.763808
Arhgef10	Rho guanine nucleotide exchange factor (GEF) 10	ENSMUSG00000071176	7.88178	8.06554	8.08991	6.41892	6.31151	6.21902	-0.439913	1.01e-05	0.737179
Arhgef10l	Rho guanine nucleotide exchange factor (GEF) 10-like	ENSMUSG00000040964	10.368	10.3183	9.9034	6.63304	6.83305	7.54709	-0.598113	4.13e-10	0.660617
Arhgef17	Rho guanine nucleotide exchange factor (GEF) 17	ENSMUSG00000032875	47.5505	46.4285	48.99	67.9608	59.7714	67.3163	0.389454	5.42e-13	1.3099
Arhgef25	Rho guanine nucleotide exchange factor (GEF) 25	ENSMUSG00000019467	6.77901	7.44504	7.13563	5.00964	5.48778	6.62163	-0.383509	0.0124686	0.766571
Arhgef28	Rho guanine nucleotide exchange factor (GEF) 28	ENSMUSG00000021662	41.0846	40.5895	40.5846	25.674	25.9359	25.5741	-0.73497	7.09e-41	0.60083
Arhgef40	Rho guanine nucleotide exchange factor (GEF) 40	ENSMUSG00000004562	9.22742	9.6466	9.12814	5.44276	4.70467	6.02042	-0.849206	4.75e-16	0.55509
Arhgef5	Rho guanine nucleotide exchange factor (GEF) 5	ENSMUSG00000033542	6.77112	6.31087	6.47857	8.32323	7.18697	8.34331	0.291375	0.0049752	1.22381
Arhgef6	Rac/Cdc42 guanine nucleotide exchange factor (GEF) 6	ENSMUSG00000031133	9.99709	9.20763	10.0182	6.67169	6.7792	5.10469	-0.839602	1.73e-11	0.558798
Arid5b	AT rich interactive domain 5B (MRF1-like)	ENSMUSG00000019947	9.58981	9.51795	10.3257	8.93572	7.03304	8.96553	-0.309607	0.000726739	0.806861
Arih2	ariadne RBR E3 ubiquitin protein ligase 2	ENSMUSG00000064145	19.6137	19.4299	19.1589	14.7179	14.1576	13.9333	-0.47575	5.58e-09	0.719093
Arl10	ADP-ribosylation factor-like 10	ENSMUSG00000025870	10.6614	10.3435	9.32973	7.01569	8.6546	7.22204	-0.41091	0.0164783	0.752149
Arl13b	ADP-ribosylation factor-like 13B	ENSMUSG00000022911	6.89335	7.33845	7.34072	6.11709	5.92058	6.39255	-0.27966	0.0195637	0.823785
Arl2	ADP-ribosylation factor-like 2	ENSMUSG00000024944	6.30684	8.89805	7.84507	9.55255	12.673	13.0251	0.520935	0.00133258	1.43488
Arl3	ADP-ribosylation factor-like 3	ENSMUSG00000025035	69.6895	71.9554	69.3873	50.6098	60.5661	54.6256	-0.370024	0.000145417	0.77377
Arl4a	ADP-ribosylation factor-like 4A	ENSMUSG00000047446	20.3234	21.7598	20.0713	18.0145	16.5653	16.4348	-0.378231	1.6e-05	0.76938
Arl4d	ADP-ribosylation factor-like 4D	ENSMUSG00000034936	3.77499	3.46584	2.7392	10.1964	12.7017	10.893	1.67447	1.84e-17	3.19201
Arl5a	ADP-ribosylation factor-like 5A	ENSMUSG00000036093	25.0109	26.0794	25.9502	15.4828	14.7824	16.0622	-0.798661	1.69e-33	0.574882
Arl6ip1	ADP-ribosylation factor-like 6 interacting protein 1	ENSMUSG00000030654	39.735	46.2383	39.77	54.6486	53.2306	54.2975	0.295553	2.01e-05	1.22736
Arl8a	ADP-ribosylation factor-like 8A	ENSMUSG00000026426	26.5992	27.5838	26.8368	21.6634	23.4248	24.2585	-0.283259	0.00195638	0.821732
Armc5	armadillo repeat containing 5	ENSMUSG00000042178	5.20971	6.43409	5.51818	7.21447	7.47412	8.28175	0.380939	0.00295569	1.30219
Armcx3	armadillo repeat containing, X-linked 3	ENSMUSG00000049047	13.8927	13.828	15.4813	11.8059	11.2347	11.364	-0.4931	2.5e-06	0.710497
Armt1	acidic residue methyltransferase 1	ENSMUSG00000061759	5.44904	5.93758	5.05357	6.29902	6.4571	6.91016	0.312094	0.0284691	1.24151
Arnt2	aryl hydrocarbon receptor nuclear translocator 2	ENSMUSG00000015709	72.4781	67.6472	73.3495	29.554	25.1271	28.034	-1.31053	1.76e-91	0.403174
Arpc1b	actin related protein 2/3 complex, subunit 1B	ENSMUSG00000029622	25.8822	27.114	25.6322	17.3483	20.3158	20.4766	-0.512972	2e-10	0.700777
Arpc3	actin related protein 2/3 complex, subunit 3	ENSMUSG00000029465	71.0915	80.0888	68.5106	53.4838	59.8779	48.1109	-0.513697	4.49e-08	0.700425
Arpc5	actin related protein 2/3 complex, subunit 5	ENSMUSG00000008475	91.348	95.0083	89.5882	65.6127	73.9722	68.6177	-0.462128	5.21e-13	0.725915
Arpin	actin-related protein 2/3 complex inhibitor	ENSMUSG00000039043	15.9834	17.0954	14.1086	11.1148	10.1196	8.49199	-0.741568	2.6e-09	0.598089
Arrb1	arrestin, beta 1	ENSMUSG00000018909	12.9329	14.3612	13.957	10.1449	11.8259	9.04653	-0.499948	1.97e-10	0.707132
Arrdc3	arrestin domain containing 3	ENSMUSG00000074794	68.4962	70.7093	65.1717	20.6964	17.9034	19.0473	-1.89169	4.1e-206	0.269491
Art4	ADP-ribosyltransferase 4	ENSMUSG00000030217	2.81764	3.06521	2.93874	5.09622	5.1494	5.63794	0.813413	1.47e-06	1.75736
Arvcf	armadillo repeat gene deleted in velocardiofacial syndrome	ENSMUSG00000000325	5.32122	5.04274	5.52793	4.25628	4.36341	4.30977	-0.379321	0.0128917	0.7688
Arxes1	adipocyte-related X-chromosome expressed sequence 1	ENSMUSG00000048355	63.1805	64.7748	61.5481	46.5294	44.8055	46.5509	0.562839	0.00548804	1.47717
Arxes2	adipocyte-related X-chromosome expressed sequence 2	ENSMUSG00000048040	332.353	349.492	310.243	244.532	233.615	213.848	-0.56532	3.07e-18	0.675806
Asap1	ArfGAP with SH3 domain, ankyrin repeat and PH domain1	ENSMUSG00000022377	12.4905	12.7371	13.3248	10.9261	8.67954	9.86517	-0.45074	3.34e-08	0.731668
Asap2	ArfGAP with SH3 domain, ankyrin repeat and PH domain 2	ENSMUSG00000052632	5.83998	5.85141	6.813	5.41617	4.21425	4.82617	-0.363279	0.00221079	0.777395
Asb4	ankyrin repeat and SOCS box-containing 4	ENSMUSG00000042607	17.49	18.3214	17.1679	2.0049	1.94202	2.33358	-3.15962	1.28e-149	0.111908
Asb6	ankyrin repeat and SOCS box-containing 6	ENSMUSG00000039483	5.73531	6.6816	5.85895	4.22097	4.38346	3.34683	-0.466659	0.00143197	0.723638
Ascc3	activating signal cointegrator 1 complex subunit 3	ENSMUSG00000038774	5.57077	5.57574	5.26296	4.8553	4.56291	4.39683	-0.311165	0.000806915	0.805991
Asph	aspartate-beta-hydroxylase	ENSMUSG00000028207	49.9019	55.6338	53.0224	26.7685	25.1435	29.7734	-1.03964	3.27e-55	0.486447
Ass1	argininosuccinate synthetase 1	ENSMUSG00000076441	17.3355	16.6546	18.0434	4.97869	5.38323	6.23029	-1.68865	5.21e-32	0.310217
Astl	astacin-like metalloendopeptidase (M12 family)	ENSMUSG00000050468	2.9726	3.04046	3.38714	14.2161	14.6932	13.2109	2.10737	1.37e-51	4.30906
Atf4	activating transcription factor 4	ENSMUSG00000042406	34.0148	39.5045	30.5515	26.0037	25.6372	25.3791	-0.521543	2.54e-08	0.696626
Atf5	activating transcription factor 5	ENSMUSG00000038539	20.7051	23.7982	22.4837	26.1319	28.4097	30.503	0.275256	0.0106701	1.21021
Atg101	autophagy related 101	ENSMUSG00000037204	24.8299	26.7598	21.6883	21.8693	20.8734	20.9991	-0.268075	0.0198164	0.830427
Atg14	autophagy related 14	ENSMUSG00000037526	11.1923	10.889	12.2405	15.8617	15.9928	15.855	0.386523	3.84e-05	1.30724
Atmin	ATM interactor	ENSMUSG00000047388	9.32057	9.57735	11.2885	12.6847	12.3855	13.3128	0.281571	0.00191996	1.21552
Atn1	atrophin 1	ENSMUSG00000004263	48.8592	48.2976	52.833	43.0219	38.7459	45.792	-0.328308	0.0256901	0.79647
Atoh8	atonal bHLH transcription factor 8	ENSMUSG00000037621	85.5012	86.5765	87.2544	18.4299	21.7752	20.3564	-2.15895	1.5e-190	0.223919
Atp11c	ATPase, class VI, type 11C	ENSMUSG00000062949	5.32778	6.66198	5.50572	4.71252	4.15778	4.95931	-0.411707	0.000237834	0.751734
Atp13a3	ATPase type 13A3	ENSMUSG00000022533	8.7973	8.57353	9.33744	16.4611	11.8899	12.8557	0.547873	1.38e-08	1.46193
Atp1b1	ATPase, Na+/K+ transporting, beta 1 polypeptide	ENSMUSG00000026576	31.5251	34.2936	32.5903	76.1407	72.0623	71.2503	1.091	1.03e-63	2.13022
Atp1b2	ATPase, Na+/K+ transporting, beta 2 polypeptide	ENSMUSG00000041329	141.889	144.859	150.055	208.908	186.638	210.594	0.419696	5.24e-16	1.33765
Atp1b3	ATPase, Na+/K+ transporting, beta 3 polypeptide	ENSMUSG00000032412	123.28	128.961	126.189	78.1447	75.4569	77.6862	-0.791554	1.4e-53	0.577722
Atp2b1	ATPase, Ca++ transporting, plasma membrane 1	ENSMUSG00000019943	36.0656	34.7691	38.1677	22.3713	19.1271	20.7754	-0.869341	2.23e-43	0.547397
Atp2b4	ATPase, Ca++ transporting, plasma membrane 4	ENSMUSG00000026463	8.93669	9.58101	10.1432	7.47806	6.11346	7.19338	-0.514765	8.86e-11	0.699907
Atp5d	ATP synthase, H+ transporting, mitochondrial F1 complex, delta subunit	ENSMUSG00000003072	99.0219	107.503	101.128	125.127	132.755	132.58	0.301956	1.31e-05	1.23281
Atp5g1	ATP synthase, H+ transporting, mitochondrial F0 complex, subunit C1 (subunit 9)	ENSMUSG00000006057	24.576	40.2228	26.9594	36.6938	54.1493	36.1726	0.39343	8.07e-06	1.31351
Atp5o	ATP synthase, H+ transporting, mitochondrial F1 complex, O subunit	ENSMUSG00000022956	193.733	208.263	187.871	256.424	278.925	233.427	0.356015	0.000160902	1.27989
Atp6v1e1	ATPase, H+ transporting, lysosomal V1 subunit E1	ENSMUSG00000019210	69.5219	79.3288	74.1458	58.5846	63.7748	60.9213	-0.332771	4.29e-06	0.79401
Atp7a	ATPase, Cu++ transporting, alpha polypeptide	ENSMUSG00000033792	8.65075	8.10963	10.4901	8.1019	6.1909	6.00221	-0.486677	0.000146179	0.713667
Atp8a1	ATPase, aminophospholipid transporter (APLT), class I, type 8A, member 1	ENSMUSG00000037685	3.74993	3.74679	4.0999	6.47497	5.35776	5.89857	0.596307	1.45e-08	1.51184
Atrnl1	attractin like 1	ENSMUSG00000054843	30.4848	32.0772	30.7643	18.7487	14.8897	16.5111	-0.958832	9.43e-38	0.514473
AU015836	expressed sequence AU015836	ENSMUSG00000081044	1.8715	1.73901	1.46249	8.22488	7.73771	6.8873	2.14088	6.91e-38	4.4103
AU020206	expressed sequence AU020206	ENSMUSG00000097415	52.1222	56.9863	55.4659	75.7707	69.12	84.1771	0.422653	5.64e-10	1.34039
Auh	AU RNA binding protein/enoyl-coenzyme A hydratase	ENSMUSG00000021460	15.0307	17.3686	13.8102	13.4267	13.3567	12.5968	-0.326377	0.00648636	0.797537
Auts2	autism susceptibility candidate 2	ENSMUSG00000029673	11.9658	18.5101	12.4397	8.01924	5.2371	7.02464	-1.03137	7.28e-19	0.489246
Avpi1	arginine vasopressin-induced 1	ENSMUSG00000018821	2.42693	1.82071	2.49428	6.7623	8.11684	6.85015	1.5378	2.65e-09	2.90351
AW551984	expressed sequence AW551984	ENSMUSG00000038112	7.31084	7.17637	8.6601	1.38055	0.980741	1.26205	-2.86137	1.36e-73	0.137608
AW554918	expressed sequence AW554918	ENSMUSG00000033632	7.11405	6.87121	7.86242	4.60417	4.70805	4.64562	-0.769437	3.57e-11	0.586646
Axin2	axin 2	ENSMUSG00000000142	1.5299	1.26119	1.38726	6.55651	7.65388	9.1748	2.31804	1.18e-42	4.98653
Azin2	antizyme inhibitor 2	ENSMUSG00000028789	6.24325	7.03913	6.41639	7.86584	9.50292	8.80668	0.355595	0.019558	1.27951
B2m	beta-2 microglobulin	ENSMUSG00000060802	219.385	237.892	214.67	130.74	135.899	134.047	-0.808928	7.02e-42	0.570806
B3galnt1	UDP-GalNAc:betaGlcNAc beta 1,3-galactosaminyltransferase, polypeptide 1	ENSMUSG00000043300	48.7399	52.4186	47.0495	38.9861	35.5474	34.6928	-0.503749	7.65e-13	0.705272
B3galnt2	UDP-GalNAc:betaGlcNAc beta 1,3-galactosaminyltransferase, polypeptide 2	ENSMUSG00000039242	8.11469	9.07351	8.88701	6.84309	7.59972	7.70931	-0.299202	0.0127803	0.812702
B3glct	beta-3-glucosyltransferase	ENSMUSG00000051950	5.44468	5.94651	6.75359	8.71088	7.77747	8.08878	0.396305	0.000378338	1.31613
B3gnt2	UDP-GlcNAc:betaGal beta-1,3-N-acetylglucosaminyltransferase 2	ENSMUSG00000051650	5.4795	5.42305	5.56738	1.14285	8.62379	2.20446	1.25396	0.0254223	2.38495
B4galt4	UDP-Gal:betaGlcNAc beta 1,4-galactosyltransferase, polypeptide 4	ENSMUSG00000022793	20.9488	20.4385	19.55	35.2812	29.2831	32.6747	0.56813	3.28e-11	1.4826
B4galt5	UDP-Gal:betaGlcNAc beta 1,4-galactosyltransferase, polypeptide 5	ENSMUSG00000017929	3.0428	2.93395	3.39642	9.24836	8.08699	9.17763	1.47178	5.29e-35	2.77364
Bach1	BTB and CNC homology 1, basic leucine zipper transcription factor 1	ENSMUSG00000025612	11.1111	11.7527	12.9837	9.75716	9.15703	8.77061	-0.449675	1.59e-07	0.732208
Bag1	BCL2-associated athanogene 1	ENSMUSG00000028416	72.933	81.3437	72.7964	90.2036	103.684	94.1539	0.283341	0.000170667	1.21701
Bag2	BCL2-associated athanogene 2	ENSMUSG00000042215	13.9725	16.14	16.465	25.8749	22.9141	23.0466	0.563002	3.13e-08	1.47734
Bag4	BCL2-associated athanogene 4	ENSMUSG00000037316	6.60241	5.3255	5.65981	8.44844	8.78704	7.92515	0.605954	3.47e-06	1.52199
Bag6	BCL2-associated athanogene 6	ENSMUSG00000024392	86.4247	87.506	85.9915	125.334	128.52	127.029	0.536913	9.88e-31	1.45087
Baiap2l1	BAI1-associated protein 2-like 1	ENSMUSG00000038859	5.1246	4.48083	4.5455	7.97617	8.35699	10.3391	0.862625	2.42e-10	1.81834
Bambi	BMP and activin membrane-bound inhibitor	ENSMUSG00000024232	6.32331	6.81114	6.95668	13.2974	11.4182	11.5404	0.787281	1.89e-17	1.72582
Banp	BTG3 associated nuclear protein	ENSMUSG00000025316	5.38671	5.26601	5.15948	4.76953	5.99099	6.65746	0.278827	0.0268831	1.21321
Bbip1	BBSome interacting protein 1	ENSMUSG00000084957	14.7043	17.3014	19.7096	13.0556	12.2426	12.2277	-0.378983	0.00568941	0.768979
Bbs2	Bardet-Biedl syndrome 2 (human)	ENSMUSG00000031755	12.1377	11.8892	11.5866	10.9177	9.62259	9.49948	-0.323125	0.0015171	0.799337
Bbx	bobby sox HMG box containing	ENSMUSG00000022641	7.75766	7.55575	8.21453	8.38726	5.91573	6.85989	-0.346988	3.74e-05	0.786224
BC017158	NA	ENSMUSG00000030780	13.2116	13.4544	15.4853	19.2427	22.8949	19.8507	0.501804	1.18e-05	1.41598
BC034090	cDNA sequence BC034090	ENSMUSG00000033722	9.40052	9.74664	9.54629	17.7646	16.5477	20.7214	0.840954	4.19e-22	1.79123
BC043934	cDNA sequence BC043934	ENSMUSG00000056418	5.09625	5.42341	5.67937	2.80086	3.26592	3.23748	-0.822113	2.43e-06	0.565613
BC067074	NA	ENSMUSG00000021763	6.74669	6.19303	7.64444	9.95047	7.79811	9.62866	0.301067	0.00268597	1.23206
Bcam	basal cell adhesion molecule	ENSMUSG00000002980	19.8706	19.4484	19.3648	78.0892	88.2323	84.7897	2.02937	2.32e-174	4.08227
Bcar3	breast cancer anti-estrogen resistance 3	ENSMUSG00000028121	12.2921	12.748	11.4604	17.5533	17.1377	16.5873	0.422282	5.25e-06	1.34005
Bckdhb	branched chain ketoacid dehydrogenase E1, beta polypeptide	ENSMUSG00000032263	18.3615	17.954	20.2684	13.3246	17.0151	17.144	-0.316194	0.0129335	0.803186
Bcl10	B cell leukemia/lymphoma 10	ENSMUSG00000028191	18.8847	19.9853	19.0073	14.8165	16.1989	13.6731	-0.445264	1.26e-05	0.73445
Bcl2	B cell leukemia/lymphoma 2	ENSMUSG00000057329	4.05824	3.70482	3.61728	5.94449	5.28924	6.26099	0.577391	2.89e-07	1.49215
Bcl2l1	BCL2-like 1	ENSMUSG00000007659	21.0371	23.3753	19.266	27.2963	31.1187	31.2477	0.427818	3.37e-06	1.3452
Bcl2l12	BCL2-like 12 (proline rich)	ENSMUSG00000003190	10.6764	11.2098	9.37164	8.88186	7.82111	8.39988	-0.347699	0.0473448	0.785836
Bcl6	B cell leukemia/lymphoma 6	ENSMUSG00000022508	13.0369	12.6747	13.9534	7.16578	6.81982	6.91833	-0.990905	1.95e-22	0.503162
Bcl7a	B cell CLL/lymphoma 7A	ENSMUSG00000029438	6.45286	6.46358	6.8381	4.21681	3.76269	5.07115	-0.658326	9.39e-08	0.633613
Bcr	BCR activator of RhoGEF and GTPase	ENSMUSG00000009681	11.2156	11.6665	11.5719	18.0404	15.5507	16.9207	0.507618	1.96e-13	1.4217
Bcs1l	BCS1-like (yeast)	ENSMUSG00000026172	7.43702	8.80438	6.71476	11.5338	7.69071	9.81689	0.307578	0.0476848	1.23763
Bdh2	3-hydroxybutyrate dehydrogenase, type 2	ENSMUSG00000028167	17.7137	18.6855	16.1929	8.30176	7.27227	8.0314	-1.27164	9.31e-18	0.414187
Bean1	brain expressed, associated with Nedd4, 1	ENSMUSG00000031872	6.5155	6.75209	7.03075	3.21492	2.65653	2.53074	-1.42432	2.16e-19	0.372594
Bend5	BEN domain containing 5	ENSMUSG00000028545	9.29935	11.5256	10.6951	8.15151	8.966	7.90359	-0.325925	0.0279585	0.797786
Bex3	brain expressed X-linked 3	ENSMUSG00000046432	227.856	259.556	226.371	145.395	172.673	164.542	-0.614515	1.5e-18	0.653149
Bex4	brain expressed X-linked 4	ENSMUSG00000047844	220.76	233.626	219.807	125.472	147.058	122.893	-0.83877	1.69e-30	0.55912
Bgn	biglycan	ENSMUSG00000031375	26.104	28.4565	28.4457	16.8808	16.7619	15.8962	-0.815089	4.07e-22	0.568374
Bhlhe40	basic helix-loop-helix family, member e40	ENSMUSG00000030103	4.333	4.48003	5.69903	7.74556	7.15882	6.54121	0.523931	0.000196217	1.43787
Bicc1	BicC family RNA binding protein 1	ENSMUSG00000014329	6.81263	7.10004	7.00363	2.11549	2.24891	2.5247	-1.6753	3.77e-41	0.313101
Bicd1	BICD cargo adaptor 1	ENSMUSG00000003452	6.45237	8.01233	6.72846	4.88356	3.43845	3.97432	-0.657488	8.83e-10	0.633981
Birc3	baculoviral IAP repeat-containing 3	ENSMUSG00000032000	5.05913	4.88631	4.70768	7.4199	6.67783	5.71083	0.311257	0.047174	1.24079
Birc5	baculoviral IAP repeat-containing 5	ENSMUSG00000017716	4.92701	5.83257	5.03008	21.1332	18.7266	18.2629	1.82858	1.22e-26	3.55188
Blmh	bleomycin hydrolase	ENSMUSG00000020840	48.5289	52.5872	53.0137	38.9171	43.3496	39.7249	-0.399773	6.93e-09	0.757977
Bloc1s2	biogenesis of lysosomal organelles complex-1, subunit 2	ENSMUSG00000057506	26.3814	23.4756	25.4973	17.5784	19.8275	21.0814	-0.41227	0.00237612	0.75144
Blvra	biliverdin reductase A	ENSMUSG00000001999	7.22998	5.82124	3.56404	7.517	9.10425	7.84945	0.456979	0.0474867	1.37266
Bmf	BCL2 modifying factor	ENSMUSG00000040093	8.15503	7.03985	9.02756	2.41512	1.71813	2.46683	-1.93825	3.24e-40	0.260933
Bmp2	bone morphogenetic protein 2	ENSMUSG00000027358	135.236	141.158	137.083	21.3433	22.8016	22.3287	-2.67886	0	0.156165
Bmp3	bone morphogenetic protein 3	ENSMUSG00000029335	90.9268	90.3465	93.0498	65.2518	60.26	66.1735	-0.588513	3.69e-39	0.665028
Bmp7	bone morphogenetic protein 7	ENSMUSG00000008999	2.26577	2.87517	2.7909	5.87733	7.76287	7.92934	1.41862	1.21e-19	2.6733
Bmper	BMP-binding endothelial regulator	ENSMUSG00000031963	12.2768	13.8535	12.3028	36.499	36.6906	36.6763	1.46915	1.36e-101	2.76859
Bmpr1b	bone morphogenetic protein receptor, type 1B	ENSMUSG00000052430	32.0795	30.6073	32.0857	22.4412	16.8165	17.7461	-0.831204	2.38e-26	0.56206
Bmpr2	bone morphogenetic protein receptor, type II (serine/threonine kinase)	ENSMUSG00000067336	78.1525	74.6046	82.3983	27.6774	22.7564	25.2748	-1.6991	7.65e-163	0.307977
Bmyc	brain expressed myelocytomatosis oncogene	ENSMUSG00000049086	51.7873	56.4867	48.4546	179.635	196.449	195.198	1.82725	8.17e-68	3.5486
Bnip2	BCL2/adenovirus E1B interacting protein 2	ENSMUSG00000011958	44.765	49.2964	44.9141	38.5085	38.7208	36.1912	-0.349151	3.13e-06	0.785046
Bnip3	BCL2/adenovirus E1B interacting protein 3	ENSMUSG00000078566	42.368	42.2106	39.944	36.7031	34.452	32.2177	-0.40157	6.85e-05	0.757034
Bok	BCL2-related ovarian killer	ENSMUSG00000026278	8.52301	8.78747	7.5874	15.8212	21.1979	22.3261	1.18606	9.14e-16	2.2753
Bola3	bolA-like 3 (E. coli)	ENSMUSG00000045160	4.65342	5.1365	4.34443	6.47984	7.14441	5.82956	0.528621	0.00400734	1.44255
Borcs6	BLOC-1 related complex subunit 6	ENSMUSG00000045176	12.4759	16.6559	14.0309	10.3847	13.2852	12.3511	-0.441123	0.00567583	0.736561
Bpgm	2,3-bisphosphoglycerate mutase	ENSMUSG00000038871	9.796	9.64919	11.5318	19.6908	19.9699	19.1192	0.857734	6.74e-16	1.81219
Bpifb4	BPI fold containing family B, member 4	ENSMUSG00000074665	26.2508	28.2111	29.1535	18.9085	18.8927	20.3925	-0.556688	2.73e-08	0.679861
Brap	BRCA1 associated protein	ENSMUSG00000029458	14.8614	15.7692	13.8718	14.2113	11.4192	11.4016	-0.295547	0.0019544	0.814764
Bri3bp	Bri3 binding protein	ENSMUSG00000037905	8.06543	9.33635	7.33867	7.23905	7.14242	6.99199	-0.267498	0.00559895	0.830759
Brip1os	BRCA1 interacting protein C-terminal helicase 1, opposite strand	ENSMUSG00000085208	11.9784	12.1631	10.8559	8.74801	9.2096	9.15983	-0.427152	3.04e-06	0.743729
Brox	BRO1 domain and CAAX motif containing	ENSMUSG00000046836	18.2264	17.005	17.5555	17.7625	15.5843	15.4374	-0.303323	0.000483098	0.810384
Brpf1	bromodomain and PHD finger containing, 1	ENSMUSG00000001632	6.74428	7.02845	6.93479	6.20747	5.92771	6.08872	-0.290137	0.00586533	0.817824
Brpf3	bromodomain and PHD finger containing, 3	ENSMUSG00000063952	6.74492	5.26094	5.70528	11.4165	10.417	13.0565	0.957296	3.06e-23	1.94167
Bscl2	Berardinelli-Seip congenital lipodystrophy 2 (seipin)	ENSMUSG00000071657	12.6718	16.9483	12.6103	18.3797	18.1645	19.7214	0.41538	0.000769791	1.33365
Bst2	bone marrow stromal cell antigen 2	ENSMUSG00000046718	103.645	106.524	102.703	148.362	168.17	148.498	0.518698	5.66e-12	1.43266
Btbd3	BTB (POZ) domain containing 3	ENSMUSG00000062098	14.1245	14.4303	15.211	10.8542	8.7654	9.88608	-0.631117	7.44e-12	0.645676
Btd	biotinidase	ENSMUSG00000021900	34.5079	34.6883	34.6255	21.8241	21.1717	21.2312	-0.77791	3.29e-25	0.583211
Btg3	BTG anti-proliferation factor 3	ENSMUSG00000022863	7.44986	9.11889	8.16312	6.33146	7.3193	5.5715	-0.513672	0.0125713	0.700437
Btrc	beta-transducin repeat containing protein	ENSMUSG00000025217	10.1409	12.6721	11.6995	14.537	20.8198	18.5991	0.554902	1.3e-07	1.46907
Bzw1	basic leucine zipper and W2 domains 1	ENSMUSG00000051223	132.446	143.754	131.375	89.2232	79.7431	81.1479	-0.742774	2.22e-49	0.597589
Bzw2	basic leucine zipper and W2 domains 2	ENSMUSG00000020547	27.5714	27.6294	28.0872	21.4097	22.4326	21.4504	-0.397559	4.63e-06	0.759142
C1galt1	core 1 synthase, glycoprotein-N-acetylgalactosamine 3-beta-galactosyltransferase, 1	ENSMUSG00000042460	9.14395	8.63791	9.75261	16.8006	13.9405	15.3692	0.678129	1.86e-15	1.60006
C1qtnf1	C1q and tumor necrosis factor related protein 1	ENSMUSG00000017446	9.17285	10.8022	9.88782	29.8278	27.9314	30.6397	1.50138	2.59e-49	2.83113
C1qtnf12	C1q and tumor necrosis factor related 12	ENSMUSG00000023571	20.5325	21.6024	21.1634	25.3655	28.4075	26.9357	0.320304	0.00245132	1.24859
C1qtnf7	C1q and tumor necrosis factor related protein 7	ENSMUSG00000061535	50.4743	49.0586	48.1493	22.3262	20.3886	18.705	-1.29806	2.51e-84	0.406672
C1ra	complement component 1, r subcomponent A	ENSMUSG00000055172	26.4196	25.7134	25.8735	19.3818	18.7561	18.6968	-0.547638	2.58e-11	0.684139
C1s1	complement component 1, s subcomponent 1	ENSMUSG00000038521	92.5373	92.4551	92.308	35.7732	36.6901	37.6523	-1.41067	7.33e-120	0.376137
C1s2	complement component 1, s subcomponent 2	ENSMUSG00000079343	6.9925	7.64089	7.64871	3.09065	2.99358	2.57868	-1.52914	5.05e-11	0.346484
C2	complement component 2 (within H-2S)	ENSMUSG00000024371	3.59277	2.96964	4.50143	8.16161	7.80456	6.54542	0.901965	0.00104364	1.86861
C77080	expressed sequence C77080	ENSMUSG00000050390	9.31703	10.1089	10.787	15.9717	14.605	17.1578	0.599681	1.27e-11	1.51538
C87436	expressed sequence C87436	ENSMUSG00000046679	10.0551	9.5078	9.51941	8.94879	7.96579	6.2062	-0.333525	0.0224307	0.793595
C87977	NA	ENSMUSG00000046262	0.938572	0.617492	0.471053	5.69074	6.08136	6.00754	2.83077	4.69e-23	7.11455
Cab39l	calcium binding protein 39-like	ENSMUSG00000021981	9.09237	8.20106	8.39583	12.1721	10.8763	11.0949	0.339457	0.00129649	1.26528
Cabin1	calcineurin binding protein 1	ENSMUSG00000020196	17.3973	16.9425	19.5086	14.3562	13.5109	15.0287	-0.264734	0.000348651	0.832352
Cables1	CDK5 and Abl enzyme substrate 1	ENSMUSG00000040957	28.1616	33.6182	31.6558	19.3481	19.6907	20.5187	-0.741201	2.19e-18	0.598241
Cachd1	cache domain containing 1	ENSMUSG00000028532	14.3157	14.3306	14.6565	18.979	19.2676	22.344	0.433319	1.2e-08	1.35034
Cacna1h	calcium channel, voltage-dependent, T type, alpha 1H subunit	ENSMUSG00000024112	11.0888	9.83941	10.7929	18.029	14.7925	18.9424	0.628927	2.37e-13	1.54641
Cacna2d2	calcium channel, voltage-dependent, alpha 2/delta subunit 2	ENSMUSG00000010066	0.455677	0.609236	0.573875	5.2902	5.72967	6.82376	3.30826	6.56e-77	9.90569
Cadm1	cell adhesion molecule 1	ENSMUSG00000032076	4.85242	4.45152	3.76941	6.8675	5.92518	6.7319	0.401975	0.00210316	1.32132
Cadps2	Ca2+-dependent activator protein for secretion 2	ENSMUSG00000017978	5.68317	6.06564	5.86899	3.8841	3.86514	3.82907	-0.653963	4.69e-08	0.635532
Cald1	caldesmon 1	ENSMUSG00000029761	164.416	157.911	164.342	72.6822	63.9452	68.9181	-1.30758	2.84e-139	0.403997
Calm2	calmodulin 2	ENSMUSG00000036438	344.279	362.531	313.504	260.082	281.274	277.172	-0.371686	8.01e-11	0.772879
Calr	calreticulin	ENSMUSG00000003814	261.404	268.922	261.143	326.697	360.961	383.317	0.373411	7.42e-11	1.29541
Camk2d	calcium/calmodulin-dependent protein kinase II, delta	ENSMUSG00000053819	15.3762	17.4912	17.3115	14.7481	12.65	11.159	-0.45222	1.05e-08	0.730917
Camk2g	calcium/calmodulin-dependent protein kinase II gamma	ENSMUSG00000021820	21.3848	19.7512	19.679	16.7881	16.7977	17.841	-0.34756	1.34e-05	0.785912
Camk2n1	calcium/calmodulin-dependent protein kinase II inhibitor 1	ENSMUSG00000046447	6.66542	7.16949	6.77327	5.61652	5.38116	5.38201	-0.411613	8.35e-05	0.751782
Camkk2	calcium/calmodulin-dependent protein kinase kinase 2, beta	ENSMUSG00000029471	11.1495	12.3508	11.7413	16.8778	15.7584	14.7781	0.365863	3.7e-06	1.28865
Camsap3	calmodulin regulated spectrin-associated protein family, member 3	ENSMUSG00000044433	6.49005	5.92641	6.22907	11.2356	12.5924	12.4032	0.895528	2.94e-18	1.86029
Camta1	calmodulin binding transcription activator 1	ENSMUSG00000014592	20.3221	18.7939	19.1093	11.5287	13.676	15.4431	-0.572536	8.56e-14	0.672434
Canx	calnexin	ENSMUSG00000020368	117.42	118.822	124.052	108.803	96.4431	105.978	-0.285227	1.41e-10	0.820613
Cap1	CAP, adenylate cyclase-associated protein 1 (yeast)	ENSMUSG00000028656	102.367	99.7086	105.419	90.5004	89.2577	83.2346	-0.266683	8.34e-07	0.831229
Capg	capping protein (actin filament), gelsolin-like	ENSMUSG00000056737	13.9515	14.2419	15.1393	8.01821	9.41961	9.92009	-0.784004	1.36e-07	0.580753
Capn2	calpain 2	ENSMUSG00000026509	38.5624	38.2922	39.9901	32.7916	31.7524	30.6549	-0.354761	5.71e-08	0.781999
Caprin2	caprin family member 2	ENSMUSG00000030309	3.83911	5.12069	4.86746	5.93639	6.15886	5.92091	0.32066	0.0260604	1.2489
Card19	caspase recruitment domain family, member 19	ENSMUSG00000037960	21.8484	23.5908	24.0684	8.76536	12.8415	11.8717	-1.05971	9.67e-11	0.479729
Carhsp1	calcium regulated heat stable protein 1	ENSMUSG00000008393	83.4768	82.5418	82.3288	70.2275	72.3872	70.1432	-0.281119	1.46e-07	0.822953
Carmil1	capping protein regulator and myosin 1 linker 1	ENSMUSG00000021338	23.4284	23.0527	23.972	14.5863	13.1685	14.8741	-0.784829	1.16e-24	0.580421
Casc4	NA	ENSMUSG00000060227	48.7218	49.9142	49.1643	42.7309	35.5738	39.4368	-0.394309	1.16e-09	0.760854
Cask	calcium/calmodulin-dependent serine protein kinase (MAGUK family)	ENSMUSG00000031012	9.99709	9.14858	10.6035	7.50684	6.57874	7.94217	-0.469972	7.65e-09	0.721978
Caskin1	CASK interacting protein 1	ENSMUSG00000033597	2.02328	1.84297	1.94656	6.70064	6.71797	7.1383	1.70909	3.03e-44	3.26954
Casp2	caspase 2	ENSMUSG00000029863	23.1467	21.9729	22.4078	19.8251	18.0472	15.5177	-0.399632	1.31e-05	0.758051
Casp3	caspase 3	ENSMUSG00000031628	30.2435	30.9854	29.7728	22.5617	24.1892	24.9893	-0.42337	1.08e-08	0.745681
Cast	calpastatin	ENSMUSG00000021585	12.2606	12.894	11.3976	8.99995	8.40231	8.83851	-0.54345	6.38e-10	0.686128
Cav1	caveolin 1, caveolae protein	ENSMUSG00000007655	58.8116	56.5854	62.0143	31.0366	30.3996	30.412	-0.933852	2.81e-47	0.523459
Cav2	caveolin 2	ENSMUSG00000000058	17.0535	18.1404	15.9428	5.71891	5.11038	4.6567	-1.78415	1.32e-53	0.290346
Cavin1	caveolae associated 1	ENSMUSG00000004044	107.068	110.027	103.822	61.0761	63.7819	64.181	-0.819289	2.44e-61	0.566721
Cavin3	caveolae associated 3	ENSMUSG00000037060	9.88475	11.0936	9.1739	6.03183	8.58658	7.54172	-0.495435	0.00265144	0.709348
Cbarp	calcium channel, voltage-dependent, beta subunit associated regulatory protein	ENSMUSG00000035640	9.94981	10.3452	10.212	19.8463	17.4777	17.9747	0.810697	2.61e-17	1.75406
Cbfa2t3	CBFA2/RUNX1 translocation partner 3	ENSMUSG00000006362	2.99353	2.60509	3.51179	6.49028	5.4266	5.88815	0.962414	1.56e-14	1.94857
Cblb	Casitas B-lineage lymphoma b	ENSMUSG00000022637	7.57871	7.16382	6.88903	5.71165	4.31541	5.36518	-0.537733	2.48e-07	0.688852
Cbs	cystathionine beta-synthase	ENSMUSG00000024039	7.07091	8.41329	7.7265	1.03617	1.61379	2.00966	-2.28723	5.7e-54	0.204868
Cbx2	chromobox 2	ENSMUSG00000025577	12.2119	13.0755	12.6886	8.08696	6.9638	8.82894	-0.750103	9.12e-14	0.594561
Cbx5	chromobox 5	ENSMUSG00000009575	11.5441	11.1196	11.4133	17.1299	15.5186	15.8078	0.431325	5.76e-11	1.34847
Cbx6	chromobox 6	ENSMUSG00000089715	18.8461	18.5797	19.2934	15.0663	15.7032	19.9462	-0.364848	2.22e-06	0.776551
Cc2d2a	coiled-coil and C2 domain containing 2A	ENSMUSG00000039765	14.5642	14.3123	14.8286	10.1263	9.50185	10.9444	-0.605372	9.25e-13	0.657302
Ccbe1	collagen and calcium binding EGF domains 1	ENSMUSG00000046318	12.8461	13.1085	13.0545	10.0243	9.09083	9.40127	-0.515707	6.36e-12	0.69945
Ccdc124	coiled-coil domain containing 124	ENSMUSG00000007721	17.4414	18.5067	19.8265	10.7506	15.0503	15.3317	-0.480551	0.000591698	0.716704
Ccdc125	coiled-coil domain containing 125	ENSMUSG00000048924	2.42241	4.80483	4.05659	6.79917	7.1502	6.95606	0.759996	3.32e-05	1.69349
Ccdc126	coiled-coil domain containing 126	ENSMUSG00000050786	15.4149	16.1017	17.4195	10.0888	9.25398	9.15247	-0.864445	8.41e-16	0.549258
Ccdc157	coiled-coil domain containing 157	ENSMUSG00000051427	6.12305	6.02271	5.96698	5.25302	4.93254	5.64828	-0.270379	0.0139358	0.829102
Ccdc160	coiled-coil domain containing 160	ENSMUSG00000073207	7.66792	7.47781	6.66713	5.9973	5.39006	4.82091	-0.479978	0.00773033	0.716989
Ccdc3	coiled-coil domain containing 3	ENSMUSG00000026676	63.5768	62.9969	66.5427	7.17691	6.61546	6.40939	-3.30656	0	0.101071
Ccdc32	coiled-coil domain containing 32	ENSMUSG00000039983	8.13019	9.20279	8.57966	6.4388	8.15999	7.2036	-0.306009	0.0471815	0.808876
Ccdc50	coiled-coil domain containing 50	ENSMUSG00000038127	21.4533	18.6436	19.0192	16.4522	15.9873	15.6011	-0.325764	1.51e-07	0.797876
Ccdc80	coiled-coil domain containing 80	ENSMUSG00000022665	21.353	22.2417	21.0592	32.755	31.1773	32.0987	0.546671	2.71e-16	1.46071
Ccdc82	coiled-coil domain containing 82	ENSMUSG00000079084	5.98627	5.96321	5.24173	5.20484	4.47576	4.93496	-0.330258	0.00887586	0.795394
Ccn1	cellular communication network factor 1	ENSMUSG00000028195	11.4008	15.1342	13.2404	6.05868	5.62041	6.80122	-1.19213	1.67e-17	0.437656
Ccnb1	cyclin B1	ENSMUSG00000041431	1.87828	1.34354	1.84734	5.59499	5.10903	5.27168	1.66391	5.9e-16	3.16874
Ccnb1ip1	cyclin B1 interacting protein 1	ENSMUSG00000071470	8.69623	5.5514	7.58645	10.3924	16.8405	11.3918	0.715062	0.00326876	1.64155
Ccnd2	cyclin D2	ENSMUSG00000000184	7.70175	7.23998	6.95807	22.6145	19.191	20.9867	1.47959	4.75e-76	2.7887
Ccnd3	cyclin D3	ENSMUSG00000034165	20.7756	19.0417	22.4882	28.0453	24.5416	25.9866	0.269228	0.00761193	1.20516
Ccndbp1	cyclin D-type binding-protein 1	ENSMUSG00000023572	30.7009	28.6309	30.6199	22.4904	26.1133	25.8443	-0.343016	0.00050939	0.788392
Ccng1	cyclin G1	ENSMUSG00000020326	31.3675	30.7428	30.4733	24.4959	22.7169	22.1128	-0.484316	1.71e-12	0.714836
Ccng2	cyclin G2	ENSMUSG00000029385	26.7193	32.4924	27.813	20.2428	20.856	21.661	-0.555907	7.21e-12	0.680229
Ccnjl	cyclin J-like	ENSMUSG00000044707	3.47802	4.3877	3.97932	6.60564	7.3487	6.28155	0.739183	5.63e-06	1.66923
Ccnl1	cyclin L1	ENSMUSG00000027829	7.1912	9.11188	6.21894	3.53139	5.76674	3.88799	-0.77882	1.32e-05	0.582843
Ccnl2	cyclin L2	ENSMUSG00000029068	9.98125	8.90519	7.54961	8.5107	7.44488	7.41396	-0.286231	0.0187788	0.820042
Ccno	cyclin O	ENSMUSG00000042417	2.56702	2.69941	2.16395	17.1313	16.8101	13.2442	2.63168	3.51e-58	6.19747
Ccsap	centriole, cilia and spindle associated protein	ENSMUSG00000031971	6.26329	5.97607	6.37821	4.55881	5.10832	4.2119	-0.43848	0.00385497	0.737911
Cd164l2	CD164 sialomucin-like 2	ENSMUSG00000028865	1.26302	2.27761	0.984855	7.01089	10.8698	7.22518	2.39315	2.72e-13	5.25301
Cd1d1	CD1d1 antigen	ENSMUSG00000028076	19.1282	17.8714	15.8271	7.59842	7.20999	5.56083	-1.42037	2.58e-25	0.373615
Cd200	CD200 antigen	ENSMUSG00000022661	27.4544	28.7209	23.9784	19.1579	20.4817	20.7973	-0.454277	2.75e-06	0.729876
Cd24a	CD24a antigen	ENSMUSG00000047139	22.5047	25.3885	22.2695	34.1141	29.7263	31.2808	0.363863	3.44e-05	1.28687
Cd276	CD276 antigen	ENSMUSG00000035914	9.08692	9.24867	8.67401	7.80217	6.88216	7.83075	-0.325265	0.00242976	0.798152
Cd302	CD302 antigen	ENSMUSG00000060703	44.9647	45.5089	40.4628	21.9141	19.9588	18.0061	-1.22124	9.28e-36	0.428915
Cd320	CD320 antigen	ENSMUSG00000002308	31.6646	31.7909	31.8115	43.2934	39.6878	37.4214	0.367141	1.52e-05	1.28979
Cd34	CD34 antigen	ENSMUSG00000016494	11.2702	12.9354	12.0762	5.37831	6.58875	6.78539	-0.977611	1.56e-14	0.50782
Cd47	CD47 antigen (Rh-related antigen, integrin-associated signal transducer)	ENSMUSG00000055447	16.2473	15.0364	15.7073	7.57892	6.16799	7.37786	-1.15786	1.96e-35	0.448176
Cd55	CD55 molecule, decay accelerating factor for complement	ENSMUSG00000026399	6.21259	5.62273	5.93394	4.5107	4.15834	4.07403	-0.708747	1.55e-05	0.611851
Cd59a	CD59a antigen	ENSMUSG00000032679	16.2894	18.862	13.3842	12.4311	13.4712	12.2343	-0.350903	0.00641387	0.784093
Cd82	CD82 antigen	ENSMUSG00000027215	22.9689	22.8523	25.5579	28.5509	34.1429	33.812	0.357357	0.000296174	1.28108
Cd83	CD83 antigen	ENSMUSG00000015396	7.72754	8.52282	8.34821	5.42782	5.05765	4.24786	-0.79738	6.45e-08	0.575393
Cdc27	cell division cycle 27	ENSMUSG00000020687	14.6396	12.7891	12.2813	11.5809	9.32082	9.5685	-0.460756	7.52e-06	0.726605
Cdc42ep3	CDC42 effector protein (Rho GTPase binding) 3	ENSMUSG00000036533	29.5088	27.7356	28.7332	9.27546	9.09588	7.33626	-1.81236	1.41e-66	0.284725
Cdc42ep4	CDC42 effector protein (Rho GTPase binding) 4	ENSMUSG00000041598	12.4293	13.1961	12.6996	16.1141	15.6367	19.1989	0.365904	9.82e-05	1.28869
Cdc42ep5	CDC42 effector protein (Rho GTPase binding) 5	ENSMUSG00000063838	44.4747	48.2954	40.6673	109.632	120.851	103.936	1.27995	2.01e-48	2.42831
Cdc42se2	CDC42 small effector 2	ENSMUSG00000052298	20.4103	23.4691	20.6152	32.1598	29.092	30.7699	0.43406	1.54e-08	1.35103
Cdc73	cell division cycle 73, Paf1/RNA polymerase II complex component	ENSMUSG00000026361	10.0651	9.85549	10.8641	8.38314	7.1056	8.03812	-0.439512	2.89e-09	0.737384
Cdca8	cell division cycle associated 8	ENSMUSG00000028873	2.79665	2.04553	2.26859	6.13087	7.44959	6.54847	1.44804	4.99e-11	2.72837
Cdh11	cadherin 11	ENSMUSG00000031673	6.61235	6.75241	6.92903	3.13985	3.58359	3.43793	-1.04903	3.49e-22	0.483293
Cdh2	cadherin 2	ENSMUSG00000024304	33.8776	34.7494	35.2408	19.7583	18.0999	20.4221	-0.883372	6.81e-41	0.542099
Cdh23	cadherin 23 (otocadherin)	ENSMUSG00000012819	2.47148	1.78832	2.0213	8.57964	8.155	7.98374	1.90035	1.4e-75	3.73305
Cdh5	cadherin 5	ENSMUSG00000031871	7.08287	6.12963	7.44805	5.03128	3.4446	4.86759	-0.709566	1.38e-06	0.611504
Cdip1	cell death inducing Trp53 target 1	ENSMUSG00000004071	28.6381	31.4001	28.8146	43.9643	41.2993	39.4314	0.404961	3.94e-10	1.32405
Cdk16	cyclin-dependent kinase 16	ENSMUSG00000031065	50.9256	58.3499	53.4026	90.6062	85.5779	90.4343	0.645807	5.82e-33	1.56461
Cdk2ap2	CDK2-associated protein 2	ENSMUSG00000024856	12.6976	15.4606	13.513	17.3353	18.7307	16.6236	0.354356	0.030892	1.27841
Cdk5	cyclin-dependent kinase 5	ENSMUSG00000028969	9.22782	12.4516	9.87966	18.5407	17.5538	16.9701	0.710756	1.02e-09	1.63666
Cdk5rap3	CDK5 regulatory subunit associated protein 3	ENSMUSG00000018669	15.536	18.4821	14.8844	12.602	16.9297	13.8876	-0.27762	0.0230659	0.824951
Cdk8	cyclin-dependent kinase 8	ENSMUSG00000029635	9.11289	9.74824	9.62905	11.8394	10.9542	12.1516	0.302099	0.0038912	1.23294
Cdkn2aip	CDKN2A interacting protein	ENSMUSG00000038069	7.53885	7.87875	6.55726	5.06855	4.89796	5.72615	-0.546955	3.98e-05	0.684463
Cdkn2aipnl	CDKN2A interacting protein N-terminal like	ENSMUSG00000020392	24.1607	23.218	23.0901	33.9101	34.5312	32.7012	0.446187	5.57e-08	1.36243
Cdo1	cysteine dioxygenase 1, cytosolic	ENSMUSG00000033022	2.63182	1.76429	2.54191	6.2206	5.45848	6.28616	1.28378	2.91e-08	2.43476
Cdon	cell adhesion molecule-related/down-regulated by oncogenes	ENSMUSG00000038119	3.19296	2.89445	3.08698	8.94252	7.10802	8.11229	1.35663	4.17e-38	2.56086
Cdpf1	cysteine rich, DPF motif domain containing 1	ENSMUSG00000064284	6.38985	6.52228	8.16002	10.3616	9.87621	8.42787	0.507574	0.0118512	1.42166
Cdyl	chromodomain protein, Y chromosome-like	ENSMUSG00000059288	6.90346	8.84609	8.07475	6.99491	7.01056	5.38578	-0.365451	0.00605966	0.776226
Cebpb	CCAAT/enhancer binding protein (C/EBP), beta	ENSMUSG00000056501	5.91196	5.7905	5.80366	2.44694	1.85475	2.10926	-1.64919	4.65e-10	0.318818
Cela3b	chymotrypsin-like elastase family, member 3B	ENSMUSG00000023433	0.303051	0.416718	0.351545	6.47303	8.29275	8.04155	4.47813	2.52e-24	22.287
Celf2	CUGBP, Elav-like family member 2	ENSMUSG00000002107	3.6883	3.33815	3.91806	5.98265	7.26575	5.86142	0.789797	5.5e-13	1.72883
Celsr1	cadherin, EGF LAG seven-pass G-type receptor 1	ENSMUSG00000016028	3.07822	2.5156	2.57554	7.90067	8.06125	8.9872	1.65803	1.55e-73	3.15584
Cenpn	centromere protein N	ENSMUSG00000031756	3.49	3.68559	3.8393	8.7873	9.33124	6.2865	1.18817	1.42e-09	2.27863
Cenpv	centromere protein V	ENSMUSG00000018509	17.4731	18.684	18.601	22.2011	25.9863	23.4194	0.366668	0.00322237	1.28937
Cep131	centrosomal protein 131	ENSMUSG00000039781	5.35561	6.47859	7.36266	7.24118	8.37655	9.17989	0.2971	0.028822	1.22867
Cep170	centrosomal protein 170	ENSMUSG00000057335	9.14485	7.6449	9.6844	6.69814	5.05178	5.54501	-0.630443	2.44e-08	0.645978
Cep170b	centrosomal protein 170B	ENSMUSG00000072825	18.7901	18.6704	19.1628	25.2727	23.1586	27.3139	0.402601	1.59e-07	1.32189
Cep19	centrosomal protein 19	ENSMUSG00000035790	10.5689	10.3379	9.63007	15.1908	13.293	13.7888	0.392062	0.00177778	1.31227
Cep83	centrosomal protein 83	ENSMUSG00000020024	6.49418	7.05931	6.9671	5.7703	5.75966	4.74829	-0.444664	0.00050954	0.734756
Cercam	cerebral endothelial cell adhesion molecule	ENSMUSG00000039787	26.2935	25.9218	27.2754	42.9599	38.8466	45.6723	0.633452	5.28e-17	1.55127
Cerk	ceramide kinase	ENSMUSG00000035891	3.87158	3.82103	3.77921	6.0889	5.89944	7.32181	0.685645	5.28e-08	1.60842
Cers5	ceramide synthase 5	ENSMUSG00000023021	23.8261	23.1711	22.3896	34.5423	31.2647	31.0687	0.410973	8.42e-07	1.32958
Cers6	ceramide synthase 6	ENSMUSG00000027035	12.0673	12.4497	13.3039	7.64351	7.67066	7.95687	-0.7401	3.43e-21	0.598698
Ces2g	carboxylesterase 2G	ENSMUSG00000031877	3.20629	3.36383	3.74537	6.14701	5.60243	5.44739	0.690847	5.09e-06	1.61423
Cfap126	cilia and flagella associated protein 126	ENSMUSG00000026649	6.72297	5.73121	7.50613	15.0987	14.4897	14.8075	1.07665	1.41e-08	2.10914
Cfap300	cilia and flagella associated protein 300	ENSMUSG00000053070	5.11036	5.04158	4.85691	8.37953	7.17799	7.01685	0.511929	0.00299858	1.42596
Cfh	complement component factor h	ENSMUSG00000026365	274.011	271.612	267.756	137.309	115.16	121.721	-1.17824	1.51e-106	0.441889
Cfl2	cofilin 2, muscle	ENSMUSG00000062929	41.7235	51.5141	40.5132	63.7349	56.2338	60.6751	0.281285	5.18e-05	1.21528
Cgn	cingulin	ENSMUSG00000068876	9.94995	10.6233	11.389	41.3695	50.7217	51.2512	2.07378	9.78e-125	4.20988
Cgnl1	cingulin-like 1	ENSMUSG00000032232	2.57019	2.57343	2.78306	7.69474	7.48021	8.37577	1.53174	1.23e-47	2.89134
Cgrrf1	cell growth regulator with ring finger domain 1	ENSMUSG00000055128	9.01877	9.40896	8.20539	13.5956	11.1018	10.4264	0.356622	0.0300581	1.28042
Chaf1a	chromatin assembly factor 1, subunit A (p150)	ENSMUSG00000002835	6.92451	8.9686	7.87327	8.05975	8.8713	8.79953	0.83255	6.94e-05	1.78083
Chchd10	coiled-coil-helix-coiled-coil-helix domain containing 10	ENSMUSG00000049422	196.503	229.274	216.579	322.145	318.536	314.835	0.461614	3.29e-10	1.37708
Chd1l	chromodomain helicase DNA binding protein 1-like	ENSMUSG00000028089	3.74835	4.10135	3.46534	5.03759	5.46525	5.89088	0.460907	0.00236754	1.37641
Chd8	chromodomain helicase DNA binding protein 8	ENSMUSG00000053754	20.0279	22.7784	21.1884	39.9415	34.7276	40.1124	0.501766	1.17e-12	1.41595
Chka	choline kinase alpha	ENSMUSG00000024843	18.0011	19.0782	18.3454	34.1825	29.3214	32.4705	0.630484	1.5e-14	1.54808
Chmp1b	charged multivesicular body protein 1B	ENSMUSG00000109901	29.5904	28.6507	26.7596	22.6789	21.2155	18.5714	-0.450231	7.5e-06	0.731926
Chn2	chimerin 2	ENSMUSG00000004633	3.68826	4.72869	3.14523	29.3044	27.2416	29.7221	2.85914	4.6e-129	7.2558
Chp2	calcineurin-like EF hand protein 2	ENSMUSG00000030865	6.00211	7.07115	5.72714	22.6368	18.6055	19.5876	1.64406	3.4e-35	3.12544
Chrm4	cholinergic receptor, muscarinic 4	ENSMUSG00000040495	0.441457	1.34334	0.809364	12.5928	12.3477	14.2275	3.84702	1.12e-63	14.3903
Chst11	carbohydrate sulfotransferase 11	ENSMUSG00000034612	6.10377	5.45018	7.05209	11.6455	11.5884	12.3081	0.879668	5.72e-18	1.83995
Chst12	carbohydrate sulfotransferase 12	ENSMUSG00000036599	21.649	22.7415	22.5825	14.0675	17.0233	18.6288	-0.489947	4.08e-06	0.712051
Chst9	carbohydrate (N-acetylgalactosamine 4-0) sulfotransferase 9	ENSMUSG00000047161	5.51511	6.75636	6.74076	8.03102	8.93214	7.42216	0.346977	0.030322	1.27189
Chsy1	chondroitin sulfate synthase 1	ENSMUSG00000032640	14.9398	16.726	15.2004	14.0499	11.5462	12.2914	-0.3759	2.06e-05	0.770625
Chuk	conserved helix-loop-helix ubiquitous kinase	ENSMUSG00000025199	8.70181	9.5579	9.36929	8.86995	7.50039	7.03233	-0.32501	0.00698089	0.798293
Cib2	calcium and integrin binding family member 2	ENSMUSG00000037493	9.86668	12.3738	11.2158	19.6395	17.4985	14.4295	0.605102	0.000147605	1.52109
Cic	capicua transcriptional repressor	ENSMUSG00000005442	17.0189	18.1386	20.3215	32.7269	27.6814	32.0111	0.770077	8.66e-25	1.70536
Cilk1	ciliogenesis associated kinase 1	ENSMUSG00000009828	9.16612	7.66263	9.94473	6.55104	6.24597	7.7256	-0.384779	0.000198017	0.765896
Cisd3	CDGSH iron sulfur domain 3	ENSMUSG00000078695	3.49631	6.04519	3.01264	5.51448	9.04168	7.78406	0.719086	0.0194978	1.64614
Cited2	Cbp/p300-interacting transactivator, with Glu/Asp-rich carboxy-terminal domain, 2	ENSMUSG00000039910	237.175	256.449	237.522	125.265	127.429	128.524	-0.996329	4.12e-93	0.501274
Cited4	Cbp/p300-interacting transactivator, with Glu/Asp-rich carboxy-terminal domain, 4	ENSMUSG00000070803	9.98653	10.5983	11.8012	48.8062	53.2237	56.1196	2.21403	5.25e-95	4.63971
Ckap5	cytoskeleton associated protein 5	ENSMUSG00000040549	20.042	20.2149	20.8012	32.8295	29.6924	30.9505	0.555286	2.16e-22	1.46946
Ckb	creatine kinase, brain	ENSMUSG00000001270	6.46106	9.05281	8.08744	21.8552	27.2417	26.7729	1.66478	2.45e-35	3.17065
Cklf	chemokine-like factor	ENSMUSG00000054400	25.4002	25.3559	23.2423	13.8003	12.5126	8.38953	-1.18989	1.23e-15	0.438336
Cks2	CDC28 protein kinase regulatory subunit 2	ENSMUSG00000062248	8.73887	8.68606	10.9178	13.5241	16.2144	11.8624	0.519633	0.012224	1.43359
Clasp2	CLIP associating protein 2	ENSMUSG00000033392	20.7558	24.0997	17.5995	16.8254	13.8215	17.3499	-0.499883	1.08e-10	0.707164
Clcn6	chloride channel, voltage-sensitive 6	ENSMUSG00000029016	6.12886	6.86722	6.70742	4.77557	4.87375	5.25972	-0.435822	7.29e-05	0.739273
Cldn11	claudin 11	ENSMUSG00000037625	15.6526	14.8467	13.8705	20.5568	18.6141	22.9137	0.438816	5.24e-05	1.35549
Clic4	chloride intracellular channel 4 (mitochondrial)	ENSMUSG00000037242	18.5908	17.0424	18.8496	12.6017	11.9323	12.9225	-0.600109	5.93e-13	0.659704
Clip2	CAP-GLY domain containing linker protein 2	ENSMUSG00000063146	9.20828	9.28195	10.2162	6.21232	7.18815	7.38561	-0.561135	2.72e-07	0.677769
Clip3	CAP-GLY domain containing linker protein 3	ENSMUSG00000013921	5.98331	6.66028	6.67347	2.80611	3.24359	3.93675	-1.05993	3.41e-11	0.479657
Clip4	CAP-GLY domain containing linker protein family, member 4	ENSMUSG00000024059	4.90203	5.51698	4.42635	7.3401	8.45866	6.36255	0.490129	0.00067053	1.40457
Clk1	CDC-like kinase 1	ENSMUSG00000026034	43.1016	49.197	38.62	35.5007	37.624	35.9312	-0.382488	3.57e-05	0.767113
Cln3	ceroid lipofuscinosis, neuronal 3, juvenile (Batten, Spielmeyer-Vogt disease)	ENSMUSG00000030720	20.8862	23.9167	25.3903	26.1034	24.2995	26.5128	0.31624	0.000347481	1.24508
Cln5	ceroid-lipofuscinosis, neuronal 5	ENSMUSG00000022125	12.8983	11.8406	11.7608	10.2355	9.04844	10.2059	-0.448949	6.9e-05	0.732576
Cln6	ceroid-lipofuscinosis, neuronal 6	ENSMUSG00000032245	18.7121	21.023	18.7405	28.7607	23.9237	24.4634	0.326719	0.000706269	1.25416
Clock	circadian locomotor output cycles kaput	ENSMUSG00000029238	6.48564	6.42796	7.18738	6.35494	4.557	5.66617	-0.398946	0.000179866	0.758412
Clp1	CLP1, cleavage and polyadenylation factor I subunit	ENSMUSG00000027079	7.99521	8.3583	7.60602	7.26521	5.90069	5.97708	-0.289383	0.0446992	0.818252
Clstn2	calsyntenin 2	ENSMUSG00000032452	1.27859	1.23811	1.03442	7.24786	5.064	6.47811	2.18411	2.78e-43	4.54445
Clybl	citrate lyase beta like	ENSMUSG00000025545	13.6435	12.2438	12.6317	18.9477	18.9825	18.2502	0.466546	0.000222092	1.3818
Cmbl	carboxymethylenebutenolidase-like (Pseudomonas)	ENSMUSG00000022235	8.50694	10.1419	9.45198	26.305	30.1846	24.675	1.45993	7.65e-25	2.75095
Cmc2	COX assembly mitochondrial protein 2	ENSMUSG00000014633	3.14397	6.49262	3.92643	8.91905	6.73601	9.33173	0.822262	7.69e-05	1.76818
Cmip	c-Maf inducing protein	ENSMUSG00000034390	12.0612	13.2153	13.569	7.49888	6.76743	7.8515	-0.84105	7.12e-14	0.558237
Cmtm3	CKLF-like MARVEL transmembrane domain containing 3	ENSMUSG00000031875	165.231	177.11	175.659	102.655	105.635	100.473	-0.816517	6.76e-54	0.567811
Cndp2	CNDP dipeptidase 2 (metallopeptidase M20 family)	ENSMUSG00000024644	38.138	40.6733	39.9664	29.2983	36.0811	30.9044	-0.356072	4.73e-05	0.781289
Cnih4	cornichon family AMPA receptor auxiliary protein 4	ENSMUSG00000062169	24.0899	23.1324	22.5598	17.8978	17.1745	17.7547	-0.516533	2.91e-10	0.69905
Cnn2	calponin 2	ENSMUSG00000004665	5.80637	5.74114	5.02277	3.42649	3.81699	3.57145	-0.673519	5.26e-05	0.626976
Cnn3	calponin 3, acidic	ENSMUSG00000053931	122.514	120.041	111.729	156.485	155.848	155.506	0.329398	5.06e-10	1.25649
Cnot1	CCR4-NOT transcription complex, subunit 1	ENSMUSG00000036550	31.3383	27.0261	34.4792	67.9013	52.7151	62.8762	0.936292	6.58e-40	1.9136
Cnot6l	CCR4-NOT transcription complex, subunit 6-like	ENSMUSG00000034724	18.5056	17.7616	20.4786	16.7762	13.3761	15.084	-0.36337	6.74e-07	0.777347
Cnot7	CCR4-NOT transcription complex, subunit 7	ENSMUSG00000031601	91.8195	94.1774	78.6703	78.5775	69.6059	60.3519	-0.43568	5.88e-12	0.739345
Cnp	2',3'-cyclic nucleotide 3' phosphodiesterase	ENSMUSG00000006782	13.9149	14.0003	13.8763	10.6906	10.1064	10.6939	-0.466246	6.94e-06	0.723846
Cnst	consortin, connexin sorting protein	ENSMUSG00000038949	19.9722	20.0588	20.016	8.15797	7.64105	8.47141	-1.37257	3.48e-68	0.386204
Cntf	ciliary neurotrophic factor	ENSMUSG00000079415	18.219	17.8376	17.2823	1.43059	1.51418	1.86917	-4.43764	0.0285746	0.0461463
Cntn4	contactin 4	ENSMUSG00000064293	0.616214	0.416778	0.434901	10.2941	7.47418	9.10382	3.76126	4.52e-84	13.5597
Cobl	cordon-bleu WH2 repeat	ENSMUSG00000020173	7.08064	6.68319	6.66797	4.26131	4.53437	3.84674	-0.686833	8.22e-10	0.621216
Coch	cochlin	ENSMUSG00000020953	144.356	153.753	141.691	11.393	11.0979	10.8218	-3.75272	0	0.0741854
Col11a1	collagen, type XI, alpha 1	ENSMUSG00000027966	74.2086	73.936	73.7765	16.2002	14.7068	16.5964	-2.29163	0	0.204244
Col12a1	collagen, type XII, alpha 1	ENSMUSG00000032332	6.57472	5.89889	7.31171	14.9273	11.5724	14.0287	0.967414	1.21e-23	1.95533
Col15a1	collagen, type XV, alpha 1	ENSMUSG00000028339	29.6628	30.3773	31.9793	14.3648	13.5565	15.4279	-1.15189	2.39e-64	0.450037
Col16a1	collagen, type XVI, alpha 1	ENSMUSG00000040690	7.86853	7.63707	7.81742	5.27131	5.7204	7.19095	-0.465967	0.000156002	0.723986
Col18a1	collagen, type XVIII, alpha 1	ENSMUSG00000001435	14.1832	13.2923	14.8117	37.6687	38.648	37.757	1.38511	8.49e-103	2.61193
Col1a1	collagen, type I, alpha 1	ENSMUSG00000001506	31.9884	32.0514	34.6389	16.3082	16.7029	18.1483	-1.02527	6.46e-52	0.491319
Col1a2	collagen, type I, alpha 2	ENSMUSG00000029661	49.8374	52.3325	52.3215	38.4887	40.2689	43.6121	-0.400021	4.85e-12	0.757847
Col26a1	collagen, type XXVI, alpha 1	ENSMUSG00000004415	12.9807	13.4786	12.929	10.7556	10.8584	10.7799	-0.35519	0.000308464	0.781767
Col4a1	collagen, type IV, alpha 1	ENSMUSG00000031502	84.8449	85.4313	89.2966	58.5239	60.4226	67.8202	-0.54037	1.77e-19	0.687595
Col4a2	collagen, type IV, alpha 2	ENSMUSG00000031503	56.7286	59.8787	62.6346	43.433	49.8446	49.9497	-0.394152	5.82e-10	0.760936
Col4a5	collagen, type IV, alpha 5	ENSMUSG00000031274	29.9439	29.3295	29.4789	21.5855	22.2727	22.2785	-0.480833	2.92e-16	0.716564
Col4a6	collagen, type IV, alpha 6	ENSMUSG00000031273	6.29185	5.42028	6.31714	3.85548	3.82145	4.07113	-0.678617	1.26e-08	0.624764
Col5a1	collagen, type V, alpha 1	ENSMUSG00000026837	16.3193	17.491	17.4499	10.9276	10.4092	11.7575	-0.666984	1.46e-22	0.629822
Col5a2	collagen, type V, alpha 2	ENSMUSG00000026042	28.1884	28.562	26.0799	10.5568	10.0904	10.352	-1.46569	1.01e-115	0.362062
Col6a1	collagen, type VI, alpha 1	ENSMUSG00000001119	30.4491	28.2818	32.5039	143.177	151.143	160.982	2.25379	3.39e-276	4.76933
Col6a2	collagen, type VI, alpha 2	ENSMUSG00000020241	28.9876	28.1706	30.8773	137.418	151.807	161.221	2.30029	7.69e-255	4.92558
Col6a3	collagen, type VI, alpha 3	ENSMUSG00000048126	8.57952	9.38366	9.98145	6.08113	5.44356	6.17568	-0.728448	2.13e-18	0.603553
Col6a4	collagen, type VI, alpha 4	ENSMUSG00000032572	16.0292	17.2795	16.7371	5.92918	5.52416	5.20914	-1.66627	8.14e-92	0.315066
Col8a1	collagen, type VIII, alpha 1	ENSMUSG00000068196	1.16077	0.900316	1.03836	12.1452	12.1366	14.0941	3.58674	2.37e-156	12.0148
Col9a2	collagen, type IX, alpha 2	ENSMUSG00000028626	30.9492	32.1197	31.0647	50.8448	65.1628	66.8567	0.88357	2.42e-23	1.84494
Colec12	collectin sub-family member 12	ENSMUSG00000036103	8.36106	9.05053	9.56895	17.0635	15.7801	19.6189	0.919154	6.28e-29	1.89101
Commd6	COMM domain containing 6	ENSMUSG00000075486	17.4951	15.5977	15.8358	10.4726	14.4074	14.1031	-0.313928	0.00375391	0.804449
Commd8	COMM domain containing 8	ENSMUSG00000029213	24.3031	29.0949	21.394	15.2033	18.4722	15.0577	-0.695232	4.9e-14	0.61761
Cop1	COP1, E3 ubiquitin ligase	ENSMUSG00000040782	46.9146	47.9415	45.6184	20.5908	19.6461	18.5923	-1.28631	1.32e-100	0.409998
Coprs	coordinator of PRMT5, differentiation stimulator	ENSMUSG00000031458	9.94213	10.3737	7.97048	14.7546	14.4616	10.2474	0.4455	0.0236562	1.36179
Copz2	coatomer protein complex, subunit zeta 2	ENSMUSG00000018672	23.6866	23.4361	24.8909	20.7045	21.4502	20.0933	-0.286767	0.0179675	0.819737
Coq10b	coenzyme Q10B	ENSMUSG00000025981	7.41289	9.68848	7.31637	7.3831	5.18043	7.6716	-0.359678	0.0492477	0.779339
Coq2	coenzyme Q2 4-hydroxybenzoate polyprenyltransferase	ENSMUSG00000029319	7.93964	9.66205	9.54123	12.4813	13.481	11.9714	0.422936	0.00210254	1.34065
Coq7	demethyl-Q 7	ENSMUSG00000030652	10.3528	10.743	9.84213	13.0729	12.6077	15.2039	0.346014	0.0362214	1.27104
Coq9	coenzyme Q9	ENSMUSG00000031782	19.4493	22.9634	19.1504	24.5817	25.1217	26.0629	0.266014	0.00628899	1.20248
Coro1b	coronin, actin binding protein 1B	ENSMUSG00000024835	55.5313	55.0595	59.6131	46.7767	51.124	54.6572	-0.267131	0.00143382	0.83097
Coro1c	coronin, actin binding protein 1C	ENSMUSG00000004530	27.7979	30.109	26.7378	24.0566	24.4911	24.6858	-0.284451	9.77e-05	0.821054
Cotl1	coactosin-like 1 (Dictyostelium)	ENSMUSG00000031827	15.4044	17.485	14.8049	20.8867	23.6765	21.724	0.457467	2.67e-05	1.37313
Cox10	heme A:farnesyltransferase cytochrome c oxidase assembly factor 10	ENSMUSG00000042148	4.80311	4.33066	3.94369	7.7845	5.75658	6.68974	0.511567	0.00108789	1.4256
Cox18	cytochrome c oxidase assembly protein 18	ENSMUSG00000035505	5.904	5.64928	4.97616	12.3895	7.71556	7.6253	0.629877	0.00224187	1.54743
Cox19	cytochrome c oxidase assembly protein 19	ENSMUSG00000045438	7.2331	8.06842	6.54776	5.75434	6.17469	5.69772	-0.363695	0.0149188	0.777171
Cpeb1	cytoplasmic polyadenylation element binding protein 1	ENSMUSG00000025586	1.44956	1.77305	1.91437	9.68736	7.55277	9.1505	2.33854	1.5e-44	5.05789
Cpeb4	cytoplasmic polyadenylation element binding protein 4	ENSMUSG00000020300	4.65336	5.35439	5.31895	2.08529	1.73259	5.0265	-0.291657	0.0248506	0.816963
Cped1	cadherin-like and PC-esterase domain containing 1	ENSMUSG00000062980	14.3994	13.5897	14.5444	9.49245	6.23263	8.40127	-0.90261	1.01e-15	0.534918
Cpne3	copine III	ENSMUSG00000028228	21.1527	19.2241	19.2921	18.2055	15.8138	17.5216	-0.2716	0.000262375	0.8284
Cpsf2	cleavage and polyadenylation specific factor 2	ENSMUSG00000041781	21.6101	22.1196	21.9987	20.0521	17.3661	16.5644	-0.343982	3.75e-06	0.787864
Crabp2	cellular retinoic acid binding protein II	ENSMUSG00000004885	7.64899	6.95197	6.45873	0	0.293953	0.609447	-4.65054	3.93e-24	0.0398151
Cradd	CASP2 and RIPK1 domain containing adaptor with death domain	ENSMUSG00000045867	5.74019	4.38676	6.46114	10.1524	8.88602	9.27573	0.715246	6.74e-05	1.64176
Crcp	calcitonin gene-related peptide-receptor component protein	ENSMUSG00000025532	14.0159	15.4575	13.2478	8.88343	12.4383	12.7482	-0.369582	0.0206722	0.774007
Creb3l2	cAMP responsive element binding protein 3-like 2	ENSMUSG00000038648	22.4439	21.2639	22.716	16.4901	13.9706	15.9853	-0.584344	1.08e-16	0.666953
Crebrf	CREB3 regulatory factor	ENSMUSG00000048249	14.2529	12.8753	14.4188	13.4239	10.7066	11.9723	-0.272582	0.00124913	0.827837
Creld1	cysteine-rich with EGF-like domains 1	ENSMUSG00000030284	5.15989	5.92685	5.15497	11.8078	13.318	12.1829	1.13712	6.15e-18	2.19942
Crim1	cysteine rich transmembrane BMP regulator 1 (chordin like)	ENSMUSG00000024074	49.4775	49.3589	49.7914	38.1654	33.5167	38.44	-0.505924	1.96e-17	0.704209
Crip2	cysteine rich protein 2	ENSMUSG00000006356	23.9523	28.8952	24.9882	19.6824	19.9322	18.5582	-0.477558	9.73e-06	0.718192
Crip3	cysteine-rich protein 3	ENSMUSG00000023968	3.69901	5.20505	4.54362	10.9231	15.5839	11.5328	1.3866	1.01e-10	2.61462
Crlf2	cytokine receptor-like factor 2	ENSMUSG00000033467	7.34678	6.39478	7.42986	6.93686	5.05029	4.90223	-0.47559	0.0145866	0.719173
Crtc3	CREB regulated transcription coactivator 3	ENSMUSG00000030527	17.3946	17.9222	18.2109	22.2146	21.529	24.3292	0.282758	4.4e-05	1.21652
Cryl1	crystallin, lambda 1	ENSMUSG00000021947	53.725	56.3905	51.7556	88.056	85.928	84.9345	0.606241	2.86e-20	1.52229
Cryzl1	crystallin, zeta (quinone reductase)-like 1	ENSMUSG00000058240	26.0874	23.0389	26.6214	36.8634	30.1986	30.2888	0.337497	0.000344795	1.26356
Csf2ra	colony stimulating factor 2 receptor, alpha, low-affinity (granulocyte-macrophage)	ENSMUSG00000059326	5.59013	6.00024	5.73024	4.42452	4.95065	5.85634	-0.383732	0.0364964	0.766452
Csgalnact2	chondroitin sulfate N-acetylgalactosaminyltransferase 2	ENSMUSG00000042042	39.8089	40.8213	38.8382	19.7718	15.791	17.4301	-1.22136	3.83e-59	0.428878
Csrnp3	cysteine-serine-rich nuclear protein 3	ENSMUSG00000044647	5.61243	5.09662	5.39028	4.45104	3.77993	5.30456	-0.303296	0.00389023	0.810399
Csrp2	cysteine and glycine-rich protein 2	ENSMUSG00000020186	34.6781	40.0019	35.1596	6.40968	8.4984	6.31822	-2.38324	2.24e-69	0.191678
Cst12	cystatin 12	ENSMUSG00000027443	55.556	67.3649	51.6601	168.318	201.748	180.699	1.59387	1.27e-61	3.01858
Cst3	cystatin C	ENSMUSG00000027447	431.978	462.791	442.011	301.287	343.133	306.167	-0.569402	2.07e-21	0.673896
Cstb	cystatin B	ENSMUSG00000005054	47.3502	53.1901	43.7645	42.5377	43.0855	40.9966	-0.27407	0.0185993	0.826983
Cstf2t	cleavage stimulation factor, 3' pre-RNA subunit 2, tau	ENSMUSG00000053536	13.7241	17.2606	16.4908	14.7086	11.8115	13.3348	-0.323471	0.000791921	0.799145
Ctbs	chitobiase	ENSMUSG00000028189	7.97302	9.37382	9.30922	7.79561	6.32015	7.35235	-0.356236	0.0102253	0.7812
Ctdp1	CTD (carboxy-terminal domain, RNA polymerase II, polypeptide A) phosphatase, subunit 1	ENSMUSG00000033323	7.0064	7.01939	7.09365	5.41399	5.33752	5.54976	-0.438243	0.00014453	0.738033
Ctdspl	CTD (carboxy-terminal domain, RNA polymerase II, polypeptide A) small phosphatase-like	ENSMUSG00000047409	16.5951	16.464	16.277	24.2282	19.3398	21.8161	0.35348	9.53e-06	1.27764
Ctif	CBP80/20-dependent translation initiation factor	ENSMUSG00000052928	7.37793	7.01621	7.7917	3.90398	4.8209	4.55394	-0.80709	2.29e-13	0.571533
Ctnna1	catenin (cadherin associated protein), alpha 1	ENSMUSG00000037815	96.1148	101.295	101.64	77.517	76.2505	81.3238	-0.411381	5.72e-17	0.751903
Ctnnbip1	catenin beta interacting protein 1	ENSMUSG00000028988	10.8715	11.0738	10.0084	8.87434	9.69191	9.903	-0.272266	0.0296599	0.828018
Ctnnbl1	catenin, beta like 1	ENSMUSG00000027649	17.8495	16.8586	18.2392	12.832	13.921	16.3767	-0.344263	0.000909006	0.787711
Ctnnd1	catenin (cadherin associated protein), delta 1	ENSMUSG00000034101	102.438	97.0007	104.789	191.539	193.339	207.017	0.803466	1.65e-37	1.74529
Ctps2	cytidine 5'-triphosphate synthase 2	ENSMUSG00000031360	18.7226	19.3874	19.0912	29.7711	30.1732	29.1354	0.539991	2.11e-13	1.45396
Ctsa	cathepsin A	ENSMUSG00000017760	45.9302	47.1701	42.5634	40.4261	38.7012	40.6009	-0.296371	1.09e-06	0.814298
Ctsc	cathepsin C	ENSMUSG00000030560	7.28946	8.04719	7.53543	2.22139	2.55528	2.89317	-1.63474	7.64e-26	0.322028
Ctsf	cathepsin F	ENSMUSG00000083282	65.7557	68.8442	63.2421	45.8828	53.0455	46.7547	-0.500573	1.06e-11	0.706826
Ctsl	cathepsin L	ENSMUSG00000021477	1071.96	1107.23	990.251	174.4	177.116	196.533	-2.56054	0	0.169513
Ctso	cathepsin O	ENSMUSG00000028015	15.2986	16.6617	15.3599	11.2205	9.47073	11.0334	-0.660026	8.07e-13	0.632867
Ctsz	cathepsin Z	ENSMUSG00000016256	85.8277	87.9076	88.97	63.7589	76.8921	74.5078	-0.361712	1.86e-06	0.778241
Cttnbp2nl	CTTNBP2 N-terminal like	ENSMUSG00000062127	9.89189	10.5098	11.0724	8.90512	7.73526	8.29502	-0.410393	6.92e-06	0.752418
Ctxn1	cortexin 1	ENSMUSG00000048644	62.6779	65.0673	56.3741	38.7347	41.7595	37.308	-0.710874	4.26e-16	0.61095
Cuta	cutA divalent cation tolerance homolog	ENSMUSG00000024194	26.9907	26.4308	26.3926	34.0968	37.311	30.3287	0.303464	0.00999443	1.2341
Cx3cl1	chemokine (C-X3-C motif) ligand 1	ENSMUSG00000031778	6.5502	5.80808	8.18686	12.2628	12.2854	13.7839	0.814395	3.99e-10	1.75856
Cxcl12	chemokine (C-X-C motif) ligand 12	ENSMUSG00000061353	13.9208	15.0185	14.2821	2.03365	0.358764	1.81202	-3.0529	7.54e-103	0.1205
Cxxc4	CXXC finger 4	ENSMUSG00000044365	35.3387	33.4963	35.8237	22.3558	20.0068	20.5912	-0.780804	1.71e-33	0.582043
Cyb561	cytochrome b-561	ENSMUSG00000019590	3.18531	3.95161	2.44531	8.49106	5.55248	6.13152	0.860487	7.94e-06	1.81565
Cyb5b	cytochrome b5 type B	ENSMUSG00000031924	31.2152	30.2018	29.1753	41.341	37.074	37.645	0.29517	2.88e-06	1.22703
Cyb5r1	cytochrome b5 reductase 1	ENSMUSG00000026456	8.0179	7.07527	6.2483	8.37718	10.6711	8.68396	0.403178	0.0128182	1.32242
Cyb5r4	cytochrome b5 reductase 4	ENSMUSG00000032872	15.1133	15.8499	14.2619	14.8492	13.0617	12.0821	-0.263259	0.0115792	0.833203
Cyfip2	cytoplasmic FMR1 interacting protein 2	ENSMUSG00000020340	54.8407	48.4898	53.1526	37.4704	32.2579	35.6193	-0.653543	1.03e-24	0.635717
Cyp1b1	cytochrome P450, family 1, subfamily b, polypeptide 1	ENSMUSG00000024087	42.2706	45.5927	44.0853	18.3871	16.4219	16.3104	-1.41513	9.42e-117	0.374977
Cyp2s1	cytochrome P450, family 2, subfamily s, polypeptide 1	ENSMUSG00000040703	29.4648	29.3972	32.5653	27.7107	25.4217	25.4526	-0.299758	0.000112761	0.812389
Cyp39a1	cytochrome P450, family 39, subfamily a, polypeptide 1	ENSMUSG00000023963	9.68191	9.64851	9.35499	6.69655	6.50519	7.09752	-0.536747	1.73e-06	0.689323
Cyp51	cytochrome P450, family 51	ENSMUSG00000001467	7.12169	7.25942	7.64349	9.19375	9.78373	8.16264	0.26448	0.017888	1.2012
Cyth1	cytohesin 1	ENSMUSG00000017132	13.0392	11.427	13.6616	8.48575	10.5142	11.0836	-0.376885	0.00145311	0.770099
Cyth2	cytohesin 2	ENSMUSG00000003269	39.1067	39.0412	38.741	26.3633	31.3742	30.1056	-0.427799	3.97e-07	0.743395
D11Wsu47e	DNA segment, Chr 11, Wayne State University 47, expressed	ENSMUSG00000041623	12.6101	9.36103	11.9796	15.5916	14.8082	15.5927	0.354465	0.00524603	1.27851
D17H6S53E	DNA segment, Chr 17, human D6S53E	ENSMUSG00000043311	11.1413	10.8696	8.98096	12.4972	11.495	14.2096	0.278446	0.0320684	1.21289
D1Ertd622e	NA	ENSMUSG00000044768	9.55783	9.46279	9.24689	2.17762	3.50675	7.4652	-0.472663	1.9e-06	0.720633
D230025D16Rik	RIKEN cDNA D230025D16 gene	ENSMUSG00000031889	13.147	13.4874	13.4842	20.2681	21.2737	21.2088	0.6185	2.66e-12	1.53528
D430019H16Rik	RIKEN cDNA D430019H16 gene	ENSMUSG00000094910	7.31836	6.5319	7.28039	3.18275	3.19189	2.43121	-1.34069	5.78e-26	0.394833
D5Ertd579e	DNA segment, Chr 5, ERATO Doi 579, expressed	ENSMUSG00000029190	6.24417	6.82138	6.20981	9.1123	6.87377	8.08674	0.266102	0.0215005	1.20255
Daam2	dishevelled associated activator of morphogenesis 2	ENSMUSG00000040260	3.00567	3.1099	3.99504	10.4622	10.3752	11.4366	1.87016	1.14e-100	3.65573
Dab2	disabled 2, mitogen-responsive phosphoprotein	ENSMUSG00000022150	24.9194	27.2762	24.0234	42.4301	37.6028	41.3619	0.674383	5.3e-27	1.59591
Dact1	dishevelled-binding antagonist of beta-catenin 1	ENSMUSG00000044548	16.7932	18.8601	20.1716	6.19161	5.82007	6.10597	-1.686	1.54e-64	0.310788
Dag1	dystroglycan 1	ENSMUSG00000039952	138.524	129.654	141.412	341.911	300.929	325.278	1.17917	2.03e-105	2.26446
Dagla	diacylglycerol lipase, alpha	ENSMUSG00000035735	4.70625	4.48792	4.58257	7.72333	7.2438	7.95114	0.635392	3.49e-10	1.55336
Dap	death-associated protein	ENSMUSG00000039168	73.7655	82.9826	75.4654	49.2791	54.8021	55.4109	-0.592105	1.16e-15	0.663374
Dapk1	death associated protein kinase 1	ENSMUSG00000021559	10.9152	10.1448	9.91173	9.22445	8.36496	9.18504	-0.270512	0.00158886	0.829025
Dars	aspartyl-tRNA synthetase	ENSMUSG00000026356	47.4872	54.6081	45.5014	42.2437	41.1457	40.9793	-0.303522	3.93e-05	0.810272
Dazap2	DAZ associated protein 2	ENSMUSG00000000346	102.176	96.9527	95.511	87.7606	74.5818	79.8957	-0.369028	5.4e-09	0.774304
Dbi	diazepam binding inhibitor	ENSMUSG00000026385	38.7057	42.8509	40.1353	47.9398	54.0503	49.915	0.265588	0.0196439	1.20213
Dbn1	drebrin 1	ENSMUSG00000034675	68.9855	69.8089	65.8118	50.6521	58.3974	60.1557	-0.344433	1.07e-06	0.787617
Dbndd1	dysbindin (dystrobrevin binding protein 1) domain containing 1	ENSMUSG00000031970	3.68045	3.12572	3.24519	6.21628	6.90963	5.30084	0.854087	1.39e-05	1.80761
Dbp	D site albumin promoter binding protein	ENSMUSG00000059824	13.292	13.3672	12.3469	27.0463	23.6552	24.4947	0.867338	9.74e-15	1.82429
Dcaf11	DDB1 and CUL4 associated factor 11	ENSMUSG00000022214	17.8651	19.6607	19.6618	27.0068	25.4901	27.3184	0.36723	5.61e-06	1.28987
Dcaf12l1	DDB1 and CUL4 associated factor 12-like 1	ENSMUSG00000045284	15.1797	15.1276	15.6202	24.0539	24.6956	25.7713	0.633309	7.4e-17	1.55112
Dcaf13	DDB1 and CUL4 associated factor 13	ENSMUSG00000022300	23.8286	24.0307	21.5415	17.7829	16.3429	19.687	-0.432988	7.84e-05	0.740726
Dcaf7	DDB1 and CUL4 associated factor 7	ENSMUSG00000049354	21.0749	22.2075	22.5454	29.744	28.214	30.0754	0.366439	8.67e-10	1.28917
Dcn	decorin	ENSMUSG00000019929	26.6978	25.0945	26.6435	12.6173	11.7673	10.2896	-1.22241	1.53e-28	0.428566
Dcp1b	decapping mRNA 1B	ENSMUSG00000041477	5.60484	6.46138	6.74176	4.20482	3.57335	5.12756	-0.424622	0.00586181	0.745034
Dctn3	dynactin 3	ENSMUSG00000028447	32.3735	32.5172	32.5528	23.0564	29.0203	30.0666	-0.286626	0.0165998	0.819817
Dcun1d4	DCN1, defective in cullin neddylation 1, domain containing 4 (S. cerevisiae)	ENSMUSG00000051674	16.8608	18.5833	18.9864	14.9156	13.7335	14.7802	-0.389709	4.71e-07	0.763284
Ddah1	dimethylarginine dimethylaminohydrolase 1	ENSMUSG00000028194	4.1149	3.95582	5.08075	9.73176	9.67875	10.3143	1.12155	4.15e-21	2.17581
Ddah2	dimethylarginine dimethylaminohydrolase 2	ENSMUSG00000007039	49.7837	58.8612	48.5649	33.0846	39.0208	35.2269	-0.630053	9.9e-11	0.646153
Ddb1	damage specific DNA binding protein 1	ENSMUSG00000024740	152.983	156.451	160.515	124.47	123.743	122.046	-0.40166	1.54e-19	0.756987
Ddhd2	DDHD domain containing 2	ENSMUSG00000061313	4.51042	5.98165	5.84249	4.67993	4.1457	5.06027	-0.291472	0.0348828	0.817068
Ddi2	DNA-damage inducible protein 2	ENSMUSG00000078515	6.55861	6.69176	6.14675	5.47822	4.67704	5.0913	-0.457905	7.39e-07	0.728043
Ddit4	DNA-damage-inducible transcript 4	ENSMUSG00000020108	13.8191	15.8839	14.5664	25.7753	29.8807	28.4472	0.818913	1.25e-15	1.76408
Ddit4l	DNA-damage-inducible transcript 4-like	ENSMUSG00000046818	80.8669	81.8941	81.6766	69.7186	68.4036	62.0573	-0.342826	4.19e-09	0.788495
Ddr1	discoidin domain receptor family, member 1	ENSMUSG00000003534	73.8845	75.6627	77.8042	59.2154	64.8172	65.5034	-0.369231	2.55e-11	0.774195
Ddx18	DEAD box helicase 18	ENSMUSG00000001674	25.4954	27.318	27.7159	19.4289	19.7551	24.0628	-0.423227	2.1e-05	0.745755
Ddx21	DExD box helicase 21	ENSMUSG00000020075	20.0621	18.5744	18.0347	17.3956	14.9565	17.0566	-0.301919	9.97e-05	0.811172
Ddx41	DEAD box helicase 41	ENSMUSG00000021494	20.5866	22.7471	22.7142	18.1233	17.46	17.9343	-0.307429	0.00100875	0.80808
Dedd2	death effector domain-containing DNA binding protein 2	ENSMUSG00000054499	4.55877	5.66163	5.33129	5.56519	5.90534	6.89442	0.287145	0.0219282	1.22022
Def8	differentially expressed in FDCP 8	ENSMUSG00000001482	9.13424	8.16592	8.23075	10.2627	10.5171	11.1341	0.270189	0.0118729	1.20597
Defb19	defensin beta 19	ENSMUSG00000050645	1.31481	1.25752	2.04163	22.1865	22.7287	23.849	3.85038	7.59e-33	14.4238
Denn2b	DENN domain containing 2B	ENSMUSG00000031024	33.3505	32.4501	33.6328	65.4377	61.7391	65.4378	0.871783	2.41e-61	1.82992
Dennd1b	DENN/MADD domain containing 1B	ENSMUSG00000056268	6.08587	6.20175	6.22011	4.5818	4.13147	5.25496	-0.511086	8.29e-07	0.701694
Dennd2a	DENN/MADD domain containing 2A	ENSMUSG00000038456	14.8545	17.5081	15.4098	9.41937	9.43088	10.0648	-0.793229	5.01e-20	0.577051
Deptor	DEP domain containing MTOR-interacting protein	ENSMUSG00000022419	5.81988	6.0799	6.27419	11.4444	8.72336	11.5698	0.745018	6.48e-15	1.67599
Derl3	Der1-like domain family, member 3	ENSMUSG00000009092	96.7525	95.3772	98.5067	39.1407	37.9289	36.6729	-1.38177	2.18e-83	0.383748
Dgcr2	DiGeorge syndrome critical region gene 2	ENSMUSG00000003166	32.9314	32.3257	32.5832	44.6838	46.8277	48.3019	0.512878	9.12e-13	1.42689
Dglucy	D-glutamate cyclase	ENSMUSG00000021185	5.84001	6.16091	6.2514	5.48387	4.10516	5.07069	-0.384586	0.00797113	0.765999
Dguok	deoxyguanosine kinase	ENSMUSG00000014554	15.9835	18.3803	16.9298	12.5824	14.5475	14.3377	-0.349582	0.010427	0.784811
Dhcr24	24-dehydrocholesterol reductase	ENSMUSG00000034926	3.37836	3.0625	3.46938	11.0905	10.9234	9.50043	1.66189	1.95e-39	3.1643
Dhcr7	7-dehydrocholesterol reductase	ENSMUSG00000058454	5.25739	5.87355	4.67253	10.0308	9.08733	9.60265	0.796844	5.06e-10	1.7373
Dhh	desert hedgehog	ENSMUSG00000023000	1.71987	2.33264	2.62678	16.8286	23.1662	16.2926	3.10405	5.79e-89	8.59831
Dhps	deoxyhypusine synthase	ENSMUSG00000060038	14.3066	18.6203	13.9597	11.5958	15.0369	13.0092	-0.305628	0.0452985	0.80909
Dhrs11	dehydrogenase/reductase (SDR family) member 11	ENSMUSG00000034449	8.73663	10.036	7.70852	20.247	19.9969	23.0587	1.22456	4.11e-19	2.33684
Dhrs13	dehydrogenase/reductase (SDR family) member 13	ENSMUSG00000020834	5.46832	4.36495	4.08075	5.36334	6.33681	7.49024	0.41458	0.0418618	1.33291
Dhrs3	dehydrogenase/reductase (SDR family) member 3	ENSMUSG00000066026	3.28014	4.36008	4.12555	21.1431	22.73	22.9804	2.47869	1.51e-88	5.57389
Dhrs4	dehydrogenase/reductase (SDR family) member 4	ENSMUSG00000022210	9.90399	13.345	11.1184	17.6076	15.3132	16.2014	0.398323	0.00491051	1.31798
Dhrs7	dehydrogenase/reductase (SDR family) member 7	ENSMUSG00000021094	35.6155	38.1103	39.9204	47.9401	51.2217	51.6351	0.344638	1.48e-05	1.26983
Dhx15	DEAH (Asp-Glu-Ala-His) box polypeptide 15	ENSMUSG00000029169	56.1554	61.3245	53.8285	49.4961	47.8431	47.9859	-0.281339	3.35e-06	0.822827
Dhx32	DEAH (Asp-Glu-Ala-His) box polypeptide 32	ENSMUSG00000030986	49.1268	51.2089	52.2885	33.4938	31.3291	31.1954	-0.73383	5.21e-30	0.601305
Dhx40	DEAH (Asp-Glu-Ala-His) box polypeptide 40	ENSMUSG00000018425	24.4415	23.7875	25.5101	21.7542	20.4782	21.8605	-0.271737	0.000102829	0.828322
Dip2c	disco interacting protein 2 homolog C	ENSMUSG00000048264	7.6044	6.99185	7.54289	5.94633	5.17943	6.03943	-0.439613	1.86e-06	0.737333
Dipk2a	divergent protein kinase domain 2A	ENSMUSG00000045414	26.7586	27.5196	25.5097	42.2507	39.9506	42.7977	0.588067	3.4e-22	1.50323
Dis3l2	DIS3 like 3'-5' exoribonuclease 2	ENSMUSG00000053333	14.4461	13.4287	14.5026	11.7894	9.90299	11.9128	-0.388823	0.000209658	0.763752
Disp1	dispatched RND transporter family member 1	ENSMUSG00000030768	13.335	14.0229	13.3789	10.4617	10.4172	11.1619	-0.370143	2.2e-06	0.773706
Dkk3	dickkopf WNT signaling pathway inhibitor 3	ENSMUSG00000030772	6.52792	6.59049	5.95485	3.94626	3.91533	3.98538	-0.760615	1.24e-08	0.590245
Dkkl1	dickkopf-like 1	ENSMUSG00000030792	7.73479	6.541	5.67718	1.56792	1.24054	2.19857	-2.13223	9.15e-14	0.228105
Dlg3	discs large MAGUK scaffold protein 3	ENSMUSG00000000881	24.6746	26.3861	26.1294	21.4009	20.941	18.3484	-0.421461	2.44e-08	0.746668
Dlg5	discs large MAGUK scaffold protein 5	ENSMUSG00000021782	29.1836	26.9948	31.414	21.7304	22.8526	22.9479	-0.493493	6.05e-11	0.710303
Dlgap4	DLG associated protein 4	ENSMUSG00000061689	23.8724	27.1553	25.6461	38.9675	38.2516	40.4955	0.652075	4.88e-21	1.57143
Dmd	dystrophin, muscular dystrophy	ENSMUSG00000045103	7.03038	7.24184	7.42837	12.9046	11.8232	11.1286	0.388227	5.17e-05	1.30878
Dmrta1	doublesex and mab-3 related transcription factor like family A1	ENSMUSG00000043753	14.2967	14.3546	14.7723	13.9301	10.8476	12.8936	-0.481593	2.88e-07	0.716187
Dnajb11	DnaJ heat shock protein family (Hsp40) member B11	ENSMUSG00000004460	36.2134	32.5096	34.8166	27.5388	28.4376	32.8952	-0.311614	0.000288106	0.80574
Dnajb4	DnaJ heat shock protein family (Hsp40) member B4	ENSMUSG00000028035	10.4897	11.7107	9.62391	17.7482	17.0006	16.4553	0.604918	9.5e-09	1.52089
Dnajb9	DnaJ heat shock protein family (Hsp40) member B9	ENSMUSG00000014905	36.5076	37.664	33.0987	33.4042	29.5607	28.4456	-0.2926	0.000215634	0.81643
Dnajc15	DnaJ heat shock protein family (Hsp40) member C15	ENSMUSG00000022013	4.53316	5.05361	4.3143	5.69751	6.12113	5.50914	0.361622	0.0062077	1.28487
Dnajc19	DnaJ heat shock protein family (Hsp40) member C19	ENSMUSG00000027679	13.482	19.0317	17.2661	13.7021	14.8595	13.0496	-0.363894	0.00843662	0.777065
Dnajc21	DnaJ heat shock protein family (Hsp40) member C21	ENSMUSG00000044224	13.4981	17.6198	14.9802	12.8423	12.8882	12.3284	-0.353506	0.00256079	0.78268
Dnajc28	DnaJ heat shock protein family (Hsp40) member C28	ENSMUSG00000039763	3.84306	4.085	3.84351	10.4958	9.05565	8.89035	1.17906	3.71e-21	2.26429
Dnase1l1	deoxyribonuclease 1-like 1	ENSMUSG00000019088	5.33723	6.89429	6.24387	4.794	3.86089	4.98088	-0.56821	0.00478281	0.674453
Dnase2a	deoxyribonuclease II alpha	ENSMUSG00000003812	3.58373	6.0212	3.71658	7.41202	7.03557	8.80074	0.625531	0.0029898	1.54278
Dnm2	dynamin 2	ENSMUSG00000033335	26.4362	29.3468	29.2689	22.113	23.1681	22.1938	-0.395949	2.95e-08	0.759989
Dnmt1	DNA methyltransferase (cytosine-5) 1	ENSMUSG00000004099	10.6804	12.5751	11.5252	25.2542	24.5089	26.2082	1.05499	3.81e-50	2.0777
Dock7	dedicator of cytokinesis 7	ENSMUSG00000028556	18.1815	18.6226	20.9316	14.7971	13.8574	15.9372	-0.421358	4.52e-09	0.746722
Dock9	dedicator of cytokinesis 9	ENSMUSG00000025558	14.4152	12.9156	14.4568	19.5347	18.1968	21.1136	0.43918	1.31e-09	1.35583
Dok7	docking protein 7	ENSMUSG00000044716	3.64912	3.34113	3.90922	6.81102	7.48782	7.4758	0.971852	4.1e-10	1.96136
Dpagt1	dolichyl-phosphate (UDP-N-acetylglucosamine) acetylglucosaminephosphotransferase 1 (GlcNAc-1-P transferase)	ENSMUSG00000032123	16.6589	17.9637	16.5421	14.6579	14.5113	14.1382	-0.292056	0.00338514	0.816737
Dpf3	D4, zinc and double PHD fingers, family 3	ENSMUSG00000021221	4.88615	5.541	5.2875	33.6437	34.55	34.3573	2.67341	5.83e-139	6.37933
Dph3	diphthamine biosynthesis 3	ENSMUSG00000021905	15.2108	13.7109	13.1714	11.837	12.8847	8.26471	-0.444146	0.00102943	0.735019
Dph5	diphthamide biosynthesis 5	ENSMUSG00000033554	8.16356	8.12834	7.22694	3.12057	3.90711	5.85659	-0.856333	2.18e-05	0.552355
Dpp3	dipeptidylpeptidase 3	ENSMUSG00000063904	26.4404	28.5749	25.7015	20.4753	21.7017	22.6997	-0.370232	1.78e-06	0.773658
Dppa3	developmental pluripotency-associated 3	ENSMUSG00000046323	12.5604	16.4754	10.7177	47.1216	49.2724	45.1032	1.75407	1.24e-37	3.37308
Dppa5a	developmental pluripotency associated 5A	ENSMUSG00000060461	1.38641	1.78634	1.71885	7.05602	7.6599	8.38101	2.16966	2.72e-10	4.49919
Dpysl2	dihydropyrimidinase-like 2	ENSMUSG00000022048	19.4707	20.9111	18.5673	16.1427	15.7887	14.1643	-0.416929	5.17e-08	0.749017
Dpysl3	dihydropyrimidinase-like 3	ENSMUSG00000024501	39.7274	38.2965	41.7553	14.0322	15.6983	15.5476	-1.50738	2.62e-109	0.35175
Dpysl4	dihydropyrimidinase-like 4	ENSMUSG00000025478	8.91071	8.47648	8.48639	14.1779	13.8587	12.2222	0.560787	9.78e-07	1.47507
Dpysl5	dihydropyrimidinase-like 5	ENSMUSG00000029168	14.6762	12.8706	14.2414	7.36197	7.22978	9.43805	-0.849705	4.54e-18	0.554898
Dram2	DNA-damage regulated autophagy modulator 2	ENSMUSG00000027900	27.5369	29.4979	28.2594	25.3065	22.328	21.2081	-0.318992	6.63e-05	0.80163
Drg2	developmentally regulated GTP binding protein 2	ENSMUSG00000020537	44.6485	44.6092	45.4228	31.8702	38.9135	32.529	-0.450595	2.75e-07	0.731741
Dsel	dermatan sulfate epimerase-like	ENSMUSG00000038702	10.3302	10.0481	9.74641	7.68396	6.53996	7.13632	-0.707208	1.72e-10	0.612505
Dsg2	desmoglein 2	ENSMUSG00000044393	3.9031	3.81586	3.89493	14.1029	12.0393	11.6356	1.6408	1.54e-57	3.11839
Dsp	desmoplakin	ENSMUSG00000054889	4.40545	3.5945	4.49401	10.6302	9.76616	11.6059	1.28964	8.17e-43	2.44468
Dst	dystonin	ENSMUSG00000026131	31.232	27.7378	36.1783	17.4958	16.3079	18.1145	-0.723221	1.69e-07	0.605744
Dstn	destrin	ENSMUSG00000015932	195.925	205.84	186.639	155.671	161.628	142.027	-0.412225	1.31e-12	0.751463
Dtna	dystrobrevin alpha	ENSMUSG00000024302	6.3019	6.74241	5.87556	4.40549	3.67824	3.1232	-0.854097	4.2e-13	0.553211
Dtnb	dystrobrevin, beta	ENSMUSG00000071454	20.6453	21.8856	21.6265	28.7644	33.5546	33.5828	0.561284	3.02e-11	1.47558
Dtx2	deltex 2, E3 ubiquitin ligase	ENSMUSG00000004947	8.14924	7.92318	8.33844	12.6869	12.2137	12.9777	0.568968	1.88e-07	1.48346
Dusp11	dual specificity phosphatase 11 (RNA/RNP complex 1-interacting)	ENSMUSG00000030002	10.3679	10.3027	8.52832	8.82066	7.25691	7.05187	-0.432823	3.09e-05	0.740811
Dusp12	dual specificity phosphatase 12	ENSMUSG00000026659	11.5286	15.4046	12.1336	16.7093	13.6817	18.0555	0.343346	0.0194568	1.2687
Dusp16	dual specificity phosphatase 16	ENSMUSG00000030203	10.5914	10.1919	10.5675	22.7095	19.064	19.335	0.88681	1.43e-27	1.84908
Dusp7	dual specificity phosphatase 7	ENSMUSG00000053716	4.16316	4.51599	4.84965	7.51672	6.87547	7.41649	0.656872	7.4e-07	1.57666
Dym	dymeclin	ENSMUSG00000035765	33.496	33.9511	36.6816	47.3275	43.3867	43.7299	0.289888	3.36e-05	1.22255
Dynap	dynactin associated protein	ENSMUSG00000024512	5.64131	7.03599	6.19137	11.5744	11.9176	13.3488	0.928978	4.04e-08	1.90393
Dync1i1	dynein cytoplasmic 1 intermediate chain 1	ENSMUSG00000029757	11.1204	11.914	11.6763	9.12438	8.82238	9.05042	-0.385357	0.000404638	0.765589
Dync1i2	dynein cytoplasmic 1 intermediate chain 2	ENSMUSG00000027012	111.938	125.964	113.63	73.5321	69.8679	71.9289	-0.794624	2.11e-46	0.576493
Dync1li2	dynein, cytoplasmic 1 light intermediate chain 2	ENSMUSG00000035770	18.4323	20.4086	18.8545	14.2093	15.6354	15.2931	-0.388547	1.39e-07	0.763899
Dynll2	dynein light chain LC8-type 2	ENSMUSG00000020483	53.6388	60.7905	58.5331	80.3562	91.9829	92.8632	0.546591	4.76e-15	1.46063
Dynlt1b	dynein light chain Tctex-type 1B	ENSMUSG00000096255	69.188	71.2344	68.8726	82.2576	88.3351	80.5448	0.441091	0.0132817	1.35763
Dyrk2	dual-specificity tyrosine-(Y)-phosphorylation regulated kinase 2	ENSMUSG00000028630	9.34669	10.6555	10.442	9.11377	8.09008	9.03233	-0.276273	0.00114824	0.825721
E130311K13Rik	RIKEN cDNA E130311K13 gene	ENSMUSG00000048581	25.7407	22.1624	22.851	18.5523	18.1839	16.7251	-0.466329	1.29e-05	0.723804
E2f5	E2F transcription factor 5	ENSMUSG00000027552	8.63324	6.8606	9.16845	14.2221	13.9348	11.5612	0.598039	8.05e-05	1.51366
E2f6	E2F transcription factor 6	ENSMUSG00000057469	28.6804	29.7533	27.6856	23.7993	22.5718	23.3976	-0.367342	1.38e-06	0.77521
Ebna1bp2	EBNA1 binding protein 2	ENSMUSG00000028729	16.2074	18.2906	15.1954	12.413	13.8436	12.6273	-0.384633	7.19e-05	0.765974
Ebp	phenylalkylamine Ca2+ antagonist (emopamil) binding protein	ENSMUSG00000031168	9.42681	8.68378	8.62658	11.4553	12.9608	13.0211	0.403213	0.00263367	1.32245
Ecd	ecdysoneless cell cycle regulator	ENSMUSG00000021810	17.298	18.9962	18.0355	23.7151	23.4538	21.5914	0.281619	0.000358965	1.21556
Ece1	endothelin converting enzyme 1	ENSMUSG00000057530	187.661	181.719	193.041	141.82	132.263	148.719	-0.472988	1.86e-18	0.720471
Echdc2	enoyl Coenzyme A hydratase domain containing 2	ENSMUSG00000028601	13.149	14.8901	13.9509	18.5697	22.9947	17.7238	0.3916	0.00319815	1.31185
Echdc3	enoyl Coenzyme A hydratase domain containing 3	ENSMUSG00000039063	9.03561	7.10932	8.16364	10.0618	11.7851	10.0388	0.358791	0.0135306	1.28235
Eci1	enoyl-Coenzyme A delta isomerase 1	ENSMUSG00000024132	24.8023	22.9516	24.161	39.27	37.3125	30.5217	0.493438	1.93e-05	1.4078
Ecm1	extracellular matrix protein 1	ENSMUSG00000028108	6.10342	8.03331	7.49459	5.28964	6.2486	4.64149	-0.440214	0.0131252	0.737025
Ecm2	extracellular matrix protein 2, female organ and adipocyte specific	ENSMUSG00000043631	7.72241	7.60773	6.65032	2.41262	3.21778	3.34875	-1.4451	1.29e-23	0.367266
Edem1	ER degradation enhancer, mannosidase alpha-like 1	ENSMUSG00000030104	6.41951	7.95263	7.45214	6.88039	6.10457	6.54725	-0.268285	0.00820833	0.830306
Edem2	ER degradation enhancer, mannosidase alpha-like 2	ENSMUSG00000038312	28.8497	27.9923	26.8308	23.181	26.6674	23.7985	-0.263891	0.00232832	0.832839
Edn3	endothelin 3	ENSMUSG00000027524	1.08486	0.692878	0.791103	10.7459	10.0128	8.84588	3.53088	3.47e-83	11.5585
Ednra	endothelin receptor type A	ENSMUSG00000031616	24.0145	24.015	22.4048	13.9494	13.4154	14.1772	-0.834499	1.28e-27	0.560778
Eepd1	endonuclease/exonuclease/phosphatase family domain containing 1	ENSMUSG00000036611	6.89175	5.94142	6.39204	4.39709	6.0564	5.45125	-0.324292	0.0378927	0.79869
Efhd2	EF hand domain containing 2	ENSMUSG00000040659	16.2726	17.1221	17.5956	24.5392	23.7427	25.3326	0.45348	1.2e-07	1.36934
Efna2	ephrin A2	ENSMUSG00000003070	3.08108	3.45822	3.02463	6.6742	6.81932	7.48586	1.06813	5.73e-10	2.09671
Efna4	ephrin A4	ENSMUSG00000028040	9.39419	8.92132	10.9663	8.89072	6.51942	6.95425	-0.548038	0.00257255	0.68395
Efnb2	ephrin B2	ENSMUSG00000001300	10.5774	10.1988	9.33041	14.5132	15.1467	16.0487	0.536517	1.58e-10	1.45047
Efnb3	ephrin B3	ENSMUSG00000003934	5.77004	5.08834	4.71795	9.47929	9.34567	9.91102	0.810695	4.6e-11	1.75406
Egflam	EGF-like, fibronectin type III and laminin G domains	ENSMUSG00000042961	5.60834	5.86818	6.37093	4.43017	4.56043	4.48666	-0.500031	2.63e-05	0.707092
Egln1	egl-9 family hypoxia-inducible factor 1	ENSMUSG00000031987	16.9239	18.4448	17.6161	30.409	30.818	30.6419	0.744768	6.44e-28	1.6757
Egr1	early growth response 1	ENSMUSG00000038418	35.1118	36.5788	39.0657	12.6845	11.4775	13.3777	-1.61644	2.37e-104	0.32614
Ehd3	EH-domain containing 3	ENSMUSG00000024065	17.6989	19.6684	20.9109	11.8354	11.1279	12.4562	-0.777966	7.72e-18	0.583188
Ehd4	EH-domain containing 4	ENSMUSG00000027293	16.0362	15.9114	15.6594	8.07348	9.70632	8.22933	-0.930245	1.61e-21	0.524769
Eif1	eukaryotic translation initiation factor 1	ENSMUSG00000035530	173.08	195.607	175.6	158.56	146.683	153.381	-0.328367	1.48e-08	0.796438
Eif1a	eukaryotic translation initiation factor 1A	ENSMUSG00000057561	28.7853	30.534	24.4199	23.4649	22.4541	21.1622	-0.331234	6.73e-05	0.794857
Eif2ak3	eukaryotic translation initiation factor 2 alpha kinase 3	ENSMUSG00000031668	5.11637	5.79948	5.20359	4.42525	4.13658	4.2584	-0.374516	0.00193519	0.771364
Eif2b4	eukaryotic translation initiation factor 2B, subunit 4 delta	ENSMUSG00000029145	15.5853	17.9217	15.0597	19.8432	21.9792	20.7489	0.294677	0.00609093	1.22661
Eif4e1b	eukaryotic translation initiation factor 4E family member 1B	ENSMUSG00000074895	1.71904	1.14602	1.33469	6.54261	9.23397	6.76696	2.28735	1.75e-23	4.88158
Eif4e3	eukaryotic translation initiation factor 4E member 3	ENSMUSG00000093661	13.2061	13.7098	13.4956	9.99724	10.3736	11.7457	-0.389458	0.000636782	0.763416
Eif4ebp1	eukaryotic translation initiation factor 4E binding protein 1	ENSMUSG00000031490	37.756	39.6541	32.9344	23.238	25.9654	25.9006	-0.616105	3.83e-12	0.65243
Eif4enif1	eukaryotic translation initiation factor 4E nuclear import factor 1	ENSMUSG00000020454	20.068	18.675	17.7245	24.5593	21.442	24.3079	0.267577	0.000436672	1.20378
Elf1	E74-like factor 1	ENSMUSG00000036461	32.9807	33.959	37.8171	24.5573	22.0461	25.8331	-0.586536	2.34e-15	0.66594
Elk3	ELK3, member of ETS oncogene family	ENSMUSG00000008398	14.8491	14.8567	16.3578	8.83464	7.65991	8.3896	-0.941411	3.37e-19	0.520723
Elmo1	engulfment and cell motility 1	ENSMUSG00000041112	26.8901	28.9942	29.3113	8.44295	6.54585	7.5142	-1.99222	9.85e-140	0.251351
Elmod3	ELMO/CED-12 domain containing 3	ENSMUSG00000056698	7.78228	8.5239	10.0837	10.5712	12.0892	11.8494	0.281434	0.037756	1.2154
Elmsan1	NA	ENSMUSG00000042507	6.35506	6.16813	6.58237	5.04009	4.29	4.93241	-0.48552	9.82e-07	0.714239
Elobl	elongin B-like	ENSMUSG00000057534	3.94886	5.19762	3.18635	27.9452	21.8588	17.3365	2.35369	6.99e-27	5.11128
Elovl5	ELOVL family member 5, elongation of long chain fatty acids (yeast)	ENSMUSG00000032349	74.6431	78.079	72.672	46.6035	44.0311	41.7591	-0.821211	9.81e-43	0.565967
Emc1	ER membrane protein complex subunit 1	ENSMUSG00000078517	6.54451	6.88802	7.083	8.11942	8.20115	9.35624	0.27699	0.00545904	1.21166
Emc9	ER membrane protein complex subunit 9	ENSMUSG00000022217	7.56881	7.76954	8.57669	10.5369	15.6165	11.6311	0.591333	0.00388195	1.50664
Emilin1	elastin microfibril interfacer 1	ENSMUSG00000029163	10.1257	9.33911	10.6297	7.98977	8.42252	8.61959	-0.333997	0.0013743	0.793336
Emilin3	elastin microfibril interfacer 3	ENSMUSG00000050700	3.83082	3.87889	3.82809	17.1359	16.4886	17.4679	2.07264	2.79e-93	4.20657
Emp1	epithelial membrane protein 1	ENSMUSG00000030208	15.1358	15.8579	16.5391	8.39658	7.03066	9.53868	-1.00817	3.71e-18	0.497177
Emp2	epithelial membrane protein 2	ENSMUSG00000022505	13.0924	13.5421	13.4223	18.3438	19.5502	17.9757	0.400652	1.36e-06	1.3201
Emp3	epithelial membrane protein 3	ENSMUSG00000040212	47.494	50.5319	50.2153	65.9272	61.4137	66.2737	0.338755	0.000178488	1.26466
Emx2	empty spiracles homeobox 2	ENSMUSG00000043969	20.5229	24.418	22.0534	60.0681	59.6521	61.3564	1.36664	5.91e-91	2.5787
Enah	ENAH actin regulator	ENSMUSG00000022995	18.0022	21.0262	21.2364	16.2265	15.8902	17.1311	-0.36791	2.44e-09	0.774904
Enc1	ectodermal-neural cortex 1	ENSMUSG00000041773	12.6401	11.6608	13.0538	16.8213	16.0302	16.5517	0.336033	1.88e-05	1.26228
Endod1	endonuclease domain containing 1	ENSMUSG00000037419	11.9307	13.1939	12.8043	6.87644	6.57315	7.06269	-0.914577	1.52e-23	0.530499
Eno1	enolase 1, alpha non-neuron	ENSMUSG00000063524	131.593	140.037	134.683	295.441	322.414	305.622	1.12585	1.87e-108	2.1823
Eno1b	enolase 1B, retrotransposed	ENSMUSG00000059040	15.2131	15.5953	17.6079	39.3069	44.1498	39.3024	1.41602	8.84e-26	2.66848
Enox2	ecto-NOX disulfide-thiol exchanger 2	ENSMUSG00000031109	10.5758	9.87235	9.63457	6.45956	8.78186	7.67952	-0.441392	0.00014841	0.736424
Enpp2	ectonucleotide pyrophosphatase/phosphodiesterase 2	ENSMUSG00000022425	2.06141	1.42348	1.2648	5.26371	5.85331	5.89379	1.84027	3.47e-22	3.58076
Ensa	endosulfine alpha	ENSMUSG00000038619	15.6645	16.9279	14.2331	20.1119	21.2151	20.3715	0.332051	4.27e-05	1.2588
Entpd6	ectonucleoside triphosphate diphosphohydrolase 6	ENSMUSG00000033068	4.13484	4.8096	4.75617	9.69916	8.91824	7.06307	0.855449	1.4e-08	1.80932
Ep400	E1A binding protein p400	ENSMUSG00000029505	14.0926	13.23	16.085	11.3016	10.2654	12.2982	-0.439413	1.25e-06	0.737434
Epas1	endothelial PAS domain protein 1	ENSMUSG00000024140	11.072	11.0393	11.6986	10.0078	7.79352	8.9495	-0.424093	5.05e-06	0.745307
Epb41l1	erythrocyte membrane protein band 4.1 like 1	ENSMUSG00000027624	10.0576	9.56537	10.6873	23.8047	24.3079	25.2253	1.25142	1.11e-74	2.38076
Epb41l4b	erythrocyte membrane protein band 4.1 like 4b	ENSMUSG00000028434	23.7425	25.7535	24.6826	8.75704	8.87568	9.60706	-1.49738	5.74e-74	0.354197
Epb41l5	erythrocyte membrane protein band 4.1 like 5	ENSMUSG00000026383	7.4592	7.60472	8.43516	10.9885	11.5282	10.4132	0.403071	2.69e-06	1.32232
Epdr1	ependymin related protein 1 (zebrafish)	ENSMUSG00000002808	14.4707	14.1572	12.9812	34.024	31.7124	31.1987	1.16077	5.58e-40	2.23577
Ephb6	Eph receptor B6	ENSMUSG00000029869	18.7818	18.6931	17.6414	15.2048	15.3872	15.3073	-0.336545	1.47e-05	0.791935
Ephx1	epoxide hydrolase 1, microsomal	ENSMUSG00000038776	32.7519	33.7141	36.2018	17.1617	15.0416	13.0638	-1.30247	4.98e-33	0.40543
Ephx2	epoxide hydrolase 2, cytoplasmic	ENSMUSG00000022040	131.712	137.485	131.549	110.478	115.835	109.643	-0.319092	1.66e-09	0.801574
Epn2	epsin 2	ENSMUSG00000001036	32.0895	33.5784	34.6243	21.6544	19.1863	23.4589	-0.731315	2.75e-26	0.602355
Epn3	epsin 3	ENSMUSG00000010080	0.148804	0.105329	0.288218	9.93694	9.31297	10.9235	5.78395	1.77e-105	55.0987
Erbb2	erb-b2 receptor tyrosine kinase 2	ENSMUSG00000062312	18.7445	18.978	18.9683	41.636	36.5814	41.7863	1.02679	8.55e-55	2.03749
Erbin	Erbb2 interacting protein	ENSMUSG00000021709	28.2866	31.1754	31.6347	24.1742	21.0319	23.893	-0.398999	1.43e-09	0.758384
Ercc2	excision repair cross-complementing rodent repair deficiency, complementation group 2	ENSMUSG00000030400	5.23642	5.9813	5.77509	4.56566	4.3783	4.78048	-0.377714	0.0391605	0.769656
Ercc5	excision repair cross-complementing rodent repair deficiency, complementation group 5	ENSMUSG00000026048	5.54794	5.55905	6.18558	4.3988	3.8778	5.77013	-0.386084	0.00912889	0.765204
Ermp1	endoplasmic reticulum metallopeptidase 1	ENSMUSG00000046324	12.1052	12.8574	13.659	19.0906	18.3335	20.8915	0.517015	1.87e-12	1.43099
Errfi1	ERBB receptor feedback inhibitor 1	ENSMUSG00000028967	4.57102	5.36215	3.91144	7.89047	7.7001	7.36441	0.648324	3.98e-06	1.56735
Espn	espin	ENSMUSG00000028943	6.50074	8.16098	7.53484	37.9177	37.737	37.9191	2.34199	1.79e-182	5.07003
Esr2	estrogen receptor 2 (beta)	ENSMUSG00000021055	95.8282	91.4627	100.491	42.7347	40.7854	40.9102	-1.27534	1.87e-107	0.413129
Esrp1	epithelial splicing regulatory protein 1	ENSMUSG00000040728	1.53842	1.51882	1.14077	7.53846	5.79943	5.81004	2.14596	2.05e-36	4.42587
Esrp2	epithelial splicing regulatory protein 2	ENSMUSG00000084128	2.56086	2.47719	1.87789	5.4096	5.01513	5.30861	1.15124	1.35e-11	2.22104
Etfa	electron transferring flavoprotein, alpha polypeptide	ENSMUSG00000032314	48.4606	53.0261	52.3404	70.4918	61.3976	60.6507	0.270559	0.000556203	1.20628
Etfbkmt	electron transfer flavoprotein beta subunit lysine methyltransferase	ENSMUSG00000039958	13.8002	12.273	10.7333	17.4241	18.7479	17.0081	0.334032	0.0157702	1.26053
Etfrf1	electron transfer flavoprotein regulatory factor 1	ENSMUSG00000040370	11.3303	11.6057	13.2354	16.5436	14.0825	13.0833	0.309951	0.0224779	1.23967
Etl4	enhancer trap locus 4	ENSMUSG00000036617	12.4978	13.267	14.1731	21.7871	17.0478	23.2649	0.579978	6.2e-12	1.49483
Etnk2	ethanolamine kinase 2	ENSMUSG00000070644	45.5354	45.4225	43.8088	86.1383	84.0722	85.2804	0.850069	3.57e-50	1.80259
Ets1	E26 avian leukemia oncogene 1, 5' domain	ENSMUSG00000032035	5.74216	5.9292	4.8682	10.6471	9.58202	10.3022	0.761095	1.23e-14	1.69478
Eva1b	eva-1 homolog B (C. elegans)	ENSMUSG00000050212	16.2479	17.9949	16.9838	33.8099	48.458	39.1916	1.14395	8.78e-21	2.20985
Exd2	exonuclease 3'-5' domain containing 2	ENSMUSG00000032705	8.30321	7.75473	7.84246	5.11907	6.71238	6.8379	-0.393854	0.00254216	0.761094
Exoc1	exocyst complex component 1	ENSMUSG00000036435	21.927	23.0103	21.322	17.787	17.0946	17.8649	-0.404332	6.93e-08	0.755586
Exoc2	exocyst complex component 2	ENSMUSG00000021357	13.6471	12.4063	12.9894	9.88057	10.9834	11.4791	-0.339992	0.000312038	0.790045
Exoc5	exocyst complex component 5	ENSMUSG00000061244	6.75134	6.91343	6.47874	4.48034	4.54348	4.77157	-0.609964	9.42e-16	0.655213
Exoc8	exocyst complex component 8	ENSMUSG00000074030	4.58288	3.93324	3.93158	5.95893	5.26454	6.23986	0.417546	0.00115848	1.33565
Exosc2	exosome component 2	ENSMUSG00000039356	14.1278	15.4292	13.9417	12.0231	13.1043	11.7953	-0.322879	0.00735527	0.799473
Ext1	exostosin glycosyltransferase 1	ENSMUSG00000061731	15.1544	14.4775	14.2581	9.11537	7.98991	7.77238	-0.882848	2.08e-31	0.542296
Eya2	EYA transcriptional coactivator and phosphatase 2	ENSMUSG00000017897	25.3008	25.6967	24.5796	13.0192	13.4993	15.1856	-0.914974	1.26e-22	0.530353
Eya3	EYA transcriptional coactivator and phosphatase 3	ENSMUSG00000028886	30.3987	29.6813	30.6998	15.4802	14.816	15.9167	-1.02388	2.57e-59	0.491793
Eya4	EYA transcriptional coactivator and phosphatase 4	ENSMUSG00000010461	14.6076	13.8214	14.8476	2.65235	2.8165	2.45622	-2.55666	5.95e-140	0.169969
Ezh1	enhancer of zeste 1 polycomb repressive complex 2 subunit	ENSMUSG00000006920	20.2009	21.7912	22.4215	28.8201	27.4955	27.6667	0.311191	3.21e-06	1.24073
Ezh2	enhancer of zeste 2 polycomb repressive complex 2 subunit	ENSMUSG00000029687	14.4948	12.7692	13.7588	10.6492	9.97371	11.7932	-0.432076	7.94e-05	0.741195
Ezr	ezrin	ENSMUSG00000052397	30.3479	30.4283	28.4108	54.3932	59.7843	60.2345	0.910069	2.54e-42	1.87913
F11r	F11 receptor	ENSMUSG00000038235	116.419	117.832	111.297	81.0496	86.5229	84.3885	-0.518808	1.33e-21	0.697948
Fabp3	fatty acid binding protein 3, muscle and heart	ENSMUSG00000028773	19.0531	21.0454	20.2294	41.4076	42.9021	41.3681	1.04726	3.94e-19	2.0666
Fabp5	fatty acid binding protein 5, epidermal	ENSMUSG00000027533	15.0525	13.9999	15.3427	4.83432	4.29429	6.72276	-1.55326	2.06e-14	0.340739
Fads2	fatty acid desaturase 2	ENSMUSG00000024665	3.79851	4.27605	4.44007	7.26481	8.24362	9.81941	0.999746	1.05e-12	1.99965
Fads6	fatty acid desaturase domain family, member 6	ENSMUSG00000044788	5.7614	5.76454	6.29117	15.2841	12.8737	14.2226	1.1899	2.45e-38	2.28137
Fah	fumarylacetoacetate hydrolase	ENSMUSG00000030630	10.3582	13.5897	11.1532	10.7143	8.58561	9.08082	-0.347595	0.0181684	0.785893
Faim	Fas apoptotic inhibitory molecule	ENSMUSG00000032463	20.0925	21.9246	18.2654	11.9736	19.3296	17.6115	-0.339366	0.0316682	0.790388
Fam102a	family with sequence similarity 102, member A	ENSMUSG00000039157	6.45674	7.44979	6.24906	16.4923	15.6672	16.2272	1.21293	8.25e-40	2.31807
Fam102b	family with sequence similarity 102, member B	ENSMUSG00000040339	7.57081	8.00761	7.91584	4.78871	2.89592	3.38688	-1.16246	2.6e-17	0.44675
Fam107b	family with sequence similarity 107, member B	ENSMUSG00000026655	4.36018	4.48283	4.04429	10.7771	10.6464	10.8994	1.22105	9.08e-26	2.33116
Fam110c	family with sequence similarity 110, member C	ENSMUSG00000036136	9.77488	11.3519	10.1769	19.2368	17.3153	17.3199	0.702277	2.52e-13	1.62707
Fam114a1	family with sequence similarity 114, member A1	ENSMUSG00000029185	12.162	13.0708	13.8649	10.8547	9.89601	12.1216	-0.276702	0.00809706	0.825476
Fam117a	family with sequence similarity 117, member A	ENSMUSG00000038893	5.51373	6.0016	7.09367	14.5652	12.2008	15.8246	1.15774	1.43e-14	2.23108
Fam117b	family with sequence similarity 117, member B	ENSMUSG00000041040	13.7576	15.468	15.1066	11.5548	12.3829	11.422	-0.414898	6.14e-07	0.750073
Fam122b	family with sequence similarity 122, member B	ENSMUSG00000036022	8.26791	8.42477	8.4816	4.53731	3.89413	4.14239	-0.973271	1.38e-14	0.50935
Fam126a	family with sequence similarity 126, member A	ENSMUSG00000028995	30.2429	29.571	33.3429	19.4889	17.2295	18.1272	-0.80771	7.65e-34	0.571288
Fam133b	family with sequence similarity 133, member B	ENSMUSG00000058503	18.0962	16.7276	13.2015	19.2092	18.446	22.2387	0.311483	0.00801953	1.24098
Fam135a	family with sequence similarity 135, member A	ENSMUSG00000026153	8.62678	9.03338	9.76238	8.35606	6.34462	7.23506	-0.347799	0.000575685	0.785782
Fam136a	family with sequence similarity 136, member A	ENSMUSG00000057497	33.3948	36.3688	31.8263	46.6514	48.4157	38.6376	0.331234	0.000442664	1.25809
Fam160b1	family with sequence similarity 160, member B1	ENSMUSG00000033478	15.9717	16.9429	16.1177	13.1499	10.8805	13.4419	-0.449813	3.21e-08	0.732138
Fam169b	family with sequence similarity 169, member B	ENSMUSG00000074071	1.90201	3.25597	2.13286	8.38633	8.18843	8.98141	1.77896	2.31e-21	3.43179
Fam171a1	family with sequence similarity 171, member A1	ENSMUSG00000050530	14.4291	16.4116	15.1918	13.1051	12.5857	13.674	-0.276801	0.000682009	0.82542
Fam171a2	family with sequence similarity 171, member A2	ENSMUSG00000034685	10.7735	11.0736	9.529	6.44674	5.31223	5.64746	-0.918456	5.19e-14	0.529075
Fam193a	family with sequence homology 193, member A	ENSMUSG00000037210	12.3183	12.6341	13.4185	16.6175	15.3289	20.0494	0.391495	2.99e-05	1.31175
Fam20b	FAM20B, glycosaminoglycan xylosylkinase	ENSMUSG00000033557	45.8803	44.9193	44.8513	58.652	61.6802	59.8069	0.3491	5.47e-11	1.27377
Fam210a	family with sequence similarity 210, member A	ENSMUSG00000038121	11.3386	10.1336	11.3193	10.0362	7.86067	8.79763	-0.419448	3.31e-05	0.747711
Fam214a	family with sequence similarity 214, member A	ENSMUSG00000034858	21.7652	21.9385	21.0773	15.5845	15.0864	17.9638	-0.452535	2.38e-08	0.730757
Fam214b	family with sequence similarity 214, member B	ENSMUSG00000036002	5.68732	5.94424	6.11859	4.07214	3.60301	4.82839	-0.53268	0.000307309	0.691269
Fam222a	family with sequence similarity 222, member A	ENSMUSG00000041930	9.4759	9.33149	10.2846	16.9425	16.4654	16.9122	0.729708	7.49e-15	1.6583
Fam234a	family with sequence similarity 234, member A	ENSMUSG00000024187	63.1805	67.4334	62.8229	98.5682	91.9101	99.1456	0.578623	1.02e-30	1.49342
Fam3c	FAM3 metabolism regulating signaling molecule C	ENSMUSG00000029672	37.3413	39.8324	39.1444	30.1752	33.64	32.6854	-0.30919	9.69e-06	0.807095
Fam53a	family with sequence similarity 53, member A	ENSMUSG00000037339	44.8685	50.0822	46.5981	29.4015	29.8284	28.5221	-0.805232	8.46e-28	0.57227
Fam53b	family with sequence similarity 53, member B	ENSMUSG00000030956	7.11992	6.15414	8.54579	13.1699	11.9545	13.0474	0.677121	3.78e-13	1.59895
Fam53c	family with sequence similarity 53, member C	ENSMUSG00000034300	9.18895	8.25793	8.12154	11.9129	10.4194	10.2682	0.316008	0.00156266	1.24488
Fam76b	family with sequence similarity 76, member B	ENSMUSG00000037808	10.5283	9.55808	8.55776	7.92135	7.52587	8.13007	-0.322646	0.00316174	0.799602
Fam78a	family with sequence similarity 78, member A	ENSMUSG00000050592	8.32527	6.71172	7.55546	14.2101	12.3523	14.4125	0.766755	1.32e-13	1.70144
Fam83d	family with sequence similarity 83, member D	ENSMUSG00000027654	4.52986	6.11016	4.59093	11.9583	13.3735	12.038	1.27365	1.59e-20	2.41773
Fasn	fatty acid synthase	ENSMUSG00000025153	10.5741	9.23006	10.5775	15.959	14.1705	16.8801	0.598597	2.16e-13	1.51424
Fastkd1	FAST kinase domains 1	ENSMUSG00000027086	6.03442	5.66025	6.83813	8.16302	8.35686	8.24763	0.409611	0.00128276	1.32833
Fat1	FAT atypical cadherin 1	ENSMUSG00000070047	15.8336	15.3635	18.3335	11.827	10.4606	11.973	-0.584751	3.99e-15	0.666764
Fbln1	fibulin 1	ENSMUSG00000006369	18.8654	20.8572	21.512	12.6808	12.4873	13.4329	-0.725208	2.62e-17	0.60491
Fbxl19	F-box and leucine-rich repeat protein 19	ENSMUSG00000030811	11.8242	14.0236	12.6455	20.1093	18.7936	19.8156	0.518197	1.3e-09	1.43216
Fbxl3	F-box and leucine-rich repeat protein 3	ENSMUSG00000022124	21.2781	22.671	21.3892	19.2542	14.5321	15.4211	-0.456476	2.73e-09	0.728764
Fbxo21	F-box protein 21	ENSMUSG00000032898	56.5972	56.8835	58.609	146.035	140.019	141.675	1.25214	3.2e-154	2.38194
Fbxo30	F-box protein 30	ENSMUSG00000047648	7.99921	8.24629	7.77405	7.34435	6.52755	5.70083	-0.36291	0.000595768	0.777595
Fbxo34	F-box protein 34	ENSMUSG00000037536	5.6767	6.48359	7.17133	9.38577	10.7619	9.8256	0.597897	1.8e-06	1.51351
Fbxo4	F-box protein 4	ENSMUSG00000022184	15.0267	16.4722	15.1083	14.4484	13.9133	11.357	-0.282103	0.0264981	0.822392
Fbxo45	F-box protein 45	ENSMUSG00000035764	5.46792	5.86263	5.52631	4.4694	4.62696	4.64091	-0.351505	0.00366765	0.783766
Fbxw15	F-box and WD-40 domain protein 15	ENSMUSG00000074060	1.15911	1.59929	1.93751	9.38117	10.6447	11.3461	2.65002	8.54e-33	6.27675
Fbxw18	F-box and WD-40 domain protein 18	ENSMUSG00000074059	1.97253	1.74602	2.48242	12.6457	14.4574	14.9351	2.68592	8.97e-45	6.43491
Fbxw24	F-box and WD-40 domain protein 24	ENSMUSG00000062275	2.58489	2.53135	2.44303	13.0663	13.2487	12.8046	2.29502	1.34e-38	4.90762
Fbxw28	F-box and WD-40 domain protein 28	ENSMUSG00000054087	0.750723	1.0365	0.641183	5.11584	6.17843	5.89011	2.51367	3.68e-13	5.71071
Fcgrt	Fc fragment of IgG receptor and transporter	ENSMUSG00000003420	59.5616	65.924	65.4395	50.8466	54.7654	47.7394	-0.401969	1.86e-07	0.756825
Fdft1	farnesyl diphosphate farnesyl transferase 1	ENSMUSG00000021273	8.41496	8.09599	9.17959	15.7751	15.6393	16.6977	0.925712	1.22e-18	1.89962
Fdxr	ferredoxin reductase	ENSMUSG00000018861	13.024	16.1746	13.8249	29.7605	32.0002	33.158	1.09905	3.48e-30	2.14214
Fermt2	fermitin family member 2	ENSMUSG00000037712	47.4743	50.0891	48.0748	38.9802	36.9924	39.0788	-0.400369	2.14e-12	0.757664
Fgd3	FYVE, RhoGEF and PH domain containing 3	ENSMUSG00000037946	12.562	13.4336	12.1597	3.12003	2.92307	2.75132	-2.18066	1.34e-89	0.220574
Fgd4	FYVE, RhoGEF and PH domain containing 4	ENSMUSG00000022788	6.91841	7.2223	7.74692	5.69996	5.22404	4.88997	-0.556502	4.55e-08	0.679949
Fgd5	FYVE, RhoGEF and PH domain containing 5	ENSMUSG00000034037	47.8338	44.7801	45.6122	2.41504	2.09596	1.91567	-4.50906	0	0.0439176
Fgf11	fibroblast growth factor 11	ENSMUSG00000042826	3.30148	3.21334	2.61046	6.11135	6.27332	8.02846	0.970322	4.02e-09	1.95928
Fgf13	fibroblast growth factor 13	ENSMUSG00000031137	9.72012	8.67712	10.7215	2.76542	5.03493	4.5598	-1.13377	5.7e-11	0.455724
Fgf18	fibroblast growth factor 18	ENSMUSG00000057967	1.64689	1.36613	3.05983	8.27941	8.53736	10.0663	1.95323	7.94e-13	3.87241
Fgfr2	fibroblast growth factor receptor 2	ENSMUSG00000030849	18.0433	19.0282	17.9864	15.8395	14.957	14.9443	-0.291693	0.000168684	0.816943
Fgfrl1	fibroblast growth factor receptor-like 1	ENSMUSG00000008090	21.249	22.3556	20.3917	14.9085	16.934	18.3796	-0.409897	3.99e-05	0.752677
Fggy	FGGY carbohydrate kinase domain containing	ENSMUSG00000028573	13.6662	11.8091	13.6838	9.22591	10.2148	8.94701	-0.545089	1.51e-05	0.685349
Fh1	fumarate hydratase 1	ENSMUSG00000026526	31.7421	36.2544	33.1482	24.225	32.4089	29.7674	-0.273087	0.00583927	0.827547
Fhdc1	FH2 domain containing 1	ENSMUSG00000041842	49.8992	55.0124	51.6484	6.55061	5.85282	6.24614	-3.06739	0	0.119296
Fhl1	four and a half LIM domains 1	ENSMUSG00000023092	80.5273	78.9008	79.5818	32.2949	28.4123	29.9413	-1.44487	7.45e-114	0.367324
Fhod3	formin homology 2 domain containing 3	ENSMUSG00000034295	23.3498	24.4391	24.3212	15.0631	14.5243	15.8555	-0.74124	2.41e-27	0.598225
Fig4	FIG4 phosphoinositide 5-phosphatase	ENSMUSG00000038417	32.8854	32.7174	35.7036	24.6994	21.9948	24.4018	-0.570964	1.04e-14	0.673167
Figla	folliculogenesis specific basic helix-loop-helix	ENSMUSG00000030001	2.45881	2.22628	2.06744	7.97912	9.64063	5.9734	1.64803	6.08e-08	3.13405
Filip1l	filamin A interacting protein 1-like	ENSMUSG00000043336	6.5453	8.82984	8.58528	4.56665	3.08113	3.04282	-1.14691	7.01e-21	0.45159
Fkbp14	FK506 binding protein 14	ENSMUSG00000038074	5.52322	5.43049	6.55525	9.92825	10.1932	9.0804	0.694512	9.17e-08	1.61834
Fkbp2	FK506 binding protein 2	ENSMUSG00000056629	23.555	19.9409	21.904	28.9606	27.857	26.9915	0.289452	0.0292795	1.22218
Fkbp5	FK506 binding protein 5	ENSMUSG00000024222	38.3465	42.9384	38.783	77.7015	86.4091	85.813	1.04257	1.1e-70	2.05989
Fkbp6	FK506 binding protein 6	ENSMUSG00000040013	2.06149	2.08311	1.53666	15.647	21.069	19.8712	3.16917	4.11e-60	8.99528
Flna	filamin, alpha	ENSMUSG00000031328	141.102	130.032	145.278	86.7451	82.6436	88.4045	-0.74678	7.34e-46	0.595932
Flnb	filamin, beta	ENSMUSG00000025278	7.32749	6.20482	7.49681	9.57541	8.66432	9.19752	0.31004	0.000518529	1.23974
Flrt2	fibronectin leucine rich transmembrane protein 2	ENSMUSG00000047414	4.97444	5.35474	5.9913	8.36453	7.3584	8.26656	0.58123	4.02e-09	1.49612
Flvcr2	feline leukemia virus subgroup C cellular receptor 2	ENSMUSG00000034258	6.06675	5.54575	5.70245	12.2461	11.5079	12.4102	1.01689	3.56e-22	2.02355
Fmc1	formation of mitochondrial complex V assembly factor 1	ENSMUSG00000019689	36.246	37.6283	34.1459	25.9437	29.585	22.3454	-0.536429	0.000267736	0.689475
Fmnl2	formin-like 2	ENSMUSG00000036053	19.7942	19.8613	20.8475	48.1557	41.2859	45.1144	1.08156	1.49e-63	2.11633
Fmo5	flavin containing monooxygenase 5	ENSMUSG00000028088	6.87345	6.84955	8.48842	4.23047	5.27712	5.4551	-0.486347	9.78e-05	0.71383
Fn1	fibronectin 1	ENSMUSG00000026193	9.21392	7.76679	10.6707	3.7675	3.22271	4.49262	-1.34266	1.45e-26	0.394294
Fnbp1	formin binding protein 1	ENSMUSG00000075415	7.96194	6.62845	7.95431	11.16	8.76787	9.5638	0.336895	0.000194146	1.26304
Fndc10	fibronectin type III domain containing 10	ENSMUSG00000074738	6.45307	5.86549	6.12461	8.59835	9.40455	9.17363	0.502404	0.00027552	1.41657
Fndc5	fibronectin type III domain containing 5	ENSMUSG00000001334	29.4801	29.7089	27.1715	125.639	132.28	133.095	2.11077	7.84e-291	4.31921
Fos	FBJ osteosarcoma oncogene	ENSMUSG00000021250	6.53829	6.54517	6.40074	0.689057	1.22516	1.41465	-2.6002	1.87e-25	0.164915
Fosl2	fos-like antigen 2	ENSMUSG00000029135	42.1945	41.7347	45.3939	28.9538	28.204	27.3914	-0.673609	3.6e-33	0.626936
Foxk2	forkhead box K2	ENSMUSG00000039275	9.59397	9.25604	10.3733	14.5372	10.6388	11.3889	0.273606	0.0138792	1.20883
Foxl2	forkhead box L2	ENSMUSG00000050397	81.7987	83.5459	78.9106	175.763	183.387	193.382	1.11048	3.66e-100	2.15918
Foxn2	forkhead box N2	ENSMUSG00000034998	7.30952	7.22154	6.99475	5.36219	3.81655	4.20214	-0.767441	4.35e-11	0.587459
Foxn3	forkhead box N3	ENSMUSG00000033713	12.1505	11.365	11.5135	11.3215	9.90793	9.95563	-0.274275	0.000504865	0.826866
Foxo1	forkhead box O1	ENSMUSG00000044167	119.199	118.314	124.569	32.4895	29.4189	30.8783	-2.05712	0	0.240296
Foxo3	forkhead box O3	ENSMUSG00000048756	24.7777	23.2489	25.8358	35.093	33.3824	35.924	0.44023	7.27e-13	1.35682
Foxo4	forkhead box O4	ENSMUSG00000042903	15.9113	16.1169	14.2982	11.0823	11.9963	11.1682	-0.478064	4.6e-07	0.71794
Foxp1	forkhead box P1	ENSMUSG00000030067	28.6393	32.9348	35.7647	25.0629	21.7565	23.8389	-0.537841	4.7e-19	0.688801
Foxp2	forkhead box P2	ENSMUSG00000029563	25.9166	26.7749	27.3322	10.6259	7.98302	8.28432	-1.60217	2.6e-101	0.329382
Fra10ac1	FRA10AC1 homolog (human)	ENSMUSG00000054237	6.5071	8.35451	5.60819	4.74457	5.67803	4.99462	-0.431037	0.0382418	0.741728
Frmd4a	FERM domain containing 4A	ENSMUSG00000026657	6.16864	5.51146	6.13983	8.77201	7.43147	9.00374	0.386754	2.6e-05	1.30745
Frmd4b	FERM domain containing 4B	ENSMUSG00000030064	17.0528	17.5321	19.2824	28.2576	28.1787	27.1177	0.515195	8.59e-12	1.42919
Frmd5	FERM domain containing 5	ENSMUSG00000027238	7.37187	5.67076	6.54457	3.52171	3.56379	3.9795	-1.01519	8.41e-13	0.494764
Frmd6	FERM domain containing 6	ENSMUSG00000048285	10.1473	9.97066	11.3914	9.15344	7.05671	7.26284	-0.507115	8.59e-06	0.703628
Frmd8	FERM domain containing 8	ENSMUSG00000024816	9.12054	9.0813	9.0775	6.70035	7.03405	7.13328	-0.442997	6.87e-06	0.735605
Fryl	FRY like transcription coactivator	ENSMUSG00000070733	9.12754	10.0039	10.6822	7.26932	5.48708	7.2689	-0.545628	1.16e-08	0.685093
Fscn1	fascin actin-bundling protein 1	ENSMUSG00000029581	81.4401	79.7467	83.2152	64.7344	65.0044	67.128	-0.363791	3.52e-11	0.77712
Fshr	follicle stimulating hormone receptor	ENSMUSG00000032937	8.74438	6.50449	7.71065	15.13	15.2751	15.1347	0.91503	1.27e-13	1.88561
Fst	follistatin	ENSMUSG00000021765	3.52613	3.15897	2.59463	7.07566	7.08742	5.67268	1.09307	6.38e-10	2.13327
Fstl1	follistatin-like 1	ENSMUSG00000022816	17.484	16.8834	18.6533	17.0368	12.5382	15.056	-0.346804	0.000464448	0.786324
Ftdc2	ferritin domain containing 2	ENSMUSG00000055789	1.42114	1.20434	1.19375	8.3599	10.276	7.30826	2.72927	3.81e-23	6.63121
Ftsj3	FtsJ RNA methyltransferase homolog 3 (E. coli)	ENSMUSG00000020706	25.6969	27.9437	26.2766	15.5887	16.8581	18.095	-0.705536	4.82e-18	0.613215
Fuca1	fucosidase, alpha-L- 1, tissue	ENSMUSG00000028673	49.1447	50.7346	41.7805	36.7461	41.0577	39.5262	-0.329411	5.07e-05	0.795862
Fuca2	fucosidase, alpha-L- 2, plasma	ENSMUSG00000019810	5.89754	7.03899	5.68252	10.6297	12.455	11.4398	0.616809	4e-06	1.53348
Fut8	fucosyltransferase 8	ENSMUSG00000021065	23.1035	27.473	22.0948	43.6398	38.1805	44.0781	0.724569	1.33e-24	1.65241
Fxyd1	FXYD domain-containing ion transport regulator 1	ENSMUSG00000036570	37.7798	39.2995	35.0683	23.0057	29.7916	25.6181	-0.632293	7.87e-06	0.64515
Fyco1	FYVE and coiled-coil domain containing 1	ENSMUSG00000025241	5.61214	5.13592	5.50217	8.12122	6.4491	7.34174	0.302529	0.00442108	1.2333
Fyn	Fyn proto-oncogene	ENSMUSG00000019843	25.0542	26.2667	28.1822	48.514	46.7941	49.8042	0.779932	1.18e-34	1.71705
Fzd2	frizzled class receptor 2	ENSMUSG00000050288	6.96948	9.10975	6.36712	5.97778	6.565	6.7867	-0.273041	0.041237	0.827573
Fzr1	fizzy and cell division cycle 20 related 1	ENSMUSG00000020235	17.9561	21.3073	20.4063	25.1865	25.0404	25.4143	0.271903	0.000813497	1.2074
G3bp2	GTPase activating protein (SH3 domain) binding protein 2	ENSMUSG00000029405	39.9892	43.3209	44.2566	65.0403	57.0244	59.3982	0.456832	2.03e-14	1.37252
G6pdx	glucose-6-phosphate dehydrogenase X-linked	ENSMUSG00000031400	23.5815	22.0042	26.5278	34.3341	32.7975	32.937	0.421946	3.81e-07	1.33973
Gaa	glucosidase, alpha, acid	ENSMUSG00000025579	88.0625	85.8246	87.3964	68.2937	69.0125	72.2295	-0.404766	2.2e-15	0.755359
Gab1	growth factor receptor bound protein 2-associated protein 1	ENSMUSG00000031714	28.0582	30.3781	29.5594	25.2183	23.7275	25.3716	-0.306385	5.4e-07	0.808666
Gabarapl1	gamma-aminobutyric acid (GABA) A receptor-associated protein-like 1	ENSMUSG00000030161	137.986	142.373	136.287	87.5749	89.6394	86.1134	-0.740058	4.79e-44	0.598715
Gadd45a	growth arrest and DNA-damage-inducible 45 alpha	ENSMUSG00000036390	23.7763	27.581	22.6042	7.33992	9.79778	8.1335	-1.60667	3.11e-31	0.328355
Gadd45b	growth arrest and DNA-damage-inducible 45 beta	ENSMUSG00000015312	5.18103	7.36407	5.84244	2.78002	1.95716	2.51652	-1.39366	2.63e-08	0.380598
Gadd45g	growth arrest and DNA-damage-inducible 45 gamma	ENSMUSG00000021453	3.68623	4.28341	3.30665	7.71346	9.83947	10.3627	1.32376	2.37e-09	2.50318
Gadd45gip1	growth arrest and DNA-damage-inducible, gamma interacting protein 1	ENSMUSG00000033751	9.40801	9.62705	9.7692	14.652	13.9352	12.4362	0.474574	0.0136112	1.38951
Galk1	galactokinase 1	ENSMUSG00000020766	29.1243	27.7476	26.5095	32.4094	37.0486	34.441	0.268106	0.005634	1.20423
Galnt1	polypeptide N-acetylgalactosaminyltransferase 1	ENSMUSG00000000420	45.4213	50.1537	48.2211	70.2446	63.3675	67.1586	0.434324	1.04e-15	1.35128
Galnt15	polypeptide N-acetylgalactosaminyltransferase 15	ENSMUSG00000021903	9.39255	8.64038	9.52396	1.1025	0.80659	0.74113	-3.47216	2.39e-151	0.0901105
Galnt7	polypeptide N-acetylgalactosaminyltransferase 7	ENSMUSG00000031608	11.8163	10.8365	11.7255	15.68	15.1706	15.9064	0.409951	1.06e-06	1.32864
Galt	galactose-1-phosphate uridyl transferase	ENSMUSG00000036073	23.3554	23.1315	20.1364	34.1827	28.2169	31.7875	0.335035	0.00293975	1.26141
Gamt	guanidinoacetate methyltransferase	ENSMUSG00000020150	23.0311	29.1664	24.2196	36.9707	38.972	38.5752	0.521059	2.83e-06	1.43501
Ganc	glucosidase, alpha; neutral C	ENSMUSG00000062646	6.62412	6.35752	5.44708	9.15399	6.53489	7.53165	0.387034	0.00199181	1.3077
Gapdh	glyceraldehyde-3-phosphate dehydrogenase	ENSMUSG00000057666	331.102	345.365	334.351	555.384	604.56	588.865	0.730085	8.71e-54	1.65874
Gar1	GAR1 ribonucleoprotein	ENSMUSG00000028010	14.0502	14.5695	11.9602	8.66876	10.3513	11.9802	-0.438023	0.00749528	0.738146
Gart	phosphoribosylglycinamide formyltransferase	ENSMUSG00000022962	24.497	23.0943	27.6523	36.2729	37.4327	39.5159	0.530805	1.61e-10	1.44473
Gas2l1	growth arrest-specific 2 like 1	ENSMUSG00000034201	23.5954	22.301	21.4668	19.2025	16.7529	16.2556	-0.440512	1.91e-06	0.736873
Gas6	growth arrest specific 6	ENSMUSG00000031451	156.479	174.282	165.003	506.769	510.209	532.905	1.57996	2.95e-250	2.98962
Gask1a	golgi associated kinase 1A	ENSMUSG00000038233	23.5727	21.8087	25.4603	17.6869	14.7335	16.3082	-0.604831	2.83e-13	0.657548
Gask1b	golgi associated kinase 1B	ENSMUSG00000027955	4.02084	3.26228	3.35109	10.5301	10.4518	9.60247	1.52824	2.23e-41	2.88434
Gata4	GATA binding protein 4	ENSMUSG00000021944	73.0098	76.5821	78.8037	150.449	143.268	146.296	0.825306	8.8e-62	1.77191
Gata6	GATA binding protein 6	ENSMUSG00000005836	40.2181	41.7763	42.5905	67.3127	61.8075	64.8941	0.593119	3.48e-25	1.5085
Gatm	glycine amidinotransferase (L-arginine:glycine amidinotransferase)	ENSMUSG00000027199	17.151	18.4646	16.9045	66.4964	56.7423	54.8278	1.65928	4.56e-80	3.15859
Gba	glucosidase, beta, acid	ENSMUSG00000028048	20.6099	26.1492	23.0767	20.3114	19.8259	17.7534	-0.326962	0.00229324	0.797213
Gba2	glucosidase beta 2	ENSMUSG00000028467	6.73336	7.28105	6.40977	4.76399	6.04066	5.80652	-0.339425	0.0108635	0.790356
Gbp2	guanylate binding protein 2	ENSMUSG00000028270	7.91248	8.06066	8.12234	3.66501	4.02325	3.29122	-1.17866	6.79e-15	0.441761
Gclc	glutamate-cysteine ligase, catalytic subunit	ENSMUSG00000032350	10.4949	11.281	12.0106	9.69371	9.14236	9.53344	-0.309802	0.00218403	0.806753
Gde1	glycerophosphodiester phosphodiesterase 1	ENSMUSG00000033917	28.5765	30.09	28.8334	36.5643	38.6295	33.9549	0.297067	0.00111539	1.22864
Gdf9	growth differentiation factor 9	ENSMUSG00000018238	8.96776	8.48183	14.6318	92.9683	63.3498	43.3477	2.25395	4.98e-122	4.76989
Gdnf	glial cell line derived neurotrophic factor	ENSMUSG00000022144	3.05546	2.41159	3.13337	6.47861	7.01762	7.51491	1.19892	1.26e-15	2.29568
Gem	GTP binding protein (gene overexpressed in skeletal muscle)	ENSMUSG00000028214	17.4843	18.1616	16.2096	14.9356	13.4724	11.9308	-0.44929	4.93e-05	0.732403
Gemin7	gem nuclear organelle associated protein 7	ENSMUSG00000044709	74.3076	81.649	70.8422	95.7204	94.5076	93.9852	0.26431	0.000253667	1.20106
Gemin8	gem nuclear organelle associated protein 8	ENSMUSG00000040621	8.96408	9.97061	10.9227	14.5936	14.5133	13.1633	0.383234	0.00585201	1.30426
Get1	guided entry of tail-anchored proteins factor 1	ENSMUSG00000023147	6.66167	7.11236	6.31438	6.17061	5.22126	4.26728	-0.398896	0.0114013	0.758438
Gfm2	G elongation factor, mitochondrial 2	ENSMUSG00000021666	5.27389	5.50779	5.36139	7.01773	6.56016	5.66005	0.320481	0.0275987	1.24875
Gga2	golgi associated, gamma adaptin ear containing, ARF binding protein 2	ENSMUSG00000030872	13.7516	13.5874	14.3884	16.592	17.7393	18.2497	0.272673	0.000836444	1.20804
Ggh	gamma-glutamyl hydrolase	ENSMUSG00000073987	13.3523	14.6885	10.5714	10.6401	9.58518	9.57684	-0.459321	0.000764763	0.727328
Ggps1	geranylgeranyl diphosphate synthase 1	ENSMUSG00000021302	9.02102	9.99229	9.40438	7.63372	6.28527	6.72815	-0.52079	9.86e-07	0.69699
Ghr	growth hormone receptor	ENSMUSG00000055737	80.7924	79.1812	82.6254	23.8012	23.4247	19.6689	-1.95361	4.42e-206	0.258169
Gigyf1	GRB10 interacting GYF protein 1	ENSMUSG00000029714	8.94653	9.01322	9.05938	7.82687	7.25455	8.09956	-0.320302	0.000474906	0.800902
Ginm1	glycoprotein integral membrane 1	ENSMUSG00000040006	47.871	57.039	55.0082	67.2423	65.786	63.8963	0.26577	0.000611478	1.20228
Git1	GIT ArfGAP 1	ENSMUSG00000011877	31.2005	32.0342	30.3795	27.3933	26.4938	27.5571	-0.264656	3.23e-05	0.832397
Gja1	gap junction protein, alpha 1	ENSMUSG00000050953	1011.23	1021.37	980.215	415.681	385.75	401.247	-1.38781	7.23e-259	0.382143
Gjc1	gap junction protein, gamma 1	ENSMUSG00000034520	13.8096	13.6836	12.9924	9.55715	8.03236	8.57934	-0.702138	3.57e-08	0.614661
Gk5	glycerol kinase 5 (putative)	ENSMUSG00000041440	7.78926	7.28723	8.55075	7.71521	6.61434	6.45888	-0.359096	0.00210079	0.779653
Glb1	galactosidase, beta 1	ENSMUSG00000045594	24.8791	25.6877	29.6425	22.2154	24.1322	23.6394	-0.26915	0.00294351	0.829809
Glce	glucuronyl C5-epimerase	ENSMUSG00000032252	8.17298	8.31713	8.70648	14.4208	11.9684	13.0687	0.55815	1.1e-09	1.47238
Gldn	gliomedin	ENSMUSG00000046167	0.617156	0.543507	0.875142	16.8487	15.0517	16.8322	4.46134	6.81e-211	22.0291
Glis2	GLIS family zinc finger 2	ENSMUSG00000014303	12.8909	14.5091	14.9631	23.9803	21.5343	22.9682	0.633113	9.73e-14	1.55091
Glo1	glyoxalase 1	ENSMUSG00000024026	20.1397	18.8843	20.4769	23.4996	35.2591	25.16	0.411805	6.84e-13	1.33035
Glrx2	glutaredoxin 2 (thioltransferase)	ENSMUSG00000018196	9.52471	10.2613	10.0488	7.3691	10.9153	6.08913	-0.546674	4.99e-06	0.684597
Gls	glutaminase	ENSMUSG00000026103	25.7894	25.8909	27.0058	10.0713	7.71747	8.27508	-1.63071	3.18e-93	0.322929
Glt8d1	glycosyltransferase 8 domain containing 1	ENSMUSG00000021916	26.9841	27.2983	25.7507	23.7788	22.1754	22.2501	-0.325057	0.000441626	0.798267
Glul	glutamate-ammonia ligase (glutamine synthetase)	ENSMUSG00000026473	80.3798	81.8221	77.5243	16.8335	18.92	19.2284	-2.18087	3.58e-211	0.220542
Gm10282	high mobility group nucleosomal binding domain 2 pseudogene	ENSMUSG00000070713	52.6985	54.5088	47.2098	71.5966	79.9768	75.1739	0.519619	1.42e-07	1.43358
Gm10535	predicted gene 10535	ENSMUSG00000097988	1.90149	3.3107	0	10.2249	9.68197	10.7542	2.07078	4.32e-38	4.20113
Gm13023	NA	ENSMUSG00000066031	0.976096	0.83742	0.933737	5.28276	5.23064	5.37998	2.38868	3.8e-19	5.23678
Gm13212	NA	ENSMUSG00000078502	8.04633	8.19674	7.36717	6.74974	5.79135	5.48496	-0.478237	0.000223565	0.717854
Gm13375	predicted gene 13375	ENSMUSG00000075514	10.5207	11.3984	11.5589	7.1067	6.71296	6.57118	-0.699818	6.22e-05	0.61565
Gm14230	predicted gene 14230	ENSMUSG00000087179	5.90484	7.83121	5.81181	10.6563	10.9386	9.52145	0.761905	6.3e-05	1.69573
Gm14410	predicted gene 14410	ENSMUSG00000078870	7.01594	4.81057	6.7032	9.71112	8.72755	8.14633	0.525855	0.0359761	1.43979
Gm15866	predicted gene 15866	ENSMUSG00000087290	21.2641	24.5543	18.9518	4.28728	5.10969	3.49441	-2.41727	2.87e-44	0.18721
Gm20186	predicted gene, 20186	ENSMUSG00000106874	11.7112	11.1372	13.0338	7.98815	7.27676	8.5948	-0.815636	5.7e-05	0.568158
Gm2044	predicted gene 2044	ENSMUSG00000085354	19.5898	22.6743	16.0485	40.0222	43.0105	45.4538	1.06379	6.57e-18	2.09041
Gm2174	predicted gene 2174	ENSMUSG00000058932	5.04856	5.64171	7.66327	1.32325	4.08198	3.01389	-1.1717	0.0315	0.443898
Gm32443	predicted gene, 32443	ENSMUSG00000112876	4.44836	4.30408	7.24482	10.2143	7.70069	8.88876	0.620132	0.0102384	1.53702
Gm35533	predicted gene, 35533	ENSMUSG00000112831	37.0167	29.926	40.142	57.0808	44.4772	45.9533	0.325336	0.00542838	1.25296
Gm36377	predicted gene, 36377	ENSMUSG00000113909	6.07476	7.13309	5.08782	2.27958	4.21857	2.6935	-1.07227	0.00141323	0.475569
Gm43672	NA	ENSMUSG00000106019	30.4513	30.2058	28.6625	11.062	11.688	10.2463	-1.48706	2.61e-48	0.356739
Gm45889	predicted gene 45889	ENSMUSG00000109936	1.75722	1.67238	0.991692	26.0853	22.9192	29.1113	4.06816	6.29e-141	16.774
Gm47547	predicted gene, 47547	ENSMUSG00000114196	4.54939	5.35179	4.78781	8.52303	8.02198	8.8182	0.751876	1.54e-05	1.68398
Gm49980	NA	ENSMUSG00000117465	6.81698	5.99763	6.28286	4.16621	2.70049	3.1282	-0.986943	0.000103475	0.504546
Gm53	predicted gene 53	ENSMUSG00000078706	8.30425	10.7144	8.37029	16.5021	12.6399	14.9491	0.655312	2.99e-05	1.57496
Gm7072	predicted gene 7072	ENSMUSG00000117284	9.65204	9.60004	10.0159	7.62687	6.73442	7.48512	-0.477135	7.42e-06	0.718403
Gm9833	myelin basic protein expression factor 2, repressor pseudogene	ENSMUSG00000049230	2.92337	2.68973	3.89563	6.27303	5.49637	5.79886	0.648907	0.00972074	1.56798
Gm9844	thymosin, beta 10 pseudogene	ENSMUSG00000091955	30.3202	27.0485	30.0926	19.7989	18.0825	16.191	-0.794445	0.00300702	0.576565
Gmds	GDP-mannose 4, 6-dehydratase	ENSMUSG00000038372	4.01049	3.98952	3.60928	5.086	5.34773	5.20421	0.415583	0.0314716	1.33384
Gmpr	guanosine monophosphate reductase	ENSMUSG00000000253	51.3749	56.7671	55.4552	95.8795	105.434	96.839	0.803873	1.51e-29	1.74578
Gnai1	guanine nucleotide binding protein (G protein), alpha inhibiting 1	ENSMUSG00000057614	24.8255	26.8305	24.7976	13.811	10.018	11.9251	-1.17994	3.99e-34	0.441369
Gnao1	guanine nucleotide binding protein, alpha O	ENSMUSG00000031748	14.4213	14.2813	13.7587	10.3538	9.40478	10.7688	-0.399379	4.27e-05	0.758185
Gnb2	guanine nucleotide binding protein (G protein), beta 2	ENSMUSG00000029713	176.402	204.498	183.222	158.403	165.916	158.583	-0.26895	1.31e-06	0.829923
Gnb4	guanine nucleotide binding protein (G protein), beta 4	ENSMUSG00000027669	17.2722	17.2009	15.9898	15.2805	14.8317	13.8633	-0.275976	8.84e-05	0.825892
Gnb5	guanine nucleotide binding protein (G protein), beta 5	ENSMUSG00000032192	17.8939	19.773	17.45	22.9461	25.0898	25.5763	0.294083	0.00231423	1.22611
Gng5	guanine nucleotide binding protein (G protein), gamma 5	ENSMUSG00000068523	201.654	192.901	189.381	171.692	151.677	149.792	-0.388922	1.79e-09	0.7637
Gng7	guanine nucleotide binding protein (G protein), gamma 7	ENSMUSG00000048240	1.39451	1.59722	1.42174	5.21445	5.37817	5.79867	1.7958	9.76e-26	3.47207
Gnl3	guanine nucleotide binding protein-like 3 (nucleolar)	ENSMUSG00000042354	12.3261	15.0962	16.9712	10.451	11.5457	12.2005	-0.448051	0.000581104	0.733033
Gnpda2	glucosamine-6-phosphate deaminase 2	ENSMUSG00000029209	17.9405	17.1594	17.8519	17.9541	14.1213	13.7279	-0.318577	0.0311115	0.80186
Gnptab	N-acetylglucosamine-1-phosphate transferase, alpha and beta subunits	ENSMUSG00000035311	11.8715	11.7323	13.352	10.991	9.74326	11.1833	-0.305174	0.000488878	0.809345
Golgb1	golgi autoantigen, golgin subfamily b, macrogolgin 1	ENSMUSG00000034243	10.6035	9.89243	11.6692	8.80741	9.09487	9.58249	-0.309131	5.88e-05	0.807128
Golim4	golgi integral membrane protein 4	ENSMUSG00000034109	21.2383	22.444	19.5775	12.1412	11.017	11.004	-0.942231	1.27e-36	0.520427
Golm1	golgi membrane protein 1	ENSMUSG00000021556	6.9322	5.58063	6.59519	16.3947	16.5049	16.4289	1.18176	2.81e-27	2.26853
Gopc	golgi associated PDZ and coiled-coil motif containing	ENSMUSG00000019861	8.80591	9.72419	8.6699	8.09197	7.67215	7.31941	-0.297318	0.00404511	0.813764
Gpc1	glypican 1	ENSMUSG00000034220	6.72405	6.69263	7.77336	14.9838	15.6533	15.0641	1.07053	3.73e-26	2.10021
Gpc4	glypican 4	ENSMUSG00000031119	75.4048	80.7951	79.4422	175.387	168.364	176.859	1.08634	1.29e-110	2.12335
Gpi1	glucose-6-phosphate isomerase 1	ENSMUSG00000036427	59.6721	59.6498	59.7969	82.2825	86.6212	85.4597	0.45419	1.4e-16	1.37001
Gpm6b	glycoprotein m6b	ENSMUSG00000031342	22.6832	23.651	25.6725	52.2344	40.6602	44.7879	0.90569	9.4e-37	1.87344
Gpn2	GPN-loop GTPase 2	ENSMUSG00000028848	7.37935	10.8764	8.41863	7.47444	6.17372	5.81158	-0.535157	0.00570029	0.690083
Gpr137	G protein-coupled receptor 137	ENSMUSG00000024958	8.76858	9.07795	8.54041	12.1876	11.6559	10.3561	0.360253	0.0113621	1.28365
Gpr155	G protein-coupled receptor 155	ENSMUSG00000041762	10.6484	10.5427	12.7318	7.92827	5.96185	6.29013	-0.864687	2.4e-15	0.549166
Gpr180	G protein-coupled receptor 180	ENSMUSG00000022131	12.5998	14.2936	11.4305	10.2907	10.596	10.6896	-0.336428	0.00668494	0.792
Gpr37	G protein-coupled receptor 37	ENSMUSG00000039904	6.67072	6.65365	6.44178	12.8597	11.0664	11.9295	0.816537	9.89e-19	1.76117
Gprasp1	G protein-coupled receptor associated sorting protein 1	ENSMUSG00000043384	43.0076	46.0737	44.5932	59.7479	56.8956	62.6381	0.383596	4.94e-11	1.30459
Gprasp2	G protein-coupled receptor associated sorting protein 2	ENSMUSG00000072966	21.1326	19.9988	20.3338	28.022	29.2181	28.0788	0.456889	2.48e-10	1.37258
Gpx3	glutathione peroxidase 3	ENSMUSG00000018339	187.143	189.868	185.728	5.61909	6.34052	6.78524	-4.91212	0	0.0332128
Gpx4	glutathione peroxidase 4	ENSMUSG00000075706	126.678	132.557	121.823	163.069	177.689	164.211	0.317511	5.13e-07	1.24618
Gramd1b	GRAM domain containing 1B	ENSMUSG00000040111	15.5877	14.1395	16.0526	26.1574	22.7426	28.3623	0.669127	4.3e-17	1.59011
Gramd4	GRAM domain containing 4	ENSMUSG00000035900	4.6604	5.58427	4.89655	13.8827	13.5795	14.5854	1.3841	1.7e-42	2.61008
Grb10	growth factor receptor bound protein 10	ENSMUSG00000020176	14.9529	15.8269	13.9565	8.18475	6.8738	7.85512	-1.05252	1.51e-33	0.482124
Grb14	growth factor receptor bound protein 14	ENSMUSG00000026888	628.672	634.277	621.661	136.196	134.682	120.596	-2.32776	0	0.199194
Grem2	gremlin 2, DAN family BMP antagonist	ENSMUSG00000050069	27.9385	29.0833	28.9483	41.8682	39.9222	40.7411	0.434018	1.22e-13	1.35099
Grhpr	glyoxylate reductase/hydroxypyruvate reductase	ENSMUSG00000035637	53.1245	59.2331	57.0472	87.8623	92.3209	88.6749	0.610041	1.24e-17	1.5263
Grid1	glutamate receptor, ionotropic, delta 1	ENSMUSG00000041078	6.26225	5.98639	5.2145	4.88138	4.30471	4.22129	-0.420031	0.000265459	0.747408
Grik3	glutamate receptor, ionotropic, kainate 3	ENSMUSG00000001985	16.1183	15.6967	16.1954	21.5685	18.1217	22.1001	0.298475	2.76e-05	1.22984
Grik5	glutamate receptor, ionotropic, kainate 5 (gamma 2)	ENSMUSG00000003378	15.7201	16.1581	16.0945	24.6696	21.637	24.1088	0.47678	5.96e-10	1.39163
Grn	granulin	ENSMUSG00000034708	84.5391	97.8324	91.7191	73.1471	74.2671	76.1172	-0.350298	2.37e-09	0.784422
Gsdmd	gasdermin D	ENSMUSG00000022575	5.86586	6.57768	5.7954	16.6255	16.9643	17.4861	1.3602	1.03e-26	2.56721
Gsn	gelsolin	ENSMUSG00000026879	41.8295	39.4478	38.2313	51.2846	52.8869	54.3121	0.345994	9.03e-08	1.27103
Gsta4	glutathione S-transferase, alpha 4	ENSMUSG00000032348	63.8119	67.2683	55.9394	105.108	124.743	118.82	0.826329	1.3e-20	1.77317
Gstm2	glutathione S-transferase, mu 2	ENSMUSG00000040562	407.887	445.444	405.226	915.612	932.02	918.654	1.0504	1.21e-114	2.07111
Gstm6	glutathione S-transferase, mu 6	ENSMUSG00000068762	8.55691	7.43298	8.03411	33.0977	32.2951	32.5937	1.9653	1.28e-50	3.90495
Gstm7	glutathione S-transferase, mu 7	ENSMUSG00000004035	17.949	17.5826	16.3912	26.5496	31.7691	27.4136	0.658434	5.81e-09	1.57837
Gsto1	glutathione S-transferase omega 1	ENSMUSG00000025068	40.8456	46.8512	42.8178	31.411	35.3902	33.0743	-0.461464	1.54e-06	0.726249
Gstp1	glutathione S-transferase, pi 1	ENSMUSG00000060803	83.3962	90.0867	88.6689	104.355	119.742	110.235	0.269125	0.0017406	1.20508
Gstt1	glutathione S-transferase, theta 1	ENSMUSG00000001663	77.3498	74.7409	71.9365	55.3734	60.3559	53.6851	-0.481678	1.68e-09	0.716144
Gtf2a1	general transcription factor II A, 1	ENSMUSG00000020962	7.20078	7.72555	7.05625	30.4243	29.1068	27.9139	1.94375	2.85e-174	3.84704
Gtf2b	general transcription factor IIB	ENSMUSG00000028271	33.8441	36.5948	34.0457	24.9886	29.0319	25.9414	-0.445866	2.42e-06	0.734144
Gtf2e2	general transcription factor II E, polypeptide 2 (beta subunit)	ENSMUSG00000031585	54.658	61.2756	56.7372	45.9642	44.5353	40.7816	-0.405687	2.14e-07	0.754877
Gtf2h1	general transcription factor II H, polypeptide 1	ENSMUSG00000006599	25.7974	25.3923	23.0605	20.3035	19.1819	17.8796	-0.457262	7.36e-08	0.728367
Gtf3c1	general transcription factor III C 1	ENSMUSG00000032777	16.3703	16.5401	17.8326	23.7109	21.0049	25.0525	0.39261	5.51e-08	1.31277
Gtpbp10	GTP-binding protein 10 (putative)	ENSMUSG00000040464	7.56082	9.36936	8.92597	7.4045	7.79794	7.75875	-0.273756	0.0243211	0.827163
Gtsf1	gametocyte specific factor 1	ENSMUSG00000022487	1.88506	1.7745	1.65645	5.35114	7.0503	6.21968	1.75331	4.97e-08	3.37132
Gxylt2	glucoside xylosyltransferase 2	ENSMUSG00000030074	5.16946	6.12129	5.28387	9.31827	7.78901	8.45993	0.635927	2.25e-12	1.55394
Gyg	glycogenin	ENSMUSG00000019528	30.4834	30.012	35.3469	45.3044	42.7677	36.7989	0.348153	9.12e-05	1.27293
Gypc	glycophorin C	ENSMUSG00000090523	5.24105	4.34281	4.78363	7.10303	5.11025	6.84126	0.344929	0.0430894	1.27009
Gys1	glycogen synthase 1, muscle	ENSMUSG00000003865	10.1837	12.1425	10.5154	13.4936	12.9727	14.8355	0.289208	0.00339813	1.22197
H19	H19, imprinted maternally expressed transcript	ENSMUSG00000000031	201.867	194.367	192.334	331.329	381.189	386.713	0.862963	5.6e-58	1.81877
H1f2	H1.2 linker histone, cluster member	ENSMUSG00000036181	22.4884	28.4381	21.3913	13.0297	16.6668	21.0251	-0.602553	3.51e-05	0.658588
H1f8	H1.8 linker histone	ENSMUSG00000042279	2.82133	3.00211	4.18108	14.9651	18.0635	13.0342	2.12307	1.64e-25	4.35619
H2aj	H2J.A histone	ENSMUSG00000060032	15.0574	15.631	17.1788	8.86286	10.6583	9.72473	-0.738209	2.69e-09	0.599483
H2ax	H2A.X variant histone	ENSMUSG00000049932	22.5148	26.5021	23.3771	29.3571	34.2475	29.5624	0.308541	0.00469017	1.23845
H2az1	H2A.Z variant histone 1	ENSMUSG00000037894	120.655	126.706	116.369	107.516	107.955	102.346	-0.297222	8.67e-06	0.813818
H2bc21	H2B clustered histone 21	ENSMUSG00000068854	4.92383	4.72097	4.30185	7.65259	6.203	6.86947	0.509773	0.000627923	1.42383
H2-D1	histocompatibility 2, D region locus 1	ENSMUSG00000073411	76.5473	75.7353	72.4507	32.4837	35.4137	33.9072	-1.21023	1.11e-64	0.4322
H2-K1	histocompatibility 2, K1, K region	ENSMUSG00000061232	80.7123	85.5774	84.353	49.7643	48.5419	51.6041	-0.808481	1.71e-36	0.570983
H2-Ke6	H2-K region expressed gene 6	ENSMUSG00000073422	16.5727	19.16	18.1234	26.2495	29.9747	26.4594	0.600161	1.94e-06	1.51589
H2-Q4	histocompatibility 2, Q region locus 4	ENSMUSG00000035929	19.2883	23.8437	23.6896	12.5077	12.0608	13.9766	-0.846007	2.2e-11	0.556322
H2-T22	histocompatibility 2, T region locus 22	ENSMUSG00000056116	20.0443	21.2217	21.3535	13.155	14.827	13.2612	-0.661096	4.23e-09	0.632398
H2-T23	histocompatibility 2, T region locus 23	ENSMUSG00000067212	32.0745	32.1447	32.1863	8.61555	10.0243	10.3547	-1.77472	1.17e-52	0.292251
H3f3a	H3.3 histone A	ENSMUSG00000060743	248.985	295.717	296.164	210.39	218.37	212.467	-0.289591	2.61e-07	0.818134
H60b	histocompatibility 60b	ENSMUSG00000075297	9.37314	5.83681	7.90812	7.30067	5.80846	5.40104	-0.437553	0.0331235	0.738386
Habp4	hyaluronic acid binding protein 4	ENSMUSG00000021476	12.9529	13.685	10.7671	9.51409	11.4167	11.8087	-0.271628	0.0234046	0.828384
Hacd2	3-hydroxyacyl-CoA dehydratase 2	ENSMUSG00000035376	10.1984	10.8075	9.72866	8.94487	8.19937	8.8381	-0.272768	0.00903192	0.82773
Hagh	hydroxyacyl glutathione hydrolase	ENSMUSG00000024158	8.04748	5.86194	8.15358	11.3625	10.9216	9.9881	0.455587	0.0166815	1.37134
Hamp2	hepcidin antimicrobial peptide 2	ENSMUSG00000056978	0	0.141165	0	10.1848	7.71975	12.14	6.8022	1.41e-07	111.601
Haus4	HAUS augmin-like complex, subunit 4	ENSMUSG00000022177	7.88117	6.43184	6.46482	10.674	9.8744	11.605	0.564739	0.000455635	1.47912
Hbp1	high mobility group box transcription factor 1	ENSMUSG00000002996	58.1154	54.706	57.5388	46.5371	48.6788	40.8724	-0.347633	4.87e-06	0.785872
Hdac11	histone deacetylase 11	ENSMUSG00000034245	12.4529	11.624	15.0926	22.2529	22.7017	20.1485	0.683625	2.82e-10	1.60617
Hdac6	histone deacetylase 6	ENSMUSG00000031161	8.29145	8.71052	8.61384	16.6255	14.479	16.6812	0.796427	1.17e-18	1.73679
Hdac7	histone deacetylase 7	ENSMUSG00000022475	12.4591	12.2421	12.7545	7.50044	7.07271	6.74848	-0.850162	1.92e-19	0.554723
Hddc2	HD domain containing 2	ENSMUSG00000000295	27.0507	28.9979	22.9526	20.6532	24.8579	18.0785	-0.362009	0.0124702	0.77808
Hdhd2	haloacid dehalogenase-like hydrolase domain containing 2	ENSMUSG00000025421	8.03888	8.17679	8.01548	11.459	12.8381	11.1368	0.552553	0.00174627	1.46668
Hdhd3	haloacid dehalogenase-like hydrolase domain containing 3	ENSMUSG00000038422	4.03148	4.23505	2.99297	11.4221	11.0317	9.6188	1.47744	4.43e-13	2.78454
Heatr5a	HEAT repeat containing 5A	ENSMUSG00000035181	13.0918	12.8575	13.9642	9.92182	8.36964	9.06355	-0.631289	1.28e-16	0.645599
Heca	hdc homolog, cell cycle regulator	ENSMUSG00000039879	15.4385	16.0335	14.1476	13.0568	12.1992	11.9408	-0.369859	4.17e-06	0.773858
Heg1	heart development protein with EGF-like domains 1	ENSMUSG00000075254	18.6391	14.7576	18.7607	35.5209	31.7659	34.1062	0.828853	1.29e-31	1.77627
Heph	hephaestin	ENSMUSG00000031209	70.126	68.0382	73.7051	38.2779	33.8409	34.8446	-1.0587	3.42e-66	0.480065
Herpud1	homocysteine-inducible, endoplasmic reticulum stress-inducible, ubiquitin-like domain member 1	ENSMUSG00000031770	40.0269	40.527	34.5079	18.8211	20.4166	20.9212	-0.96028	8.77e-27	0.513957
Herpud2	HERPUD family member 2	ENSMUSG00000008429	31.7233	35.4798	32.8468	28.7414	23.6682	26.017	-0.413127	1.17e-07	0.750994
Hes1	hes family bHLH transcription factor 1	ENSMUSG00000022528	13.5746	14.0228	15.9133	58.3121	56.0563	60.102	1.96617	2.9e-103	3.9073
Hes6	hairy and enhancer of split 6	ENSMUSG00000067071	16.463	18.4621	15.6977	13.3811	14.354	12.544	-0.447067	0.000709166	0.733533
Hexb	hexosaminidase B	ENSMUSG00000021665	20.8182	23.1335	19.8779	17.245	15.9866	15.8918	-0.428057	0.000492611	0.743262
Hexdc	hexosaminidase (glycosyl hydrolase family 20, catalytic domain) containing	ENSMUSG00000039307	5.56667	6.99652	6.87259	11.2994	10.9384	11.7906	0.78391	9.12e-08	1.72179
Hey2	hairy/enhancer-of-split related with YRPW motif 2	ENSMUSG00000019789	18.7925	17.1194	18.9432	7.51256	7.76675	6.31931	-1.42084	7.15e-35	0.373495
Heyl	hairy/enhancer-of-split related with YRPW motif-like	ENSMUSG00000032744	3.8903	4.39351	4.84081	7.25596	6.21681	6.40067	0.49021	7.8e-05	1.40465
Hif1a	hypoxia inducible factor 1, alpha subunit	ENSMUSG00000021109	55.9516	56.3519	54.9382	80.1808	74.0783	75.9864	0.388385	1.25e-13	1.30893
Higd1a	HIG1 domain family, member 1A	ENSMUSG00000038412	4.81161	3.87832	5.99467	5.71636	7.31333	6.76835	0.408691	0.0285501	1.32748
Hilpda	hypoxia inducible lipid droplet associated	ENSMUSG00000043421	12.5377	12.1426	11.4757	8.11787	10.9468	11.5444	-0.361316	0.0487687	0.778454
Hint1	histidine triad nucleotide binding protein 1	ENSMUSG00000020267	195.671	190.847	182.499	148.833	155.255	143.433	-0.419682	2.75e-10	0.747589
Hint2	histidine triad nucleotide binding protein 2	ENSMUSG00000028470	18.3162	19.2982	17.4244	25.7975	23.622	23.4263	0.297695	0.0455292	1.22918
Hipk3	homeodomain interacting protein kinase 3	ENSMUSG00000027177	44.5051	43.5596	46.8786	27.6938	24.3522	25.8623	-0.864821	5.65e-51	0.549114
Hk1	hexokinase 1	ENSMUSG00000037012	15.6105	14.9212	15.3185	22.6408	23.9766	24.0643	0.549566	9.61e-14	1.46365
Hmbs	hydroxymethylbilane synthase	ENSMUSG00000032126	19.5295	22.5799	17.5778	28.3847	26.6812	29.74	0.424307	5.97e-05	1.34193
Hmces	5-hydroxymethylcytosine (hmC) binding, ES cell specific	ENSMUSG00000030060	15.6038	17.2659	17.1554	21.6119	19.5967	21.318	0.270029	0.013729	1.20583
Hmga1	high mobility group AT-hook 1	ENSMUSG00000046711	8.00276	7.17216	8.30961	17.8736	25.1623	18.1579	1.07419	6.08e-11	2.10553
Hmga1b	high mobility group AT-hook 1B	ENSMUSG00000078249	7.39363	7.21411	8.02467	21.2643	22.8569	20.301	1.56592	6.39e-26	2.96065
Hmgb1	high mobility group box 1	ENSMUSG00000066551	141.771	145.371	131.137	109.893	116.516	131.715	-0.295214	2.28e-06	0.814952
Hmgcs1	3-hydroxy-3-methylglutaryl-Coenzyme A synthase 1	ENSMUSG00000093930	25.0911	27.6692	25.1645	44.1708	43.6453	44.041	0.709914	9.1e-24	1.63571
Hmgn2	high mobility group nucleosomal binding domain 2	ENSMUSG00000003038	40.0724	43.425	47.032	56.268	61.5474	56.4674	0.348151	0.00125456	1.27293
Hmgxb4	HMG box domain containing 4	ENSMUSG00000034518	8.33737	8.79584	8.78106	11.0969	10.3908	10.4872	0.267107	0.00480993	1.20339
Hmox1	heme oxygenase 1	ENSMUSG00000005413	9.35808	11.6868	10.8712	16.0456	15.5664	14.0461	0.428199	0.00137422	1.34555
Hmox2	heme oxygenase 2	ENSMUSG00000004070	30.2565	32.2557	27.4931	42.2193	47.5981	48.7797	0.514621	1.7e-09	1.42862
Hnmt	histamine N-methyltransferase	ENSMUSG00000026986	7.72609	8.58374	6.94301	10.8399	12.0331	9.58566	0.439044	0.00352723	1.35571
Hnrnpdl	heterogeneous nuclear ribonucleoprotein D-like	ENSMUSG00000029328	28.8151	33.0966	32.5795	19.7214	22.4558	25.3324	-0.561321	1.3e-09	0.677681
Hnrnph2	heterogeneous nuclear ribonucleoprotein H2	ENSMUSG00000045427	26.1909	26.7466	24.9771	21.4241	20.8696	22.1228	-0.323159	6.68e-05	0.799318
Homez	homeodomain leucine zipper-encoding gene	ENSMUSG00000057156	4.58529	5.02049	3.96915	6.81071	7.24211	6.16622	0.497004	3.32e-05	1.41128
Hook1	hook microtubule tethering protein 1	ENSMUSG00000028572	4.04839	3.33574	3.93622	7.06801	6.01486	6.43972	0.741872	9.51e-11	1.67234
Hoxc6	homeobox C6	ENSMUSG00000001661	5.08319	5.17157	4.53741	7.03605	8.29834	7.10412	0.53179	0.00644386	1.44572
Hpcal1	hippocalcin-like 1	ENSMUSG00000071379	38.9851	44.942	42.4497	115.424	118.489	128.413	1.45304	3.87e-93	2.73785
Hpgd	hydroxyprostaglandin dehydrogenase 15 (NAD)	ENSMUSG00000031613	205.439	214.364	185.759	41.2885	37.5287	35.5099	-2.46634	9.65e-288	0.18095
Hs2st1	heparan sulfate 2-O-sulfotransferase 1	ENSMUSG00000040151	13.376	12.5556	12.7085	17.7684	17.4983	17.5898	0.385348	9.77e-09	1.30617
Hs6st2	heparan sulfate 6-O-sulfotransferase 2	ENSMUSG00000062184	8.77753	8.84872	7.26447	32.6569	27.8916	29.0758	1.80578	1.65e-92	3.49617
Hsd17b1	hydroxysteroid (17-beta) dehydrogenase 1	ENSMUSG00000019301	21.5486	26.1249	19.5007	44.4843	46.7941	42.6328	0.945494	4.01e-20	1.92585
Hsd17b11	hydroxysteroid (17-beta) dehydrogenase 11	ENSMUSG00000029311	40.7757	37.5989	38.8601	32.359	32.0612	32.5828	-0.331591	1.78e-05	0.79466
Hsd17b12	hydroxysteroid (17-beta) dehydrogenase 12	ENSMUSG00000027195	24.0998	24.7221	24.2727	32.2521	34.5237	32.3554	0.376216	4.21e-06	1.29793
Hsd17b4	hydroxysteroid (17-beta) dehydrogenase 4	ENSMUSG00000024507	62.2161	66.9389	67.1128	51.8623	48.5421	49.9119	-0.456462	3.19e-15	0.728771
Hsd17b7	hydroxysteroid (17-beta) dehydrogenase 7	ENSMUSG00000026675	18.4926	18.283	18.0183	14.3817	10.7481	12.6059	-0.621494	1.02e-11	0.649997
Hsd3b1	hydroxy-delta-5-steroid dehydrogenase, 3 beta- and steroid delta-isomerase 1	ENSMUSG00000027871	68.6259	67.2726	60.9846	379.616	381.674	359.947	2.43319	0	5.40088
Hsp90aa1	heat shock protein 90, alpha (cytosolic), class A member 1	ENSMUSG00000021270	136.737	143.134	135.632	183.112	184.472	178.747	0.340223	1.3e-13	1.26595
Hsp90ab1	heat shock protein 90 alpha (cytosolic), class B member 1	ENSMUSG00000023944	949.91	991.823	944.269	1184.02	1274.02	1255.09	0.29667	3.06e-11	1.22831
Hspa1a	heat shock protein 1A	ENSMUSG00000091971	11.1287	11.0507	11.8323	16.4736	19.6926	19.5851	0.766982	8.49e-07	1.70171
Hspa1b	heat shock protein 1B	ENSMUSG00000090877	10.3015	12.0671	11.2608	16.2287	17.5222	18.0652	0.578692	9.07e-05	1.49349
Hspb1	heat shock protein 1	ENSMUSG00000004951	25.4689	29.8548	31.3333	15.8391	20.8649	19.7848	-0.732045	2.13e-06	0.60205
Hspb6	heat shock protein, alpha-crystallin-related, B6	ENSMUSG00000036854	5.06056	5.08226	5.11198	6.91532	6.71584	6.76606	0.421552	0.0252187	1.33937
Hspbp1	HSPA (heat shock 70kDa) binding protein, cytoplasmic cochaperone 1	ENSMUSG00000063802	18.1312	20.9858	21.0137	16.7277	17.9818	17.5126	-0.276907	0.0155542	0.825359
Hspg2	perlecan (heparan sulfate proteoglycan 2)	ENSMUSG00000028763	29.6786	25.3613	34.3385	21.4513	17.3114	22.3484	-0.619528	0.000187364	0.650884
Hsph1	heat shock 105kDa/110kDa protein 1	ENSMUSG00000029657	21.4079	22.3365	20.8296	38.0742	39.9002	40.4794	0.810742	5.98e-33	1.75411
Htra1	HtrA serine peptidase 1	ENSMUSG00000006205	30.9012	33.1015	31.6742	57.2798	57.525	56.1713	0.765429	5.21e-30	1.69988
Htra2	HtrA serine peptidase 2	ENSMUSG00000068329	11.1413	13.1776	11.4924	8.35027	10.7552	12.0304	-0.374859	0.0208052	0.771181
Htra3	HtrA serine peptidase 3	ENSMUSG00000029096	8.50679	7.89453	7.88653	6.40112	7.54081	5.93891	-0.312581	0.0170492	0.8052
Ibtk	inhibitor of Bruton agammaglobulinemia tyrosine kinase	ENSMUSG00000035941	24.1613	25.928	25.3112	17.1711	17.8692	19.1417	-0.539492	9.25e-17	0.688013
Icosl	icos ligand	ENSMUSG00000000732	8.21209	7.26533	6.7506	16.6565	13.2692	15.2915	0.931868	6.67e-15	1.90774
Id1	inhibitor of DNA binding 1, HLH protein	ENSMUSG00000042745	42.6104	49.589	42.3927	36.1555	35.5936	35.4513	-0.397569	4.2e-05	0.759136
Id2	inhibitor of DNA binding 2	ENSMUSG00000020644	42.9284	46.0476	44.3436	16.2145	18.1876	16.3454	-1.4503	1.2e-50	0.365946
Id3	inhibitor of DNA binding 3	ENSMUSG00000007872	141.383	154.523	135.45	71.2162	71.0844	70.6346	-1.08314	4.9e-68	0.471999
Idh2	isocitrate dehydrogenase 2 (NADP+), mitochondrial	ENSMUSG00000030541	112.646	119.569	117.965	85.0089	88.3751	88.7141	-0.481505	6.18e-18	0.71623
Idnk	idnK gluconokinase homolog (E. coli)	ENSMUSG00000050002	11.3864	11.5295	15.7395	11.5135	8.36221	8.71323	-0.611243	0.000212609	0.654632
Ids	iduronate 2-sulfatase	ENSMUSG00000035847	10.9727	10.6645	10.5614	9.00521	7.88099	9.1175	-0.379702	1.21e-05	0.768596
Iffo1	intermediate filament family orphan 1	ENSMUSG00000038271	4.03625	4.80236	3.40829	5.65064	6.47829	6.31272	0.513334	0.00109199	1.42735
Ifi204	interferon activated gene 204	ENSMUSG00000073489	22.2238	23.8879	22.0045	8.6802	10.2509	9.54062	-1.21193	1.7e-27	0.431692
Ifi35	interferon-induced protein 35	ENSMUSG00000010358	3.84214	4.61831	5.0213	8.32561	8.14685	6.63168	0.723408	0.00175185	1.65108
Ifit3	interferon-induced protein with tetratricopeptide repeats 3	ENSMUSG00000074896	6.68496	9.7858	6.98017	3.09315	3.86338	3.77691	-1.10946	2.13e-08	0.463469
Ifitm1	interferon induced transmembrane protein 1	ENSMUSG00000025491	4.32888	5.10072	6.04433	58.1086	58.5557	58.2965	3.45839	6.37e-124	10.9921
Ifitm2	interferon induced transmembrane protein 2	ENSMUSG00000060591	221.054	174.729	213.131	315.246	307.444	288.394	0.34059	1.57e-05	1.26627
Ifngr1	interferon gamma receptor 1	ENSMUSG00000020009	21.4005	21.7716	18.3482	15.4203	13.4984	14.8627	-0.526583	2.54e-07	0.694197
Ifrd1	interferon-related developmental regulator 1	ENSMUSG00000001627	12.6365	11.0949	13.769	6.82331	6.57325	8.30401	-0.744228	1.54e-08	0.596987
Ift43	intraflagellar transport 43	ENSMUSG00000007867	31.0911	31.6253	29.4752	24.6282	26.4427	28.333	-0.279799	0.0196951	0.823706
Ift57	intraflagellar transport 57	ENSMUSG00000032965	12.7205	14.1631	12.0172	8.05072	11.0887	10.6889	-0.352081	0.00936135	0.783453
Ift81	intraflagellar transport 81	ENSMUSG00000029469	8.67887	9.30719	10.6632	13.0125	10.7885	12.8866	0.29629	0.0107461	1.22798
Igdcc4	immunoglobulin superfamily, DCC subclass, member 4	ENSMUSG00000032816	23.5043	23.303	26.6765	31.0813	27.6924	32.1687	0.266545	0.000215936	1.20292
Igf1	insulin-like growth factor 1	ENSMUSG00000020053	16.4118	15.7447	17.4596	5.64851	5.61658	5.34478	-1.67272	1.5e-99	0.313662
Igf1r	insulin-like growth factor I receptor	ENSMUSG00000005533	26.4903	26.3338	27.0382	15.3023	14.5986	17.2856	-0.812773	4.13e-38	0.569287
Igf2r	insulin-like growth factor 2 receptor	ENSMUSG00000023830	8.59884	8.62405	9.21791	13.616	11.1884	13.8788	0.483514	3.99e-09	1.39814
Igfbp4	insulin-like growth factor binding protein 4	ENSMUSG00000017493	61.9804	66.466	62.3526	38.0784	41.2916	42.16	-0.708695	2.03e-32	0.611873
Igfbp5	insulin-like growth factor binding protein 5	ENSMUSG00000026185	122.202	112.485	121.644	33.4908	31.4712	30.8095	-1.96938	3.36e-263	0.255362
Igfbp6	insulin-like growth factor binding protein 6	ENSMUSG00000023046	3.32666	4.54605	5.08217	7.94004	11.8535	10.1575	1.13844	3.44e-07	2.20143
Igfbp7	insulin-like growth factor binding protein 7	ENSMUSG00000036256	58.0129	67.4951	61.9082	37.1908	40.8158	46.999	-0.654797	4.04e-12	0.635165
Igsf11	immunoglobulin superfamily, member 11	ENSMUSG00000022790	6.27945	5.55795	6.01998	10.6977	9.607	9.89222	0.67176	1.54e-09	1.59301
Igsf8	immunoglobulin superfamily, member 8	ENSMUSG00000038034	30.0687	33.8743	32.6945	21.9891	20.6344	24.9775	-0.580236	5.88e-12	0.668854
Il17d	interleukin 17D	ENSMUSG00000050222	7.86549	10.0069	9.07947	1.6742	2.04861	2.87446	-1.88573	3.59e-20	0.270606
Il17ra	interleukin 17 receptor A	ENSMUSG00000002897	8.13794	8.32635	9.0759	1.24329	1.53179	1.66105	-2.52054	6.78e-110	0.174278
Il6st	interleukin 6 signal transducer	ENSMUSG00000021756	36.609	32.3033	37.0667	29.9303	27.0898	28.8976	-0.361233	3.6e-08	0.778499
Ilkap	integrin-linked kinase-associated serine/threonine phosphatase 2C	ENSMUSG00000026309	40.7907	40.5029	39.1374	26.0198	26.5379	26.8439	-0.984021	2.2e-33	0.505569
Impad1	NA	ENSMUSG00000066324	32.5045	31.0081	33.5168	26.6639	24.3734	24.2668	-0.422559	8.95e-12	0.7461
Inafm2	InaF motif containing 2	ENSMUSG00000074918	8.9214	9.33569	9.86076	8.52686	7.63551	8.06006	-0.295568	0.00665002	0.814751
Incenp	inner centromere protein	ENSMUSG00000024660	4.00911	4.94462	5.07963	7.07595	7.09074	8.35762	0.599043	1.41e-05	1.51471
Inf2	inverted formin, FH2 and WH2 domain containing	ENSMUSG00000037679	4.82494	5.7271	5.75962	7.39852	8.39349	7.48284	0.45936	0.000438624	1.37493
Inha	inhibin alpha	ENSMUSG00000032968	409.282	428.23	402.619	754.359	787.213	770.695	0.831835	5.55e-81	1.77995
Inhbb	inhibin beta-B	ENSMUSG00000037035	0.88027	0.7647	0.854796	7.36994	7.01801	7.77289	3.07309	5.78e-83	8.41575
Inip	INTS3 and NABP interacting protein	ENSMUSG00000038544	8.49122	10.2702	7.94979	7.67469	7.22767	8.27271	-0.339679	0.00429313	0.790217
Inpp5k	inositol polyphosphate 5-phosphatase K	ENSMUSG00000006127	14.5891	12.9934	15.1339	11.1082	10.6477	13.4106	-0.299207	0.00832647	0.812699
Inppl1	inositol polyphosphate phosphatase-like 1	ENSMUSG00000032737	44.9886	43.9699	50.3755	37.6223	42.4696	39.136	-0.281253	1.52e-06	0.822876
Insig1	insulin induced gene 1	ENSMUSG00000045294	6.73854	5.53911	5.87292	15.6046	14.3567	13.103	1.20318	4.01e-20	2.30247
Insr	insulin receptor	ENSMUSG00000005534	11.6876	11.9657	13.1225	9.60293	7.33787	7.8781	-0.612374	9.28e-13	0.654119
Ints1	integrator complex subunit 1	ENSMUSG00000029547	5.26792	5.6315	5.69163	7.84118	7.00697	7.41628	0.382814	1.34e-05	1.30388
Ints3	integrator complex subunit 3	ENSMUSG00000027933	17.4435	18.1001	16.0184	26.2477	23.0759	24.0362	0.456744	4.09e-10	1.37244
Ints9	integrator complex subunit 9	ENSMUSG00000021975	23.1076	22.1785	24.5228	20.037	19.3336	20.455	-0.292713	0.00040548	0.816366
Ip6k2	inositol hexaphosphate kinase 2	ENSMUSG00000032599	34.2052	36.5608	33.8158	28.8098	30.581	33.4271	-0.337309	0.000744953	0.791516
Ipo11	importin 11	ENSMUSG00000042590	18.266	18.2847	18.4257	17.1362	15.0263	13.773	-0.342363	0.000106175	0.788748
Iqcc	IQ motif containing C	ENSMUSG00000040795	6.75568	6.93373	5.07681	9.39484	12.8445	10.3902	0.56914	0.0223314	1.48364
Iqce	IQ motif containing E	ENSMUSG00000036555	4.89333	4.09633	4.13208	5.36918	5.73949	5.97325	0.344497	0.00371089	1.26971
Iqsec1	IQ motif and Sec7 domain 1	ENSMUSG00000034312	7.49381	8.15878	10.3719	13.472	14.8909	14.5628	0.486226	1.17e-07	1.40078
Irf6	interferon regulatory factor 6	ENSMUSG00000026638	2.59487	2.69612	2.74366	7.56727	7.38303	7.46858	1.45364	2.55e-30	2.73899
Irf9	interferon regulatory factor 9	ENSMUSG00000002325	5.0155	5.26111	4.07034	5.34034	7.11848	7.25953	0.342517	0.0382504	1.26797
Irgq	immunity-related GTPase family, Q	ENSMUSG00000041037	7.62068	7.19555	6.96714	5.93276	5.56717	6.13453	-0.353302	0.000131632	0.78279
Irs1	insulin receptor substrate 1	ENSMUSG00000055980	12.5513	13.0289	12.8714	11.2386	8.86407	9.93737	-0.429528	6.32e-05	0.742505
Irs2	insulin receptor substrate 2	ENSMUSG00000038894	28.9298	28.5178	31.9091	11.5129	9.35876	11.2504	-1.55935	2.45e-84	0.339303
Irx3	Iroquois related homeobox 3	ENSMUSG00000031734	8.60175	9.58169	7.99445	28.9597	32.0253	32.2812	1.77994	3.06e-78	3.43412
Irx5	Iroquois homeobox 5	ENSMUSG00000031737	4.53632	5.03507	4.84624	11.1912	12.2773	11.9991	1.23257	2.89e-21	2.34985
Iscu	iron-sulfur cluster assembly enzyme	ENSMUSG00000025825	83.0202	101.55	84.6492	64.2989	75.3923	66.9169	-0.45752	4.04e-07	0.728237
Isg20l2	interferon stimulated exonuclease gene 20-like 2	ENSMUSG00000048039	13.4159	12.5663	14.055	9.90098	11.2563	10.5995	-0.394967	0.000130462	0.760507
Islr	immunoglobulin superfamily containing leucine-rich repeat	ENSMUSG00000037206	10.2821	11.8034	10.2675	5.08773	7.143	5.83007	-0.889125	4.36e-09	0.539942
Isyna1	myo-inositol 1-phosphate synthase A1	ENSMUSG00000019139	90.9001	100.692	95.1694	207.683	213.144	205.632	1.06906	3.52e-95	2.09807
Itga3	integrin alpha 3	ENSMUSG00000001507	24.2118	24.8342	26.3814	36.1683	32.0416	37.2176	0.420881	2.19e-10	1.33874
Itga5	integrin alpha 5 (fibronectin receptor alpha)	ENSMUSG00000000555	12.4882	12.041	11.7601	9.76644	9.99858	9.86099	-0.355606	3.67e-05	0.781541
Itga6	integrin alpha 6	ENSMUSG00000027111	44.8993	44.3501	46.8305	271.509	238.686	158.798	2.45827	0	5.49559
Itga9	integrin alpha 9	ENSMUSG00000039115	31.4321	31.3901	31.8012	41.5215	38.0863	42.2041	0.287053	9.72e-08	1.22015
Itgav	integrin alpha V	ENSMUSG00000027087	27.9068	27.7771	29.4077	24.461	21.8484	24.5058	-0.312116	5.38e-07	0.80546
Itgb1	integrin beta 1 (fibronectin receptor beta)	ENSMUSG00000025809	211.88	218.408	209.933	177.656	172.441	169.333	-0.366658	2.28e-18	0.775577
Itgb3	integrin beta 3	ENSMUSG00000020689	8.62119	8.16775	9.19425	5.09419	5.33452	4.92497	-0.840959	8.09e-18	0.558272
Itih2	inter-alpha trypsin inhibitor, heavy chain 2	ENSMUSG00000037254	5.37412	5.63478	5.69436	1.09234	1.11561	0.860232	-2.51915	4.23e-40	0.174445
Itih5	inter-alpha (globulin) inhibitor H5	ENSMUSG00000025780	113.826	103.543	114.294	22.719	19.5644	21.7995	-2.43695	0	0.184673
Itm2a	integral membrane protein 2A	ENSMUSG00000031239	179.074	193.133	168.236	57.6464	57.0452	49.8253	-1.78443	1.3e-156	0.290291
Itm2b	integral membrane protein 2B	ENSMUSG00000022108	1105.73	1198.08	1092.84	534.807	516.124	508.04	-1.18337	1.04e-164	0.44032
Itpka	inositol 1,4,5-trisphosphate 3-kinase A	ENSMUSG00000027296	4.02543	5.09177	4.10906	5.86089	8.46164	6.48528	0.551607	0.00388892	1.46572
Itpr1	inositol 1,4,5-trisphosphate receptor 1	ENSMUSG00000030102	27.7086	26.4512	30.602	16.1472	14.4548	17.6074	-0.835082	1.53e-34	0.560551
Itpr2	inositol 1,4,5-triphosphate receptor 2	ENSMUSG00000030287	5.97237	5.12957	5.56741	9.13527	7.85139	9.13238	0.57877	3.49e-11	1.49357
Itprid2	ITPR interacting domain containing 2	ENSMUSG00000027007	10.7829	11.1452	10.4938	9.24638	8.79734	8.93044	-0.3457	2.38e-05	0.786926
Itprip	inositol 1,4,5-triphosphate receptor interacting protein	ENSMUSG00000117975	7.65632	7.71513	8.3293	5.80739	6.69383	6.71292	-0.355166	0.00172068	0.78178
Itsn1	intersectin 1 (SH3 domain protein 1A)	ENSMUSG00000022957	64.7251	67.8843	64.9445	21.1784	23.0622	25.7396	-1.54326	4.51e-117	0.34311
Ivns1abp	influenza virus NS1A binding protein	ENSMUSG00000023150	451.181	459.073	447.164	391.128	358.305	368.784	-0.341071	3.88e-16	0.789455
Iws1	IWS1, SUPT6 interacting protein	ENSMUSG00000024384	5.8831	5.57902	6.26936	5.14534	4.91464	5.31052	-0.283282	0.00116131	0.821719
Jade1	jade family PHD finger 1	ENSMUSG00000025764	10.4366	9.31988	12.3136	12.9475	12.7648	13.8463	0.383495	1.41e-05	1.3045
Jade2	jade family PHD finger 2	ENSMUSG00000020387	4.41143	4.83215	5.19213	7.65936	8.3893	9.29137	0.750012	6.04e-13	1.68181
Jade3	jade family PHD finger 3	ENSMUSG00000037315	19.244	18.694	19.0291	12.2546	11.9835	10.0966	-0.789529	5.61e-21	0.578533
Jak1	Janus kinase 1	ENSMUSG00000028530	129.096	128.551	133.633	109.73	99.5987	100.515	-0.39364	4.13e-15	0.761207
Jcad	junctional cadherin 5 associated	ENSMUSG00000033960	14.5613	14.2323	15.7509	21.1555	17.5149	19.8074	0.342736	6.44e-06	1.26816
Jdp2	Jun dimerization protein 2	ENSMUSG00000034271	7.23659	8.07558	8.30792	4.82692	6.08105	5.9648	-0.537138	0.00166951	0.689137
Jmy	junction-mediating and regulatory protein	ENSMUSG00000021690	19.3362	18.7325	20.2461	16.4788	13.4798	15.6813	-0.422946	2.34e-09	0.7459
Josd1	Josephin domain containing 1	ENSMUSG00000022426	25.7708	24.9762	25.7888	23.1262	19.5698	22.21	-0.302198	7.8e-05	0.811016
Josd2	Josephin domain containing 2	ENSMUSG00000038695	16.9371	17.7977	17.16	12.3561	13.5842	12.0376	-0.497705	0.000898385	0.708233
Jpt2	Jupiter microtubule associated homolog 2	ENSMUSG00000024165	14.4945	15.349	14.1854	19.6523	17.7525	17.4945	0.290324	0.00109586	1.22291
Junb	jun B proto-oncogene	ENSMUSG00000052837	15.8854	16.0627	13.2095	6.63781	6.23065	5.56884	-1.34451	9.89e-23	0.393789
Jup	junction plakoglobin	ENSMUSG00000001552	77.2032	78.4894	80.3189	49.9491	51.6634	53.4187	-0.669434	1.14e-33	0.628753
Kank1	KN motif and ankyrin repeat domains 1	ENSMUSG00000032702	23.5466	24.9876	24.3228	19.0317	19.0375	21.4643	-0.300031	2.19e-05	0.812235
Kank2	KN motif and ankyrin repeat domains 2	ENSMUSG00000032194	61.9738	64.0969	63.004	40.7178	40.1185	41.2606	-0.692836	3.44e-46	0.618636
Kank3	KN motif and ankyrin repeat domains 3	ENSMUSG00000042099	4.45982	5.19247	3.6151	16.3873	18.5068	16.5987	1.98747	1.2e-50	3.96542
Kat2b	K(lysine) acetyltransferase 2B	ENSMUSG00000000708	13.4241	13.7616	13.3476	12.0845	9.78151	10.7809	-0.386555	1.03e-05	0.764954
Kazald1	Kazal-type serine peptidase inhibitor domain 1	ENSMUSG00000025213	239.219	254.341	234.204	334.768	378.729	345.125	0.474161	2.21e-16	1.38911
Kbtbd7	kelch repeat and BTB (POZ) domain containing 7	ENSMUSG00000043881	7.01093	6.62551	7.39161	11.4104	9.81252	10.7183	0.535785	5.45e-08	1.44973
Kcnip3	Kv channel interacting protein 3, calsenilin	ENSMUSG00000079056	17.2095	17.8043	19.0208	16.9104	16.0047	14.7825	-0.280745	0.00305137	0.823166
Kcnk2	potassium channel, subfamily K, member 2	ENSMUSG00000037624	32.9715	31.0593	30.4712	4.32555	3.24838	3.60463	-3.25819	4.69e-195	0.104517
Kcnk5	potassium channel, subfamily K, member 5	ENSMUSG00000023243	5.0473	5.06517	4.50017	11.2333	9.18491	10.8913	1.03384	1.13e-17	2.04747
Kcnma1	potassium large conductance calcium-activated channel, subfamily M, alpha member 1	ENSMUSG00000063142	5.1582	3.44502	5.66324	7.60992	8.25738	9.69185	0.628495	1.25e-09	1.54595
Kcnq1	potassium voltage-gated channel, subfamily Q, member 1	ENSMUSG00000009545	0.305875	0.32501	0.152803	7.65429	8.03193	7.0796	4.55927	4.75e-68	23.5764
Kcnq5	potassium voltage-gated channel, subfamily Q, member 5	ENSMUSG00000028033	12.8306	12.4062	12.8398	2.16446	1.79906	2.09662	-2.74482	5.7e-159	0.149186
Kcnt1	potassium channel, subfamily T, member 1	ENSMUSG00000058740	5.10837	5.58732	5.06144	8.90169	9.19328	9.94694	0.754176	2.15e-11	1.68667
Kctd12	potassium channel tetramerisation domain containing 12	ENSMUSG00000098557	8.45929	8.31619	8.23959	3.89301	3.5387	3.58694	-1.26377	1.09e-38	0.416454
Kctd13	potassium channel tetramerisation domain containing 13	ENSMUSG00000030685	10.8305	12.4737	12.8132	10.1141	8.99648	9.11718	-0.403865	0.00268699	0.75583
Kctd14	potassium channel tetramerisation domain containing 14	ENSMUSG00000051727	34.8401	38.2713	39.0887	232.3	227.39	250.972	2.64266	0	6.2448
Kctd17	potassium channel tetramerisation domain containing 17	ENSMUSG00000033287	23.6616	26.0444	23.9186	22.8162	18.4219	18.1649	-0.272406	0.0128542	0.827938
Kctd18	potassium channel tetramerisation domain containing 18	ENSMUSG00000054770	6.3595	7.66085	7.15064	6.31558	4.84127	5.52785	-0.386382	0.00793514	0.765046
Kctd2	potassium channel tetramerisation domain containing 2	ENSMUSG00000016940	19.4456	21.976	19.747	31.1383	35.1926	29.4064	0.579374	8.58e-09	1.4942
Kctd3	potassium channel tetramerisation domain containing 3	ENSMUSG00000026608	19.2695	18.8573	20.4038	14.683	15.4858	15.6011	-0.421293	8.03e-08	0.746755
Kctd6	potassium channel tetramerisation domain containing 6	ENSMUSG00000021752	9.58173	9.6327	9.77421	10.1277	6.66224	7.92166	-0.349746	0.0309618	0.784722
Kctd9	potassium channel tetramerisation domain containing 9	ENSMUSG00000034327	11.2177	11.8568	11.5799	8.01173	8.02036	7.29241	-0.606404	1.04e-08	0.656832
Kdf1	keratinocyte differentiation factor 1	ENSMUSG00000037600	3.32022	3.54933	2.85225	5.69791	5.90634	5.11541	0.598249	0.00376917	1.51388
Kdm1b	lysine (K)-specific demethylase 1B	ENSMUSG00000038080	11.1965	10.987	12.9296	21.28	19.973	21.0875	0.827696	1.61e-24	1.77485
Kdm6a	lysine (K)-specific demethylase 6A	ENSMUSG00000037369	16.2838	15.7257	17.2902	28.9554	24.2795	26.6591	0.636682	1.58e-18	1.55475
Kdm7a	lysine (K)-specific demethylase 7A	ENSMUSG00000042599	9.155	8.91991	9.42069	7.06736	5.74756	6.55264	-0.556359	7.97e-11	0.680016
Kdsr	3-ketodihydrosphingosine reductase	ENSMUSG00000009905	5.31012	6.09255	5.13146	4.76241	3.92743	4.05035	-0.419805	0.000439177	0.747525
Khdc1b	KH domain containing 1B	ENSMUSG00000085079	3.10145	2.97711	3.08757	15.1726	13.8873	12.9517	2.11846	6.39e-47	4.34232
Khdc1c	KH domain containing 1C	ENSMUSG00000041722	1.51226	1.0585	1.99765	8.27195	7.46204	6.233	2.16489	6.33e-14	4.48432
Khdc3	KH domain containing 3, subcortical maternal complex member	ENSMUSG00000092622	5.27131	5.8224	5.4481	29.997	27.6109	28.2309	2.20236	7.55e-17	4.60231
Khdrbs3	KH domain containing, RNA binding, signal transduction associated 3	ENSMUSG00000022332	27.267	31.5638	29.2546	19.3942	19.3232	20.8386	-0.67917	3.64e-14	0.624524
Kidins220	kinase D-interacting substrate 220	ENSMUSG00000036333	36.8408	32.4998	30.1213	22.2119	19.291	21.486	-0.589333	4.84e-15	0.66465
Kif1b	kinesin family member 1B	ENSMUSG00000063077	17.4452	17.9911	21.9697	15.8356	15.6061	15.3779	-0.357682	1.69e-07	0.780417
Kif22	kinesin family member 22	ENSMUSG00000030677	3.39105	2.80079	3.15468	5.15099	5.88108	6.47854	0.856091	7.94e-06	1.81013
Kif3c	kinesin family member 3C	ENSMUSG00000020668	8.58971	7.63672	7.80407	6.62836	7.18982	5.3165	-0.483654	6.44e-06	0.715164
Kifap3	kinesin-associated protein 3	ENSMUSG00000026585	14.6928	14.6833	15.6878	12.6981	11.3085	11.7239	-0.408262	1.2e-06	0.753531
Kifc3	kinesin family member C3	ENSMUSG00000031788	6.15656	5.33904	5.92069	9.23554	11.1032	10.9635	0.524438	0.000693868	1.43837
Kirrel	kirre like nephrin family adhesion molecule 1	ENSMUSG00000041734	7.15166	7.15665	7.18891	4.06007	3.5476	4.13852	-0.91996	2.08e-21	0.528524
Kit	KIT proto-oncogene receptor tyrosine kinase	ENSMUSG00000005672	2.48028	2.16808	2.7011	9.15148	8.35783	8.44925	1.76296	7.89e-52	3.39394
Kitl	kit ligand	ENSMUSG00000019966	86.6037	86.4036	86.3604	306.807	254.572	272.137	1.61966	1.72e-181	3.07303
Klc1	kinesin light chain 1	ENSMUSG00000021288	17.4014	19.0526	17.7356	13.7269	14.3538	14.1818	-0.366302	0.000115976	0.775768
Klc2	kinesin light chain 2	ENSMUSG00000024862	18.0347	18.9941	19.4841	23.6585	25.2889	26.1159	0.362684	5.43e-06	1.28582
Klc4	kinesin light chain 4	ENSMUSG00000003546	12.3289	11.8067	12.2751	16.2158	17.8594	20.1921	0.517801	1.46e-06	1.43177
Klf13	Kruppel-like factor 13	ENSMUSG00000052040	5.59886	6.23371	5.83946	4.85995	3.93863	4.74181	-0.450417	1.9e-05	0.731831
Klf15	Kruppel-like factor 15	ENSMUSG00000030087	16.3585	18.9755	15.4928	3.86719	3.82972	5.57477	-1.96299	3.82e-42	0.256496
Klf2	Kruppel-like factor 2 (lung)	ENSMUSG00000055148	4.27293	4.82179	5.49709	14.2391	11.7493	12.8172	1.37545	6.41e-20	2.59449
Klf3	Kruppel-like factor 3 (basic)	ENSMUSG00000029178	13.8253	12.4178	12.0471	12.0433	10.4667	10.854	-0.26486	0.00278134	0.83228
Klf6	Kruppel-like factor 6	ENSMUSG00000000078	63.893	65.4532	63.6392	27.2195	23.5093	25.3859	-1.41102	9.17e-131	0.376046
Klhdc3	kelch domain containing 3	ENSMUSG00000063576	41.981	43.062	40.3987	55.0671	54.5948	54.9276	0.33633	4.58e-07	1.26254
Klhl11	kelch-like 11	ENSMUSG00000048732	5.29294	4.67518	6.01558	9.33979	6.86805	8.39507	0.568641	0.000206194	1.48313
Klhl12	kelch-like 12	ENSMUSG00000026455	9.51288	9.43426	9.27268	11.779	12.9327	12.4221	0.342158	0.000452773	1.26765
Klhl13	kelch-like 13	ENSMUSG00000036782	19.6504	19.9721	20.5052	28.7091	27.6446	27.1316	0.384609	8.36e-08	1.30551
Klhl20	kelch-like 20	ENSMUSG00000026705	6.30716	5.44605	6.24854	5.17143	4.29805	3.44086	-0.536078	0.000346003	0.689643
Klhl21	kelch-like 21	ENSMUSG00000073700	6.34422	7.7182	7.51083	6.08418	4.78443	5.24421	-0.467383	0.00018855	0.723275
Klhl23	kelch-like 23	ENSMUSG00000042155	7.58638	8.89634	8.97358	24.0494	24.0617	21.1129	1.34814	3.1e-55	2.54584
Klhl24	kelch-like 24	ENSMUSG00000062901	30.0355	29.7767	29.2274	22.7965	20.3576	21.0962	-0.527385	6.87e-21	0.693811
Klhl25	kelch-like 25	ENSMUSG00000055652	10.3052	9.3191	10.3786	14.5792	13.217	13.1525	0.40152	4.13e-05	1.3209
Klhl26	kelch-like 26	ENSMUSG00000055707	10.561	9.49081	10.4325	13.2646	14.1901	13.2024	0.372683	0.000248882	1.29476
Klhl5	kelch-like 5	ENSMUSG00000054920	21.6169	22.6558	20.2392	37.9913	36.9075	37.7933	0.753305	3.56e-29	1.68565
Klhl8	kelch-like 8	ENSMUSG00000029312	7.2938	6.2852	6.6181	9.22843	9.63585	8.82911	0.368642	0.00254473	1.29114
Kpna2	karyopherin (importin) alpha 2	ENSMUSG00000018362	10.5075	12.6393	12.5183	16.9331	17.5626	15.5436	0.465734	9.28e-05	1.38102
Kpna6	karyopherin (importin) alpha 6	ENSMUSG00000003731	13.3758	12.7009	13.5967	17.4115	14.9913	17.1124	0.265395	0.000631886	1.20197
Kremen1	kringle containing transmembrane protein 1	ENSMUSG00000020393	9.76269	10.5366	10.6529	9.13026	9.15021	8.30772	-0.289494	0.00140623	0.818189
Krt18	keratin 18	ENSMUSG00000023043	14.5741	12.7269	14.9215	18.6113	23.0402	20.7983	0.47883	0.000244231	1.39361
Krt20	keratin 20	ENSMUSG00000035775	15.8032	16.3616	13.9133	8.50312	9.67503	7.61306	-1.07087	1.11e-17	0.476031
Kxd1	KxDL motif containing 1	ENSMUSG00000055553	56.2563	60.975	56.0294	39.4147	57.5798	43.0682	-0.334986	0.000566626	0.792792
L2hgdh	L-2-hydroxyglutarate dehydrogenase	ENSMUSG00000020988	5.51287	5.9286	6.34505	4.86858	4.8712	3.86598	-0.429532	0.00350456	0.742503
L3hypdh	L-3-hydroxyproline dehydratase (trans-)	ENSMUSG00000019718	14.1251	16.6901	14.8688	12.7474	8.47246	9.70435	-0.59109	3.81e-05	0.663841
L3mbtl3	L3MBTL3 histone methyl-lysine binding protein	ENSMUSG00000039089	12.5101	12.3146	13.5462	15.8606	14.4703	16.702	0.308343	0.00022632	1.23828
Lama1	laminin, alpha 1	ENSMUSG00000032796	31.3929	30.0502	32.8519	39.8758	35.7231	43.6542	0.266937	8.04e-05	1.20325
Lama2	laminin, alpha 2	ENSMUSG00000019899	3.31512	3.63299	4.31072	6.02065	5.5184	5.78224	0.535758	3.42e-07	1.4497
Lama4	laminin, alpha 4	ENSMUSG00000019846	8.36692	8.64362	8.75273	7.12477	6.51362	6.77387	-0.428744	7.51e-07	0.742908
Lamp2	lysosomal-associated membrane protein 2	ENSMUSG00000016534	140.997	141.053	124.408	105.838	96.4314	101.858	-0.444426	1.75e-16	0.734877
Lamtor3	late endosomal/lysosomal adaptor, MAPK and MTOR activator 3	ENSMUSG00000091512	21.824	23.7488	23.3488	20.1959	19.6749	19.6759	-0.291894	0.00736309	0.816829
Lamtor5	late endosomal/lysosomal adaptor, MAPK and MTOR activator 5	ENSMUSG00000087260	47.2434	57.1464	45.1594	48.8338	43.0532	35.0169	-0.283793	0.0169557	0.821429
Lancl1	LanC (bacterial lantibiotic synthetase component C)-like 1	ENSMUSG00000026000	11.9256	11.4462	11.1164	17.9309	13.912	16.1462	0.273014	0.000861522	1.20833
Lancl3	LanC lantibiotic synthetase component C-like 3 (bacterial)	ENSMUSG00000047344	9.81108	7.36434	10.4627	4.94894	4.44941	5.19822	-1.00472	1.26e-11	0.498368
Laptm4b	lysosomal-associated protein transmembrane 4B	ENSMUSG00000022257	44.2647	46.099	47.3922	60.7768	57.218	58.5108	0.288706	1.65e-05	1.22154
Large1	LARGE xylosyl- and glucuronyltransferase 1	ENSMUSG00000004383	12.4605	11.9972	10.4652	9.07673	9.13665	9.51175	-0.310824	0.000335194	0.806181
Large2	LARGE xylosyl- and glucuronyltransferase 2	ENSMUSG00000040434	2.9358	5.00611	2.76387	8.98322	8.80308	9.62334	1.4026	8.35e-16	2.64378
Layn	layilin	ENSMUSG00000060594	7.19896	8.37865	6.36785	27.4287	24.7088	22.6759	1.66833	1.83e-40	3.17847
Lbh	limb-bud and heart	ENSMUSG00000024063	17.4196	15.5116	17.5634	31.6697	30.8464	33.4979	0.873776	2.07e-28	1.83245
Lclat1	lysocardiolipin acyltransferase 1	ENSMUSG00000054469	10.1531	8.84549	10.0018	15.1282	11.025	11.6816	0.343881	0.0040689	1.26917
Lcmt1	leucine carboxyl methyltransferase 1	ENSMUSG00000030763	13.4173	12.9133	12.4844	17.7893	16.9683	21.1324	0.450375	0.000445687	1.36639
Lcorl	ligand dependent nuclear receptor corepressor-like	ENSMUSG00000015882	5.64112	5.99618	5.20768	6.00233	4.54599	4.07571	-0.269789	0.0407107	0.829441
Ldb1	LIM domain binding 1	ENSMUSG00000025223	91.2665	88.4236	90.5247	70.8552	76.6177	77.7586	-0.32013	3.83e-08	0.800998
Ldhb	lactate dehydrogenase B	ENSMUSG00000030246	331.84	358.492	325.941	468.621	483.88	469.97	0.417118	3.01e-18	1.33526
Ldlrad3	low density lipoprotein receptor class A domain containing 3	ENSMUSG00000048058	7.19522	6.68558	6.84293	3.02601	1.86431	3.27069	-1.38677	2.59e-16	0.382421
Lemd3	LEM domain containing 3	ENSMUSG00000048661	5.60156	6.74104	5.71789	5.57087	4.95548	5.3432	-0.267674	0.0176163	0.830658
Leo1	Leo1, Paf1/RNA polymerase II complex component	ENSMUSG00000042487	14.2271	16.2636	14.7776	18.2039	20.6634	21.0705	0.364869	0.000452549	1.28776
Leprot	leptin receptor overlapping transcript	ENSMUSG00000035212	35.8662	38.6922	38.6602	35.0349	30.4192	32.9711	-0.263953	0.00089958	0.832803
Leprotl1	leptin receptor overlapping transcript-like 1	ENSMUSG00000031513	15.9647	16.4744	16.4886	11.4742	14.455	13.8726	-0.345827	0.000744374	0.786857
Lgals1	lectin, galactose binding, soluble 1	ENSMUSG00000068220	90.3433	96.9662	92.3997	110.046	131.045	112.195	0.269963	0.00089574	1.20578
Lgals7	lectin, galactose binding, soluble 7	ENSMUSG00000053522	5.06944	7.62797	7.34316	15.1234	21.3737	18.5507	1.38764	2.78e-11	2.6165
Lgalsl	lectin, galactoside binding-like	ENSMUSG00000042363	22.2208	22.0317	21.9094	21.5685	18.3361	16.8057	-0.298752	0.000981135	0.812955
Lgmn	legumain	ENSMUSG00000021190	205.706	215.952	200.906	90.4829	97.7782	97.9048	-1.1836	3.19e-110	0.44025
Lgr6	leucine-rich repeat-containing G protein-coupled receptor 6	ENSMUSG00000042793	17.4147	17.711	19.3899	5.59063	5.99705	6.15038	-1.66231	6.98e-100	0.315934
Lhfpl2	lipoma HMGIC fusion partner-like 2	ENSMUSG00000045312	6.60845	6.45756	6.08262	14.2381	12.0334	12.243	0.9255	1.1e-19	1.89934
Lhx9	LIM homeobox protein 9	ENSMUSG00000019230	7.91816	8.44206	7.60407	1.67663	1.4481	1.7397	-2.24088	4.24e-61	0.211557
Limd2	LIM domain containing 2	ENSMUSG00000040699	12.5935	12.7994	13.1138	10.2532	11.4116	10.4481	-0.316847	0.00152892	0.802823
Lin52	lin-52 homolog (C. elegans)	ENSMUSG00000085793	5.37357	5.44887	5.56697	3.79469	3.83587	3.11339	-0.669807	0.000103511	0.628591
Lipa	lysosomal acid lipase A	ENSMUSG00000024781	25.7099	24.3899	26.3945	18.5575	18.2432	20.1754	-0.4927	5.61e-10	0.710694
Lipe	lipase, hormone sensitive	ENSMUSG00000003123	3.2916	4.45641	3.81309	6.51115	6.73338	7.32859	0.757303	1.31e-05	1.69033
Lipt2	lipoyl(octanoyl) transferase 2 (putative)	ENSMUSG00000030725	7.38303	9.52795	7.8239	7.32579	5.82777	5.12863	-0.498383	0.00492725	0.7079
Litaf	LPS-induced TN factor	ENSMUSG00000022500	26.0177	27.6243	28.142	42.3322	42.2656	42.2412	0.57065	2.15e-15	1.48519
Llph	LLP homolog, long-term synaptic facilitation (Aplysia)	ENSMUSG00000020224	19.2013	21.1348	17.8927	15.3093	18.0876	16.6471	-0.315967	0.0215337	0.803312
Lman2l	lectin, mannose-binding 2-like	ENSMUSG00000001143	12.0923	12.2491	12.4053	16.5425	16.4947	16.3769	0.382583	1.17e-05	1.30367
Lmf2	lipase maturation factor 2	ENSMUSG00000022614	24.3014	26.2548	24.1871	19.4705	22.7955	22.4208	-0.268271	0.00120339	0.830314
Lmna	lamin A	ENSMUSG00000028063	18.1352	17.2671	15.0381	12.0403	14.6077	16.4211	-0.478236	2.57e-05	0.717855
Lmo4	LIM domain only 4	ENSMUSG00000028266	105.895	112.02	95.5399	62.6006	61.0095	55.3314	-0.867844	9.19e-34	0.547965
Lmo7	LIM domain only 7	ENSMUSG00000033060	1.29714	1.28554	1.59816	7.04797	5.53972	5.42586	1.79441	2.99e-37	3.46874
Lnpep	leucyl/cystinyl aminopeptidase	ENSMUSG00000023845	11.6162	11.65	12.9446	11.1791	8.12281	9.50054	-0.383961	8.37e-06	0.766331
Lnx2	ligand of numb-protein X 2	ENSMUSG00000016520	6.32416	6.01129	6.61753	4.87809	4.61042	5.40782	-0.415381	0.000305154	0.749822
Lonp2	lon peptidase 2, peroxisomal	ENSMUSG00000047866	35.4748	38.5567	36.1051	28.179	31.3224	30.0271	-0.35674	3.64e-07	0.780927
Lpcat3	lysophosphatidylcholine acyltransferase 3	ENSMUSG00000004270	22.7977	21.0365	22.8298	28.5162	28.4144	26.9074	0.265627	0.00224113	1.20216
Lpin1	lipin 1	ENSMUSG00000020593	7.28504	5.87067	6.56211	3.92181	4.37061	4.44215	-0.655029	8.88e-09	0.635063
Lpin2	lipin 2	ENSMUSG00000024052	6.17824	6.03823	6.00715	10.1021	10.4784	9.03881	0.667485	1.98e-11	1.5883
Lpl	lipoprotein lipase	ENSMUSG00000015568	59.4586	59.9488	58.1312	38.7661	35.634	38.8586	-0.713244	8.95e-40	0.609947
Lratd2	LRAT domain containing 1	ENSMUSG00000072568	27.6874	27.204	27.4401	20.6749	19.0777	18.6077	-0.539416	5.54e-18	0.688049
Lrch1	leucine-rich repeats and calponin homology (CH) domain containing 1	ENSMUSG00000068015	12.9084	13.5916	13.3323	7.01418	6.32804	8.36997	-1.05214	6.99e-27	0.482253
Lrch2	leucine-rich repeats and calponin homology (CH) domain containing 2	ENSMUSG00000031290	8.74898	9.15997	8.74835	8.57477	5.87646	6.96148	-0.372738	0.00125162	0.772315
Lrfn1	leucine rich repeat and fibronectin type III domain containing 1	ENSMUSG00000030600	6.88328	7.11016	6.81826	12.258	10.7934	9.89565	0.641288	4.81e-08	1.55972
Lrfn3	leucine rich repeat and fibronectin type III domain containing 3	ENSMUSG00000036957	5.99584	7.06018	6.22999	9.2188	9.62462	10.2977	0.558731	2.34e-06	1.47297
Lrfn4	leucine rich repeat and fibronectin type III domain containing 4	ENSMUSG00000045045	18.2462	19.9831	19.0763	15.7223	14.777	15.4375	-0.361855	1.46e-05	0.778164
Lrig1	leucine-rich repeats and immunoglobulin-like domains 1	ENSMUSG00000030029	8.0496	8.67057	8.50096	12.952	11.2724	13.3924	0.526248	9.64e-09	1.44018
Lrp1	low density lipoprotein receptor-related protein 1	ENSMUSG00000040249	65.4461	57.5017	73.8894	57.0535	47.5038	59.0272	-0.320744	0.0235582	0.800657
Lrp11	low density lipoprotein receptor-related protein 11	ENSMUSG00000019796	6.37492	5.35954	6.21781	3.20518	2.69544	3.71284	-0.958021	0.000207663	0.514763
Lrp12	low density lipoprotein-related protein 12	ENSMUSG00000022305	5.45811	6.13445	6.46258	4.36677	4.70796	4.74214	-0.425504	0.000754207	0.744578
Lrpprc	leucine-rich PPR-motif containing	ENSMUSG00000024120	15.41	16.5772	15.3178	20.2567	20.4216	20.9592	0.310001	1.52e-05	1.23971
Lrrc28	leucine rich repeat containing 28	ENSMUSG00000030556	4.95215	5.12118	4.75528	8.81973	6.50781	6.96642	0.506267	0.000674334	1.42037
Lrrc4	leucine rich repeat containing 4	ENSMUSG00000049939	1.00834	0.9237	0.926921	11.9004	10.1097	6.52591	2.79273	3.48e-60	6.92939
Lrrc49	leucine rich repeat containing 49	ENSMUSG00000047766	7.14478	7.21658	6.25229	5.18394	4.04116	3.81221	-0.786146	3.73e-08	0.579891
Lrrc58	leucine rich repeat containing 58	ENSMUSG00000034158	14.6284	15.7223	14.0845	11.9001	10.2396	11.3769	-0.456527	1.09e-10	0.728739
Lrrc75a	leucine rich repeat containing 75A	ENSMUSG00000046417	16.3818	18.533	19.5482	28.9723	24.335	26.3348	0.465319	3.21e-06	1.38062
Lrrc8a	leucine rich repeat containing 8A VRAC subunit A	ENSMUSG00000007476	10.2028	11.2116	10.6569	9.33934	7.75453	8.65026	-0.439057	0.00687101	0.737617
Lrrc8c	leucine rich repeat containing 8 family, member C	ENSMUSG00000054720	7.62451	5.98803	7.49338	4.21353	3.45623	4.54241	-0.863773	2.08e-12	0.549514
Lrrc8d	leucine rich repeat containing 8D	ENSMUSG00000046079	13.2943	14.4643	12.9452	20.6116	20.9824	22.9672	0.578607	7.96e-14	1.49341
Lrrc8e	leucine rich repeat containing 8 family, member E	ENSMUSG00000046589	1.86153	1.23313	1.57977	6.0288	6.41964	5.38363	1.85066	6.46e-29	3.60665
Lrrcc1	leucine rich repeat and coiled-coil domain containing 1	ENSMUSG00000027550	8.52574	10.393	9.54279	7.28817	6.30729	7.07813	-0.465968	1.01e-06	0.723985
Lrrfip1	leucine rich repeat (in FLII) interacting protein 1	ENSMUSG00000026305	11.5806	12.0164	10.6186	31.2407	29.3652	33.3644	1.41235	1.36e-70	2.66171
Lrrk1	leucine-rich repeat kinase 1	ENSMUSG00000015133	13.7576	13.1548	14.5949	10.1201	8.72482	9.96887	-0.571823	4.07e-12	0.672766
Lsm14b	LSM family member 14B	ENSMUSG00000039108	23.9278	26.2715	25.814	32.0146	35.6427	34.9303	0.30191	0.000132048	1.23278
Lsm2	LSM2 homolog, U6 small nuclear RNA and mRNA degradation associated	ENSMUSG00000007050	14.592	14.7245	13.7087	18.5951	18.4797	17.9086	0.328132	0.0242334	1.25539
Lsm7	LSM7 homolog, U6 small nuclear RNA and mRNA degradation associated	ENSMUSG00000035215	23.7256	23.7928	23.7793	36.0118	33.2334	28.8763	0.401742	0.00934821	1.3211
Lsm8	LSM8 homolog, U6 small nuclear RNA associated	ENSMUSG00000044155	22.8256	23.4537	23.9107	17.3941	17.431	20.0841	-0.374955	0.00311976	0.77113
Lsr	lipolysis stimulated lipoprotein receptor	ENSMUSG00000001247	2.46382	2.49555	2.5084	10.5819	10.6906	10.1056	1.75564	6.28e-16	3.37677
Ltbp1	latent transforming growth factor beta binding protein 1	ENSMUSG00000001870	2.69227	2.98818	2.7215	11.9019	12.4429	11.4554	2.09701	2.49e-103	4.27821
Ltbp4	latent transforming growth factor beta binding protein 4	ENSMUSG00000040488	9.14457	9.83633	9.943	6.15019	5.8361	6.4931	-0.711717	5.04e-14	0.610593
Ltn1	listerin E3 ubiquitin protein ligase 1	ENSMUSG00000052299	8.78204	9.94469	10.0732	8.51638	7.46052	8.74801	-0.28277	0.000910065	0.822011
Luc7l3	LUC7-like 3 (S. cerevisiae)	ENSMUSG00000020863	32.8574	35.1343	34.5392	25.9732	30.7909	28.4653	-0.327433	1.13e-05	0.796954
Lum	lumican	ENSMUSG00000036446	13.2145	12.3656	14.0833	5.29975	3.72375	4.83647	-1.6007	1.2e-30	0.329718
Ly6e	lymphocyte antigen 6 complex, locus E	ENSMUSG00000022587	19.9129	21.8897	23.2932	53.863	54.9309	52.6123	1.1922	8.32e-37	2.28501
Lyar	Ly1 antibody reactive clone	ENSMUSG00000067367	16.3653	17.4857	14.97	11.6943	14.0962	15.7791	-0.285924	0.027541	0.820216
Lyplal1	lysophospholipase-like 1	ENSMUSG00000039246	4.89065	6.10803	5.16585	8.4203	7.99947	7.82339	0.495343	0.00323174	1.40966
Lysmd2	LysM, putative peptidoglycan-binding, domain containing 2	ENSMUSG00000032184	18.0302	23.144	23.3382	29.8911	29.2772	26.8691	0.361642	0.00191265	1.28489
Lysmd3	LysM, putative peptidoglycan-binding, domain containing 3	ENSMUSG00000035840	36.535	34.1748	34.242	17.6295	15.8	14.6739	-1.16797	7.69e-53	0.445049
Lzts2	leucine zipper, putative tumor suppressor 2	ENSMUSG00000035342	47.7851	56.4938	50.3993	39.4816	44.0403	45.5166	-0.334314	1.22e-05	0.793161
Macf1	microtubule-actin crosslinking factor 1	ENSMUSG00000028649	17.5354	14.9037	19.5704	14.7714	11.1469	14.5467	-0.434978	0.00264656	0.739705
Mad2l2	MAD2 mitotic arrest deficient-like 2	ENSMUSG00000029003	9.85804	8.9714	11.1319	5.21833	7.89385	7.75223	-0.443887	0.0129198	0.735151
Mael	maelstrom spermatogenic transposon silencer	ENSMUSG00000040629	1.60177	2.31814	1.74269	9.04249	7.43424	6.73495	1.94317	2.18e-18	3.8455
Maf	avian musculoaponeurotic fibrosarcoma oncogene homolog	ENSMUSG00000055435	11.1403	11.7299	11.8386	6.54423	6.59037	7.98734	-0.875366	2.93e-20	0.545115
Mafk	v-maf musculoaponeurotic fibrosarcoma oncogene family, protein K (avian)	ENSMUSG00000018143	22.2678	24.1462	22.1109	16.1633	19.979	21.3958	-0.310918	0.0023324	0.806128
Maged2	MAGE family member D2	ENSMUSG00000025268	173.693	187.058	169.698	256.905	258.061	256.866	0.444751	1.25e-20	1.36108
Mak16	MAK16 homolog	ENSMUSG00000031578	18.5483	22.091	21.1746	17.175	19.2241	16.9642	-0.335767	0.0332023	0.792363
Malat1	metastasis associated lung adenocarcinoma transcript 1 (non-coding RNA)	ENSMUSG00000092341	7.74536	6.07022	6.87503	4.5069	4.38941	5.46656	-0.593268	4.32e-07	0.66284
Malt1	MALT1 paracaspase	ENSMUSG00000032688	4.05576	3.37337	3.68909	5.69893	6.51407	7.11111	0.744342	5.35e-09	1.67521
Maml2	mastermind like transcriptional coactivator 2	ENSMUSG00000031925	6.82414	7.15498	6.74455	6.24259	5.59316	6.10457	-0.373113	0.000168127	0.772115
Maml3	mastermind like transcriptional coactivator 3	ENSMUSG00000061143	3.24146	3.63719	3.52922	5.99593	5.30227	5.57774	0.631142	7.03e-11	1.54879
Man1a	mannosidase 1, alpha	ENSMUSG00000003746	22.3352	21.4272	24.1426	9.6639	8.78256	9.69401	-1.31236	2.46e-62	0.402662
Man2a1	mannosidase 2, alpha 1	ENSMUSG00000024085	15.7027	16.5218	17.6616	10.4304	10.4795	11.5519	-0.690535	3.2e-20	0.619624
Man2b1	mannosidase 2, alpha B1	ENSMUSG00000005142	16.4778	15.1161	16.2342	9.3085	8.88404	10.1963	-0.814271	4.39e-19	0.568696
Manf	mesencephalic astrocyte-derived neurotrophic factor	ENSMUSG00000032575	51.483	52.0519	43.4631	44.5026	48.0836	57.5272	-0.28176	0.00176532	0.822587
Mansc1	MANSC domain containing 1	ENSMUSG00000032718	5.14756	4.37479	4.9307	7.59876	6.41233	6.4158	0.426053	0.00669134	1.34355
Map1b	microtubule-associated protein 1B	ENSMUSG00000052727	27.895	27.3484	30.4879	43.9492	36.2186	46.7675	0.507829	1.26e-11	1.42191
Map1lc3b	microtubule-associated protein 1 light chain 3 beta	ENSMUSG00000031812	77.2903	85.1112	80.6405	67.9416	69.6354	65.771	-0.329841	1.93e-09	0.795624
Map2	microtubule-associated protein 2	ENSMUSG00000015222	59.8515	59.4376	73.6684	21.0253	20.9768	20.6362	-1.67674	9.09e-134	0.312789
Map3k1	mitogen-activated protein kinase kinase kinase 1	ENSMUSG00000021754	9.29907	10.2073	9.77683	32.0843	28.9178	33.3911	1.62419	2.72e-127	3.08268
Map3k3	mitogen-activated protein kinase kinase kinase 3	ENSMUSG00000020700	19.326	18.033	19.2714	15.1267	14.0686	13.7225	-0.464146	6.29e-08	0.7249
Map4k3	mitogen-activated protein kinase kinase kinase kinase 3	ENSMUSG00000024242	15.4724	15.8397	15.443	10.8767	10.661	10.6962	-0.579057	4.03e-13	0.669401
Map4k4	mitogen-activated protein kinase kinase kinase kinase 4	ENSMUSG00000026074	212.294	211.718	212.504	162.182	157.768	166.456	-0.462934	9.95e-29	0.725509
Map4k5	mitogen-activated protein kinase kinase kinase kinase 5	ENSMUSG00000034761	22.1609	23.8128	22.9156	18.5931	16.7455	17.4706	-0.445258	1.6e-10	0.734453
Map7	microtubule-associated protein 7	ENSMUSG00000019996	5.71741	5.87883	6.27805	9.94429	10.1807	11.5831	0.700627	1.44e-09	1.62521
Map7d1	MAP7 domain containing 1	ENSMUSG00000028849	20.5447	19.9011	20.0599	15.6568	17.3131	20.1876	-0.271596	0.00581394	0.828403
Mapk8ip1	mitogen-activated protein kinase 8 interacting protein 1	ENSMUSG00000027223	15.3706	16.3468	16.092	30.5905	31.6444	31.4982	0.914176	2.5e-35	1.88449
Mapk9	mitogen-activated protein kinase 9	ENSMUSG00000020366	35.2059	30.6066	25.5903	19.8048	17.9657	24.9739	-0.445185	8.42e-12	0.73449
Mapre3	microtubule-associated protein, RP/EB family, member 3	ENSMUSG00000029166	8.74131	8.43517	8.19495	10.7986	11.3771	11.3041	0.267342	0.0411277	1.20359
Marchf2	membrane associated ring-CH-type finger 2	ENSMUSG00000079557	34.5514	35.5563	36.5377	24.2237	28.3828	24.6524	-0.540097	1.4e-08	0.687725
Marchf5	membrane associated ring-CH-type finger 5	ENSMUSG00000023307	45.2435	47.4798	40.911	33.4362	33.5849	33.4124	-0.456023	1.25e-07	0.728993
Marchf9	membrane associated ring-CH-type finger 9	ENSMUSG00000040502	7.77578	8.32823	7.93234	9.41597	11.1997	10.0721	0.281712	0.0136202	1.21564
Marcks	myristoylated alanine rich protein kinase C substrate	ENSMUSG00000069662	84.3026	84.6706	82.4301	52.2686	49.2564	46.9055	-0.827251	1.06e-53	0.563602
Marcksl1	MARCKS-like 1	ENSMUSG00000047945	273.124	308.76	296.543	229.337	245.982	248.919	-0.344643	2.92e-10	0.787503
Mark1	MAP/microtubule affinity regulating kinase 1	ENSMUSG00000026620	46.8126	48.5464	47.6487	24.8479	22.0522	25.6785	-1.05278	6.48e-63	0.482038
Mark4	MAP/microtubule affinity regulating kinase 4	ENSMUSG00000030397	18.0291	18.889	19.1136	23.9761	22.8023	24.8828	0.292339	3.13e-05	1.22462
Maskbp3	multiple ankyrin repeats single KH domain binding protein 3	ENSMUSG00000117942	6.06294	7.31726	4.29698	4.69702	4.05181	6.32146	-1.29053	0.0159929	0.408802
Masp1	mannan-binding lectin serine peptidase 1	ENSMUSG00000022887	25.7556	24.7712	25.1877	8.35804	8.48909	8.51129	-1.71344	1.55e-103	0.304931
Mast4	microtubule associated serine/threonine kinase family member 4	ENSMUSG00000034751	26.1884	25.9296	29.127	14.8578	11.7071	13.7133	-0.727705	2.8e-19	0.603864
Mavs	mitochondrial antiviral signaling protein	ENSMUSG00000037523	9.56854	9.30397	10.2363	13.6542	12.0145	12.1915	0.328283	0.00167424	1.25552
Max	Max protein	ENSMUSG00000059436	66.479	72.4738	69.1812	54.2991	48.4804	49.3205	-0.49403	1.03e-13	0.710039
Mb21d2	Mab-21 domain containing 2	ENSMUSG00000051065	6.0518	7.19481	8.70763	6.03348	6.21809	5.74908	-0.368891	0.0145248	0.774378
Mblac2	metallo-beta-lactamase domain containing 2	ENSMUSG00000051098	30.396	29.2874	26.9546	12.6422	10.9821	9.20532	-1.47058	2.13e-57	0.360838
Mbnl1	muscleblind like splicing factor 1	ENSMUSG00000027763	18.5685	19.7637	20.5964	18.1659	15.3226	18.2905	-0.284638	8.75e-05	0.820948
Mbnl2	muscleblind like splicing factor 2	ENSMUSG00000022139	73.2621	69.6304	69.1891	44.2052	42.0811	47.0648	-0.673202	1.74e-32	0.627113
Mboat7	membrane bound O-acyltransferase domain containing 7	ENSMUSG00000035596	25.3464	28.1742	25.5113	34.4874	36.2739	34.4445	0.363245	1.15e-07	1.28632
Mcat	malonyl CoA:ACP acyltransferase (mitochondrial)	ENSMUSG00000048755	8.90891	10.6377	9.33573	12.8022	12.7894	11.464	0.280023	0.0274632	1.21421
Mcm2	minichromosome maintenance complex component 2	ENSMUSG00000002870	6.15067	6.53475	5.71517	9.8257	8.87146	8.48602	0.46485	4.77e-05	1.38017
Mcm5	minichromosome maintenance complex component 5	ENSMUSG00000005410	5.13492	4.77532	5.06823	7.64683	7.07762	7.35106	0.422082	0.00102604	1.33986
Mcrip2	MAPK regulated corepressor interacting protein 2	ENSMUSG00000025732	9.3664	11.4412	11.6612	16.5595	15.0152	17.198	0.523651	0.00143875	1.43759
Mcts2	malignant T cell amplified sequence 2	ENSMUSG00000042814	7.69926	7.66384	6.38032	6.78221	12.7142	11.5107	0.451232	0.0485858	1.36721
Mcu	mitochondrial calcium uniporter	ENSMUSG00000009647	4.25713	4.53827	3.52667	5.60152	5.49378	6.80393	0.432111	0.00496737	1.34921
Mdfi	MyoD family inhibitor	ENSMUSG00000032717	42.3789	48.5889	44.5596	62.6741	66.5508	58.2534	0.35045	1.02e-05	1.27496
Me2	malic enzyme 2, NAD(+)-dependent, mitochondrial	ENSMUSG00000024556	311.897	323.869	317.576	179.836	170.89	167.259	-0.941206	7.46e-103	0.520797
Me3	malic enzyme 3, NADP(+)-dependent, mitochondrial	ENSMUSG00000030621	28.5091	30.9078	30.259	11.8274	11.6121	10.0519	-1.40043	1.57e-72	0.378816
Meaf6	MYST/Esa1-associated factor 6	ENSMUSG00000028863	13.9222	14.1948	15.8109	16.167	17.3308	24.2923	0.317349	0.0136634	1.24604
Meak7	MTOR associated protein , eak-7 homolog	ENSMUSG00000034105	7.8675	7.73743	9.31453	12.4293	11.9053	11.636	0.480515	1.53e-05	1.39524
Med1	mediator complex subunit 1	ENSMUSG00000018160	7.02652	6.15612	5.95845	5.22171	4.17916	5.8137	-0.506299	1.8e-06	0.704026
Med10	mediator complex subunit 10	ENSMUSG00000021598	71.7919	82.8328	66.214	116.521	119.539	113.14	0.569809	9.54e-13	1.48433
Med13	mediator complex subunit 13	ENSMUSG00000034297	13.4436	13.6091	13.4339	12.8495	9.72869	11.8355	-0.271778	0.000803739	0.828298
Med14	mediator complex subunit 14	ENSMUSG00000064127	4.67225	4.99757	5.99407	6.86052	6.64524	6.89964	0.346312	0.000628974	1.27131
Med15	mediator complex subunit 15	ENSMUSG00000012114	8.13774	8.73978	9.27699	7.05256	7.24226	8.43335	-0.281486	0.0151422	0.822743
Med19	mediator complex subunit 19	ENSMUSG00000027080	11.6425	11.2456	13.299	18.6502	17.792	17.6246	0.526212	1.41e-06	1.44014
Med24	mediator complex subunit 24	ENSMUSG00000017210	9.78584	9.43638	9.96656	12.6998	12.0017	13.361	0.290891	0.00250712	1.2234
Med30	mediator complex subunit 30	ENSMUSG00000038622	17.3736	24.7675	20.1946	20.1332	14.988	16.1298	-0.376576	0.014947	0.770263
Med7	mediator complex subunit 7	ENSMUSG00000020397	19.3001	29.5785	19.7718	17.8792	18.1303	21.8699	-0.421985	7.67e-06	0.746397
Mef2a	myocyte enhancer factor 2A	ENSMUSG00000030557	35.1871	33.5099	36.7795	52.98	45.4735	47.6072	0.416803	4.8e-11	1.33497
Mef2c	myocyte enhancer factor 2C	ENSMUSG00000005583	9.50804	7.05436	8.45274	3.96194	2.89098	2.71142	-1.52237	1.31e-30	0.348113
Mef2d	myocyte enhancer factor 2D	ENSMUSG00000001419	21.454	21.6308	22.3551	18.9936	18.6381	20.2639	-0.263561	0.000185674	0.833029
Megf8	multiple EGF-like-domains 8	ENSMUSG00000045039	13.6317	13.7107	13.7073	17.289	16.8735	17.9438	0.279702	1.23e-06	1.21394
Mest	mesoderm specific transcript	ENSMUSG00000051855	7.22901	6.22527	7.26379	11.4232	8.4795	9.873	0.386794	0.00593569	1.30748
Metrnl	meteorin, glial cell differentiation regulator-like	ENSMUSG00000039208	62.5824	70.6527	69.2509	29.5693	33.1778	37.7717	-1.10386	7.91e-38	0.46527
Mettl2	methyltransferase like 2	ENSMUSG00000020691	15.3427	14.6447	15.4058	12.3291	12.7617	12.0152	-0.295807	0.00500995	0.814617
Mettl24	methyltransferase like 24	ENSMUSG00000045555	9.87338	9.7059	10.5738	26.4855	27.189	30.3783	1.38797	2.78e-38	2.6171
Mettl26	methyltransferase like 26	ENSMUSG00000025731	14.0775	15.2006	16.6464	22.2231	22.624	22.0644	0.493348	7.42e-05	1.40771
Mettl27	methyltransferase like 27	ENSMUSG00000040557	10.3123	9.18457	12.1626	16.5106	15.355	12.58	0.629655	3.97e-08	1.5472
Mettl7a1	methyltransferase like 7A1	ENSMUSG00000054619	6.79148	9.63425	7.77613	5.58155	4.96803	4.57692	-0.667605	5.55e-05	0.629551
Mettl8	methyltransferase like 8	ENSMUSG00000041975	11.142	10.4414	11.4141	8.65737	9.36568	7.32057	-0.454731	0.000431357	0.729646
Mex3a	mex3 RNA binding family member A	ENSMUSG00000074480	25.6132	25.956	25.1552	15.6	13.7064	15.6297	-0.834656	6.61e-37	0.560717
Mex3b	mex3 RNA binding family member B	ENSMUSG00000057706	17.0589	19.5471	17.105	10.2589	8.08633	7.84414	-1.10436	2.69e-24	0.465108
Mex3c	mex3 RNA binding family member C	ENSMUSG00000037253	34.3736	34.1208	32.5927	68.2679	55.9822	59.6607	0.794631	8.72e-31	1.73463
Mex3d	mex3 RNA binding family member D	ENSMUSG00000048696	28.8929	27.3898	28.2616	14.4131	14.5809	14.0628	-0.968022	1.55e-36	0.511206
Mfap2	microfibrillar-associated protein 2	ENSMUSG00000060572	50.4878	47.3605	45.5922	37.2126	37.9046	37.647	-0.399526	1.11e-05	0.758108
Mfge8	milk fat globule EGF and factor V/VIII domain containing	ENSMUSG00000030605	94.5292	95.9712	90.706	140.939	136.143	135.846	0.477214	2.19e-20	1.39205
Mfn2	mitofusin 2	ENSMUSG00000029020	11.7283	10.1494	11.8902	14.6257	14.6506	16.2104	0.378794	3.06e-05	1.30025
Mfsd4b4	major facilitator superfamily domain containing 4B4	ENSMUSG00000096687	4.92766	6.63488	5.51633	9.99691	8.00445	9.39685	0.564171	3.65e-05	1.47854
Mfsd6	major facilitator superfamily domain containing 6	ENSMUSG00000041439	7.25775	7.34961	6.69174	4.7846	4.70599	5.3275	-0.591101	5.1e-08	0.663836
Mgat5	mannoside acetylglucosaminyltransferase 5	ENSMUSG00000036155	5.00214	5.01346	5.4955	9.39193	7.88842	9.09692	0.707332	5.8e-15	1.63278
Mgme1	mitochondrial genome maintenance exonuclease 1	ENSMUSG00000027424	8.56736	7.76713	7.25629	7.81694	5.85039	5.57358	-0.353459	0.0128346	0.782705
Mgp	matrix Gla protein	ENSMUSG00000030218	31.9203	30.9479	31.0161	56.0016	65.8319	56.8091	0.848205	3.48e-13	1.80026
Mgst1	microsomal glutathione S-transferase 1	ENSMUSG00000008540	248.176	264.109	256.186	195.884	184.148	181.034	-0.531199	4.38e-23	0.691979
Mgst3	microsomal glutathione S-transferase 3	ENSMUSG00000026688	28.8444	30.9838	26.0043	35.9793	39.6072	36.1149	0.314616	0.00207432	1.24368
Mib1	mindbomb E3 ubiquitin protein ligase 1	ENSMUSG00000024294	9.33785	9.94868	9.32086	8.12544	6.92198	7.76178	-0.367466	9.9e-07	0.775143
Mical1	microtubule associated monooxygenase, calponin and LIM domain containing 1	ENSMUSG00000019823	12.7763	12.1603	13.0263	7.97424	8.43141	8.63759	-0.734158	7.64e-12	0.601169
Mical2	microtubule associated monooxygenase, calponin and LIM domain containing 2	ENSMUSG00000038244	8.81604	8.15161	9.09447	13.0865	11.0271	12.3385	0.439537	2.43e-07	1.35617
Mical3	microtubule associated monooxygenase, calponin and LIM domain containing 3	ENSMUSG00000051586	13.2939	8.80991	10.4565	13.1248	12.7926	13.9651	0.407644	8.23e-07	1.32652
Mid1ip1	Mid1 interacting protein 1 (gastrulation specific G12-like (zebrafish))	ENSMUSG00000008035	34.2437	37.4407	36.3506	63.1288	71.4297	70.6739	0.826333	9.16e-25	1.77317
Mid2	midline 2	ENSMUSG00000000266	6.85249	6.07067	7.41755	5.63992	5.04821	5.48075	-0.407719	9.18e-05	0.753814
Mier3	MIER family member 3	ENSMUSG00000032727	8.42658	9.33483	10.0506	8.98022	6.66455	7.98829	-0.277624	0.00816697	0.824948
Mif4gd	MIF4G domain containing	ENSMUSG00000020743	4.71335	6.04638	5.05882	14.3837	11.8385	14.4193	1.24696	4.53e-12	2.3734
Mindy1	MINDY lysine 48 deubiquitinase 1	ENSMUSG00000038712	33.6475	33.4994	30.7541	40.0221	42.9722	40.4682	0.277069	4.8e-05	1.21173
Mindy3	MINDY lysine 48 deubiquitinase 3	ENSMUSG00000026767	13.917	13.1302	10.7606	11.8164	10.2037	9.18214	-0.326965	0.0225223	0.797212
Mink1	misshapen-like kinase 1 (zebrafish)	ENSMUSG00000020827	5.10341	4.40265	5.41864	10.2951	10.0285	11.4746	0.998031	1.66e-17	1.99727
Mipep	mitochondrial intermediate peptidase	ENSMUSG00000021993	7.44982	8.17403	7.77524	10.6342	9.77207	9.43238	0.2826	0.00997483	1.21638
Mis12	MIS12 kinetochore complex component	ENSMUSG00000040599	7.52607	7.40175	7.50523	9.8856	10.6838	9.6085	0.351689	0.00186086	1.27605
Mis18a	MIS18 kinetochore protein A	ENSMUSG00000022978	7.941	7.50978	6.19792	4.04018	4.99511	4.06369	-0.852907	3.42e-05	0.553668
Mkx	mohawk homeobox	ENSMUSG00000061013	16.0269	14.9213	15.3482	9.07888	7.28189	7.03483	-1.06515	7.11e-24	0.477922
Mlec	malectin	ENSMUSG00000048578	37.7744	36.3474	38.7532	48.8911	47.1657	51.1994	0.312719	3.3e-08	1.24205
Mlf1	myeloid leukemia factor 1	ENSMUSG00000048416	190.947	199.146	170.959	110.308	116.041	113.362	-0.788095	1.41e-33	0.579108
Mllt1	myeloid/lymphoid or mixed-lineage leukemia; translocated to, 1	ENSMUSG00000024212	14.9295	16.1118	16.2125	13.0294	13.4744	14.2145	-0.270833	0.00125031	0.828841
Mllt3	myeloid/lymphoid or mixed-lineage leukemia; translocated to, 3	ENSMUSG00000028496	6.48385	7.37466	6.57578	11.9158	9.6589	9.72842	0.536478	6.19e-08	1.45043
Mlst8	MTOR associated protein, LST8 homolog (S. cerevisiae)	ENSMUSG00000024142	4.92254	5.00875	5.27287	7.1509	6.75556	7.33425	0.389135	0.0209978	1.30961
Mlxip	MLX interacting protein	ENSMUSG00000038342	6.37394	6.72544	7.00774	5.4215	4.03872	5.27994	-0.522917	1.18e-06	0.695963
Mmab	methylmalonic aciduria (cobalamin deficiency) cblB type homolog (human)	ENSMUSG00000029575	4.99458	5.0786	5.32859	6.81385	6.5832	7.0114	0.341061	0.0086829	1.26669
Mmd	monocyte to macrophage differentiation-associated	ENSMUSG00000003948	17.0299	17.649	17.5965	28.1329	23.6534	23.6893	0.486108	4.27e-08	1.40066
Mmd2	monocyte to macrophage differentiation-associated 2	ENSMUSG00000039533	2.36027	1.89421	3.11265	5.86038	5.76252	5.06358	1.11491	1.48e-09	2.16581
Mmgt1	membrane magnesium transporter 1	ENSMUSG00000061273	10.1005	8.67257	9.56518	8.43407	6.75744	6.92866	-0.411775	0.000362584	0.751698
Mmgt2	membrane magnesium transporter 2	ENSMUSG00000048497	21.1116	21.8049	21.4494	26.7863	28.5871	30.4813	0.374686	0.000425341	1.29656
Mmp11	matrix metallopeptidase 11	ENSMUSG00000000901	493.826	507.347	495.44	213.76	206.678	221.548	-1.28618	1.34e-203	0.410035
Mmp14	matrix metallopeptidase 14 (membrane-inserted)	ENSMUSG00000000957	112.46	126.338	130.489	106.619	97.1126	105.053	-0.333519	3e-08	0.793598
Mmp15	matrix metallopeptidase 15	ENSMUSG00000031790	2.16424	2.09335	2.67215	8.02526	7.77721	7.69718	1.73543	3.47e-45	3.32978
Mmp2	matrix metallopeptidase 2	ENSMUSG00000031740	17.4455	17.2577	15.5329	9.16477	9.29508	10.0581	-0.891032	2.28e-19	0.539228
Mmp23	matrix metallopeptidase 23	ENSMUSG00000029061	18.3134	20.0936	18.5105	80.6197	77.1602	72.3257	1.95153	1.55e-117	3.86784
Mmut	methylmalonyl-Coenzyme A mutase	ENSMUSG00000023921	21.1649	22.2414	20.3236	18.6421	16.8781	17.2778	-0.345458	4.45e-06	0.787058
Mnat1	menage a trois 1	ENSMUSG00000021103	19.4065	17.8332	17.2583	13.3459	13.7997	12.8202	-0.496888	4.94e-07	0.708634
Mob1b	MOB kinase activator 1B	ENSMUSG00000006262	6.23377	6.19411	5.63346	5.73789	4.11599	4.86541	-0.357277	0.000714014	0.780637
Mob3a	MOB kinase activator 3A	ENSMUSG00000003348	9.49867	12.4298	11.2564	9.39106	8.56418	9.27266	-0.318424	0.00764129	0.801945
Mocs2	molybdenum cofactor synthesis 2	ENSMUSG00000015536	19.7294	24.3507	18.4453	14.0924	14.8335	13.1157	-0.524467	0.000238974	0.695216
Mogs	mannosyl-oligosaccharide glucosidase	ENSMUSG00000030036	24.3258	28.609	28.0919	23.5765	22.2606	23.3607	-0.287822	0.00026131	0.819138
Morf4l2	mortality factor 4 like 2	ENSMUSG00000031422	152.675	163.645	150.036	131.581	124.399	129.389	-0.341062	5.32e-11	0.78946
Mosmo	modulator of smoothened	ENSMUSG00000046096	6.22702	6.37098	6.3602	5.37284	4.72686	5.90159	-0.449729	0.000106918	0.73218
Mospd1	motile sperm domain containing 1	ENSMUSG00000023074	17.4251	20.4	17.9368	15.8426	14.355	13.665	-0.403858	0.000237718	0.755834
Mospd2	motile sperm domain containing 2	ENSMUSG00000061778	14.7104	13.476	14.6733	9.09326	7.30481	6.90361	-0.932156	8.27e-14	0.524075
Mov10	Mov10 RISC complex RNA helicase	ENSMUSG00000002227	23.1644	22.4506	26.478	45.6676	48.1529	48.2786	0.920807	1.38e-35	1.89317
Mpdu1	mannose-P-dolichol utilization defect 1	ENSMUSG00000018761	27.2989	28.834	31.0776	43.5952	37.5479	37.6616	0.393917	4.25e-05	1.31396
Mphosph10	M-phase phosphoprotein 10 (U3 small nucleolar ribonucleoprotein)	ENSMUSG00000030521	13.3597	15.0297	13.8105	9.46021	10.9811	11.0992	-0.457775	4.94e-05	0.728108
Mphosph6	M phase phosphoprotein 6	ENSMUSG00000031843	13.8703	11.7167	10.6332	18.974	17.2725	17.733	0.631684	4.73e-05	1.54937
Mpp5	membrane protein, palmitoylated 5 (MAGUK p55 subfamily member 5)	ENSMUSG00000021112	13.1843	13.1048	12.9621	11.4135	10.0293	10.2834	-0.34642	1.98e-05	0.786533
Mpped2	metallophosphoesterase domain containing 2	ENSMUSG00000016386	13.7557	14.3813	13.5304	5.12317	3.99461	4.07529	-1.72785	7.43e-44	0.301901
Mprip	myosin phosphatase Rho interacting protein	ENSMUSG00000005417	91.7654	98.4079	75.3673	44.7953	60.3759	44.2706	-0.703286	4.58e-43	0.614172
Mras	muscle and microspikes RAS	ENSMUSG00000032470	60.8981	61.6502	61.5774	42.6141	39.2102	44.221	-0.604929	7.66e-29	0.657504
Mreg	melanoregulin	ENSMUSG00000039395	7.45256	9.37956	6.81623	0.636716	0.700394	1.05902	-3.40778	6.37e-52	0.0942227
Mri1	methylthioribose-1-phosphate isomerase 1	ENSMUSG00000004996	5.17903	5.85475	5.65519	6.49224	7.83233	7.0807	0.291643	0.0297694	1.22403
Mrm1	mitochondrial rRNA methyltransferase 1	ENSMUSG00000018405	7.39576	8.60347	8.62384	12.8676	11.0473	8.50027	0.294799	0.038644	1.22671
Mrpl28	mitochondrial ribosomal protein L28	ENSMUSG00000024181	26.0391	28.0984	23.3854	31.4381	41.3365	28.1676	0.312311	0.0216973	1.2417
Mrpl33	mitochondrial ribosomal protein L33	ENSMUSG00000106918	43.1016	50.4382	35.6978	33.8806	40.1076	42.6665	-0.341067	0.0166331	0.789457
Mrpl54	mitochondrial ribosomal protein L54	ENSMUSG00000034932	38.2073	44.5638	42.0127	52.9497	53.6196	48.126	0.265928	0.0197207	1.20241
Mrps11	mitochondrial ribosomal protein S11	ENSMUSG00000030611	27.9277	30.0787	28.0583	35.4845	40.4094	41.7234	0.4091	0.000116558	1.32786
Mrps15	mitochondrial ribosomal protein S15	ENSMUSG00000028861	26.8745	29.6757	25.6915	30.7639	38.0716	37.2779	0.290997	0.015754	1.22349
Mrps22	mitochondrial ribosomal protein S22	ENSMUSG00000032459	16.7627	14.0723	15.1515	20.9803	21.6246	17.6276	0.308324	0.0258663	1.23827
Mrps25	mitochondrial ribosomal protein S25	ENSMUSG00000014551	4.58889	5.18996	5.96315	5.95184	7.74235	7.09511	0.492525	0.000423299	1.40691
Mrps27	mitochondrial ribosomal protein S27	ENSMUSG00000041632	18.5451	21.8054	18.2705	27.4057	24.9221	26.5089	0.358684	0.000166849	1.28226
Mrps34	mitochondrial ribosomal protein S34	ENSMUSG00000038880	22.4868	19.3057	17.1551	21.1116	28.8933	26.2309	0.422081	0.0129972	1.33986
Mrps7	mitchondrial ribosomal protein S7	ENSMUSG00000046756	17.345	19.5336	16.4679	26.5914	28.279	25.4149	0.480806	1.85e-06	1.39552
Mrrf	mitochondrial ribosome recycling factor	ENSMUSG00000026887	8.82645	9.7585	8.92653	8.77067	7.10543	7.19637	-0.392593	0.00280824	0.761759
Msantd3	Myb/SANT-like DNA-binding domain containing 3	ENSMUSG00000039693	14.1616	13.9417	12.351	12.1604	12.0719	10.4807	-0.263412	0.0440447	0.833115
Msh6	mutS homolog 6	ENSMUSG00000005370	16.7065	16.9777	15.7508	22.5491	21.7534	22.7867	0.37247	9.54e-08	1.29457
Msi1	musashi RNA-binding protein 1	ENSMUSG00000054256	10.6629	11.8746	11.3712	7.48125	10.1705	11.1833	-0.292443	0.0212918	0.816518
Msmo1	methylsterol monoxygenase 1	ENSMUSG00000031604	17.4145	19.5483	18.3448	32.0266	28.7347	29.5031	0.64818	1.24e-13	1.56719
Msn	moesin	ENSMUSG00000031207	40.965	40.0592	43.1498	31.7357	28.5462	29.6053	-0.531388	6.33e-17	0.691889
Msrb2	methionine sulfoxide reductase B2	ENSMUSG00000023094	15.5997	18.3658	15.1468	23.7738	26.78	24.2861	0.521856	1.62e-05	1.4358
Mt1	metallothionein 1	ENSMUSG00000031765	58.1085	64.063	55.514	36.2674	42.7709	43.77	-0.59194	2.62e-07	0.66345
Mta1	metastasis associated 1	ENSMUSG00000021144	49.8081	56.7342	54.1237	46.401	42.56	46.9209	-0.300401	2.59e-06	0.812026
Mta3	metastasis associated 3	ENSMUSG00000055817	64.1912	74.024	66.3703	100.093	100.586	105.215	0.487226	2.49e-17	1.40175
Mtarc2	mitochondrial amidoxime reducing component 2	ENSMUSG00000073481	139.19	150.71	148.772	98.2651	102.252	98.8765	-0.609376	9.21e-30	0.65548
mt-Atp6	NA	ENSMUSG00000064357	4333.14	3668.61	3614.1	4401.79	4321.4	3664.44	-0.544654	7.65e-05	0.685556
Mtcl1	microtubule crosslinking factor 1	ENSMUSG00000052105	7.88676	9.55925	8.43573	23.5228	23.7775	26.2362	1.45638	9.5e-86	2.74419
mt-Co2	NA	ENSMUSG00000064354	4109.01	3622.78	3245.59	3873.77	3530.05	3378.77	-0.431958	0.000292819	0.741255
Mtfp1	mitochondrial fission process 1	ENSMUSG00000004748	2.5965	3.30846	2.52824	5.8027	6.04538	6.70862	1.06517	2.05e-06	2.09242
Mthfd1	methylenetetrahydrofolate dehydrogenase (NADP+ dependent), methenyltetrahydrofolate cyclohydrolase, formyltetrahydrofolate synthase	ENSMUSG00000021048	15.2329	13.8494	14.2134	9.76605	11.5436	11.4506	-0.438275	2.95e-05	0.738016
Mthfs	5, 10-methenyltetrahydrofolate synthetase	ENSMUSG00000066442	10.9081	11.6008	8.47623	7.43013	8.42712	8.94435	-0.793438	0.0251889	0.576968
Mtif2	mitochondrial translational initiation factor 2	ENSMUSG00000020459	7.17391	7.17928	7.0109	9.42375	9.73189	9.40231	0.331812	0.0048239	1.25859
Mtmr14	myotubularin related protein 14	ENSMUSG00000030269	19.2316	17.4353	17.7528	31.888	32.3961	33.1086	0.770777	1.07e-20	1.70619
Mtmr6	myotubularin related protein 6	ENSMUSG00000021987	12.4268	13.3106	12.7321	10.501	9.43404	10.5158	-0.376722	3.99e-05	0.770186
Mtr	5-methyltetrahydrofolate-homocysteine methyltransferase	ENSMUSG00000021311	5.27244	5.41426	5.96741	7.84035	6.8982	7.55418	0.378431	3.33e-05	1.29993
Mtrex	Mtr4 exosome RNA helicase	ENSMUSG00000016018	11.5435	12.6416	12.2004	16.304	13.8905	14.0608	0.269516	0.00382511	1.2054
Mtss1	MTSS I-BAR domain containing 1	ENSMUSG00000022353	14.93	14.7569	15.1913	11.1026	10.42	10.948	-0.537944	1.4e-12	0.688752
Mtss2	MTSS I-BAR domain containing 2	ENSMUSG00000033763	13.1515	12.8122	11.8247	19.7909	19.5634	20.3223	0.557159	1.45e-13	1.47137
Mturn	maturin, neural progenitor differentiation regulator homolog (Xenopus)	ENSMUSG00000038065	22.541	22.709	21.5569	13.3151	13.9177	12.7935	-0.801982	1.24e-29	0.573561
Mug2	murinoglobulin 2	ENSMUSG00000030131	5.66779	5.26018	6.02411	1.82199	1.4763	1.52094	-1.94653	2.55e-37	0.25944
Mus81	MUS81 structure-specific endonuclease subunit	ENSMUSG00000024906	6.63483	7.22851	6.50612	8.38283	9.51575	8.78749	0.346635	0.0132136	1.27159
Mvk	mevalonate kinase	ENSMUSG00000041939	6.65411	4.77344	5.08917	7.11363	9.06213	7.36537	0.474378	0.0119729	1.38932
Mvp	major vault protein	ENSMUSG00000030681	15.5597	14.5722	16.0742	10.2613	13.6727	14.5994	-0.318795	0.00647149	0.801739
Mxd1	MAX dimerization protein 1	ENSMUSG00000001156	6.68346	6.72693	7.16037	3.61102	3.30269	3.95233	-0.968973	1.86e-16	0.510869
Mxi1	MAX interactor 1, dimerization protein	ENSMUSG00000025025	30.0282	31.3609	28.6176	23.0754	26.9418	24.3203	-0.343412	8.32e-05	0.788175
Mxra8	matrix-remodelling associated 8	ENSMUSG00000029070	25.9424	28.1832	26.5691	11.8567	11.6326	12.5456	-1.21281	1.07e-37	0.431428
Mybpc3	myosin binding protein C, cardiac	ENSMUSG00000002100	3.51604	3.35887	3.72738	8.43177	9.36014	10.2883	1.33669	1.56e-27	2.52571
Myc	myelocytomatosis oncogene	ENSMUSG00000022346	39.6328	44.6307	43.0866	15.3027	13.8363	14.5732	-1.59371	6.43e-82	0.331319
Mycl	v-myc avian myelocytomatosis viral oncogene lung carcinoma derived	ENSMUSG00000028654	1.77471	1.62502	1.73687	5.63197	7.6576	7.18912	1.94202	1.78e-31	3.84243
Mycn	v-myc avian myelocytomatosis viral related oncogene, neuroblastoma derived	ENSMUSG00000037169	3.65684	4.08345	5.16237	8.42065	8.03021	9.47855	0.925119	1.25e-09	1.89884
Myef2	myelin basic protein expression factor 2, repressor	ENSMUSG00000027201	13.1201	15.599	12.898	21.5527	23.6019	23.1575	0.66575	4.83e-09	1.58639
Myl12a	myosin, light chain 12A, regulatory, non-sarcomeric	ENSMUSG00000024048	140.573	160.864	126.944	91.3397	98.9331	113.093	-0.552634	2.31e-11	0.681774
Myl9	myosin, light polypeptide 9, regulatory	ENSMUSG00000067818	33.3988	33.1411	36.0779	79.7097	95.4989	86.8843	1.26986	5.37e-42	2.41138
Mylip	myosin regulatory light chain interacting protein	ENSMUSG00000038175	28.7975	25.3437	28.6289	14.3959	13.2802	13.2384	-1.08505	5.71e-37	0.471377
Mylk	myosin, light polypeptide kinase	ENSMUSG00000022836	14.5879	14.1983	14.6779	8.09256	8.84514	8.25394	-0.84515	1.97e-29	0.556653
Mynn	myoneurin	ENSMUSG00000037730	12.1088	14.2431	12.9758	14.7552	14.2733	11.5197	-0.305872	0.000137255	0.808953
Myo10	myosin X	ENSMUSG00000022272	14.2077	13.0176	16.8197	25.3818	26.0305	27.7341	0.90808	1.54e-37	1.87655
Myo18a	myosin XVIIIA	ENSMUSG00000000631	18.3216	19.662	19.2737	15.4912	13.8213	15.6869	-0.412367	4.69e-10	0.75139
Myo1b	myosin IB	ENSMUSG00000018417	18.7497	20.3762	19.6598	66.7004	57.3459	60.4369	1.59607	3.38e-147	3.02319
Myo1c	myosin IC	ENSMUSG00000017774	29.9359	28.3343	30.2967	24.6445	26.2001	23.8123	-0.319749	1.11e-06	0.801209
Myo1d	myosin ID	ENSMUSG00000035441	9.1432	10.185	11.5916	5.94181	5.78537	6.1465	-0.844055	1.08e-16	0.557075
Myo1e	myosin IE	ENSMUSG00000032220	11.406	11.9834	12.3837	18.1595	16.2268	18.5768	0.499702	8.21e-10	1.41392
Myo5b	myosin VB	ENSMUSG00000025885	1.80778	1.49658	1.41481	7.74411	7.82278	8.80001	2.42764	1.49e-80	5.38014
Myof	myoferlin	ENSMUSG00000048612	16.7369	15.2707	17.0244	8.33112	7.5396	8.21677	-1.10923	9.06e-45	0.463541
N4bp1	NEDD4 binding protein 1	ENSMUSG00000031652	8.3538	9.41578	10.5227	13.2169	10.6817	13.1108	0.325441	0.00065968	1.25305
N4bp2l1	NEDD4 binding protein 2-like 1	ENSMUSG00000041132	14.4137	15.0912	13.8853	11.7269	13.5879	12.3028	-0.26557	0.0236484	0.83187
N4bp3	NEDD4 binding protein 3	ENSMUSG00000001053	3.62964	4.31949	4.32834	7.08357	5.1795	5.43479	0.374337	0.0328355	1.29624
Naa10	N(alpha)-acetyltransferase 10, NatA catalytic subunit	ENSMUSG00000031388	27.5501	24.5918	27.1601	32.5602	37.4933	41.4394	0.338814	0.0495054	1.26472
Naa35	N(alpha)-acetyltransferase 35, NatC auxiliary subunit	ENSMUSG00000021555	22.6095	21.7844	21.6237	20.1933	17.4876	18.3201	-0.355199	1.15e-05	0.781762
Naa40	N(alpha)-acetyltransferase 40, NatD catalytic subunit	ENSMUSG00000024764	12.8291	13.7514	10.8741	16.5013	15.988	15.7783	0.312874	0.000991599	1.24218
Naaa	N-acylethanolamine acid amidase	ENSMUSG00000029413	4.53473	4.11572	4.37526	13.182	14.364	14.5762	1.70027	6.11e-40	3.24962
Nab2	Ngfi-A binding protein 2	ENSMUSG00000025402	39.3012	39.483	39.0148	32.2389	32.813	36.8042	-0.327069	0.00034512	0.797155
Nacc1	nucleus accumbens associated 1, BEN and BTB (POZ) domain containing	ENSMUSG00000001910	26.2096	25.5963	26.1002	39.72	44.2572	44.2612	0.655023	7.45e-23	1.57464
Nadk	NAD kinase	ENSMUSG00000029063	26.4742	28.7781	25.8392	40.5633	36.9421	38.8003	0.498184	1.9e-13	1.41243
Nampt	nicotinamide phosphoribosyltransferase	ENSMUSG00000020572	16.5311	15.5712	16.1789	14.2433	13.6771	12.4865	-0.335997	6.85e-05	0.792236
Nans	N-acetylneuraminic acid synthase (sialic acid synthase)	ENSMUSG00000028334	16.2143	18.6406	17.8692	14.5758	15.7007	14.3644	-0.320077	0.0017301	0.801027
Napg	N-ethylmaleimide sensitive fusion protein attachment protein gamma	ENSMUSG00000024581	10.4735	12.5335	10.4916	9.4119	9.14911	9.3594	-0.29975	0.00345862	0.812393
Naprt	nicotinate phosphoribosyltransferase	ENSMUSG00000022574	6.69006	7.48635	6.30465	14.9764	15.9294	13.3299	1.00876	5.35e-14	2.01218
Nars2	asparaginyl-tRNA synthetase 2 (mitochondrial)(putative)	ENSMUSG00000018995	3.24015	3.34738	3.05458	6.37303	6.09386	5.81005	0.844582	1.18e-09	1.79574
Nasp	nuclear autoantigenic sperm protein (histone-binding)	ENSMUSG00000028693	20.7109	22.7408	19.7603	28.7114	27.1572	30.2175	0.431429	9.98e-07	1.34857
Nav2	neuron navigator 2	ENSMUSG00000052512	5.29383	4.77959	6.50059	9.3852	6.46556	8.87602	0.420712	0.0388382	1.33859
Nbdy	negative regulator of P-body association	ENSMUSG00000086316	24.7866	30.3468	24.8792	32.4174	34.6399	31.9545	0.327607	0.0212912	1.25493
Nbl1	NBL1, DAN family BMP antagonist	ENSMUSG00000041120	63.0183	65.2024	62.7734	42.9053	54.0305	55.0028	-0.384743	6.79e-06	0.765916
Ncapd2	non-SMC condensin I complex, subunit D2	ENSMUSG00000038252	3.76215	3.45029	3.84804	5.2631	5.43851	6.6348	0.662099	7.04e-07	1.58238
Ncbp3	nuclear cap binding subunit 3	ENSMUSG00000020783	5.6802	6.19304	5.50508	4.73249	4.51827	4.48567	-0.396579	4.21e-07	0.759657
Nckap5l	NCK-associated protein 5-like	ENSMUSG00000023009	8.06507	9.7711	8.22289	15.1339	13.8584	13.5182	0.65649	4.93e-11	1.57624
Ncoa2	nuclear receptor coactivator 2	ENSMUSG00000005886	16.9817	17.0348	19.0052	14.44	11.9517	14.1797	-0.38927	2.79e-07	0.763516
Ncoa7	nuclear receptor coactivator 7	ENSMUSG00000039697	5.66718	6.62003	5.30221	6.74564	7.44417	7.20976	0.27794	0.00933943	1.21246
Ncor2	nuclear receptor co-repressor 2	ENSMUSG00000029478	25.937	30.7738	23.8867	48.3355	47.1762	56.4164	0.660203	5.11e-21	1.5803
Ndel1	nudE neurodevelopment protein 1 like 1	ENSMUSG00000018736	26.9309	28.3243	27.9721	23.7613	22.8897	21.7689	-0.349755	9.82e-06	0.784717
Ndfip1	Nedd4 family interacting protein 1	ENSMUSG00000024425	209.618	232.989	218.107	299.243	273.515	253.399	0.291601	1.78e-08	1.224
Ndrg1	N-myc downstream regulated gene 1	ENSMUSG00000005125	17.8851	21.44	22.6979	3.45309	3.43247	3.27765	-2.61199	3.27e-97	0.163573
Ndrg2	N-myc downstream regulated gene 2	ENSMUSG00000004558	70.8591	62.3877	63.9588	20.7121	21.1477	21.4686	-1.6216	1.69e-108	0.324975
Ndrg3	N-myc downstream regulated gene 3	ENSMUSG00000027634	17.7645	15.5483	16.7837	22.8406	23.0334	23.9967	0.391935	1.09e-05	1.31215
Ndst1	N-deacetylase/N-sulfotransferase (heparan glucosaminyl) 1	ENSMUSG00000054008	38.6561	38.0173	37.4616	33.4765	28.9789	35.1963	-0.31654	1.84e-06	0.802993
Ndufaf1	NADH:ubiquinone oxidoreductase complex assembly factor 1	ENSMUSG00000027305	13.4023	16.2581	13.8786	18.6353	21.1987	18.1228	0.270573	0.0368471	1.20629
Ndufaf2	NADH:ubiquinone oxidoreductase complex assembly factor 2	ENSMUSG00000068184	15.8562	21.9639	15.1593	13.4478	15.3225	10.7301	-0.43646	0.0274862	0.738946
Ndufb11	NADH:ubiquinone oxidoreductase subunit B11	ENSMUSG00000031059	84.9362	86.6257	81.6182	97.0034	127.279	100	0.304596	0.00200707	1.23507
Ndufs5	NADH:ubiquinone oxidoreductase core subunit S5	ENSMUSG00000028648	50.7344	56.682	52.6155	64.9323	73.4405	55.1174	0.276723	0.0269905	1.21144
Ndufs8	NADH:ubiquinone oxidoreductase core subunit S8	ENSMUSG00000059734	35.6757	33.7352	31.4916	47.1542	46.4788	47.1482	0.443376	1.42e-05	1.35978
Nectin1	nectin cell adhesion molecule 1	ENSMUSG00000032012	3.53447	4.07068	3.65038	9.52084	9.44376	8.97449	1.24777	1.58e-36	2.37473
Nectin2	nectin cell adhesion molecule 2	ENSMUSG00000062300	29.4093	31.1951	28.4499	54.3642	58.2145	59.0874	0.882571	1.14e-31	1.84366
Nectin3	nectin cell adhesion molecule 3	ENSMUSG00000022656	46.6422	45.4033	52.4464	28.1908	26.0293	25.04	-0.878213	2.79e-40	0.544041
Nedd4l	neural precursor cell expressed, developmentally down-regulated gene 4-like	ENSMUSG00000024589	10.7536	13.1583	12.6279	6.2442	6.22969	9.16852	-0.396151	3.92e-05	0.759883
Nedd9	neural precursor cell expressed, developmentally down-regulated gene 9	ENSMUSG00000021365	8.93821	8.31828	8.98885	20.8595	19.2988	20.4491	1.14246	4.82e-47	2.20758
Neil1	nei endonuclease VIII-like 1 (E. coli)	ENSMUSG00000032298	5.4237	5.40409	4.08197	8.07356	7.53176	7.67306	0.4956	0.00447642	1.40991
Nek1	NIMA (never in mitosis gene a)-related expressed kinase 1	ENSMUSG00000031644	7.78422	7.69548	8.16058	7.2234	5.87563	7.00169	-0.310628	0.00190271	0.806291
Nek7	NIMA (never in mitosis gene a)-related expressed kinase 7	ENSMUSG00000026393	24.3261	25.2924	24.1705	19.2131	17.6873	20.1222	-0.429726	8.37e-11	0.742403
Nell1	NEL-like 1	ENSMUSG00000055409	0.364389	0.44804	0.674762	8.79794	8.57824	7.06786	3.21689	6.3e-67	9.29783
Neto2	neuropilin (NRP) and tolloid (TLL)-like 2	ENSMUSG00000036902	21.3831	19.8113	21.8493	6.70157	5.70952	6.00096	-1.84667	9.14e-106	0.278034
Neu3	neuraminidase 3	ENSMUSG00000035239	11.9454	12.172	12.0361	7.37773	9.15315	7.49772	-0.623049	1.15e-09	0.649297
Nexmif	neurite extension and migration factor	ENSMUSG00000046449	5.36708	5.03458	6.15746	7.67176	6.50101	7.57824	0.368274	0.000105342	1.29081
Nexn	nexilin	ENSMUSG00000039103	11.0042	12.1182	9.11596	8.49114	6.72534	7.20352	-0.52168	7.06e-05	0.69656
Nf1	neurofibromin 1	ENSMUSG00000020716	10.2556	10.7594	10.8395	9.95453	7.4531	9.38797	-0.389738	1.93e-06	0.763268
Nfat5	nuclear factor of activated T cells 5	ENSMUSG00000003847	6.67508	6.01208	7.77193	10.1632	8.29726	10.4217	0.451739	2.65e-06	1.36769
Nfatc4	nuclear factor of activated T cells, cytoplasmic, calcineurin dependent 4	ENSMUSG00000023411	4.2744	4.31095	4.12711	6.7238	7.30854	6.86361	0.650545	3.39e-07	1.56976
Nfe2l1	nuclear factor, erythroid derived 2,-like 1	ENSMUSG00000038615	96.256	98.6497	97.488	72.6208	69.6645	75.1793	-0.445062	5.09e-18	0.734553
Nfe2l2	nuclear factor, erythroid derived 2, like 2	ENSMUSG00000015839	56.3707	58.3602	52.1521	111.97	98.9482	113.995	0.897779	3.98e-44	1.86319
Nfic	nuclear factor I/C	ENSMUSG00000055053	15.0575	13.5601	16.8209	19.5648	18.0879	21.1523	0.33933	6.63e-05	1.26517
Nfkbia	nuclear factor of kappa light polypeptide gene enhancer in B cells inhibitor, alpha	ENSMUSG00000021025	44.2998	47.5995	45.3009	35.5603	32.4011	27.9286	-0.567797	8.97e-11	0.674646
Nfrkb	nuclear factor related to kappa B binding protein	ENSMUSG00000042185	8.73549	8.50908	8.8872	7.34186	6.88407	7.83666	-0.337688	0.000298562	0.791308
Ninl	ninein-like	ENSMUSG00000068115	8.83611	9.40746	9.52921	7.11566	7.23905	7.82687	-0.375104	8.29e-05	0.77105
Nip7	NIP7, nucleolar pre-rRNA processing protein	ENSMUSG00000031917	7.2042	8.66986	6.92969	5.47439	7.04632	6.19416	-0.295679	0.0355801	0.814689
Nipsnap2	nipsnap homolog 2	ENSMUSG00000029432	49.7475	48.5275	49.2708	62.0183	61.9416	60.6808	0.270612	1.19e-05	1.20632
Nipsnap3b	nipsnap homolog 3B	ENSMUSG00000015247	19.4536	25.5485	23.8345	16.0309	17.4743	14.2369	-0.627992	6.64e-07	0.647077
Nit2	nitrilase family, member 2	ENSMUSG00000022751	31.669	26.6377	29.5988	45.1462	38.9346	35.4209	0.36813	0.000614674	1.29068
Nkain1	Na+/K+ transporting ATPase interacting 1	ENSMUSG00000078532	8.66892	7.99945	7.6473	2.0105	3.89837	2.89274	-1.4627	1.08e-08	0.362814
Nkd1	naked cuticle 1	ENSMUSG00000031661	2.359	3.75342	2.4818	10.4158	9.95362	9.61832	1.74728	2.45e-34	3.35725
Nkiras2	NFKB inhibitor interacting Ras-like protein 2	ENSMUSG00000017837	21.9205	22.5924	21.9714	15.9775	20.8076	19.4509	-0.304044	0.0039483	0.809979
Nktr	natural killer tumor recognition sequence	ENSMUSG00000032525	9.04064	9.14308	9.37566	7.69383	6.53294	7.5284	-0.348955	0.000679022	0.785152
Nle1	notchless homolog 1	ENSMUSG00000020692	6.61402	6.30078	8.025	4.58152	4.41934	5.36234	-0.578939	0.00127544	0.669456
Nln	neurolysin (metallopeptidase M3 family)	ENSMUSG00000021710	12.2371	13.0575	12.0256	12.3697	10.1183	9.56932	-0.267281	0.00765858	0.830884
Nlrp14	NLR family, pyrin domain containing 14	ENSMUSG00000016626	8.65169	8.62099	9.65621	47.6684	46.1469	44.3438	2.29081	1.45e-188	4.8933
Nlrp4f	NLR family, pyrin domain containing 4F	ENSMUSG00000032999	2.31404	2.77559	2.40761	10.6027	10.2001	8.38112	1.86332	1.1e-40	3.63844
Nlrp5	NLR family, pyrin domain containing 5	ENSMUSG00000015721	11.2646	10.162	11.6329	47.4015	47.2431	46.6737	2.00793	1.58e-157	4.02205
Nlrx1	NLR family member X1	ENSMUSG00000032109	7.0939	6.75431	7.12131	8.93662	10.8306	10.912	0.472514	6.38e-05	1.38752
Nmnat3	nicotinamide nucleotide adenylyltransferase 3	ENSMUSG00000032456	3.89304	4.41874	2.96443	5.49986	5.5311	5.42814	0.511263	0.00816928	1.4253
Nnat	neuronatin	ENSMUSG00000067786	19.9549	22.2997	21.6011	31.9935	31.6854	32.3526	0.502049	1.4e-06	1.41622
Nobox	NOBOX oogenesis homeobox	ENSMUSG00000029736	3.44651	3.39894	3.81661	13.7878	10.8333	14.9187	1.91942	4.05e-30	3.78271
Noc4l	NOC4 like	ENSMUSG00000033294	10.9063	9.55075	9.77064	12.6543	12.2928	13.2727	0.275796	0.0228115	1.21066
Nol10	nucleolar protein 10	ENSMUSG00000061458	7.21913	7.26011	6.61684	5.00183	5.4172	5.77241	-0.404978	0.0019248	0.755248
Nol4l	nucleolar protein 4-like	ENSMUSG00000061411	4.48268	4.49725	4.14442	9.52744	8.34458	9.86083	1.08941	3.65e-25	2.12787
Nol8	nucleolar protein 8	ENSMUSG00000021392	10.0864	11.156	9.93455	7.14657	7.57574	7.53275	-0.544519	1.02e-08	0.68562
Nop2	NOP2 nucleolar protein	ENSMUSG00000038279	15.2479	15.8574	15.2437	12.9456	12.7393	13.307	-0.313468	0.000816653	0.804705
Nop58	NOP58 ribonucleoprotein	ENSMUSG00000026020	15.3981	15.8248	15.7472	10.6033	11.3273	11.662	-0.436098	1.88e-11	0.739131
Nos2	nitric oxide synthase 2, inducible	ENSMUSG00000020826	12.9992	14.5889	14.2911	28.3405	24.2299	27.7554	0.867429	1.99e-27	1.82441
Npc1	NPC intracellular cholesterol transporter 1	ENSMUSG00000024413	18.1518	18.6263	19.1776	16.7069	13.9833	14.7447	-0.366271	1.22e-05	0.775785
Npc2	NPC intracellular cholesterol transporter 2	ENSMUSG00000021242	56.0856	57.531	53.0696	41.0303	46.7969	44.3418	-0.389667	4.05e-09	0.763306
Npdc1	neural proliferation, differentiation and control 1	ENSMUSG00000015094	58.0519	63.4981	62.3384	47.0828	48.5842	47.9881	-0.417932	5.34e-09	0.748497
Npm2	nucleophosmin/nucleoplasmin 2	ENSMUSG00000047911	4.31458	7.63652	3.45265	14.6249	22.4753	18.8783	1.8019	4.42e-14	3.48679
Npr1	natriuretic peptide receptor 1	ENSMUSG00000027931	5.70775	6.1333	5.4544	9.48398	9.50245	9.55109	0.708859	1.75e-10	1.63451
Npr2	natriuretic peptide receptor 2	ENSMUSG00000028469	6.34459	5.54802	6.28739	11.3982	10.8973	11.6372	0.807819	1.3e-13	1.75056
Nprl2	NPR2 like, GATOR1 complex subunit	ENSMUSG00000010057	6.4203	9.30934	7.69786	11.9968	11.1036	10.3281	0.467474	0.00412841	1.38269
Nqo2	N-ribosyldihydronicotinamide quinone reductase 2	ENSMUSG00000046949	9.60746	9.20342	9.76109	14.2003	12.6361	11.2735	0.327649	0.00184176	1.25497
Nr0b1	nuclear receptor subfamily 0, group B, member 1	ENSMUSG00000025056	16.4828	20.2024	17.3538	7.25956	8.19791	6.51401	-1.40644	1.39e-26	0.377242
Nr1d1	nuclear receptor subfamily 1, group D, member 1	ENSMUSG00000020889	18.7734	19.1614	19.4731	8.92866	7.29803	9.65756	-1.21501	1.64e-28	0.430771
Nr2c1	nuclear receptor subfamily 2, group C, member 1	ENSMUSG00000005897	8.79189	9.19129	8.24381	6.07388	7.05217	7.91035	-0.338249	0.00465256	0.791001
Nr2f2	nuclear receptor subfamily 2, group F, member 2	ENSMUSG00000030551	23.2947	26.2968	24.8799	17.5564	15.4484	18.5479	-0.546164	8.3e-13	0.684838
Nr3c1	nuclear receptor subfamily 3, group C, member 1	ENSMUSG00000024431	7.19513	7.82058	8.56423	6.03501	5.97424	5.61019	-0.536274	2.39e-08	0.68955
Nr4a1	nuclear receptor subfamily 4, group A, member 1	ENSMUSG00000023034	8.43957	8.38039	7.79946	2.07606	2.12831	2.42485	-1.91187	1.13e-31	0.265749
Nradd	neurotrophin receptor associated death domain	ENSMUSG00000032491	16.6357	19.7508	20.131	15.14	15.9446	13.1156	-0.439008	0.000985422	0.737642
Nras	neuroblastoma ras oncogene	ENSMUSG00000027852	25.9479	26.4911	24.9864	19.7442	19.5409	20.4769	-0.449093	2.97e-12	0.732503
Nrbp2	nuclear receptor binding protein 2	ENSMUSG00000075590	11.4315	11.7857	9.53562	34.7753	33.1962	35.5836	1.62627	8e-87	3.08715
Nrde2	nrde-2 necessary for RNA interference, domain containing	ENSMUSG00000021179	7.52805	6.88664	6.75816	9.15948	9.26673	8.46192	0.265203	0.0203581	1.20181
Nrep	neuronal regeneration related protein	ENSMUSG00000042834	27.954	19.0459	25.3676	12.9782	13.1007	12.0165	-1.13717	5.26e-34	0.454649
Nrip1	nuclear receptor interacting protein 1	ENSMUSG00000048490	34.5503	33.3533	34.6955	24.6867	20.7869	22.405	-0.645797	2.01e-26	0.63914
Nrip2	nuclear receptor interacting protein 2	ENSMUSG00000001520	5.32178	4.81372	5.22359	11.6513	10.842	8.91506	0.957008	3.41e-07	1.94128
Nrn1	neuritin 1	ENSMUSG00000039114	60.6406	61.1634	55.4614	44.3625	42.9003	41.417	-0.524675	3.29e-09	0.695116
Nrtn	neurturin	ENSMUSG00000039481	0.907347	1.39791	1.02477	11.1175	7.97605	8.32336	2.8774	1.79e-23	7.34824
Nsdhl	NAD(P) dependent steroid dehydrogenase-like	ENSMUSG00000031349	7.20679	7.74737	7.88608	12.1653	10.3543	8.45437	0.361059	0.0154001	1.28437
Nsf	N-ethylmaleimide sensitive fusion protein	ENSMUSG00000034187	8.81881	7.62505	8.33682	12.4255	10.5027	12.3092	0.445114	4.04e-05	1.36142
Nsg1	neuron specific gene family member 1	ENSMUSG00000029126	7.68657	7.7457	7.79164	13.1582	13.3966	14.336	0.734395	4.61e-10	1.6637
Nt5c3	5'-nucleotidase, cytosolic III	ENSMUSG00000029780	36.8503	38.9914	36.5038	67.6057	62.8592	62.7545	0.692878	7.24e-23	1.6165
Nt5c3b	5'-nucleotidase, cytosolic IIIB	ENSMUSG00000017176	40.1342	36.3785	33.0074	48.4453	51.1468	45.1092	0.376128	5.44e-05	1.29785
Nt5dc2	5'-nucleotidase domain containing 2	ENSMUSG00000071547	21.0438	21.0294	19.6472	22.2336	25.8691	24.5816	0.277337	0.00459077	1.21196
Ntn4	netrin 4	ENSMUSG00000020019	28.3915	27.6539	25.5727	38.4712	36.0842	40.429	0.411036	2.32e-10	1.32964
Nuak1	NUAK family, SNF1-like kinase, 1	ENSMUSG00000020032	9.04929	8.96471	10.0898	4.58531	4.65401	4.9834	-1.05618	3.61e-25	0.480904
Nucb2	nucleobindin 2	ENSMUSG00000030659	13.1563	12.5391	10.735	6.19975	9.68991	10.193	-0.525699	0.00234674	0.694623
Nudcd1	NudC domain containing 1	ENSMUSG00000038736	5.1314	5.67229	4.99125	7.10699	6.25349	5.63643	0.27921	0.0228528	1.21353
Nudcd2	NudC domain containing 2	ENSMUSG00000020328	18.965	22.4682	20.2853	16.0889	14.6145	14.2929	-0.548959	1.34e-06	0.683513
Nudt1	nudix (nucleoside diphosphate linked moiety X)-type motif 1	ENSMUSG00000036639	7.79292	8.44241	5.07108	9.65739	12.2968	10.7852	0.574814	0.00893222	1.48949
Nudt10	nudix (nucleoside diphosphate linked moiety X)-type motif 10	ENSMUSG00000073293	5.85953	8.48361	8.08891	3.60633	4.97472	4.75036	-0.810981	0.000119637	0.569994
Nudt11	nudix (nucleoside diphosphate linked moiety X)-type motif 11	ENSMUSG00000073295	8.69388	10.1397	8.05618	5.04761	3.84806	4.58616	-1.12007	1.94e-15	0.460073
Nudt13	nudix (nucleoside diphosphate linked moiety X)-type motif 13	ENSMUSG00000021809	7.00472	6.61796	6.84473	5.26454	5.14812	4.34059	-0.497019	0.00135081	0.708569
Nudt14	nudix (nucleoside diphosphate linked moiety X)-type motif 14	ENSMUSG00000002804	11.7688	12.2999	12.7149	17.5845	17.5065	16.0579	0.48314	0.000535694	1.39778
Nudt16l1	nudix (nucleoside diphosphate linked moiety X)-type motif 16-like 1	ENSMUSG00000022516	27.1156	29.4226	25.2101	34.1059	38.1588	32.5352	0.434315	0.000307862	1.35127
Nudt5	nudix (nucleoside diphosphate linked moiety X)-type motif 5	ENSMUSG00000025817	4.47557	4.77639	5.01083	6.45591	4.93099	5.92847	0.305867	0.0336451	1.23616
Nup62	nucleoporin 62	ENSMUSG00000109511	14.0932	12.7524	13.1582	15.0595	17.0273	17.8761	0.268413	0.0124326	1.20448
Nxt2	nuclear transport factor 2-like export factor 2	ENSMUSG00000042271	6.54076	5.72062	5.12997	5.0412	4.24918	4.30828	-0.431424	0.00637603	0.74153
Oaf	out at first homolog	ENSMUSG00000032014	11.9071	10.9407	9.77165	12.9335	15.0163	14.4513	0.29803	0.0091681	1.22946
Oas1c	2'-5' oligoadenylate synthetase 1C	ENSMUSG00000001166	2.01517	2.42143	1.91589	8.03323	8.45203	7.75101	1.87316	1.42e-21	3.66333
Oas1e	2'-5' oligoadenylate synthetase 1E	ENSMUSG00000066867	1.8322	1.20631	1.23159	7.38983	8.29225	9.15381	2.45485	2.38e-29	5.48257
Oat	ornithine aminotransferase	ENSMUSG00000030934	73.2579	76.0686	72.3022	103.133	100.192	98.0278	0.374473	3.94e-12	1.29637
Ociad2	OCIA domain containing 2	ENSMUSG00000029153	6.42233	6.89434	7.04097	10.4362	9.80281	9.8203	0.504957	2.46e-05	1.41908
Odc1	ornithine decarboxylase, structural 1	ENSMUSG00000011179	34.6318	35.0406	33.0945	43.862	42.1503	42.3694	0.278387	8.07e-05	1.21284
Ofd1	OFD1, centriole and centriolar satellite protein	ENSMUSG00000040586	4.39136	4.7743	5.2366	6.06364	6.75877	6.61204	0.383873	0.00116385	1.30484
Ogdhl	oxoglutarate dehydrogenase-like	ENSMUSG00000021913	8.20535	8.49867	8.49491	13.5374	13.1421	11.8578	0.517913	5.48e-08	1.43188
Ogfod2	2-oxoglutarate and iron-dependent oxygenase domain containing 2	ENSMUSG00000023707	12.001	12.2904	11.3148	11.2768	11.8177	10.5311	-0.26972	0.0438612	0.82948
Ogfod3	2-oxoglutarate and iron-dependent oxygenase domain containing 3	ENSMUSG00000025169	8.65797	10.1643	11.3113	14.6353	16.0763	17.0497	0.667949	1.23e-05	1.58881
Ogt	O-linked N-acetylglucosamine (GlcNAc) transferase (UDP-N-acetylglucosamine:polypeptide-N-acetylglucosaminyl transferase)	ENSMUSG00000034160	25.4135	26.1729	25.2595	23.5644	18.362	19.835	-0.369962	3.31e-07	0.773803
Oip5os1	Opa interacting protein 5, opposite strand 1	ENSMUSG00000085438	26.9491	26.612	28.0966	23.2952	18.0261	21.4301	-0.43149	9.05e-09	0.741495
Olfm1	olfactomedin 1	ENSMUSG00000026833	40.5575	44.1732	41.6155	23.6383	21.7949	23.3367	-0.962381	1.78e-41	0.513209
Olfml2a	olfactomedin-like 2A	ENSMUSG00000046618	21.5578	20.306	22.8402	7.64053	6.15368	6.29732	-1.77866	6.38e-85	0.291453
Omd	osteomodulin	ENSMUSG00000048368	77.9137	81.9375	68.6124	22.6708	21.0484	21.3263	-1.88817	1.54e-117	0.27015
Ooep	oocyte expressed protein	ENSMUSG00000032346	2.68525	2.87369	2.92157	9.62669	11.8586	8.48019	1.73291	9.66e-24	3.32397
Oog1	oogenesin 1	ENSMUSG00000096576	0.677724	0.7266	0.769458	5.64081	6.18629	5.03824	2.82898	2.25e-13	7.10573
Oplah	5-oxoprolinase (ATP-hydrolysing)	ENSMUSG00000022562	17.7132	16.6171	17.8225	28.1655	30.756	28.8181	0.710156	5.76e-23	1.63598
Orai1	ORAI calcium release-activated calcium modulator 1	ENSMUSG00000049686	3.73878	5.69627	6.00595	9.26327	7.13024	6.42812	0.590466	0.00332457	1.50573
Orc5	origin recognition complex, subunit 5	ENSMUSG00000029012	14.1552	16.3923	15.8759	21.7992	18.2435	19.2084	0.297123	0.00406636	1.22869
Os9	amplified in osteosarcoma	ENSMUSG00000040462	97.8974	96.7379	96.028	72.9873	81.4129	81.8579	-0.357709	1.9e-08	0.780403
Osbpl5	oxysterol binding protein-like 5	ENSMUSG00000037606	28.5177	28.5836	27.9996	38.7974	41.7609	41.4	0.456296	7.16e-13	1.37202
Osbpl8	oxysterol binding protein-like 8	ENSMUSG00000020189	12.3281	12.7804	12.7357	9.09631	7.51675	7.74441	-0.704329	1.39e-17	0.613728
Osbpl9	oxysterol binding protein-like 9	ENSMUSG00000028559	53.8214	58.9283	51.0624	43.2297	46.3326	43.7165	-0.35456	3.82e-08	0.782108
Ostf1	osteoclast stimulating factor 1	ENSMUSG00000024725	7.84724	7.3682	8.86416	3.95693	5.97467	5.92442	-0.631108	0.000118455	0.64568
Ostm1	osteopetrosis associated transmembrane protein 1	ENSMUSG00000038280	9.76099	10.6659	9.42146	7.49595	6.97649	8.04008	-0.512331	1e-05	0.701089
Otulin	OTU deubiquitinase with linear linkage specificity	ENSMUSG00000046034	18.8714	21.2189	19.7949	13.2845	15.093	16.6384	-0.451821	0.000154852	0.73112
Oxnad1	oxidoreductase NAD-binding domain containing 1	ENSMUSG00000021906	7.83341	8.31124	8.25137	10.3485	10.9686	9.87616	0.370592	0.00323827	1.29288
P2rx4	purinergic receptor P2X, ligand-gated ion channel 4	ENSMUSG00000029470	11.4155	10.0521	11.2033	19.5131	18.2596	15.3542	0.567743	1.32e-07	1.4822
P3h2	prolyl 3-hydroxylase 2	ENSMUSG00000038168	11.793	11.4411	12.7107	5.93415	4.53704	5.79021	-1.20363	1.34e-17	0.434182
P3h4	prolyl 3-hydroxylase family member 4 (non-enzymatic)	ENSMUSG00000006931	26.6091	28.9688	29.3403	36.6307	37.252	33.7524	0.272718	0.000443186	1.20808
P4ha1	procollagen-proline, 2-oxoglutarate 4-dioxygenase (proline 4-hydroxylase), alpha 1 polypeptide	ENSMUSG00000019916	35.2204	40.2051	33.5663	44.7151	45.0795	46.9196	0.291543	3.99e-06	1.22395
P4ha3	procollagen-proline, 2-oxoglutarate 4-dioxygenase (proline 4-hydroxylase), alpha polypeptide III	ENSMUSG00000051048	18.7636	22.8286	22.7314	27.378	23.8095	24.2012	0.280333	0.00151106	1.21448
P4hb	prolyl 4-hydroxylase, beta polypeptide	ENSMUSG00000025130	244.438	256.885	237.519	205.998	209.571	204.443	-0.317838	1.38e-12	0.802271
Pabpc1	poly(A) binding protein, cytoplasmic 1	ENSMUSG00000022283	334.324	354.974	327.552	280.475	282.663	285.994	-0.319442	3.78e-14	0.80138
Pabpn1	poly(A) binding protein, nuclear 1	ENSMUSG00000022194	45.5494	55.3955	49.5802	58.1457	47.7517	53.542	-0.312395	0.0304917	0.805304
Pacc1	proton activated chloride channel 1	ENSMUSG00000026627	27.3802	27.9785	29.2538	96.5058	100.25	96.0515	1.7379	5.27e-172	3.3355
Pacsin2	protein kinase C and casein kinase substrate in neurons 2	ENSMUSG00000016664	19.9018	18.8851	18.7648	33.7382	32.1544	34.8543	0.668087	1.47e-20	1.58896
Pacsin3	protein kinase C and casein kinase substrate in neurons 3	ENSMUSG00000027257	11.0082	9.45735	9.34283	12.0848	16.9958	15.823	0.503478	0.000365624	1.41763
Padi6	peptidyl arginine deiminase, type VI	ENSMUSG00000040935	20.8947	22.2484	24.9618	87.2682	75.7182	90.3943	1.83941	9.89e-122	3.57863
Pafah1b3	platelet-activating factor acetylhydrolase, isoform 1b, subunit 3	ENSMUSG00000005447	72.9773	73.8125	70.5632	105.66	129.769	105.207	0.603499	1.25e-11	1.5194
Pak3	p21 (RAC1) activated kinase 3	ENSMUSG00000031284	9.81209	9.38025	11.0303	7.7874	7.26659	6.9886	-0.490868	1.99e-08	0.711597
Pald1	phosphatase domain containing, paladin 1	ENSMUSG00000020092	22.0773	23.146	20.904	35.2648	33.6319	36.2482	0.613347	2.36e-21	1.5298
Palld	palladin, cytoskeletal associated protein	ENSMUSG00000058056	5.51825	6.21379	5.9592	3.09235	2.99774	3.3513	-1.17759	3.12e-21	0.44209
Pamr1	peptidase domain containing associated with muscle regeneration 1	ENSMUSG00000027188	65.742	67.1428	68.6386	10.4969	9.89915	9.90391	-2.81457	0	0.142144
Pan3	PAN3 poly(A) specific ribonuclease subunit	ENSMUSG00000029647	10.1153	12.0778	9.79336	8.23658	7.8034	9.50866	-0.335842	0.000734927	0.792322
Pank1	pantothenate kinase 1	ENSMUSG00000033610	20.4393	21.8634	23.2546	57.7497	52.8537	53.9183	1.17203	3.95e-90	2.25329
Paox	polyamine oxidase (exo-N4-amino)	ENSMUSG00000025464	4.05124	4.53173	3.57376	5.90356	6.14483	5.88474	0.436456	0.00480128	1.35328
Papln	papilin, proteoglycan-like sulfated glycoprotein	ENSMUSG00000021223	1.40507	1.79545	1.98147	9.73122	9.17497	9.06174	2.3566	1.09e-65	5.12163
Papola	poly (A) polymerase alpha	ENSMUSG00000021111	62.0681	59.2387	57.7846	90.7963	85.413	85.4951	0.49278	4.71e-21	1.40715
Paqr7	progestin and adipoQ receptor family member VII	ENSMUSG00000037348	8.75665	8.91114	9.99578	20.0419	17.8457	16.3628	0.927512	5.05e-20	1.90199
Pard6b	par-6 family cell polarity regulator beta	ENSMUSG00000044641	6.94861	7.50934	7.74433	14.2876	12.6726	15.8239	0.874321	4.51e-16	1.83314
Parm1	prostate androgen-regulated mucin-like protein 1	ENSMUSG00000034981	6.81734	5.88054	7.39481	21.7046	19.5145	21.4059	1.5893	7.48e-63	3.00904
Parn	poly(A)-specific ribonuclease (deadenylation nuclease)	ENSMUSG00000022685	24.4416	24.0614	22.759	21.4361	19.8152	19.9547	-0.27436	0.000333385	0.826817
Parp11	poly (ADP-ribose) polymerase family, member 11	ENSMUSG00000037997	7.7205	7.15774	7.41504	10.1958	11.0265	9.44585	0.368178	0.00115288	1.29072
Parp6	poly (ADP-ribose) polymerase family, member 6	ENSMUSG00000025237	5.40671	5.73899	6.52168	4.01602	3.89138	4.45908	-0.619377	0.000190818	0.650952
Parp9	poly (ADP-ribose) polymerase family, member 9	ENSMUSG00000022906	4.92515	4.98863	5.83721	7.7328	7.30966	6.87911	0.388121	0.00199731	1.30869
Parvb	parvin, beta	ENSMUSG00000022438	11.5087	11.393	10.9906	42.9309	43.0789	43.8612	1.85467	6.16e-166	3.6167
Patj	PATJ, crumbs cell polarity complex component	ENSMUSG00000061859	6.92483	5.75014	6.38693	7.9115	8.21748	8.29878	0.28781	0.00489289	1.22079
Pawr	PRKC, apoptosis, WT1, regulator	ENSMUSG00000035873	56.1555	60.9433	57.684	30.8514	26.2969	26.973	-1.1554	4.41e-55	0.44894
Paxbp1	PAX3 and PAX7 binding protein 1	ENSMUSG00000022974	6.41253	7.00346	6.00275	4.71013	4.72574	4.87394	-0.413074	0.00256981	0.751021
Pbrm1	polybromo 1	ENSMUSG00000042323	21.96	21.4229	24.6565	19.9555	17.0809	20.8644	-0.302823	0.000226357	0.810665
Pbx1	pre B cell leukemia homeobox 1	ENSMUSG00000052534	37.9342	37.0367	38.8038	29.3479	25.8029	29.2089	-0.524973	2.47e-18	0.694972
Pbx2	pre B cell leukemia homeobox 2	ENSMUSG00000034673	26.1946	27.2794	25.3447	34.7415	33.0308	34.545	0.314193	2.08e-06	1.24332
Pcbd1	pterin 4 alpha carbinolamine dehydratase/dimerization cofactor of hepatocyte nuclear factor 1 alpha (TCF1) 1	ENSMUSG00000020098	35.1466	34.6791	27.4702	41.8323	48.7003	44.1351	0.403873	0.000616893	1.32306
Pcca	propionyl-Coenzyme A carboxylase, alpha polypeptide	ENSMUSG00000041650	17.0184	18.6544	18.4465	14.4142	16.1132	15.5488	-0.311629	0.000808449	0.805731
Pcdh7	protocadherin 7	ENSMUSG00000029108	7.04255	7.50504	6.19541	4.97293	5.11762	4.6714	-0.597542	1.32e-09	0.660879
Pcdh9	protocadherin 9	ENSMUSG00000055421	12.4934	10.8096	12.3923	3.93381	2.99939	3.72929	-1.78372	2.15e-59	0.290434
Pcdhgc3	protocadherin gamma subfamily C, 3	ENSMUSG00000102918	67.6184	66.7172	72.3201	54.6689	45.741	49.9559	-0.725929	5.18e-11	0.604608
Pced1b	PC-esterase domain containing 1B	ENSMUSG00000044250	10.4007	12.2211	8.87208	29.1353	24.0054	28.9148	1.2965	5.33e-32	2.45632
Pcna	proliferating cell nuclear antigen	ENSMUSG00000027342	23.4943	28.0814	25.9804	22.2133	23.4955	21.6416	-0.299018	0.00416056	0.812806
Pcnt	pericentrin (kendrin)	ENSMUSG00000001151	4.2671	4.05197	5.15053	5.25672	5.39039	5.89684	0.286547	0.0108706	1.21972
Pcolce	procollagen C-endopeptidase enhancer protein	ENSMUSG00000029718	91.3822	95.9649	84.3749	147.889	162.57	172.308	0.812189	4.67e-41	1.75587
Pcsk5	proprotein convertase subtilisin/kexin type 5	ENSMUSG00000024713	6.73221	7.29009	7.63351	12.5375	11.0779	11.8826	0.654176	2.29e-14	1.57372
Pcsk6	proprotein convertase subtilisin/kexin type 6	ENSMUSG00000030513	59.4836	60.2946	59.9079	307.855	306.589	316.472	2.32601	0	5.01415
Pcx	pyruvate carboxylase	ENSMUSG00000024892	6.52972	5.10516	5.41533	4.28611	4.08174	3.95135	-0.576148	3.09e-05	0.670752
Pcyt2	phosphate cytidylyltransferase 2, ethanolamine	ENSMUSG00000025137	8.53803	9.61798	7.55237	11.1268	11.5406	10.7936	0.342923	0.0103553	1.26832
Pdcd4	programmed cell death 4	ENSMUSG00000024975	68.9974	75.5079	71.0489	48.6784	60.5745	62.5361	-0.338418	3.03e-07	0.790908
Pdcl3	phosducin-like 3	ENSMUSG00000026078	13.094	14.6648	13.2562	10.0159	12.0204	10.9996	-0.327471	0.000480814	0.796932
Pde1a	phosphodiesterase 1A, calmodulin-dependent	ENSMUSG00000059173	20.9708	19.2861	20.2977	28.3355	26.2375	21.1223	0.303761	0.00032901	1.23436
Pde7b	phosphodiesterase 7B	ENSMUSG00000019990	35.3521	33.9734	30.76	22.2562	17.663	18.1705	-0.873745	6.42e-28	0.545728
Pdgfa	platelet derived growth factor, alpha	ENSMUSG00000025856	6.39763	9.36794	7.44527	20.1248	19.6404	16.9859	1.19338	2.48e-18	2.28688
Pdgfb	platelet derived growth factor, B polypeptide	ENSMUSG00000000489	12.6858	13.3187	14.6342	6.46737	5.46535	6.47313	-1.21617	1.32e-21	0.430424
Pdgfc	platelet-derived growth factor, C polypeptide	ENSMUSG00000028019	33.3918	30.4435	29.8158	94.7889	84.0521	84.0616	1.29998	6.58e-98	2.46225
Pdia5	protein disulfide isomerase associated 5	ENSMUSG00000022844	38.0312	40.0954	38.9015	15.5354	18.3915	17.882	-1.21466	2.85e-41	0.430875
Pdia6	protein disulfide isomerase associated 6	ENSMUSG00000020571	153.432	160.805	146.072	124.3	129.422	131.178	-0.322131	1.71e-10	0.799888
Pdk2	pyruvate dehydrogenase kinase, isoenzyme 2	ENSMUSG00000038967	31.7191	29.4162	30.4307	46.2306	43.3097	45.3131	0.488086	1.78e-11	1.40258
Pdk4	pyruvate dehydrogenase kinase, isoenzyme 4	ENSMUSG00000019577	13.6179	12.9778	11.0026	5.45734	5.63577	6.23186	-1.20182	3.89e-26	0.434728
Pdlim2	PDZ and LIM domain 2	ENSMUSG00000022090	2.5008	2.13347	2.77816	6.59068	8.40593	6.89982	1.86374	3.31e-16	3.6395
Pdlim4	PDZ and LIM domain 4	ENSMUSG00000020388	43.1024	48.5752	44.6631	37.6737	40.7827	38.3988	-0.281928	0.00129437	0.822491
Pdp1	pyruvate dehyrogenase phosphatase catalytic subunit 1	ENSMUSG00000049225	54.2778	54.4261	47.961	48.0868	43.2783	45.4681	-0.296785	5.61e-06	0.814064
Pdpn	podoplanin	ENSMUSG00000028583	14.7234	14.0678	15.8871	47.1241	49.5691	47.306	1.62131	6.4e-53	3.07655
Pdrg1	p53 and DNA damage regulated 1	ENSMUSG00000027472	40.7726	46.4718	40.4105	33.5038	42.5891	35.4128	-0.283416	0.00423875	0.821643
Peak1	pseudopodium-enriched atypical kinase 1	ENSMUSG00000074305	10.7368	9.9773	11.824	21.4084	17.6538	20.1128	0.804201	4.97e-23	1.74618
Pebp1	phosphatidylethanolamine binding protein 1	ENSMUSG00000032959	163.621	176.177	169.179	201.77	230.573	207.5	0.280078	9.32e-06	1.21426
Peg10	paternally expressed 10	ENSMUSG00000092035	75.2698	72.3526	78.647	57.32	49.9737	55.6877	-0.537816	1.7e-21	0.688813
Peg3	paternally expressed 3	ENSMUSG00000002265	7.92491	7.9681	9.05559	24.0461	22.6788	26.6744	1.49601	7.75e-84	2.82061
Peli2	pellino 2	ENSMUSG00000021846	9.34859	9.27946	9.51869	7.83322	7.67846	7.30128	-0.335964	5.4e-05	0.792254
Pes1	pescadillo ribosomal biogenesis factor 1	ENSMUSG00000020430	30.2191	33.5455	29.8976	25.2562	27.2592	25.3954	-0.297678	9.87e-05	0.813561
Pex14	peroxisomal biogenesis factor 14	ENSMUSG00000028975	22.6871	24.8859	20.3029	36.0676	31.268	32.4781	0.61517	1.57e-08	1.53174
Pex5	peroxisomal biogenesis factor 5	ENSMUSG00000005069	24.5858	27.1123	26.2158	19.9892	21.0908	21.3942	-0.373341	4.97e-07	0.771993
Pex6	peroxisomal biogenesis factor 6	ENSMUSG00000002763	19.6211	18.887	17.7849	23.9593	24.4597	23.3105	0.275836	0.0004521	1.2107
Pfkl	phosphofructokinase, liver, B-type	ENSMUSG00000020277	28.8444	32.0654	28.8129	39.859	46.1788	46.541	0.502682	1.26e-11	1.41685
Pfkm	phosphofructokinase, muscle	ENSMUSG00000033065	30.6402	31.1734	31.7397	44.1666	44.5355	44.839	0.452043	7.23e-13	1.36798
Pfkp	phosphofructokinase, platelet	ENSMUSG00000021196	6.60926	6.69407	6.59016	5.16192	4.72949	4.94872	-0.496154	2.54e-05	0.708995
Pgam1	phosphoglycerate mutase 1	ENSMUSG00000011752	51.6	52.6379	51.3363	87.2296	91.8261	84.3399	0.632904	1.04e-15	1.55068
Pgap2	post-GPI attachment to proteins 2	ENSMUSG00000030990	18.5119	20.1118	19.3392	37.4012	32.1864	35.313	0.82659	7.39e-21	1.77349
Pgap3	post-GPI attachment to proteins 3	ENSMUSG00000038208	7.49206	6.64047	7.51839	10.721	12.9978	10.4906	0.605559	6.79e-06	1.52157
Pgbd5	piggyBac transposable element derived 5	ENSMUSG00000050751	13.397	14.0301	14.0091	20.4506	19.1312	22.7367	0.55071	3.47e-10	1.46481
Pgk1	phosphoglycerate kinase 1	ENSMUSG00000062070	69.9295	68.5569	71.2101	115.202	129.787	112.179	0.70845	6.82e-25	1.63405
Pgm1	phosphoglucomutase 1	ENSMUSG00000025791	27.1385	26.4128	25.5623	35.9524	40.0401	38.9232	0.511009	1.82e-09	1.42505
Pgm3	phosphoglucomutase 3	ENSMUSG00000056131	5.2201	5.69461	5.79669	3.54166	4.19157	3.29966	-0.651371	0.000319568	0.636675
Pgp	phosphoglycolate phosphatase	ENSMUSG00000043445	10.0299	11.5871	10.6285	12.6471	14.352	13.2584	0.268867	0.0119459	1.20486
Pgpep1	pyroglutamyl-peptidase I	ENSMUSG00000056204	7.86425	8.86971	8.92196	10.7285	12.549	11.5202	0.386771	3.99e-05	1.30746
Pgrmc2	progesterone receptor membrane component 2	ENSMUSG00000049940	32.3644	34.6375	34.5996	51.7398	54.2748	52.0097	0.580697	6.84e-21	1.49557
Pgs1	phosphatidylglycerophosphate synthase 1	ENSMUSG00000017715	7.56665	7.9994	7.82074	11.002	10.6821	9.66693	0.352707	0.00284597	1.27695
Phactr1	phosphatase and actin regulator 1	ENSMUSG00000054728	10.222	10.3153	10.065	8.86894	6.26378	7.6127	-0.507727	2.84e-05	0.70333
Phactr4	phosphatase and actin regulator 4	ENSMUSG00000066043	11.2389	11.1688	11.1892	10.4415	8.55638	10.3042	-0.267645	0.00380899	0.830674
Phc3	polyhomeotic 3	ENSMUSG00000037652	4.49683	3.61877	6.411	5.58702	6.05917	4.55427	-0.267954	0.00988981	0.830497
Phf1	PHD finger protein 1	ENSMUSG00000024193	7.56387	9.70546	7.94218	12.079	11.3689	11.4645	0.437133	0.00190508	1.35391
Phf7	PHD finger protein 7	ENSMUSG00000021902	4.09823	4.10362	3.68197	5.13982	6.30394	5.18813	0.391059	0.0366367	1.31136
Phf8	PHD finger protein 8	ENSMUSG00000041229	13.655	12.3672	13.6687	16.8692	17.3327	17.2072	0.325072	2.43e-05	1.25273
Phgdh	3-phosphoglycerate dehydrogenase	ENSMUSG00000053398	13.1291	10.4388	11.5304	27.2718	27.5585	23.9465	1.09127	7.18e-21	2.13062
Phldb2	pleckstrin homology like domain, family B, member 2	ENSMUSG00000033149	11.3852	11.5849	12.0478	10.3579	9.74086	9.25644	-0.294615	0.000331685	0.81529
Phyh	phytanoyl-CoA hydroxylase	ENSMUSG00000026664	21.7789	23.3239	20.4275	31.1318	28.1505	27.6786	0.326218	0.000868889	1.25372
Pi4k2b	phosphatidylinositol 4-kinase type 2 beta	ENSMUSG00000029186	7.92457	8.49647	7.68947	6.14608	5.78893	7.12364	-0.416754	0.00049905	0.749108
Picalm	phosphatidylinositol binding clathrin assembly protein	ENSMUSG00000039361	44.0804	60.4249	38.3217	35.3924	41.3069	38.3352	-0.377385	1.38e-08	0.769832
Pid1	phosphotyrosine interaction domain containing 1	ENSMUSG00000045658	27.836	29.4011	26.3865	3.87545	3.68436	3.36422	-2.96289	8.86e-165	0.128257
Piezo1	piezo-type mechanosensitive ion channel component 1	ENSMUSG00000014444	4.42389	4.307	4.88047	8.15584	7.6705	8.3235	0.709504	1.14e-12	1.63524
Pigx	phosphatidylinositol glycan anchor biosynthesis, class X	ENSMUSG00000023791	35.4708	31.9161	30.6756	27.6342	28.0808	26.3841	-0.314573	0.0053112	0.804089
Pik3c3	phosphatidylinositol 3-kinase catalytic subunit type 3	ENSMUSG00000033628	18.9188	19.4837	20.4961	16.6888	15.8016	15.7982	-0.354408	5.83e-06	0.782191
Pik3ca	phosphatidylinositol-4,5-bisphosphate 3-kinase catalytic subunit alpha	ENSMUSG00000027665	10.7227	11.1189	11.3723	9.76032	8.18042	9.69488	-0.322559	2.72e-05	0.79965
Pik3cd	phosphatidylinositol-4,5-bisphosphate 3-kinase catalytic subunit delta	ENSMUSG00000039936	9.57228	11.9297	10.2091	5.33533	4.80405	4.18856	-1.24866	1.43e-29	0.420838
Pik3ip1	phosphoinositide-3-kinase interacting protein 1	ENSMUSG00000034614	176.447	170.532	168.938	80.4065	79.6819	82.0949	-1.18221	1.61e-102	0.440675
Pim1	proviral integration site 1	ENSMUSG00000024014	8.36278	7.52433	7.29954	4.93338	5.84028	7.12497	-0.513827	0.001661	0.700362
Pinx1	PIN2/TERF1 interacting, telomerase inhibitor 1	ENSMUSG00000021958	7.42345	5.39241	5.0659	4.01544	4.72184	4.54832	-0.460471	0.0427334	0.726749
Pip4k2a	phosphatidylinositol-5-phosphate 4-kinase, type II, alpha	ENSMUSG00000026737	19.6055	19.0727	19.8723	8.86556	8.14445	9.41735	-1.21069	1.03e-42	0.432062
Pitrm1	pitrilysin metallepetidase 1	ENSMUSG00000021193	121.007	120.181	123.884	59.6526	61.1218	63.3752	-1.05179	6.56e-86	0.482369
Pkd2l2	polycystic kidney disease 2-like 2	ENSMUSG00000014503	6.61864	6.62683	5.37061	17.1709	19.1605	18.7414	1.07697	1.63e-22	2.10961
Pkdcc	protein kinase domain containing, cytoplasmic	ENSMUSG00000024247	7.99936	10.6249	8.97205	17.2313	17.3111	16.9116	0.826167	1.11e-13	1.77297
Pkig	protein kinase inhibitor, gamma	ENSMUSG00000035268	46.0052	51.9814	39.2911	61.7697	59.9041	54.7804	0.375086	0.000110663	1.29692
Pkm	pyruvate kinase, muscle	ENSMUSG00000032294	95.4101	93.7791	93.044	183.158	201.679	198.28	0.981428	7.52e-69	1.97442
Pknox2	Pbx/knotted 1 homeobox 2	ENSMUSG00000035934	19.8992	19.1723	19.0586	15.6613	14.1956	15.2857	-0.408457	3.28e-07	0.753429
Pla2g12a	phospholipase A2, group XIIA	ENSMUSG00000027999	24.3476	25.3597	26.1278	21.9567	20.364	22.5036	-0.294348	0.00239749	0.815441
Pla2g1b	phospholipase A2, group IB, pancreas	ENSMUSG00000029522	93.3874	93.874	97.462	68.3282	74.2878	74.1868	-0.453845	4.81e-07	0.730094
Pla2g4a	phospholipase A2, group IVA (cytosolic, calcium-dependent)	ENSMUSG00000056220	16.5131	16.1387	15.3133	20.4236	19.4125	20.1983	0.272691	0.00116005	1.20806
Pla2g5	phospholipase A2, group V	ENSMUSG00000041193	0.646735	0.533777	0.812762	7.12798	7.85412	7.08066	3.50803	1.28e-46	11.3769
Pla2g6	phospholipase A2, group VI	ENSMUSG00000042632	7.6789	7.54077	7.06482	9.21106	9.73005	10.041	0.339187	0.00187138	1.26504
Pla2r1	phospholipase A2 receptor 1	ENSMUSG00000054580	1.91158	1.47223	1.73494	28.6316	25.5914	27.6988	3.96894	0	15.6592
Plaat3	phospholipase A and acyltransferase 3	ENSMUSG00000060675	11.618	14.6528	11.1107	16.8582	15.5738	13.733	0.289651	0.00501548	1.22234
Plat	plasminogen activator, tissue	ENSMUSG00000031538	11.6853	12.286	11.5734	9.37236	8.72162	10.194	-0.371008	0.000719614	0.773242
Plbd1	phospholipase B domain containing 1	ENSMUSG00000030214	3.91225	4.45635	4.33001	19.0097	17.2666	16.9414	1.99468	2.14e-52	3.98529
Plcd1	phospholipase C, delta 1	ENSMUSG00000010660	13.4398	14.3679	12.9851	19.7803	18.5452	21.7043	0.508883	3.14e-08	1.42295
Plch1	phospholipase C, eta 1	ENSMUSG00000036834	6.40161	6.43686	7.10204	0.250058	0.669333	0.461218	-3.88866	2.62e-107	0.0675144
Pld3	phospholipase D family, member 3	ENSMUSG00000003363	38.37	38.673	37.9561	61.1323	58.7381	64.4074	0.618505	1.85e-21	1.53528
Plec	plectin	ENSMUSG00000022565	12.8763	11.9752	12.3256	15.754	16.3822	19.9931	0.435785	6.45e-09	1.35265
Plekha2	pleckstrin homology domain-containing, family A (phosphoinositide binding specific) member 2	ENSMUSG00000031557	11.8451	12.7596	12.5528	15.9718	16.9768	18.1161	0.404712	1.22e-06	1.32382
Plekha5	pleckstrin homology domain containing, family A member 5	ENSMUSG00000030231	20.3653	16.2997	13.1856	13.0969	11.3013	16.4989	-0.424563	1.23e-06	0.745065
Plekhg2	pleckstrin homology domain containing, family G (with RhoGef domain) member 2	ENSMUSG00000037552	9.03537	9.9539	9.72889	7.4841	8.19449	7.5624	-0.405611	1.71e-05	0.754917
Plekhg5	pleckstrin homology domain containing, family G (with RhoGef domain) member 5	ENSMUSG00000039713	4.88242	5.81636	4.54502	6.98289	6.04975	6.37281	0.268634	0.0359593	1.20467
Plekhh3	pleckstrin homology domain containing, family H (with MyTH4 domain) member 3	ENSMUSG00000035172	10.6695	9.12145	9.53706	16.3784	15.5057	16.9873	0.729655	3.35e-12	1.65824
Plekhm2	pleckstrin homology domain containing, family M (with RUN domain) member 2	ENSMUSG00000028917	10.005	10.7816	10.0278	8.90203	8.27759	9.42085	-0.276826	0.0035925	0.825405
Plekhn1	pleckstrin homology domain containing, family N member 1	ENSMUSG00000078485	4.86305	5.77578	3.76912	6.8468	6.10743	6.98997	0.379753	0.0101592	1.30112
Plekho1	pleckstrin homology domain containing, family O member 1	ENSMUSG00000015745	20.1811	20.4826	18.4114	11.0209	13.0798	13.532	-0.730457	1.66e-10	0.602713
Plk2	polo like kinase 2	ENSMUSG00000021701	6.71112	6.66933	5.76095	9.24277	11.2873	9.716	0.610968	4.61e-06	1.52728
Pln	phospholamban	ENSMUSG00000038583	0.109848	0.140645	0.277386	6.6998	7.10981	6.58416	5.34145	1.27e-49	40.5451
Plod2	procollagen lysine, 2-oxoglutarate 5-dioxygenase 2	ENSMUSG00000032374	67.4006	72.8916	66.9899	29.5075	26.5737	29.2313	-1.31469	4.51e-109	0.402012
Plod3	procollagen-lysine, 2-oxoglutarate 5-dioxygenase 3	ENSMUSG00000004846	33.4953	34.1951	34.026	27.1897	29.342	30.3692	-0.285742	5.14e-05	0.82032
Plpp3	phospholipid phosphatase 3	ENSMUSG00000028517	22.8639	25.1706	23.326	54.4004	46.6399	51.3476	1.02828	1.76e-50	2.03959
Plppr3	phospholipid phosphatase related 3	ENSMUSG00000035835	7.73208	8.71332	6.97293	5.92109	6.78782	5.97439	-0.444363	0.00142254	0.734908
Pls3	plastin 3 (T-isoform)	ENSMUSG00000016382	112.841	112.131	106.571	64.0576	60.0188	58.5492	-0.904289	2.78e-61	0.534296
Plscr2	phospholipid scramblase 2	ENSMUSG00000032372	5.77093	5.6752	5.55653	2.6886	3.39443	2.69357	-1.03801	3.01e-07	0.486998
Plscr4	phospholipid scramblase 4	ENSMUSG00000032377	11.0366	12.428	12.9045	5.38361	5.6331	5.72073	-1.19153	2.46e-26	0.437838
Pltp	phospholipid transfer protein	ENSMUSG00000017754	2.26708	2.24924	2.78712	8.91027	7.13103	7.98489	1.50267	1.86e-12	2.83367
Plxdc1	plexin domain containing 1	ENSMUSG00000017417	5.96531	6.57516	5.98321	17.4408	18.0584	17.7025	1.46981	1.89e-47	2.76985
Plxdc2	plexin domain containing 2	ENSMUSG00000026748	75.0678	70.0886	72.8185	38.4049	28.5391	31.0312	-1.27698	3.67e-73	0.412659
Plxna2	plexin A2	ENSMUSG00000026640	3.91337	3.95295	3.9594	8.82915	6.78016	8.13384	0.930363	5.82e-23	1.90576
Plxnc1	plexin C1	ENSMUSG00000074785	24.8626	25.1252	27.7228	49.2686	43.9279	50.638	0.818964	1.29e-35	1.76414
Pmf1	polyamine-modulated factor 1	ENSMUSG00000028066	10.4112	13.4771	12.6057	21.4386	20.8328	21.6057	0.714148	1.09e-06	1.64051
Pml	promyelocytic leukemia	ENSMUSG00000036986	7.22844	7.08502	8.58278	14.2873	14.772	13.4353	0.839784	2.24e-17	1.78978
Pmm1	phosphomannomutase 1	ENSMUSG00000022474	18.1256	17.8062	16.2924	11.342	12.0326	14.0092	-0.47632	0.000310325	0.718809
Pmm2	phosphomannomutase 2	ENSMUSG00000022711	15.3375	14.6234	12.8617	11.8365	12.5591	13.1184	-0.288793	0.0174777	0.818587
Pmp22	peripheral myelin protein 22	ENSMUSG00000018217	43.3688	50.406	42.3152	39.6072	34.386	36.9138	-0.369388	1.61e-05	0.774111
Pnck	pregnancy upregulated non-ubiquitously expressed CaM kinase	ENSMUSG00000002012	3.27561	4.86289	4.04489	5.9154	6.86106	6.64326	0.630021	0.00180291	1.54759
Pnkd	paroxysmal nonkinesiogenic dyskinesia	ENSMUSG00000026179	26.738	24.425	24.9836	28.3379	28.5194	33.7177	0.321172	0.000218767	1.24935
Pnmal2	PNMA-like 2	ENSMUSG00000070802	8.06496	8.99205	7.79622	13.1758	15.5652	17.0515	0.798127	2.89e-14	1.73884
Pnpla2	patatin-like phospholipase domain containing 2	ENSMUSG00000025509	20.6298	21.7193	22.3788	18.6886	18.3076	18.3146	-0.333005	8.2e-05	0.793881
Pnpla6	patatin-like phospholipase domain containing 6	ENSMUSG00000004565	6.44998	7.44048	5.9219	7.92384	7.7309	10.208	0.393299	0.00160317	1.31339
Pnpla7	patatin-like phospholipase domain containing 7	ENSMUSG00000036833	7.57307	7.13683	7.53105	3.39639	4.60657	3.94796	-1.04959	1.03e-16	0.483105
Pnpla8	patatin-like phospholipase domain containing 8	ENSMUSG00000036257	12.446	11.779	13.345	12.2762	10.4905	8.29144	-0.450675	3.81e-13	0.7317
Pnpo	pyridoxine 5'-phosphate oxidase	ENSMUSG00000018659	9.43208	9.44092	8.68472	13.213	11.4622	10.4301	0.279441	0.0350653	1.21372
Pnrc1	proline-rich nuclear receptor coactivator 1	ENSMUSG00000040128	114.808	122.81	124.236	92.5954	96.06	92.5663	-0.425056	2.17e-14	0.74481
Poc1b	POC1 centriolar protein B	ENSMUSG00000019952	11.059	9.47674	11.4892	6.96035	8.60772	7.45913	-0.531811	1.91e-05	0.691686
Poglut2	protein O-glucosyltransferase 2	ENSMUSG00000026047	16.0657	17.9577	16.3349	14.3816	14.3651	12.1569	-0.382222	0.000260678	0.767255
Pold1	polymerase (DNA directed), delta 1, catalytic subunit	ENSMUSG00000038644	5.49199	5.01195	5.26165	6.46297	7.27968	8.16887	0.406241	0.00195263	1.32523
Poll	polymerase (DNA directed), lambda	ENSMUSG00000025218	4.10851	5.15924	5.34333	6.15942	7.07561	6.61305	0.390941	0.0140934	1.31125
Polr1a	polymerase (RNA) I polypeptide A	ENSMUSG00000049553	22.4343	23.6531	25.1378	43.8721	33.4047	47.0755	0.871751	3.02e-39	1.82988
Polr1d	polymerase (RNA) I polypeptide D	ENSMUSG00000029642	83.8645	86.9674	75.2096	65.7862	77.0755	68.759	-0.344171	5.41e-05	0.78776
Polr2a	polymerase (RNA) II (DNA directed) polypeptide A	ENSMUSG00000005198	25.9124	23.4504	29.2066	40.3912	32.8359	41.1015	0.469612	3.05e-08	1.38474
Polr2l	polymerase (RNA) II (DNA directed) polypeptide L	ENSMUSG00000038489	17.3706	20.1689	17.1855	29.5282	36.9029	35.4822	0.828289	1.33e-13	1.77558
Polr3g	polymerase (RNA) III (DNA directed) polypeptide G	ENSMUSG00000035834	38.6634	37.698	39.9025	13.8984	14.9311	13.0187	-1.55439	2.09e-88	0.340471
Polr3gl	polymerase (RNA) III (DNA directed) polypeptide G like	ENSMUSG00000028104	17.2891	17.6998	16.342	10.1636	14.6057	17.4299	-0.390033	0.0160132	0.763112
Pomgnt1	protein O-linked mannose beta 1,2-N-acetylglucosaminyltransferase	ENSMUSG00000028700	24.7127	24.6049	25.2623	36.1225	35.6625	37.4715	0.521392	1.07e-13	1.43534
Pomt1	protein-O-mannosyltransferase 1	ENSMUSG00000039254	3.77229	3.54919	3.10786	6.39588	5.95449	6.31564	0.778925	2.11e-07	1.71585
Pon2	paraoxonase 2	ENSMUSG00000032667	7.88063	9.06786	8.28909	7.30244	7.96716	6.1537	-0.355443	0.0122146	0.78163
Pon3	paraoxonase 3	ENSMUSG00000029759	17.7166	14.8812	16.4606	8.74611	10.2248	10.1777	-0.834158	1.55e-10	0.56091
Por	cytochrome p450 oxidoreductase	ENSMUSG00000005514	21.1364	21.7116	21.5555	32.5422	33.7746	34.2349	0.586082	1.62e-15	1.50116
Postn	periostin, osteoblast specific factor	ENSMUSG00000027750	0.764276	1.24863	1.05324	7.74166	7.89347	9.17614	3.07289	2.64e-61	8.41456
Pot1a	protection of telomeres 1A	ENSMUSG00000029676	11.193	11.0827	9.98976	9.61504	8.74032	8.40735	-0.297701	0.00580876	0.813548
Pou5f1	POU domain, class 5, transcription factor 1	ENSMUSG00000024406	2.45797	2.97536	2.08693	11.8415	10.7976	10.3696	1.80165	8.31e-13	3.48618
Pou6f1	POU domain, class 6, transcription factor 1	ENSMUSG00000009739	6.36127	7.87804	7.09976	5.24982	5.43652	6.41656	-0.384755	0.00262496	0.765909
Ppa1	pyrophosphatase (inorganic) 1	ENSMUSG00000020089	13.7221	16.8466	13.9255	16.951	23.8585	19.3194	0.345375	0.0181281	1.27048
Ppa2	pyrophosphatase (inorganic) 2	ENSMUSG00000028013	22.3714	21.828	18.6114	25.2597	27.9035	27.63	0.342008	0.00246775	1.26752
Ppfibp1	PTPRF interacting protein, binding protein 1 (liprin beta 1)	ENSMUSG00000016487	26.2862	25.7141	29.395	18.5866	19.4076	23.0626	-0.457003	1.27e-08	0.728498
Ppfibp2	PTPRF interacting protein, binding protein 2 (liprin beta 2)	ENSMUSG00000036528	4.23447	4.69421	5.31323	31.4648	30.3291	31.8768	2.67744	9.55e-167	6.39718
Ppic	peptidylprolyl isomerase C	ENSMUSG00000024538	144.914	147.021	127.181	103.613	101.65	100.575	-0.523969	3.99e-16	0.695456
Ppil1	peptidylprolyl isomerase (cyclophilin)-like 1	ENSMUSG00000024007	8.8961	9.25493	11.2864	15.3379	14.3262	12.5628	0.458589	0.00192494	1.3742
Ppil3	peptidylprolyl isomerase (cyclophilin)-like 3	ENSMUSG00000026035	28.3589	18.3435	20.8662	21.5334	23.9065	13.0734	-0.344946	0.035355	0.787337
Ppm1d	protein phosphatase 1D magnesium-dependent, delta isoform	ENSMUSG00000020525	9.98762	12.358	9.3207	8.73084	8.54596	8.55344	-0.356247	0.00277021	0.781194
Ppm1k	protein phosphatase 1K (PP2C domain containing)	ENSMUSG00000037826	5.66984	5.5583	6.86843	5.51489	4.0653	4.6773	-0.351873	0.0038862	0.783566
Ppm1l	protein phosphatase 1 (formerly 2C)-like	ENSMUSG00000027784	13.3269	12.6425	14.4594	11.3453	9.64002	10.3732	-0.445592	9.79e-10	0.734283
Ppm1m	protein phosphatase 1M	ENSMUSG00000020253	5.45504	4.8649	4.18927	5.86064	6.50637	7.72119	0.401155	0.0297097	1.32056
Ppp1cb	protein phosphatase 1 catalytic subunit beta	ENSMUSG00000014956	49.4516	50.9617	46.1263	42.8453	38.7057	38.91	-0.346431	1.85e-09	0.786528
Ppp1cc	protein phosphatase 1 catalytic subunit gamma	ENSMUSG00000004455	64.5595	67.4475	62.7031	112.935	110.144	106.097	0.665787	1.28e-27	1.58643
Ppp1r12a	protein phosphatase 1, regulatory subunit 12A	ENSMUSG00000019907	35.877	35.5026	37.9308	26.5064	24.6135	24.8774	-0.544734	1.79e-18	0.685518
Ppp1r14b	protein phosphatase 1, regulatory inhibitor subunit 14B	ENSMUSG00000056612	96.9252	102.975	93.1441	56.1197	55.7753	59.1306	-0.818953	7.51e-28	0.566853
Ppp1r15a	protein phosphatase 1, regulatory subunit 15A	ENSMUSG00000040435	13.859	13.2452	12.5568	9.64358	8.36961	9.07849	-0.63783	4.4e-08	0.642679
Ppp1r16b	protein phosphatase 1, regulatory subunit 16B	ENSMUSG00000037754	3.49517	3.54541	3.69332	8.60425	7.85896	7.73077	1.12558	2.67e-30	2.18189
Ppp1r18	protein phosphatase 1, regulatory subunit 18	ENSMUSG00000034595	10.2785	10.9807	10.1292	5.56747	6.75231	5.67278	-0.790347	3.52e-11	0.578205
Ppp1r2	protein phosphatase 1, regulatory inhibitor subunit 2	ENSMUSG00000047714	31.7771	29.2197	30.2908	24.4214	21.565	21.9497	-0.463201	1.62e-09	0.725375
Ppp1r37	protein phosphatase 1, regulatory subunit 37	ENSMUSG00000051403	18.7641	19.1634	19.9219	27.435	26.5266	28.7054	0.466074	1.72e-11	1.38135
Ppp1r9a	protein phosphatase 1, regulatory subunit 9A	ENSMUSG00000032827	18.1741	16.6339	18.2211	15.4233	13.5652	16.1968	-0.268372	0.00056879	0.830256
Ppp1r9b	protein phosphatase 1, regulatory subunit 9B	ENSMUSG00000038976	33.7023	35.006	34.3955	42.4204	46.8204	48.2081	0.342721	2.9e-08	1.26815
Ppp2cb	protein phosphatase 2 (formerly 2A), catalytic subunit, beta isoform	ENSMUSG00000009630	70.6771	76.2568	69.0612	61.0285	62.8445	59.6489	-0.282641	2.38e-05	0.822085
Ppp2r2a	protein phosphatase 2, regulatory subunit B, alpha	ENSMUSG00000022052	49.5232	50.1845	46.2917	29.2319	29.317	29.4958	-0.777912	7.99e-39	0.58321
Ppp2r3a	protein phosphatase 2, regulatory subunit B'', alpha	ENSMUSG00000043154	26.4448	25.1595	29.3596	19.7805	15.3958	18.4263	-0.657044	6.27e-16	0.634176
Ppp2r5a	protein phosphatase 2, regulatory subunit B', alpha	ENSMUSG00000026626	22.1109	23.0781	22.6789	32.1175	32.2484	31.0705	0.426263	6.67e-10	1.34375
Ppp2r5d	protein phosphatase 2, regulatory subunit B', delta	ENSMUSG00000059409	22.6883	25.457	23.0795	29.8571	30.3259	31.2553	0.283355	0.000162631	1.21702
Ppp3ca	protein phosphatase 3, catalytic subunit, alpha isoform	ENSMUSG00000028161	35.5868	40.1321	38.3635	30.9586	29.0625	30.6522	-0.409625	2.12e-12	0.752819
Ppp3cc	protein phosphatase 3, catalytic subunit, gamma isoform	ENSMUSG00000022092	12.6679	15.2103	14.1772	18.863	18.2375	20.9069	0.461034	1.84e-05	1.37653
[truncated: 1,014 more rows]

## Sheet: OOX+GB vs OOX
List of the significantly changed transcripts in G:B-treated PAGCs identified by RNA-Seq analysis
genename	GENENAME	Geneid	12dOOX_1_FPKM	12dOOX_2_FPKM	12dOOX_3_FPKM	12dOOX_GB_1_FPKM	12dOOX_GB_2_FPKM	12dOOX_GB_3_FPKM	logFC_GB_vs_Control	PValue_GB_vs_Control	FC
0610010F05Rik	RIKEN cDNA 0610010F05 gene	ENSMUSG00000042208	6.95507	7.0161	8.26253	9.35221	9.13862	9.93909	0.479528	6.59e-06	1.39429
1110012L19Rik	NA	ENSMUSG00000045237	19.7512	24.8939	21.7945	11.1668	13.1276	11.5126	-0.801951	8.29e-09	0.573573
1110032A03Rik	RIKEN cDNA 1110032A03 gene	ENSMUSG00000037971	10.3421	14.0327	13.8275	6.895	5.00671	5.85941	-0.960332	4.12e-12	0.513939
1110032F04Rik	RIKEN cDNA 1110032F04 gene	ENSMUSG00000046999	105.457	111.406	103.569	5.8755	5.44296	5.2593	-4.17804	0	0.0552441
1110046J04Rik	RIKEN cDNA 1110046J04 gene	ENSMUSG00000085457	7.36369	6.41905	8.15581	11.5269	10.4601	11.3498	0.740721	4.86e-05	1.67101
1110051M20Rik	RIKEN cDNA 1110051M20 gene	ENSMUSG00000040591	18.546	20.866	18.6084	11.7828	12.7844	15.3398	-0.306237	0.0199725	0.808748
1110059G10Rik	RIKEN cDNA 1110059G10 gene	ENSMUSG00000032551	6.5027	6.33202	5.67389	4.13396	4.34169	4.57626	-0.397597	0.00168546	0.759122
1110065P20Rik	RIKEN cDNA 1110065P20 gene	ENSMUSG00000078570	17.5729	16.7125	14.1804	7.84335	9.79192	11.2114	-0.629542	0.000409938	0.646381
1500011B03Rik	RIKEN cDNA 1500011B03 gene	ENSMUSG00000072694	26.2849	23.739	17.9545	17.4376	17.8128	18.6105	-0.350677	0.00962368	0.784216
1600012H06Rik	RIKEN cDNA 1600012H06 gene	ENSMUSG00000050088	73.1345	69.9251	70.7673	13.2805	13.8181	14.6848	-2.25604	6.77e-190	0.209346
1600014C10Rik	RIKEN cDNA 1600014C10 gene	ENSMUSG00000054676	16.0706	16.341	16.1129	4.5466	4.70936	4.82768	-1.68288	2.33e-54	0.311461
1700007K13Rik	RIKEN cDNA 1700007K13 gene	ENSMUSG00000026831	1.66281	0.885446	0.587634	7.77553	6.42645	6.74861	2.78355	1.64e-15	6.88547
1700016F12Rik	RIKEN cDNA 1700016F12 gene	ENSMUSG00000104955	10.4288	12.4351	9.26532	2.53847	3.28515	4.39012	-1.58848	1.15e-10	0.332521
1700123O20Rik	RIKEN cDNA 1700123O20 gene	ENSMUSG00000040822	12.7096	11.9602	14.0077	8.87315	8.44221	8.99557	-0.487055	0.000716214	0.71348
1810009A15Rik	RIKEN cDNA 1810009A15 gene	ENSMUSG00000071653	11.4297	10.1076	10.8221	21.0593	23.2123	23.674	4.18498	0.00134925	18.1889
1810013L24Rik	RIKEN cDNA 1810013L24 gene	ENSMUSG00000022507	18.7316	18.2104	18.2339	12.506	10.0677	12.5457	-0.69777	4.6e-15	0.616524
1810055G02Rik	RIKEN cDNA 1810055G02 gene	ENSMUSG00000035372	7.2641	9.35377	8.71182	11.4009	10.4209	10.7682	0.504352	0.000177975	1.41849
1810065E05Rik	RIKEN cDNA 1810065E05 gene	ENSMUSG00000013653	0.343935	0	0.10847	6.74891	8.41618	8.67485	5.80342	1.21e-26	55.8474
2200002D01Rik	RIKEN cDNA 2200002D01 gene	ENSMUSG00000030587	8.45945	6.65765	7.04545	0.351486	0.740668	0.851794	-3.49256	6.4e-33	0.0888456
2210016F16Rik	RIKEN cDNA 2210016F16 gene	ENSMUSG00000021550	13.2269	15.4453	14.4068	7.11137	8.49448	8.01187	-0.761477	6.81e-11	0.589892
2210016L21Rik	RIKEN cDNA 2210016L21 gene	ENSMUSG00000029559	12.363	13.3576	10.5542	8.67311	9.78969	8.77836	-0.34105	0.00458528	0.789467
2300009A05Rik	RIKEN cDNA 2300009A05 gene	ENSMUSG00000032403	9.57149	9.50871	10.068	11.0147	11.1101	14.1923	0.570751	0.00137818	1.4853
2310011J03Rik	RIKEN cDNA 2310011J03 gene	ENSMUSG00000020133	21.8358	22.5886	20.9208	13.6524	12.2257	12.9282	-0.660516	9.23e-11	0.632652
2310022A10Rik	RIKEN cDNA 2310022A10 gene	ENSMUSG00000049643	7.44414	9.2404	9.09841	6.69264	6.09133	7.21624	-0.263765	0.0419041	0.832912
2310022B05Rik	RIKEN cDNA 2310022B05 gene	ENSMUSG00000031983	23.3945	25.8449	25.4205	17.8374	18.104	18.5925	-0.360961	7.79e-06	0.778646
2310039H08Rik	RIKEN cDNA 2310039H08 gene	ENSMUSG00000062619	14.5132	15.8315	11.5036	19.7291	28.403	24.7034	0.893345	4.06e-07	1.85748
2310061I04Rik	RIKEN cDNA 2310061I04 gene	ENSMUSG00000050705	3.99855	5.81754	6.38404	7.16901	7.59912	7.39436	0.654648	0.000828773	1.57423
2410002F23Rik	RIKEN cDNA 2410002F23 gene	ENSMUSG00000045411	21.5547	18.9284	19.8983	26.7616	22.927	26.1885	0.743363	2.57e-16	1.67407
2410004B18Rik	RIKEN cDNA 2410004B18 gene	ENSMUSG00000036873	8.64111	9.96827	7.88404	11.0415	12.9903	12.5301	0.558937	0.000204392	1.47318
2410131K14Rik	NA	ENSMUSG00000032840	4.00478	5.05479	4.98402	6.05511	5.0162	6.24191	0.402888	0.000543133	1.32215
2510009E07Rik	RIKEN cDNA 2510009E07 gene	ENSMUSG00000043391	15.6137	15.1762	15.9619	10.7479	8.95582	10.6416	-0.582271	4.14e-11	0.667911
2610001J05Rik	RIKEN cDNA 2610001J05 gene	ENSMUSG00000052419	11.6449	12.4345	14.1927	8.99988	9.88591	9.11672	-0.721468	2.58e-09	0.60648
2610008E11Rik	RIKEN cDNA 2610008E11 gene	ENSMUSG00000060301	28.176	30.4988	26.4974	7.30525	6.90992	8.04902	-1.83303	2e-106	0.280674
2610044O15Rik8	RIKEN cDNA 2610044O15 gene	ENSMUSG00000071302	7.65757	8.82313	7.35793	5.11346	4.52358	5.23167	-0.587945	5.46e-05	0.66529
2610507B11Rik	RIKEN cDNA 2610507B11 gene	ENSMUSG00000010277	32.6255	32.1558	33.8771	23.7663	17.906	22.378	-0.551523	2.32e-11	0.6823
2700046A07Rik	RIKEN cDNA 2700046A07 gene	ENSMUSG00000041789	2.26478	2.62813	2.54278	5.98109	6.88315	5.98678	1.54718	3.71e-13	2.92245
2700081O15Rik	NA	ENSMUSG00000053080	20.7288	21.3362	21.7773	7.9021	6.80301	8.9013	-1.40985	2.57e-68	0.376351
2700097O09Rik	RIKEN cDNA 2700097O09 gene	ENSMUSG00000062198	3.10588	3.56163	2.99632	5.14402	5.38645	6.43551	1.259	2.04e-09	2.39329
2810004N23Rik	RIKEN cDNA 2810004N23 gene	ENSMUSG00000031984	16.3153	16.5344	15.7922	20.2929	19.9777	21.8218	0.433148	6.64e-07	1.35018
2810006K23Rik	NA	ENSMUSG00000047635	5.12185	4.9047	4.92936	7.43886	7.78664	8.62084	0.785204	3.79e-07	1.72334
2900097C17Rik	NA	ENSMUSG00000102869	36.4254	41.0508	38.9608	49.4663	48.4905	49.2559	0.432222	7.27e-11	1.34931
3110009E18Rik	RIKEN cDNA 3110009E18 gene	ENSMUSG00000026388	5.74505	4.78671	4.78965	7.84383	10.9405	9.3995	1.08458	7.5e-05	2.12076
3110040N11Rik	RIKEN cDNA 3110040N11 gene	ENSMUSG00000025102	8.86956	8.7308	8.34853	9.73165	12.4402	10.7249	0.478516	0.00609015	1.39331
3110082I17Rik	RIKEN cDNA 3110082I17 gene	ENSMUSG00000053553	5.92872	5.84427	5.57502	12.2402	12.796	10.539	1.16784	1.18e-13	2.24675
3830406C13Rik	RIKEN cDNA 3830406C13 gene	ENSMUSG00000033111	14.7229	15.0803	16.7846	10.0628	10.9508	10.2782	-0.560297	1.89e-05	0.678162
4833439L19Rik	RIKEN cDNA 4833439L19 gene	ENSMUSG00000025871	33.9696	29.8575	34.6351	23.2739	20.3441	23.8144	-0.463497	7.44e-08	0.725226
4921524J17Rik	RIKEN cDNA 4921524J17 gene	ENSMUSG00000036934	22.4665	22.9083	20.3363	12.1463	14.1678	14.173	-0.639259	4.11e-08	0.642043
4930402H24Rik	RIKEN cDNA 4930402H24 gene	ENSMUSG00000027309	12.9956	12.9054	12.8225	8.62994	6.90469	8.82146	-0.721564	3.23e-14	0.60644
4930503L19Rik	RIKEN cDNA 4930503L19 gene	ENSMUSG00000044906	2.8927	2.99434	3.24402	10.4088	9.98511	9.34128	1.60159	5.75e-27	3.03479
4930522L14Rik	RIKEN cDNA 4930522L14 gene	ENSMUSG00000072762	6.4963	7.22743	5.36713	4.23619	3.62005	4.36684	-0.601853	0.000711754	0.658907
4931406C07Rik	RIKEN cDNA 4931406C07 gene	ENSMUSG00000031938	14.1573	14.2349	17.9344	10.0722	9.11842	11.0779	-0.539571	3.26e-06	0.687975
4931406P16Rik	NA	ENSMUSG00000066571	9.58549	9.05499	14.3084	7.02259	4.16773	6.86967	-0.662486	7.19e-05	0.631789
4931414P19Rik	RIKEN cDNA 4931414P19 gene	ENSMUSG00000022179	5.75789	4.81939	5.10563	6.41782	6.88477	6.97203	0.472705	0.000735243	1.38771
5033430I15Rik	RIKEN cDNA 5033430I15 gene	ENSMUSG00000038152	1.39974	8.16805	4.67264	7.92553	8.87148	9.16615	1.01154	0.00543558	2.01606
5430416N02Rik	RIKEN cDNA 5430416N02 gene	ENSMUSG00000097772	3.00784	2.06183	2.94401	7.73625	9.8178	7.78656	2.09855	1.55e-23	4.28277
6030458C11Rik	RIKEN cDNA 6030458C11 gene	ENSMUSG00000022195	4.87161	4.57827	5.0827	8.32011	7.0788	8.67503	0.79368	9.17e-12	1.73349
6330403K07Rik	RIKEN cDNA 6330403K07 gene	ENSMUSG00000018451	9.94374	10.8366	9.37007	7.86175	7.434	7.90085	-0.287025	0.040433	0.81959
9130401M01Rik	RIKEN cDNA 9130401M01 gene	ENSMUSG00000101892	11.18	13.2192	12.7003	14.7297	17.1324	14.4845	0.517751	0.0151201	1.43172
9430015G10Rik	RIKEN cDNA 9430015G10 gene	ENSMUSG00000059939	5.86191	5.5357	4.70845	10.1377	8.11777	8.78764	0.840248	1.29e-10	1.79036
9430038I01Rik	RIKEN cDNA 9430038I01 gene	ENSMUSG00000040139	4.99456	4.73549	5.87406	7.72107	7.69597	8.50571	0.745869	7.17e-05	1.67698
9530068E07Rik	RIKEN cDNA 9530068E07 gene	ENSMUSG00000036275	112.953	119.159	107.966	72.5292	70.0224	75.7389	-0.544927	4.25e-19	0.685426
9930021J03Rik	RIKEN cDNA 9930021J03 gene	ENSMUSG00000046138	7.06645	6.93109	7.55881	11.2821	7.08732	10.8036	0.507617	9.92e-06	1.4217
A2m	alpha-2-macroglobulin	ENSMUSG00000030111	1.51813	1.91826	1.96029	14.7851	12.0009	14.0732	3.00284	4.88e-137	8.01576
A4galt	alpha 1,4-galactosyltransferase	ENSMUSG00000047878	1.32537	1.73636	1.73141	7.75415	6.89601	7.82008	2.30411	1.81e-33	4.93862
Aaas	achalasia, adrenocortical insufficiency, alacrimia	ENSMUSG00000036678	5.69162	5.20285	5.02818	18.3711	18.8555	20.8375	1.95484	6.88e-57	3.87673
Aacs	acetoacetyl-CoA synthetase	ENSMUSG00000029482	5.44846	6.97402	5.8587	12.1434	12.1631	12.5787	1.09388	2.24e-22	2.13447
Aagab	alpha- and gamma-adaptin binding protein	ENSMUSG00000037257	11.9713	12.1584	10.3403	5.19804	5.83911	5.49026	-1.01228	3.48e-24	0.495761
Aard	alanine and arginine rich domain containing protein	ENSMUSG00000068522	46.0065	46.0687	47.0409	7.56335	10.4743	8.76899	-2.27662	2.42e-78	0.20638
Aars	alanyl-tRNA synthetase	ENSMUSG00000031960	11.8391	12.5556	12.8771	41.5289	37.4163	39.5318	1.85807	1.83e-146	3.62523
Aarsd1	alanyl-tRNA synthetase domain containing 1	ENSMUSG00000075528	12.1513	14.3237	11.6221	23.4936	25.2055	21.4159	4.16413	0.0122655	17.9278
Aasdh	aminoadipate-semialdehyde dehydrogenase	ENSMUSG00000055923	2.02599	2.17063	2.2075	7.51682	6.42903	7.24005	1.68109	8.99e-31	3.2067
Aasdhppt	aminoadipate-semialdehyde dehydrogenase-phosphopantetheinyl transferase	ENSMUSG00000025894	11.3055	11.5073	10.5703	13.4229	13.4266	14.9684	0.422811	7.72e-06	1.34054
Abat	4-aminobutyrate aminotransferase	ENSMUSG00000057880	19.5025	17.1742	18.6387	5.89187	3.77131	5.94541	-1.74465	3.01e-46	0.298405
Abca1	ATP-binding cassette, sub-family A (ABC1), member 1	ENSMUSG00000015243	16.857	14.9291	17.969	8.67671	6.04937	8.40804	-1.02237	2.2e-21	0.492308
Abca2	ATP-binding cassette, sub-family A (ABC1), member 2	ENSMUSG00000026944	4.726	4.76574	4.60935	7.45144	5.05021	7.36872	0.554071	5.42e-06	1.46822
Abca3	ATP-binding cassette, sub-family A (ABC1), member 3	ENSMUSG00000024130	9.26892	8.22466	9.36264	4.11591	3.08707	4.15741	-1.10588	1.07e-20	0.46462
Abca4	ATP-binding cassette, sub-family A (ABC1), member 4	ENSMUSG00000028125	1.33703	1.24746	1.46212	11.2224	7.61547	10.8917	2.95532	1.79e-111	7.75604
Abca9	ATP-binding cassette, sub-family A (ABC1), member 9	ENSMUSG00000041797	9.72991	9.10731	10.1671	5.61797	4.57699	5.5053	-0.813426	1.71e-16	0.569029
Abcb6	ATP-binding cassette, sub-family B (MDR/TAP), member 6	ENSMUSG00000026198	4.57425	3.77725	2.92989	13.0934	11.2619	13.7294	1.84203	2.41e-38	3.58515
Abcb8	ATP-binding cassette, sub-family B (MDR/TAP), member 8	ENSMUSG00000028973	7.9668	6.84993	6.18709	12.8246	11.9776	12.3625	0.877424	5.13e-14	1.83709
Abcc1	ATP-binding cassette, sub-family C (CFTR/MRP), member 1	ENSMUSG00000023088	6.41338	6.30504	7.02455	10.4825	7.6958	10.8091	0.677661	3.13e-09	1.59954
Abcc5	ATP-binding cassette, sub-family C (CFTR/MRP), member 5	ENSMUSG00000022822	9.0198	10.1292	8.36645	6.90999	4.35786	5.59133	-0.404344	0.00160746	0.75558
Abcd1	ATP-binding cassette, sub-family D (ALD), member 1	ENSMUSG00000031378	7.66908	7.63638	7.23574	1.96479	1.59982	2.1789	-1.86057	2.65e-41	0.275368
Abcd2	ATP-binding cassette, sub-family D (ALD), member 2	ENSMUSG00000055782	7.30122	7.95449	7.24341	12.5662	11.0657	13.8139	0.833887	9.99e-22	1.78248
Abce1	ATP-binding cassette, sub-family E (OABP), member 1	ENSMUSG00000058355	33.2478	29.8546	31.6835	53.624	47.9254	56.7354	0.82682	8.87e-29	1.77377
Abcf1	ATP-binding cassette, sub-family F (GCN20), member 1	ENSMUSG00000038762	33.6061	32.4381	33.5076	43.0746	38.3436	41.7145	0.375183	8.92e-08	1.297
Abcf2	ATP-binding cassette, sub-family F (GCN20), member 2	ENSMUSG00000028953	18.8574	22.437	18.8425	29.1422	27.0643	30.0734	0.607723	1.48e-11	1.52385
Abcg2	ATP binding cassette subfamily G member 2 (Junior blood group)	ENSMUSG00000029802	7.05781	9.81588	8.78495	5.96775	4.36458	4.40858	-0.976944	1.93e-18	0.508055
Abhd11	abhydrolase domain containing 11	ENSMUSG00000040532	5.76754	5.44196	5.134	13.6431	12.5336	12.7115	1.29249	4.64e-19	2.4495
Abhd16a	abhydrolase domain containing 16A	ENSMUSG00000007036	15.5223	13.8439	11.63	17.7533	16.7522	15.0671	0.372422	0.00175067	1.29452
Abhd17b	abhydrolase domain containing 17B	ENSMUSG00000047368	19.6749	21.1061	19.4547	13.7529	15.6928	14.4336	-0.373085	0.00033245	0.77213
Abhd2	abhydrolase domain containing 2	ENSMUSG00000039202	5.97973	6.05436	6.4184	7.885	6.19452	7.54522	0.311663	0.00123231	1.24114
Abhd4	abhydrolase domain containing 4	ENSMUSG00000040997	64.7319	64.6157	67.3484	28.6974	26.3425	29.4205	-1.1095	6.59e-57	0.463455
Abhd5	abhydrolase domain containing 5	ENSMUSG00000032540	5.44216	5.79819	6.04102	3.10046	2.71957	3.05795	-0.879111	5.72e-08	0.543702
Abhd6	abhydrolase domain containing 6	ENSMUSG00000025277	8.93733	8.69804	8.80983	5.3097	4.12015	4.8054	-0.749715	2.46e-07	0.594721
Abhd8	abhydrolase domain containing 8	ENSMUSG00000007950	23.3215	22.9955	27.8098	16.9471	17.2485	18.777	-0.38715	0.000225583	0.764639
Abitram	actin binding transcription modulator	ENSMUSG00000038827	5.01875	4.68335	3.89459	6.22902	4.64458	6.37612	0.418316	0.00277699	1.33637
Abl1	c-abl oncogene 1, non-receptor tyrosine kinase	ENSMUSG00000026842	23.6471	24.412	24.9147	19.1952	15.3329	18.193	-0.427425	3.86e-10	0.743588
Abl2	v-abl Abelson murine leukemia viral oncogene 2 (arg, Abelson-related gene)	ENSMUSG00000026596	5.3387	4.73662	4.98274	7.38586	5.12041	6.3238	0.388344	0.000119822	1.30889
Ablim1	actin-binding LIM protein 1	ENSMUSG00000025085	97.6873	90.2266	98.8666	25.6288	20.3065	25.168	-2.03909	7.24e-194	0.243317
Abracl	ABRA C-terminal like	ENSMUSG00000078453	34.7943	34.3372	35.3452	19.8215	26.5214	22.8742	-0.456983	0.000617849	0.728508
Abraxas1	BRCA1 A complex subunit	ENSMUSG00000035234	4.04814	5.37632	5.82235	5.75312	7.47065	7.04818	0.409156	0.020166	1.32791
Abtb1	ankyrin repeat and BTB (POZ) domain containing 1	ENSMUSG00000030083	14.3871	13.9456	12.2257	6.25563	6.51463	5.74285	-0.712938	7.46e-09	0.610076
AC159819.1	NA	ENSMUSG00000118653	10.5952	12.206	11.663	35.1191	36.8667	35.53	1.73272	5.68e-08	3.32354
Acaa1a	acetyl-Coenzyme A acyltransferase 1A	ENSMUSG00000036138	30.2123	31.8553	23.9537	18.1666	21.5651	20.8519	-0.417511	5.87e-06	0.748715
Acaa2	acetyl-Coenzyme A acyltransferase 2 (mitochondrial 3-oxoacyl-Coenzyme A thiolase)	ENSMUSG00000036880	61.2858	62.6077	69.0625	22.6029	26.4441	27.5574	-1.22721	7.97e-34	0.427143
Acaca	acetyl-Coenzyme A carboxylase alpha	ENSMUSG00000020532	4.86321	5.22139	5.65645	10.0683	7.1138	9.43426	0.808111	5.28e-11	1.75092
Acad11	acyl-Coenzyme A dehydrogenase family, member 11	ENSMUSG00000090150	11.1972	11.2669	10.0907	4.80632	5.30534	5.44337	-0.947612	1.52e-13	0.51849
Acadm	acyl-Coenzyme A dehydrogenase, medium chain	ENSMUSG00000062908	43.3358	44.5623	39.9164	29.248	31.1737	30.4687	-0.423923	3.1e-07	0.745395
Acads	acyl-Coenzyme A dehydrogenase, short chain	ENSMUSG00000029545	44.9735	50.1313	45.0623	28.4119	26.9024	28.9766	-0.617391	7.33e-15	0.651849
Acadsb	acyl-Coenzyme A dehydrogenase, short/branched chain	ENSMUSG00000030861	15.7277	15.6398	15.8325	10.2487	9.75887	9.9093	-0.651932	5.22e-18	0.636427
Acadvl	acyl-Coenzyme A dehydrogenase, very long chain	ENSMUSG00000018574	34.1566	36.2713	35.4448	36.0941	39.4586	34.4252	0.280725	0.00353367	1.21481
Acap2	ArfGAP with coiled-coil, ankyrin repeat and PH domains 2	ENSMUSG00000049076	22.5929	22.3587	22.6561	10.7142	8.36036	10.0009	-1.11167	7.48e-42	0.462759
Acat2	acetyl-Coenzyme A acetyltransferase 2	ENSMUSG00000023832	10.4246	12.077	10.7822	67.2986	64.9211	62.1907	2.5972	4.09e-188	6.0511
Acbd3	acyl-Coenzyme A binding domain containing 3	ENSMUSG00000026499	15.0684	16.3234	16.9291	20.1443	18.2046	20.1519	0.361596	8.62e-06	1.28485
Acbd4	acyl-Coenzyme A binding domain containing 4	ENSMUSG00000056938	7.97649	8.2601	7.39579	3.31346	1.91978	2.52076	-1.5897	1.36e-14	0.33224
Acbd6	acyl-Coenzyme A binding domain containing 6	ENSMUSG00000033701	21.6099	21.5921	16.9839	24.661	35.7489	28.0055	0.724691	4.34e-14	1.65255
Ace	angiotensin I converting enzyme (peptidyl-dipeptidase A) 1	ENSMUSG00000020681	7.54317	6.42447	6.51344	43.5726	31.9086	39.5167	2.52371	6.16e-136	5.75058
Acin1	apoptotic chromatin condensation inducer 1	ENSMUSG00000022185	35.3057	52.0238	39.576	79.0298	58.2139	66.0322	0.719678	1.19e-21	1.64681
Ackr3	atypical chemokine receptor 3	ENSMUSG00000044337	27.239	29.5701	25.7383	5.28551	5.94335	5.97302	-2.16761	1.34e-103	0.222579
Acly	ATP citrate lyase	ENSMUSG00000020917	29.7471	33.1447	31.1264	70.4357	55.1068	68.9197	1.11232	1.2e-46	2.16193
Aco1	aconitase 1	ENSMUSG00000028405	27.6807	26.7258	27.9823	20.5727	16.6374	20.8525	-0.421074	3.74e-07	0.746868
Acot1	acyl-CoA thioesterase 1	ENSMUSG00000072949	25.2214	29.2573	26.9865	11.0132	9.78019	9.83961	-1.32007	1.74e-38	0.400515
Acot13	acyl-CoA thioesterase 13	ENSMUSG00000006717	17.5549	16.0695	15.4737	27.0721	35.4132	28.2697	0.983393	1.85e-10	1.97711
Acot6	acyl-CoA thioesterase 6	ENSMUSG00000043487	8.18175	9.01575	7.91547	2.6061	2.63953	2.98822	-1.52067	7.02e-33	0.348523
Acot9	acyl-CoA thioesterase 9	ENSMUSG00000025287	14.8614	15.5855	16.012	6.85201	8.15981	5.86023	-1.05986	5.19e-13	0.479679
Acp2	acid phosphatase 2, lysosomal	ENSMUSG00000002103	21.4772	21.866	21.5402	13.9004	13.06	15.1018	-0.673971	1.76e-18	0.626779
Acp6	acid phosphatase 6, lysophosphatidic	ENSMUSG00000028093	16.3161	16.0828	16.1064	28.0325	25.9819	24.0099	0.733268	2.61e-13	1.6624
Acsbg1	acyl-CoA synthetase bubblegum family member 1	ENSMUSG00000032281	157.273	158.592	162.454	44.7812	42.8646	47.9927	-1.71351	1.96e-176	0.304918
Acsf2	acyl-CoA synthetase family member 2	ENSMUSG00000076435	7.51751	6.78132	8.16119	5.43975	5.23025	5.9466	-0.331237	0.0075953	0.794855
Acsf3	acyl-CoA synthetase family member 3	ENSMUSG00000015016	7.55734	9.45402	8.30426	5.77077	5.24939	5.28406	-0.539323	6.19e-05	0.688094
Acsl3	acyl-CoA synthetase long-chain family member 3	ENSMUSG00000032883	8.12827	10.2805	9.77321	20.9914	17.0941	17.3012	1.05676	3.71e-31	2.08025
Acsl4	acyl-CoA synthetase long-chain family member 4	ENSMUSG00000031278	8.21752	9.16658	8.54753	10.9786	9.14431	10.7709	0.362332	3.41e-05	1.2855
Acsl5	acyl-CoA synthetase long-chain family member 5	ENSMUSG00000024981	10.5017	10.6154	11.7836	8.41205	7.38921	8.20407	-0.343415	0.000458021	0.788173
Acss2	acyl-CoA synthetase short-chain family member 2	ENSMUSG00000027605	5.75839	5.55389	5.5519	7.83373	6.59339	7.18978	0.444201	0.000406042	1.36056
Acta2	actin, alpha 2, smooth muscle, aorta	ENSMUSG00000035783	9.79547	10.6846	10.8266	2.98416	2.50246	2.67639	-1.84436	3.56e-33	0.278479
Actg1	actin, gamma, cytoplasmic 1	ENSMUSG00000062825	1088.27	1114.12	1057.02	547.365	557.626	590.622	-0.855904	7.33e-52	0.552519
Actl6a	actin-like 6A	ENSMUSG00000027671	17.5292	16.7021	17.9141	21.6724	24.8391	25.5916	0.550505	3.99e-07	1.4646
Actn1	actinin, alpha 1	ENSMUSG00000015143	13.1063	14.1409	13.1156	23.5273	19.4556	24.4103	0.865261	8.16e-22	1.82167
Actn4	actinin alpha 4	ENSMUSG00000054808	68.7595	67.1108	73.156	41.3898	32.6385	40.2787	-0.816978	8.42e-24	0.56763
Actr10	ARP10 actin-related protein 10	ENSMUSG00000021076	24.5078	25.4646	23.0082	17.3563	19.2368	18.336	-0.33162	0.000125984	0.794644
Actr1a	ARP1 actin-related protein 1A, centractin alpha	ENSMUSG00000025228	49.8459	50.7781	49.9647	35.2514	31.3914	35.6548	-0.481226	1.17e-12	0.716369
Actr3	ARP3 actin-related protein 3	ENSMUSG00000026341	81.5518	78.4983	74.5425	98.6605	102.167	105.501	0.470137	5.24e-12	1.38524
Actr3b	ARP3 actin-related protein 3B	ENSMUSG00000056367	4.50315	5.38533	5.02883	6.37776	7.87719	7.12905	0.569855	0.00019721	1.48437
Actr5	ARP5 actin-related protein 5	ENSMUSG00000037761	3.9642	4.22497	4.55415	5.39043	6.15306	6.15722	0.699715	1.04e-06	1.62418
Actr6	ARP6 actin-related protein 6	ENSMUSG00000019948	8.62051	6.41691	6.84083	9.29616	9.32767	8.58082	0.458218	0.00517564	1.37384
Acvr1	activin A receptor, type 1	ENSMUSG00000026836	5.74711	5.89518	6.86272	9.98837	8.72015	10.046	0.739127	1.26e-10	1.66917
Acvr1b	activin A receptor, type 1B	ENSMUSG00000000532	6.90593	6.85026	7.45223	3.56169	3.01595	3.35691	-1.00439	3.48e-17	0.49848
Acvr2a	activin receptor IIA	ENSMUSG00000052155	9.9769	9.44052	9.38967	6.69279	5.72416	6.70965	-0.507346	5.34e-08	0.703515
Acy1	aminoacylase 1	ENSMUSG00000023262	3.69398	4.75093	5.16988	7.0503	6.8308	7.12955	0.804122	1.39e-05	1.74608
Acy3	aspartoacylase (aminoacylase) 3	ENSMUSG00000024866	7.45756	10.7157	8.2978	2.65033	3.19432	4.0398	-1.3582	2.71e-10	0.390069
Acyp2	acylphosphatase 2, muscle type	ENSMUSG00000060923	2.71081	3.69774	2.98317	6.82968	6.39905	5.68474	1.10727	6.72e-06	2.15437
Adal	adenosine deaminase-like	ENSMUSG00000027259	5.89278	5.61432	5.29473	7.09829	7.04351	7.26569	0.414813	0.00219141	1.33313
Adam10	a disintegrin and metallopeptidase domain 10	ENSMUSG00000054693	45.0305	42.0412	45.6521	58.3602	48.8613	57.5575	0.402405	2.75e-08	1.32171
Adam12	a disintegrin and metallopeptidase domain 12 (meltrin alpha)	ENSMUSG00000054555	15.3509	13.9146	16.0196	0.249936	0.090213	0.127084	-6.41047	2.2e-239	0.0117559
Adam17	a disintegrin and metallopeptidase domain 17	ENSMUSG00000052593	31.0014	32.1771	32.077	50.1435	46.3259	53.6413	0.738522	5.79e-32	1.66847
Adam9	a disintegrin and metallopeptidase domain 9 (meltrin gamma)	ENSMUSG00000031555	10.0257	10.7836	10.6855	13.9158	12.2801	14.4406	0.440894	3.26e-07	1.35745
Adamts1	a disintegrin-like and metallopeptidase (reprolysin type) with thrombospondin type 1 motif, 1	ENSMUSG00000022893	8.17228	7.35442	7.86665	5.52598	4.74424	5.18984	-0.502415	2.03e-06	0.705924
Adamts10	a disintegrin-like and metallopeptidase (reprolysin type) with thrombospondin type 1 motif, 10	ENSMUSG00000024299	7.60339	7.16104	8.19244	28.6196	20.639	24.4034	1.67216	3.71e-58	3.18692
Adamts19	a disintegrin-like and metallopeptidase (reprolysin type) with thrombospondin type 1 motif, 19	ENSMUSG00000053441	2.51444	3.27782	3.35789	30.5601	26.5419	29.5299	3.33765	1.67e-254	10.1096
Adamts2	a disintegrin-like and metallopeptidase (reprolysin type) with thrombospondin type 1 motif, 2	ENSMUSG00000036545	95.089	95.9243	97.9237	59.9614	49.8507	59.1997	-0.816575	1.02e-39	0.567788
Adamts5	a disintegrin-like and metallopeptidase (reprolysin type) with thrombospondin type 1 motif, 5 (aggrecanase-2)	ENSMUSG00000022894	5.08543	5.32789	6.10589	1.0797	1.13664	1.25504	-2.15604	1.01e-76	0.224371
Adamts6	a disintegrin-like and metallopeptidase (reprolysin type) with thrombospondin type 1 motif, 6	ENSMUSG00000046169	0.421269	0.47416	0.367123	7.88725	5.61811	7.60455	4.24433	7.28e-148	18.9527
Adamts9	a disintegrin-like and metallopeptidase (reprolysin type) with thrombospondin type 1 motif, 9	ENSMUSG00000030022	9.94753	9.9838	9.37816	16.4892	11.5498	14.7407	0.617949	1.19e-09	1.53469
Adamtsl2	ADAMTS-like 2	ENSMUSG00000036040	0	0	0	31.2447	27.8524	30.0031	10.7653	9.95e-50	1740.49
Adar	adenosine deaminase, RNA-specific	ENSMUSG00000027951	6.90237	6.7882	7.43246	9.98709	7.89645	10.7455	0.441313	0.000263628	1.35784
Adck1	aarF domain containing kinase 1	ENSMUSG00000021044	5.82751	7.61962	8.1636	9.18862	8.95972	10.1598	0.46779	0.000905479	1.38299
Adck2	aarF domain containing kinase 2	ENSMUSG00000046947	8.73294	10.5017	8.45861	5.90678	5.8716	6.35808	-0.493585	6.02e-05	0.710258
Adck5	aarF domain containing kinase 5	ENSMUSG00000022550	34.8385	39.8063	34.7421	28.0799	27.7397	25.9937	-0.344727	0.000161203	0.787457
Adcy6	adenylate cyclase 6	ENSMUSG00000022994	16.5001	15.7368	15.2679	7.29328	5.4805	6.51161	-1.05808	8.19e-27	0.480271
Add1	adducin 1 (alpha)	ENSMUSG00000029106	99.2046	99.3663	97.775	45.3046	41.0836	42.1163	-1.16417	4.21e-65	0.44622
Add3	adducin 3 (gamma)	ENSMUSG00000025026	21.2331	22.3424	24.2902	16.2285	15.053	17.0554	-0.369806	3.01e-06	0.773887
Adgre5	adhesion G protein-coupled receptor E5	ENSMUSG00000002885	5.48896	5.17838	5.71958	2.99593	2.46829	2.51281	-1.00944	2.61e-08	0.496739
Adgrl1	adhesion G protein-coupled receptor L1	ENSMUSG00000013033	12.7607	12.5555	13.8229	10.2627	6.79947	9.45912	-0.470442	7.82e-06	0.721743
Adgrl2	adhesion G protein-coupled receptor L2	ENSMUSG00000028184	53.037	48.143	54.2108	13.1507	8.26985	10.9968	-2.30973	1.37e-136	0.201698
Adh1	alcohol dehydrogenase 1 (class I)	ENSMUSG00000074207	21.5252	17.3796	16.5401	3.52507	3.32577	3.22806	-2.29132	1.77e-38	0.204288
Adh5	alcohol dehydrogenase 5 (class III), chi polypeptide	ENSMUSG00000028138	80.7411	84.1953	77.9164	139.568	144.855	143.979	0.92679	7.05e-41	1.90104
Adi1	acireductone dioxygenase 1	ENSMUSG00000020629	29.2656	33.0645	34.412	19.9586	20.4816	22.611	-0.53506	2.55e-08	0.69013
Adipor2	adiponectin receptor 2	ENSMUSG00000030168	17.9806	18.1694	18.5416	23.7575	20.2585	24.7241	0.434401	2.04e-08	1.35135
Adm	adrenomedullin	ENSMUSG00000030790	1.41334	0.775027	0.751835	5.93477	7.32679	6.33162	2.75561	3.03e-23	6.75338
Adm2	adrenomedullin 2	ENSMUSG00000054136	0.143526	0.033497	0.084808	18.0562	19.7104	18.4319	7.62891	6.27e-47	197.939
Adnp2	ADNP homeobox 2	ENSMUSG00000053950	8.82324	8.81209	9.60433	12.9136	11.2002	12.6163	0.531416	7.75e-10	1.44535
Adpgk	ADP-dependent glucokinase	ENSMUSG00000025236	12.9122	12.199	14.1666	28.2988	23.2609	26.4028	1.09811	2.03e-37	2.14074
Adprh	ADP-ribosylarginine hydrolase	ENSMUSG00000002844	30.3999	31.1311	29.1965	44.1194	45.6957	45.7978	0.666569	5.88e-21	1.58729
Adprm	ADP-ribose/CDP-alcohol diphosphatase, manganese dependent	ENSMUSG00000020910	11.4674	10.8107	13.7635	7.73932	6.96618	6.4538	-0.708175	1.01e-05	0.612094
Adrm1	adhesion regulating molecule 1	ENSMUSG00000039041	39.4956	43.092	39.4096	59.455	60.5644	65.1088	0.735893	1.78e-20	1.66543
Adsl	adenylosuccinate lyase	ENSMUSG00000022407	7.89798	8.04606	7.09866	16.1086	13.708	12.7317	0.778688	2.58e-15	1.71557
Aebp1	AE binding protein 1	ENSMUSG00000020473	34.4091	30.2211	32.4572	40.8418	30.9598	38.68	0.271094	0.00295154	1.20672
Aebp2	AE binding protein 2	ENSMUSG00000030232	15.4643	16.3508	18.055	23.1068	22.0248	23.2485	0.51537	4.13e-10	1.42936
Aen	apoptosis enhancing nuclease	ENSMUSG00000030609	5.96662	8.28697	6.37387	9.14659	8.08631	13.8584	0.955864	1.19e-16	1.93974
Afap1	actin filament associated protein 1	ENSMUSG00000029094	6.41152	6.67064	6.88225	2.50121	1.8294	1.99883	-1.55875	2.82e-37	0.339445
Aff1	AF4/FMR2 family, member 1	ENSMUSG00000029313	12.1832	11.6939	13.3858	10.027	7.71265	9.43825	-0.372908	3.14e-05	0.772224
Aff3	AF4/FMR2 family, member 3	ENSMUSG00000037138	18.5995	17.6066	19.7142	26.0339	19.3253	26.7599	0.450992	3.81e-06	1.36698
Aff4	AF4/FMR2 family, member 4	ENSMUSG00000049470	19.0413	18.6559	20.402	30.0622	22.0785	28.7764	0.565459	8.45e-11	1.47986
Afg3l2	AFG3-like AAA ATPase 2	ENSMUSG00000024527	22.0313	21.9107	22.809	29.4872	27.6061	28.6699	0.484754	3.19e-11	1.39935
Aftph	aftiphilin	ENSMUSG00000049659	19.3708	22.1467	22.3252	35.7195	32.8591	38.3481	0.837919	1.11e-28	1.78747
Aga	aspartylglucosaminidase	ENSMUSG00000031521	30.4653	30.32	28.7055	42.1459	46.1585	50.1759	0.615762	8.39e-12	1.53237
Agap1	ArfGAP with GTPase domain, ankyrin repeat and PH domain 1	ENSMUSG00000055013	7.09139	7.25467	9.64603	13.1515	9.47027	12.0378	0.481259	3.46e-08	1.39596
Agbl5	ATP/GTP binding protein-like 5	ENSMUSG00000029165	9.55808	12.4194	7.90708	18.7788	17.6593	18.4128	1.00077	5.98e-18	2.00106
Agfg1	ArfGAP with FG repeats 1	ENSMUSG00000026159	10.676	11.3638	11.9527	13.2737	11.1963	13.0036	0.289225	0.000111147	1.22198
Agfg2	ArfGAP with FG repeats 2	ENSMUSG00000029722	9.83924	9.11315	8.73827	7.28064	6.41663	6.59221	-0.380651	0.00136333	0.768091
Aggf1	angiogenic factor with G patch and FHA domains 1	ENSMUSG00000021681	23.7196	27.0908	23.0877	16.0269	16.0904	17.8368	-0.474459	2.3e-08	0.719737
Agk	acylglycerol kinase	ENSMUSG00000029916	7.13556	7.99726	8.13903	8.92913	8.4205	10.1681	0.347263	0.00369598	1.27214
Ago1	argonaute RISC catalytic subunit 1	ENSMUSG00000041530	20.7092	19.9024	20.992	27.7478	21.1173	25.8325	0.351594	1.62e-05	1.27597
Ago2	argonaute RISC catalytic subunit 2	ENSMUSG00000036698	5.21174	5.06165	6.2789	9.60342	6.00405	8.33486	0.608395	3.39e-06	1.52456
Agpat3	1-acylglycerol-3-phosphate O-acyltransferase 3	ENSMUSG00000001211	21.7108	22.0495	23.4182	15.7773	15.1198	16.731	-0.413132	5.38e-09	0.750991
Agpat4	1-acylglycerol-3-phosphate O-acyltransferase 4 (lysophosphatidic acid acyltransferase, delta)	ENSMUSG00000023827	26.1902	28.8815	24.9887	2.87632	3.87607	2.95289	-2.96134	3.9e-104	0.128395
Agps	alkylglycerone phosphate synthase	ENSMUSG00000042410	6.40025	7.07525	8.08749	9.52687	7.60383	8.95171	0.334222	0.000834345	1.2607
Agrn	agrin	ENSMUSG00000041936	8.75538	8.91551	9.20048	4.14593	3.227	3.85771	-1.15537	1.08e-33	0.448951
Agt	angiotensinogen (serpin peptidase inhibitor, clade A, member 8)	ENSMUSG00000031980	15.6842	15.9383	14.1294	131.257	132.699	137.335	3.21462	0	9.28316
Agtrap	angiotensin II, type I receptor-associated protein	ENSMUSG00000029007	8.43562	9.12479	8.92244	3.78868	3.48375	4.30814	-1.08189	5.31e-22	0.472409
Ahctf1	AT hook containing transcription factor 1	ENSMUSG00000026491	7.1516	7.50619	8.18993	11.7196	8.95819	11.5426	0.575928	5.52e-10	1.49064
Ahcy	S-adenosylhomocysteine hydrolase	ENSMUSG00000027597	33.0018	33.5252	34.7162	55.7497	53.5935	58.714	0.865878	1.21e-31	1.82245
Ahcyl1	S-adenosylhomocysteine hydrolase-like 1	ENSMUSG00000027893	31.0128	29.4488	32.2179	42.4553	37.6934	39.8613	0.430524	7.05e-10	1.34772
Ahdc1	AT hook, DNA binding motif, containing 1	ENSMUSG00000037692	14.8321	13.6785	15.553	6.06386	4.75212	4.21656	-1.3434	7.41e-41	0.394091
Ahnak	AHNAK nucleoprotein (desmoyokin)	ENSMUSG00000069833	34.8774	34.812	39.7382	7.48294	5.41158	6.49252	-2.36384	1.69e-94	0.194274
Ahr	aryl-hydrocarbon receptor	ENSMUSG00000019256	7.79127	7.6944	8.72227	0.751797	0.951352	0.973561	-3.05683	3.73e-103	0.120172
Ahsa1	AHA1, activator of heat shock protein ATPase 1	ENSMUSG00000021037	78.2654	87.44	77.5625	56.7921	61.2242	63.3709	-0.331477	3.01e-05	0.794723
Ahsa2	AHA1, activator of heat shock protein ATPase 2	ENSMUSG00000020288	8.55752	9.83894	8.43388	16.44	16.4984	16.5502	1.16472	2.84e-27	2.24189
AI597479	expressed sequence AI597479	ENSMUSG00000010290	8.0084	8.97667	8.3544	14.5233	14.2744	15.4689	0.89962	2.26e-23	1.86557
AI837181	expressed sequence AI837181	ENSMUSG00000047423	31.5741	36.1903	34.1287	20.9469	20.671	22.0768	-0.582695	3.05e-10	0.667715
AI854703	expressed sequence AI854703	ENSMUSG00000053297	2.30768	3.40681	2.12197	6.57146	6.57184	8.17147	1.54881	2.36e-25	2.92575
AI987944	expressed sequence AI987944	ENSMUSG00000056383	7.98426	10.3644	8.07052	4.7767	4.60366	4.60384	-0.679797	1.86e-06	0.624253
Aicda	activation-induced cytidine deaminase	ENSMUSG00000040627	0.130991	0.089324	0	11.0596	9.1264	9.91256	7.26694	4.29e-52	154.016
Aida	axin interactor, dorsalization associated	ENSMUSG00000042901	11.7377	15.9716	13.5724	9.61393	9.03818	8.3107	-0.33358	0.000406996	0.793565
Aif1l	allograft inflammatory factor 1-like	ENSMUSG00000001864	23.1566	19.2476	22.3131	50.2383	48.3107	49.2491	1.27021	3.62e-54	2.41196
Aifm1	apoptosis-inducing factor, mitochondrion-associated 1	ENSMUSG00000036932	20.5455	19.2616	16.8684	25.9837	29.4793	27.9501	0.655929	7.02e-11	1.57563
Aifm2	apoptosis-inducing factor, mitochondrion-associated 2	ENSMUSG00000020085	5.96305	5.08538	6.56066	2.47623	2.56742	1.90396	-1.37016	3.73e-16	0.386847
Aimp2	aminoacyl tRNA synthetase complex-interacting multifunctional protein 2	ENSMUSG00000029610	18.206	15.6345	15.7976	22.6434	24.9772	26.094	0.575256	7.04e-06	1.48994
Aip	aryl-hydrocarbon receptor-interacting protein	ENSMUSG00000024847	25.7171	24.3891	23.7237	26.2234	29.4762	29.6825	0.26435	0.0123336	1.20109
Ajuba	ajuba LIM protein	ENSMUSG00000022178	25.2741	27.2122	27.1609	4.32601	3.91313	4.94111	-2.51892	7.9e-150	0.174474
Ak2	adenylate kinase 2	ENSMUSG00000028792	50.9046	49.3522	49.235	75.7686	81.9885	81.1414	0.770376	9.7e-23	1.70571
Ak3	adenylate kinase 3	ENSMUSG00000024782	57.5187	54.1831	61.3454	15.5775	13.0996	16.3917	-1.85297	2.07e-93	0.276822
Ak4	adenylate kinase 4	ENSMUSG00000028527	3.15611	2.15743	2.74863	37.5361	34.5799	36.1222	3.79996	4.84e-257	13.9284
Ak6	adenylate kinase 6	ENSMUSG00000078941	54.4932	55.5046	49.2252	82.3551	87.3383	87.9132	0.999511	4.77e-13	1.99932
Akap1	A kinase (PRKA) anchor protein 1	ENSMUSG00000018428	9.23985	10.9438	11.0644	14.7098	12.5397	13.9691	0.500438	1.74e-07	1.41464
Akap13	A kinase (PRKA) anchor protein 13	ENSMUSG00000066406	10.3692	10.2944	10.5186	7.02676	4.38182	6.19579	-0.773566	1.72e-11	0.58497
Akap7	A kinase (PRKA) anchor protein 7	ENSMUSG00000039166	18.7728	20.8008	18.0428	13.5236	13.0193	11.7613	-0.505835	3.3e-06	0.704253
Akap8	A kinase (PRKA) anchor protein 8	ENSMUSG00000024045	11.0889	10.2482	11.2387	23.1952	21.6439	22.7036	1.19926	3.1e-50	2.29622
Akap8l	A kinase (PRKA) anchor protein 8-like	ENSMUSG00000002625	7.88723	10.1566	9.07162	23.2033	21.2936	20.8114	1.52301	5.38e-55	2.87391
Akap9	A kinase (PRKA) anchor protein (yotiao) 9	ENSMUSG00000040407	6.46234	6.31021	7.81316	10.1218	6.30677	8.50298	0.343208	0.00568973	1.26857
Akip1	A kinase (PRKA) interacting protein 1	ENSMUSG00000031023	20.6425	26.1227	22.9847	15.5743	16.7805	16.1023	-0.436676	0.000816665	0.738835
Akirin2	akirin 2	ENSMUSG00000028291	35.1727	39.7094	34.9762	27.6904	28.2967	29.7581	-0.264318	0.00319814	0.832592
Akr1a1	aldo-keto reductase family 1, member A1 (aldehyde reductase)	ENSMUSG00000028692	277.119	302.132	290.733	208.067	221.271	239.239	-0.286065	3.25e-05	0.820136
Akr1b10	aldo-keto reductase family 1, member B10 (aldose reductase)	ENSMUSG00000061758	9.4377	11.0327	6.38033	2.16559	1.82778	1.80615	-2.06143	2.72e-18	0.239579
Akr1b3	aldo-keto reductase family 1, member B3 (aldose reductase)	ENSMUSG00000001642	59.3797	67.0199	54.8805	85.832	86.1526	89.0062	0.63705	1.68e-14	1.55515
Akr1b8	aldo-keto reductase family 1, member B8	ENSMUSG00000029762	12.0416	13.1498	15.4016	3.63265	4.4675	4.50416	-1.58511	1.64e-20	0.3333
Akr1c14	aldo-keto reductase family 1, member C14	ENSMUSG00000033715	321.731	323.824	299.94	137.261	130.67	148.98	-1.06354	3.11e-70	0.478457
Akr7a5	aldo-keto reductase family 7, member A5 (aflatoxin aldehyde reductase)	ENSMUSG00000028743	57.4406	62.95	55.7404	34.9718	39.3289	34.7394	-0.596165	6.65e-10	0.66151
Akt1	thymoma viral proto-oncogene 1	ENSMUSG00000001729	84.8011	82.8499	83.8761	46.9667	45.5116	50.2427	-0.711985	2e-28	0.61048
Akt2	thymoma viral proto-oncogene 2	ENSMUSG00000004056	35.3935	35.5308	34.7399	24.5109	18.5415	21.7698	-0.635066	3.04e-18	0.643911
Akt3	thymoma viral proto-oncogene 3	ENSMUSG00000019699	15.6787	14.2382	16.0329	10.7055	9.07605	11.371	-0.464667	6.95e-07	0.724638
Aktip	AKT interacting protein	ENSMUSG00000031667	19.679	20.1537	20.4494	15.1099	14.2908	16.1364	-0.355771	0.000387102	0.781452
Alas2	aminolevulinic acid synthase 2, erythroid	ENSMUSG00000025270	0	0	0	9.03128	8.27945	9.23383	9.02828	2.47e-18	522.136
Alcam	activated leukocyte cell adhesion molecule	ENSMUSG00000022636	15.8776	15.2785	15.8009	10.3557	9.54729	10.2699	-0.637738	2.31e-16	0.64272
Aldh18a1	aldehyde dehydrogenase 18 family, member A1	ENSMUSG00000025007	11.9629	11.6133	14.1512	63.3615	52.1972	59.7232	2.29168	5.15e-141	4.89627
Aldh1a1	aldehyde dehydrogenase family 1, subfamily A1	ENSMUSG00000053279	289.416	294.968	293.997	116.079	122.684	120.285	-1.19653	4.21e-74	0.436325
Aldh1a7	aldehyde dehydrogenase family 1, subfamily A7	ENSMUSG00000024747	3.39422	3.8849	3.82324	7.12264	7.4754	8.04747	1.143	7.32e-14	2.2084
Aldh1b1	aldehyde dehydrogenase 1 family, member B1	ENSMUSG00000035561	10.3324	10.5684	10.5292	6.43969	6.0515	5.99858	-0.678446	1.44e-08	0.624838
Aldh1l1	aldehyde dehydrogenase 1 family, member L1	ENSMUSG00000030088	15.5439	17.3314	14.9197	4.15628	4.80936	5.11057	-1.72294	4.58e-60	0.302931
Aldh1l2	aldehyde dehydrogenase 1 family, member L2	ENSMUSG00000020256	0.166011	0.010458	0.063654	10.8061	6.63429	9.35795	6.51193	1.46e-14	91.2612
Aldh2	aldehyde dehydrogenase 2, mitochondrial	ENSMUSG00000029455	82.2306	71.0897	67.1682	101.403	98.0142	105.776	0.494214	1.27e-16	1.40855
Aldh3b1	aldehyde dehydrogenase 3 family, member B1	ENSMUSG00000024885	5.40792	5.66721	6.03089	6.97201	8.65319	8.4035	0.657614	9.39e-06	1.57747
Aldh6a1	aldehyde dehydrogenase family 6, subfamily A1	ENSMUSG00000021238	50.5444	51.5306	52.1216	12.2513	10.0825	12.3267	-2.05311	8.36e-166	0.240964
Aldh7a1	aldehyde dehydrogenase family 7, member A1	ENSMUSG00000053644	34.8728	38.4289	34.3192	13.8998	16.2622	14.4672	-1.19184	1.57e-32	0.437745
Aldoa	aldolase A, fructose-bisphosphate	ENSMUSG00000030695	322.243	326.577	325.203	1936.59	2123.3	2045.86	2.75738	0	6.76168
Aldoc	aldolase C, fructose-bisphosphate	ENSMUSG00000017390	0.4346	0.566762	0.462614	25.8897	25.5447	23.9166	5.73277	4.91e-206	53.1784
Alg1	asparagine-linked glycosylation 1 (beta-1,4-mannosyltransferase)	ENSMUSG00000039427	9.88543	9.75976	7.3038	12.8738	14.539	14.9445	0.691587	3.31e-06	1.61506
Alg13	asparagine-linked glycosylation 13	ENSMUSG00000041718	6.20585	4.85216	5.27953	10.2215	8.10795	9.59035	0.904797	8.84e-12	1.87228
Alg3	asparagine-linked glycosylation 3 (alpha-1,3-mannosyltransferase)	ENSMUSG00000033809	7.21697	5.41306	5.54482	11.6765	11.1189	12.7152	1.08803	1.27e-12	2.12583
Alg8	asparagine-linked glycosylation 8 (alpha-1,3-glucosyltransferase)	ENSMUSG00000035704	2.08026	2.91156	3.04417	9.70562	9.51062	9.50481	1.95957	1.64e-26	3.88946
Alkbh1	alkB homolog 1, histone H2A dioxygenase	ENSMUSG00000079036	4.80744	4.74714	2.96649	12.3995	11.1143	11.927	1.5493	2.71e-27	2.92675
Alkbh3	alkB homolog 3, alpha-ketoglutarate-dependent dioxygenase	ENSMUSG00000040174	7.82488	8.0059	5.47909	19.5271	16.6494	18.8829	1.47076	3.83e-18	2.77167
Alkbh4	alkB homolog 4, lysine demethylase	ENSMUSG00000039754	5.28945	7.92043	6.01628	3.10953	2.84448	3.60194	-0.849795	2.23e-05	0.554864
Alkbh5	alkB homolog 5, RNA demethylase	ENSMUSG00000042650	15.9632	16.9067	15.8244	36.1018	31.7178	36.1646	1.1925	5.18e-76	2.28549
Alkbh6	alkB homolog 6	ENSMUSG00000042831	17.8264	17.2123	15.8797	18.5347	18.8975	19.5635	0.307924	0.0150465	1.23793
Alkbh7	alkB homolog 7	ENSMUSG00000002661	17.8912	20.099	23.3979	11.154	15.1605	12.2744	-0.579808	0.000252097	0.669053
Alkbh8	alkB homolog 8, tRNA methyltransferase	ENSMUSG00000025899	6.44968	7.09562	8.19568	6.54444	6.36532	6.45527	-0.273533	0.00383536	0.827291
Alms1	ALMS1, centrosome and basal body associated	ENSMUSG00000063810	2.76499	2.69448	2.77205	8.86375	6.06468	7.20488	1.47884	3.1e-30	2.78725
Alpk3	alpha-kinase 3	ENSMUSG00000038763	0.986988	0.796482	0.989911	17.2133	12.5907	15.4746	4.14062	1.08e-214	17.6381
Alyref	Aly/REF export factor	ENSMUSG00000025134	7.97994	8.0955	7.57664	23.3885	24.838	22.7744	1.59607	3.26e-66	3.02318
Ambra1	autophagy/beclin 1 regulator 1	ENSMUSG00000040506	14.2417	13.3003	13.9382	9.86565	7.65758	9.6108	-0.514079	5.87e-08	0.70024
Amdhd2	amidohydrolase domain containing 2	ENSMUSG00000036820	8.71608	10.0913	9.8612	3.53897	3.96171	3.15826	-1.33976	8.42e-14	0.395085
Amfr	autocrine motility factor receptor	ENSMUSG00000031751	95.4335	96.0844	92.0494	62.5179	60.679	64.3524	-0.498026	4.21e-18	0.708075
Amh	anti-Mullerian hormone	ENSMUSG00000035262	9.12718	8.38914	8.28868	500.106	561.515	511.585	5.99266	0	63.6752
Amhr2	anti-Mullerian hormone type 2 receptor	ENSMUSG00000023047	119.755	126.829	118.41	56.265	55.5786	55.1163	-1.03977	4.96e-57	0.486405
Amigo1	adhesion molecule with Ig like domain 1	ENSMUSG00000050947	12.2553	12.6074	12.4736	4.03021	4.10944	4.04502	-1.46136	1.28e-49	0.363151
Amigo2	adhesion molecule with Ig like domain 2	ENSMUSG00000048218	4.18554	4.34509	3.62035	18.8899	17.274	19.4091	2.28413	4.88e-92	4.87069
Ammecr1	Alport syndrome, mental retardation, midface hypoplasia and elliptocytosis chromosomal region gene 1	ENSMUSG00000042225	4.23337	4.07734	4.37936	19.7299	16.2146	18.2487	2.17858	2.03e-123	4.52707
Ammecr1l	AMME chromosomal region gene 1-like	ENSMUSG00000041915	14.8417	14.3492	14.9559	12.6125	8.93391	11.9371	-0.301495	0.0264997	0.811411
Amn1	antagonist of mitotic exit network 1	ENSMUSG00000068250	4.55122	5.33396	5.82936	5.17548	5.93712	4.22739	0.373179	0.0231003	1.2952
Amot	angiomotin	ENSMUSG00000041688	5.33867	5.08733	6.10435	7.76471	5.57472	7.38346	0.402928	0.000164608	1.32219
Amotl1	angiomotin-like 1	ENSMUSG00000013076	12.1169	10.617	12.0916	6.60126	4.64588	6.10119	-0.946272	5.44e-19	0.518972
Amotl2	angiomotin-like 2	ENSMUSG00000032531	33.3211	36.7809	36.0856	2.73951	2.38924	2.16388	-3.78182	0	0.0727041
Ampd2	adenosine monophosphate deaminase 2	ENSMUSG00000027889	6.777	8.53483	8.60215	23.8746	20.6982	23.8634	1.63683	9.39e-55	3.10983
Anapc1	anaphase promoting complex subunit 1	ENSMUSG00000014355	16.4195	14.785	16.6769	23.4017	18.3174	24.0658	0.50635	1.09e-08	1.42045
Anapc11	anaphase promoting complex subunit 11	ENSMUSG00000025135	19.4903	22.1465	19.0258	29.2257	36.5654	30.6018	0.615303	4.14e-07	1.53188
Anapc13	anaphase promoting complex subunit 13	ENSMUSG00000035048	31.5528	32.5857	29.0915	35.9314	51.4779	41.5358	0.559962	3.41e-05	1.47423
Anapc15	anaphase promoting complex C subunit 15	ENSMUSG00000030649	8.09716	7.61475	6.48945	14.627	12.2022	13.4256	0.615637	0.00258322	1.53223
Anapc16	anaphase promoting complex subunit 16	ENSMUSG00000020107	37.5311	41.3373	42.8352	18.4109	19.0555	19.6907	-1.02842	1.66e-29	0.490245
Anapc2	anaphase promoting complex subunit 2	ENSMUSG00000026965	63.2114	64.4256	64.4867	34.8873	33.7021	33.772	-0.832572	7.59e-34	0.561527
Anapc5	anaphase-promoting complex subunit 5	ENSMUSG00000029472	100.106	98.5249	93.4318	109.898	107.768	111.219	0.285401	1.13e-06	1.21875
Angpt2	angiopoietin 2	ENSMUSG00000031465	42.6453	39.4109	42.229	5.13292	4.59395	5.49436	-2.928	1.15e-243	0.131396
Angptl1	angiopoietin-like 1	ENSMUSG00000033544	20.0757	23.1281	19.6754	7.71446	7.99773	8.36161	-1.38131	6.78e-38	0.383869
Angptl2	angiopoietin-like 2	ENSMUSG00000004105	79.1339	74.9116	79.2924	36.1562	31.1059	38.7041	-1.05877	8.79e-45	0.48004
Angptl4	angiopoietin-like 4	ENSMUSG00000002289	5.55556	6.36955	6.17967	11.3205	9.37034	10.6333	0.814019	1.58e-13	1.7581
Angptl6	angiopoietin-like 6	ENSMUSG00000038742	6.88619	8.41677	7.21084	3.03595	2.83337	2.73007	-1.23462	9.68e-10	0.424956
Ank	progressive ankylosis	ENSMUSG00000022265	11.2572	11.008	9.01994	1.7105	1.78696	1.9127	-2.51114	2.7e-71	0.175417
Ank1	ankyrin 1, erythroid	ENSMUSG00000031543	0	0.024866	0.086043	23.2446	23.7183	29.8425	8.20217	1.61e-131	294.509
Ank3	ankyrin 3, epithelial	ENSMUSG00000069601	21.7205	20.3843	22.5137	51.3083	33.9211	54.5539	1.01807	3.31e-25	2.02521
Ankfy1	ankyrin repeat and FYVE domain containing 1	ENSMUSG00000020790	9.22884	8.4385	9.25545	7.09502	5.37578	6.75855	-0.41346	2.97e-05	0.750821
Ankra2	ankyrin repeat, family A (RFXANK-like), 2	ENSMUSG00000021661	12.27	12.2767	12.2133	9.29758	8.86682	7.31664	-0.505638	6.48e-05	0.704349
Ankrd10	ankyrin repeat domain 10	ENSMUSG00000031508	10.5554	9.96149	10.2848	15.6521	13.2349	12.6806	0.607846	3.19e-09	1.52398
Ankrd13a	ankyrin repeat domain 13a	ENSMUSG00000041870	28.2483	27.2123	25.7034	17.4785	15.9771	17.5733	-0.58273	1.91e-13	0.667699
Ankrd23	ankyrin repeat domain 23	ENSMUSG00000067653	0.727779	0.813085	1.05695	6.65968	5.12107	5.23727	2.78921	0.000191347	6.91253
Ankrd24	ankyrin repeat domain 24	ENSMUSG00000054708	2.298	3.48252	3.26383	5.51857	5.73735	6.37434	0.754874	1.16e-05	1.68748
Ankrd28	ankyrin repeat domain 28	ENSMUSG00000014496	15.9173	15.0912	15.5193	12.4544	10.7734	12.4796	-0.299895	0.000101585	0.812312
Ankrd37	ankyrin repeat domain 37	ENSMUSG00000050914	1.53854	1.74271	1.60573	10.9028	10.3482	8.83073	2.66492	8.3e-18	6.34193
Ankrd39	ankyrin repeat domain 39	ENSMUSG00000079610	1.95049	1.62863	2.46013	7.27877	9.16679	8.48378	1.89752	3.7e-20	3.72572
Ankrd40	ankyrin repeat domain 40	ENSMUSG00000020864	35.7442	35.2149	32.629	44.2936	42.9294	47.7019	0.445695	5.09e-11	1.36197
Ankrd49	ankyrin repeat domain 49	ENSMUSG00000031931	9.67154	7.59665	7.44543	16.4766	12.3754	14.6569	0.802898	1.13e-10	1.7446
Ankrd50	ankyrin repeat domain 50	ENSMUSG00000044864	33.7252	32.0357	34.1371	15.7591	13.3991	15.6941	-1.05938	3.15e-47	0.479837
Ankrd52	ankyrin repeat domain 52	ENSMUSG00000014498	6.85494	5.88266	6.74671	15.6991	10.839	13.832	1.14116	6.01e-23	2.20558
Anks1	ankyrin repeat and SAM domain containing 1	ENSMUSG00000024219	7.04439	8.70302	7.48461	10.9641	9.28265	10.4876	0.481258	8.71e-08	1.39596
Anks3	ankyrin repeat and sterile alpha motif domain containing 3	ENSMUSG00000022515	5.39565	4.72979	5.18437	8.70335	7.64995	8.85704	0.661095	1.86e-06	1.58128
Ankzf1	ankyrin repeat and zinc finger domain containing 1	ENSMUSG00000026199	4.89735	6.38276	5.05081	14.0063	12.1255	13.7214	1.25481	2.81e-24	2.38636
Anln	anillin, actin binding protein	ENSMUSG00000036777	1.16967	0.98904	0.880904	18.2987	16.0373	18.4261	4.21484	3.06e-232	18.5692
Ano1	anoctamin 1, calcium activated chloride channel	ENSMUSG00000031075	2.76248	3.01289	3.46388	13.7636	10.5076	15.5211	2.35282	1.26e-83	5.10821
Ano10	anoctamin 10	ENSMUSG00000037949	24.8301	28.2452	22.8202	14.6281	12.7209	14.834	-0.767978	6.01e-16	0.58724
Ano4	anoctamin 4	ENSMUSG00000035189	9.18279	8.32792	7.79434	69.6823	57.1835	67.7831	2.96161	0	7.7899
Ano6	anoctamin 6	ENSMUSG00000064210	27.2297	26.6595	36.1335	18.1428	13.0402	18.1126	-0.565669	3.16e-08	0.675642
Ano8	anoctamin 8	ENSMUSG00000034863	4.26032	4.72244	4.68189	6.21957	5.99314	6.51021	0.551175	2.71e-06	1.46528
Anp32b	acidic (leucine-rich) nuclear phosphoprotein 32 family, member B	ENSMUSG00000028333	168.257	179.732	158.508	345.438	378.801	367.316	1.2187	1.96e-66	2.32738
Anp32e	acidic (leucine-rich) nuclear phosphoprotein 32 family, member E	ENSMUSG00000015749	19.3469	23.667	21.0628	47.8904	46.9574	47.2403	1.24929	5.41e-55	2.37725
Antxr1	anthrax toxin receptor 1	ENSMUSG00000033420	64.8201	64.3725	64.8478	6.13246	5.13573	6.47586	-3.36106	0	0.0973242
Antxr2	anthrax toxin receptor 2	ENSMUSG00000029338	11.6549	11.5565	13.7075	4.27292	3.26537	3.81675	-1.59157	6.97e-47	0.331811
Anxa1	annexin A1	ENSMUSG00000024659	37.8376	37.6764	33.7861	10.2119	11.2185	11.6541	-1.62183	2.43e-55	0.324923
Anxa11	annexin A11	ENSMUSG00000021866	19.7413	21.4308	19.5153	12.6696	12.2406	12.3374	-0.527882	2.22e-07	0.693572
Anxa2	annexin A2	ENSMUSG00000032231	338.494	369.628	346.469	121.573	126.205	129.825	-1.44075	3.92e-81	0.368377
Anxa3	annexin A3	ENSMUSG00000029484	79.1367	79.7404	79.0012	15.1999	17.3802	15.0172	-2.27849	6.22e-126	0.206114
Anxa4	annexin A4	ENSMUSG00000029994	53.2013	53.6671	51.3548	26.1205	28.285	28.5058	-0.863801	4.94e-30	0.549503
Anxa5	annexin A5	ENSMUSG00000027712	169.172	189.257	175.044	64.0972	69.1052	67.6361	-1.31077	3.49e-74	0.403105
Anxa6	annexin A6	ENSMUSG00000018340	101.582	106.203	106.746	27.2325	29.5388	29.5502	-1.76812	4.49e-126	0.293591
Anxa7	annexin A7	ENSMUSG00000021814	32.29	33.873	32.276	23.3963	20.6021	23.2221	-0.478296	1.26e-10	0.717825
Aopep	aminopeptidase O	ENSMUSG00000021458	8.13217	8.26781	8.85428	13.0213	12.3014	12.6003	0.656363	7.83e-06	1.5761
Aox4	aldehyde oxidase 4	ENSMUSG00000038242	0.067803	0.150697	0.116169	12.1279	10.3973	12.0021	6.80918	6.81e-119	112.142
Ap1b1	adaptor protein complex AP-1, beta 1 subunit	ENSMUSG00000009090	17.427	19.2283	19.2737	13.9011	13.0276	14.252	-0.360013	5.29e-06	0.779158
Ap1s1	adaptor protein complex AP-1, sigma 1	ENSMUSG00000004849	34.7857	34.0904	35.1505	21.0826	24.3789	21.9096	-0.52903	7.11e-07	0.693021
Ap2a2	adaptor-related protein complex 2, alpha 2 subunit	ENSMUSG00000002957	24.3022	23.0131	24.7691	18.5676	16.053	19.2535	-0.314319	9.5e-05	0.80423
Ap2b1	adaptor-related protein complex 2, beta 1 subunit	ENSMUSG00000035152	44.915	43.2871	45.137	30.6051	24.6159	29.1624	-0.56043	5.52e-16	0.6781
Ap2m1	adaptor-related protein complex 2, mu 1 subunit	ENSMUSG00000022841	81.059	77.5556	81.28	53.8636	47.8194	56.4357	-0.425642	5.56e-11	0.744507
Ap3b1	adaptor-related protein complex 3, beta 1 subunit	ENSMUSG00000021686	22.6965	22.9901	23.1141	27.3662	23.1965	27.8398	0.274488	0.000300427	1.20956
Ap3d1	adaptor-related protein complex 3, delta 1 subunit	ENSMUSG00000020198	26.4467	27.6196	26.2293	23.8692	17.6623	22.4148	-0.276339	0.00107216	0.825683
Ap3m1	adaptor-related protein complex 3, mu 1 subunit	ENSMUSG00000021824	15.3105	15.3885	14.8104	13.8017	12.5418	13.7666	0.264745	0.00129173	1.20142
Ap3s1	adaptor-related protein complex 3, sigma 1 subunit	ENSMUSG00000024480	44.5841	46.1064	42.9779	63.54	74.6387	68.3496	0.677813	4.03e-18	1.59971
Ap3s2	adaptor-related protein complex 3, sigma 2 subunit	ENSMUSG00000063801	11.3087	10.3165	10.9007	6.499	7.18153	7.50456	-0.533448	3.78e-08	0.690901
Apba3	amyloid beta (A4) precursor protein-binding, family A, member 3	ENSMUSG00000004931	13.8309	13.8124	12.4786	22.3319	23.4671	22.6124	0.943183	6.26e-21	1.92277
Apbb1	amyloid beta (A4) precursor protein-binding, family B, member 1	ENSMUSG00000037032	9.00869	9.41416	8.63204	0.781062	0.724708	0.50504	-3.69356	3.41e-82	0.0772907
Apbb2	amyloid beta (A4) precursor protein-binding, family B, member 2	ENSMUSG00000029207	9.44824	9.6454	10.0426	3.18944	2.77188	3.19139	-1.62065	9.99e-61	0.32519
Apex1	apurinic/apyrimidinic endonuclease 1	ENSMUSG00000035960	48.6579	47.6864	47.3276	53.9553	51.0806	50.948	0.336209	0.000644166	1.26243
Aplf	aprataxin and PNKP like factor	ENSMUSG00000030051	7.10388	7.0683	9.12298	3.96519	4.16448	5.27131	-0.641643	1.04e-06	0.640983
Aplp1	amyloid beta (A4) precursor-like protein 1	ENSMUSG00000006651	3.32868	3.27432	4.15875	5.80103	5.62313	7.22464	0.842072	7.53e-07	1.79262
Aplp2	amyloid beta (A4) precursor-like protein 2	ENSMUSG00000031996	339.676	346.533	333.168	90.9551	83.4846	91.7514	-1.85992	4.73e-281	0.275492
Apmap	adipocyte plasma membrane associated protein	ENSMUSG00000033096	15.0152	15.4563	13.0198	9.93923	11.1999	11.1037	-0.353068	0.00215622	0.782918
Apoa1	apolipoprotein A-I	ENSMUSG00000032083	13.6447	13.9043	13.4901	85.2717	105.621	99.8656	2.90579	2.11e-140	7.49428
Apoa4	apolipoprotein A-IV	ENSMUSG00000032080	15.1892	14.575	15.3318	302.223	318.805	308.228	4.51368	0	22.843
Apobec3	apolipoprotein B mRNA editing enzyme, catalytic polypeptide 3	ENSMUSG00000009585	11.5299	11.2102	8.48912	5.63743	5.71881	6.59492	-0.726492	4.57e-08	0.604372
Apoc3	apolipoprotein C-III	ENSMUSG00000032081	0.890721	0.8538	1.14513	14.5992	13.1842	12.8135	3.3183	1.33e-27	9.97492
Apoe	apolipoprotein E	ENSMUSG00000002985	203.921	220.542	216.871	9.03078	9.18966	8.4644	-4.49068	0	0.0444807
Apopt1	NA	ENSMUSG00000037787	26.891	27.5674	30.9438	21.387	23.1386	19.7285	-0.349229	0.00399264	0.785003
App	amyloid beta (A4) precursor protein	ENSMUSG00000022892	216.072	163.082	220.357	71.8319	58.6325	67.7045	-1.36542	1.05e-132	0.38812
Appbp2	amyloid beta precursor protein (cytoplasmic tail) binding protein 2	ENSMUSG00000018481	31.2023	31.4485	34.0172	25.6236	20.8731	23.5273	-0.374414	4.47e-07	0.771419
Appl1	adaptor protein, phosphotyrosine interaction, PH domain and leucine zipper containing 1	ENSMUSG00000040760	9.61704	9.52272	10.0915	23.3465	19.8961	21.7166	1.23896	1.43e-61	2.36029
Appl2	adaptor protein, phosphotyrosine interaction, PH domain and leucine zipper containing 2	ENSMUSG00000020263	30.6397	34.7964	31.5891	79.9604	67.9445	72.3891	1.26987	1.5e-69	2.41141
Aprt	adenine phosphoribosyl transferase	ENSMUSG00000006589	25.46	30.1158	26.2953	32.174	37.1561	32.2119	0.414777	0.000979839	1.33309
Aqr	aquarius	ENSMUSG00000040383	16.4228	15.7135	15.7234	21.2283	16.5419	21.5617	0.394475	1.16e-05	1.31446
Ar	androgen receptor	ENSMUSG00000046532	5.80953	5.43077	6.15517	28.0678	20.1486	25.9942	2.18389	5.54e-115	4.54377
Araf	Araf proto-oncogene, serine/threonine kinase	ENSMUSG00000001127	18.8389	17.3835	18.2776	22.9258	21.0315	21.4169	0.4145	2.31e-06	1.33284
Arap1	ArfGAP with RhoGAP domain, ankyrin repeat and PH domain 1	ENSMUSG00000032812	15.2078	17.3016	17.0772	7.55374	6.51499	7.88493	-1.09014	5.92e-36	0.469717
Arap2	ArfGAP with RhoGAP domain, ankyrin repeat and PH domain 2	ENSMUSG00000037999	9.68271	9.9149	9.43471	2.26237	1.93647	2.28147	-1.98417	1.13e-66	0.252758
Arcn1	archain 1	ENSMUSG00000032096	54.5286	50.6261	56.7875	74.648	63.9481	77.551	0.509985	3.72e-12	1.42404
Arf1	ADP-ribosylation factor 1	ENSMUSG00000048076	170.521	170.582	163.302	206.773	217.777	224.41	0.453067	3.63e-12	1.36895
Arf2	ADP-ribosylation factor 2	ENSMUSG00000062421	23.0945	25.7113	23.8562	15.712	15.3183	15.1029	-0.554483	8.68e-10	0.680901
Arf3	ADP-ribosylation factor 3	ENSMUSG00000051853	48.4287	48.142	51.7628	19.1322	18.1813	19.9901	-1.2729	2.9e-78	0.413827
Arf4	ADP-ribosylation factor 4	ENSMUSG00000021877	59.2012	60.6848	60.9627	87.1094	86.048	93.834	0.651003	1.31e-16	1.57026
Arf6	ADP-ribosylation factor 6	ENSMUSG00000044147	50.7755	54.2598	52.1538	59.5351	62.4817	65.1921	0.299651	0.000178539	1.23085
Arfgap1	ADP-ribosylation factor GTPase activating protein 1	ENSMUSG00000027575	15.7748	16.2044	15.6621	24.7243	21.7867	21.3075	0.621781	4.7e-14	1.53877
Arfgap2	ADP-ribosylation factor GTPase activating protein 2	ENSMUSG00000027255	34.4648	36.0247	36.2502	27.7361	26.6849	27.0226	-0.422528	7.12e-08	0.746116
Arfgap3	ADP-ribosylation factor GTPase activating protein 3	ENSMUSG00000054277	12.1887	13.5014	13.4163	16.9148	15.604	18.9044	0.487355	6.02e-07	1.40187
Arfip1	ADP-ribosylation factor interacting protein 1	ENSMUSG00000074513	35.0966	36.5801	38.7647	26.1315	25.5891	25.2716	-0.474344	0.00299559	0.719794
Arfip2	ADP-ribosylation factor interacting protein 2	ENSMUSG00000030881	14.5185	14.8719	11.8142	20.2667	19.7394	20.7118	0.555222	3.42e-10	1.46939
Arfrp1	ADP-ribosylation factor related protein 1	ENSMUSG00000038671	14.4655	13.892	10.545	10.4511	12.0188	10.2442	-0.303731	0.0169581	0.810154
Arglu1	arginine and glutamate rich 1	ENSMUSG00000040459	7.57199	9.37724	7.33538	20.9388	17.0885	17.3296	1.32209	4.57e-32	2.50028
Arhgap1	Rho GTPase activating protein 1	ENSMUSG00000027247	65.4332	60.2951	66.4734	17.6623	13.46	16.7845	-1.87742	3.13e-112	0.272171
Arhgap11a	Rho GTPase activating protein 11A	ENSMUSG00000041219	1.76137	1.08677	1.20131	17.6205	13.752	16.751	3.66005	4.14e-133	12.6411
Arhgap12	Rho GTPase activating protein 12	ENSMUSG00000041225	18.4558	18.8226	20.2528	24.522	20.7705	24.2882	0.366747	3.91e-06	1.28944
Arhgap17	Rho GTPase activating protein 17	ENSMUSG00000030766	17.6517	17.2688	16.3995	8.24428	5.97993	7.85037	-1.15761	2.78e-27	0.448254
Arhgap19	Rho GTPase activating protein 19	ENSMUSG00000025154	5.24242	4.70084	5.51861	9.38238	8.19143	8.27925	0.793639	1.84e-11	1.73344
Arhgap21	Rho GTPase activating protein 21	ENSMUSG00000036591	12.9038	11.8808	12.6581	20.6101	13.1798	19.3364	0.596456	7.5e-08	1.512
Arhgap22	Rho GTPase activating protein 22	ENSMUSG00000063506	10.8626	9.66842	7.6101	1.54632	1.62466	1.4222	-2.57032	3.52e-14	0.168367
Arhgap23	Rho GTPase activating protein 23	ENSMUSG00000049807	9.99449	10.6248	11.6908	2.05586	1.70467	2.04657	-2.33105	3.82e-89	0.19874
Arhgap27	Rho GTPase activating protein 27	ENSMUSG00000034255	0.113176	0.136237	0.226611	12.8874	9.8023	13.0232	6.09379	1.2e-121	68.299
Arhgap28	Rho GTPase activating protein 28	ENSMUSG00000024043	14.7243	13.8906	14.017	87.6656	75.8793	90.7637	2.68656	0	6.43776
Arhgap29	Rho GTPase activating protein 29	ENSMUSG00000039831	75.7318	72.2179	76.4458	291.733	229.116	294.381	1.94744	6.22e-208	3.8569
Arhgap31	Rho GTPase activating protein 31	ENSMUSG00000022799	31.4913	30.5553	32.846	71.5439	45.6552	69.0254	1.06042	7.29e-22	2.08553
Arhgap39	Rho GTPase activating protein 39	ENSMUSG00000033697	7.57048	7.61005	7.82506	6.0522	4.7232	5.77178	-0.404991	0.000215382	0.755241
Arhgap42	Rho GTPase activating protein 42	ENSMUSG00000050730	50.5745	48.226	51.4087	12.6977	9.50328	12.3259	-2.01069	8.83e-143	0.248154
Arhgap5	Rho GTPase activating protein 5	ENSMUSG00000035133	30.3504	29.525	23.975	38.0636	31.7912	43.018	0.456579	1.63e-07	1.37228
Arhgdia	Rho GDP dissociation inhibitor (GDI) alpha	ENSMUSG00000025132	141.368	146.747	141.009	200.099	187.336	205.598	0.549876	6.75e-24	1.46396
Arhgdig	Rho GDP dissociation inhibitor (GDI) gamma	ENSMUSG00000073433	3.81362	3.66939	2.77895	8.92475	10.0619	10.5806	1.54951	1.14e-13	2.92718
Arhgef10	Rho guanine nucleotide exchange factor (GEF) 10	ENSMUSG00000071176	7.88178	8.06554	8.08991	5.22681	3.99141	5.27354	-0.627098	6.8e-09	0.647478
Arhgef10l	Rho guanine nucleotide exchange factor (GEF) 10-like	ENSMUSG00000040964	10.368	10.3183	9.9034	3.38201	3.48262	3.74449	-1.45116	8.89e-44	0.365728
Arhgef11	Rho guanine nucleotide exchange factor (GEF) 11	ENSMUSG00000041977	12.568	13.0765	11.5297	8.66252	5.69683	7.78038	-0.591131	4.14e-06	0.663823
Arhgef12	Rho guanine nucleotide exchange factor (GEF) 12	ENSMUSG00000059495	15.0833	14.8452	15.9679	14.4212	8.48786	13.0222	-0.273962	0.027829	0.827045
Arhgef17	Rho guanine nucleotide exchange factor (GEF) 17	ENSMUSG00000032875	47.5505	46.4285	48.99	14.5882	9.29153	12.7527	-1.88326	2.45e-71	0.27107
Arhgef18	rho/rac guanine nucleotide exchange factor (GEF) 18	ENSMUSG00000004568	17.9013	18.2008	16.9627	7.79077	6.07458	8.76018	-1.18888	3.52e-35	0.438644
Arhgef2	rho/rac guanine nucleotide exchange factor (GEF) 2	ENSMUSG00000028059	12.3829	13.5507	12.9489	8.24492	6.63841	7.8332	-0.690317	3.64e-13	0.619718
Arhgef25	Rho guanine nucleotide exchange factor (GEF) 25	ENSMUSG00000019467	6.77901	7.44504	7.13563	1.4089	1.16791	1.19134	-2.41007	8.74e-39	0.188147
Arhgef28	Rho guanine nucleotide exchange factor (GEF) 28	ENSMUSG00000021662	41.0846	40.5895	40.5846	50.3992	40.9744	50.389	0.299154	1.72e-05	1.23042
Arhgef3	Rho guanine nucleotide exchange factor (GEF) 3	ENSMUSG00000021895	30.2958	30.6921	30.8697	2.01787	1.80483	2.06249	-3.87045	1.83e-298	0.068372
Arhgef39	Rho guanine nucleotide exchange factor (GEF) 39	ENSMUSG00000051517	0.568726	0.547014	0.865981	11.966	13.6261	12.4973	4.65182	1.13e-80	25.1385
Arhgef40	Rho guanine nucleotide exchange factor (GEF) 40	ENSMUSG00000004562	9.22742	9.6466	9.12814	2.92592	2.69026	2.94129	-1.78026	1.57e-58	0.291132
Arhgef5	Rho guanine nucleotide exchange factor (GEF) 5	ENSMUSG00000033542	6.77112	6.31087	6.47857	3.73855	2.33832	2.60458	-1.20584	6.42e-18	0.433517
Arhgef7	Rho guanine nucleotide exchange factor (GEF7)	ENSMUSG00000031511	24.8902	23.9534	24.9589	50.0817	38.4138	48.3587	0.967506	5.63e-33	1.95546
Arid1b	AT rich interactive domain 1B (SWI-like)	ENSMUSG00000069729	13.7213	12.3199	14.2622	8.37543	7.12674	8.79678	-0.551917	1.17e-07	0.682113
Arid4b	AT rich interactive domain 4B (RBP1-like)	ENSMUSG00000039219	10.8076	10.055	10.8777	14.8634	11.7662	13.8138	0.417626	1.81e-06	1.33573
Arid5b	AT rich interactive domain 5B (MRF1-like)	ENSMUSG00000019947	9.58981	9.51795	10.3257	1.80817	1.07267	1.4947	-2.63889	9.21e-100	0.160552
Arih1	ariadne RBR E3 ubiquitin protein ligase 1	ENSMUSG00000025234	25.6274	24.2404	24.9626	20.2698	17.8617	19.539	-0.277466	1.87e-05	0.825039
Arl14ep	ADP-ribosylation factor-like 14 effector protein	ENSMUSG00000027122	15.3353	18.6206	19.3802	22.0555	21.197	23.6667	0.441799	1.27e-06	1.3583
Arl15	ADP-ribosylation factor-like 15	ENSMUSG00000042348	4.79179	5.37551	6.38198	6.4747	6.5512	6.86949	0.359949	0.0083003	1.28338
Arl16	ADP-ribosylation factor-like 16	ENSMUSG00000057594	8.31907	8.70949	8.96602	5.58666	5.25552	6.00971	-0.632904	5.18e-05	0.644877
Arl2	ADP-ribosylation factor-like 2	ENSMUSG00000024944	6.30684	8.89805	7.84507	12.2371	12.9451	12.466	0.902066	7.36e-11	1.86874
Arl3	ADP-ribosylation factor-like 3	ENSMUSG00000025035	69.6895	71.9554	69.3873	40.5968	52.5604	48.5334	-0.481006	1.21e-05	0.716478
Arl4a	ADP-ribosylation factor-like 4A	ENSMUSG00000047446	20.3234	21.7598	20.0713	11.2805	12.5589	13.4541	-0.902503	8.23e-20	0.534958
Arl5a	ADP-ribosylation factor-like 5A	ENSMUSG00000036093	25.0109	26.0794	25.9502	8.58672	6.66195	8.30697	-1.57753	1.24e-67	0.335054
Arl5b	ADP-ribosylation factor-like 5B	ENSMUSG00000017418	4.68041	3.85067	4.91304	15.603	11.6662	15.4332	1.76459	5.5e-51	3.39777
Arl6ip1	ADP-ribosylation factor-like 6 interacting protein 1	ENSMUSG00000030654	39.735	46.2383	39.77	71.5929	72.1583	75.993	0.892505	1.16e-32	1.8564
Arl6ip5	ADP-ribosylation factor-like 6 interacting protein 5	ENSMUSG00000035199	42.8746	41.7702	42.2724	13.8222	15.0773	13.5103	-1.4806	1.5e-47	0.358339
Armc10	armadillo repeat containing 10	ENSMUSG00000038525	41.4725	44.0711	41.0276	15.8844	19.4043	18.2578	-1.14206	4.69e-34	0.453113
Armc5	armadillo repeat containing 5	ENSMUSG00000042178	5.20971	6.43409	5.51818	8.08747	7.3511	7.72683	0.554597	5.55e-06	1.46876
Armc6	armadillo repeat containing 6	ENSMUSG00000002343	5.17034	4.89716	4.49491	6.12172	6.55502	5.95521	0.487909	0.00213925	1.40241
Armc7	armadillo repeat containing 7	ENSMUSG00000057219	7.10259	6.98426	5.41917	3.76618	3.68967	3.04555	-1.00922	1.64e-08	0.496816
Armcx2	armadillo repeat containing, X-linked 2	ENSMUSG00000033436	38.9941	39.8965	40.0223	30.3711	29.5676	31.9624	-0.311658	1.23e-06	0.805715
Armcx5	armadillo repeat containing, X-linked 5	ENSMUSG00000072969	5.75354	6.50806	5.52057	31.2218	27.5443	31.2222	2.35631	1.72e-131	5.12057
Armcx6	armadillo repeat containing, X-linked 6	ENSMUSG00000050394	21.0968	21.5545	21.7369	15.368	13.9466	13.7624	-0.450277	1.62e-05	0.731902
Armh3	armadillo-like helical domain containing 3	ENSMUSG00000039901	10.3957	11.1519	11.3325	7.22316	6.37693	8.05772	-0.499861	1.23e-06	0.707175
Armt1	acidic residue methyltransferase 1	ENSMUSG00000061759	5.44904	5.93758	5.05357	7.20569	6.52619	7.33146	0.591062	5.27e-06	1.50636
Arnt	aryl hydrocarbon receptor nuclear translocator	ENSMUSG00000015522	15.2709	13.5217	17.0131	17.4012	15.041	20.7766	0.297649	0.00314013	1.22914
Arnt2	aryl hydrocarbon receptor nuclear translocator 2	ENSMUSG00000015709	72.4781	67.6472	73.3495	4.19826	2.86644	3.84545	-4.42706	0	0.0464858
Arntl	aryl hydrocarbon receptor nuclear translocator-like	ENSMUSG00000055116	6.59268	6.4433	6.11706	2.92294	2.22077	2.59908	-1.26178	3.76e-16	0.417029
Arpc1a	actin related protein 2/3 complex, subunit 1A	ENSMUSG00000029621	59.9093	63.7365	59.832	42.1404	48.6658	45.3414	-0.339941	9.4e-05	0.790073
Arpc2	actin related protein 2/3 complex, subunit 2	ENSMUSG00000006304	167.096	172.125	171.006	107.006	114.132	115.885	-0.502012	1.44e-13	0.706121
Arpc5	actin related protein 2/3 complex, subunit 5	ENSMUSG00000008475	91.348	95.0083	89.5882	51.5137	55.6933	59.9622	-0.622965	5.52e-16	0.649335
Arpc5l	actin related protein 2/3 complex, subunit 5-like	ENSMUSG00000026755	32.8074	32.6267	28.5985	30.9548	32.644	34.7399	0.274258	0.00455793	1.20937
Arpin	actin-related protein 2/3 complex inhibitor	ENSMUSG00000039043	15.9834	17.0954	14.1086	6.10663	5.9457	6.83223	-1.24935	1.89e-26	0.420638
Arrb1	arrestin, beta 1	ENSMUSG00000018909	12.9329	14.3612	13.957	7.84668	5.24271	6.49514	-0.945646	4.54e-28	0.519197
Arrb2	arrestin, beta 2	ENSMUSG00000060216	9.54951	11.1851	9.60045	7.81169	7.58943	8.27971	-0.316073	0.0183673	0.803254
Arrdc1	arrestin domain containing 1	ENSMUSG00000026972	8.65151	8.59627	7.14378	5.50929	4.26777	5.54155	-0.699856	2.19e-05	0.615634
Arrdc2	arrestin domain containing 2	ENSMUSG00000002910	1.86467	2.64049	2.52202	6.8042	7.51897	6.53341	1.42567	1.16e-10	2.68639
Arsb	arylsulfatase B	ENSMUSG00000042082	5.58319	5.81233	6.81869	8.12091	6.0838	7.11575	0.3237	0.0086257	1.25154
Arsk	arylsulfatase K	ENSMUSG00000021592	6.90153	6.90112	6.57218	3.02558	2.33274	2.9539	-1.36602	6.75e-24	0.387959
Arvcf	armadillo repeat gene deleted in velocardiofacial syndrome	ENSMUSG00000000325	5.32122	5.04274	5.52793	1.26936	1.2401	1.44081	-2.10361	1.67e-29	0.232675
Arxes2	adipocyte-related X-chromosome expressed sequence 2	ENSMUSG00000048040	332.353	349.492	310.243	43.5611	43.8844	44.908	-2.78712	0	0.144875
As3mt	arsenite methyltransferase	ENSMUSG00000003559	28.9518	31.4491	25.6002	17.4924	16.3676	17.5563	-0.663071	5.54e-11	0.631532
Asap1	ArfGAP with SH3 domain, ankyrin repeat and PH domain1	ENSMUSG00000022377	12.4905	12.7371	13.3248	10.6919	8.02415	11.568	-0.263104	0.00874969	0.833293
Asb3	ankyrin repeat and SOCS box-containing 3	ENSMUSG00000020305	9.32474	13.7158	9.52106	6.57804	6.28474	6.66672	-0.431395	4.34e-05	0.741544
Asb4	ankyrin repeat and SOCS box-containing 4	ENSMUSG00000042607	17.49	18.3214	17.1679	9.81288	9.43455	10.4359	-0.756784	3.31e-18	0.591814
Asb6	ankyrin repeat and SOCS box-containing 6	ENSMUSG00000039483	5.73531	6.6816	5.85895	3.91568	3.46728	3.60023	-0.645355	1.75e-06	0.639335
Asb7	ankyrin repeat and SOCS box-containing 7	ENSMUSG00000030509	7.68781	7.30095	6.99693	5.58321	5.2032	5.31329	-0.379824	0.000280775	0.768532
Asb8	ankyrin repeat and SOCS box-containing 8	ENSMUSG00000048175	16.1924	16.3739	14.5888	10.6563	10.9958	9.97133	-0.473494	2.91e-05	0.720218
Ascc1	activating signal cointegrator 1 complex subunit 1	ENSMUSG00000044475	63.1539	65.6415	62.0042	35.3134	37.0112	38.3937	-0.715396	7.03e-19	0.609038
Ascc3	activating signal cointegrator 1 complex subunit 3	ENSMUSG00000038774	5.57077	5.57574	5.26296	6.91819	5.42668	7.0098	0.325039	0.00131157	1.2527
Asf1b	anti-silencing function 1B histone chaperone	ENSMUSG00000005470	1.4526	0.582703	1.26994	6.47393	5.31775	7.34549	2.57221	1.01e-22	5.9472
Asna1	NA	ENSMUSG00000052456	38.1313	41.1208	36.6739	43.9992	49.111	49.456	0.398306	1.28e-05	1.31796
Asns	asparagine synthetase	ENSMUSG00000029752	9.283	8.87775	10.1317	107.35	108.128	110.062	3.61408	0	12.2447
Asph	aspartate-beta-hydroxylase	ENSMUSG00000028207	49.9019	55.6338	53.0224	25.0635	23.2923	25.0371	-1.07444	4.44e-48	0.474855
Aspscr1	alveolar soft part sarcoma chromosome region, candidate 1 (human)	ENSMUSG00000025142	25.193	28.0709	24.2698	42.8222	41.1384	38.1166	0.64827	9.26e-13	1.56729
Ass1	argininosuccinate synthetase 1	ENSMUSG00000076441	17.3355	16.6546	18.0434	1.09871	1.42625	1.53495	-3.57658	2.54e-87	0.0838189
Asxl1	ASXL transcriptional regulator 1	ENSMUSG00000042548	21.6382	19.9907	23.4043	17.5353	12.9641	17.3745	-0.355328	0.000357563	0.781692
Asxl2	ASXL transcriptional regulator 2	ENSMUSG00000037486	6.50393	6.74001	7.15341	7.40412	5.30016	9.00846	0.339022	0.00628717	1.2649
Atad2	ATPase family, AAA domain containing 2	ENSMUSG00000022360	1.27791	1.25813	1.28046	10.1895	7.97938	10.258	3.01181	2.78e-86	8.06578
Atad3a	ATPase family, AAA domain containing 3A	ENSMUSG00000029036	14.6152	16.5182	14.8876	33.49	33.2509	34.1618	1.18129	4.28e-44	2.2678
Ate1	arginyltransferase 1	ENSMUSG00000030850	12.9247	11.9105	11.8604	8.58033	7.50173	9.72741	-0.431658	4.2e-06	0.741409
Atf1	activating transcription factor 1	ENSMUSG00000023027	26.27	28.3441	22.7112	40.4647	38.154	43.1358	0.738891	1.53e-16	1.66889
Atf2	activating transcription factor 2	ENSMUSG00000027104	35.8795	36.2987	34.3163	25.7134	21.6599	27.0177	-0.454082	1.1e-10	0.729974
Atf4	activating transcription factor 4	ENSMUSG00000042406	34.0148	39.5045	30.5515	158.922	172.47	156.979	2.31681	1.58e-138	4.98228
Atf5	activating transcription factor 5	ENSMUSG00000038539	20.7051	23.7982	22.4837	58.9364	58.5429	56.559	1.45747	7.82e-72	2.74626
Atf6b	activating transcription factor 6 beta	ENSMUSG00000015461	26.2987	28.1537	27.4379	40.3912	36.9943	41.9167	0.629084	1.21e-18	1.54658
Atf7	activating transcription factor 7	ENSMUSG00000099083	16.9389	12.5197	16.4494	11.8837	7.05514	10.428	-0.921344	2e-12	0.528017
Atg10	autophagy related 10	ENSMUSG00000021619	8.25689	7.36372	9.03596	3.59759	3.53497	3.85987	-1.01475	1.53e-08	0.494916
Atg101	autophagy related 101	ENSMUSG00000037204	24.8299	26.7598	21.6883	17.1427	18.2518	17.6755	-0.384215	0.00136696	0.766196
Atg12	autophagy related 12	ENSMUSG00000032905	19.5306	21.2177	19.7127	24.5742	24.6285	25.8289	0.392521	2.42e-08	1.31269
Atg14	autophagy related 14	ENSMUSG00000037526	11.1923	10.889	12.2405	6.11279	5.78459	6.60256	-0.793581	1.32e-12	0.57691
Atg16l1	autophagy related 16-like 1 (S. cerevisiae)	ENSMUSG00000026289	6.6246	7.00582	6.67815	8.34275	7.09751	7.67646	0.3054	0.00764206	1.23576
Atg2a	autophagy related 2A	ENSMUSG00000024773	5.62969	5.53942	5.57655	4.3631	3.46329	3.94575	-0.487442	4.61e-05	0.713288
Atg2b	autophagy related 2B	ENSMUSG00000041341	5.76481	5.83672	6.25262	9.23116	7.37631	8.90554	0.587432	1.49e-10	1.50257
Atg4b	autophagy related 4B, cysteine peptidase	ENSMUSG00000026280	11.0979	13.0019	12.8842	15.8655	14.3145	15.0655	0.273733	0.00305719	1.20893
Atg4c	autophagy related 4C, cysteine peptidase	ENSMUSG00000028550	4.20193	4.8727	4.35792	6.81016	5.94477	6.5545	0.525067	4.18e-05	1.439
Atg7	autophagy related 7	ENSMUSG00000030314	12.3171	10.8555	11.5614	6.48591	6.18185	6.42121	-0.682318	2.69e-11	0.623163
Atg9a	autophagy related 9A	ENSMUSG00000033124	8.85709	8.43758	10.3931	11.5879	10.0482	11.2256	0.357175	0.000880801	1.28091
Atl2	atlastin GTPase 2	ENSMUSG00000059811	17.2655	18.4593	17.2814	29.2346	30.0228	30.6113	0.86985	5.22e-32	1.82747
Atl3	atlastin GTPase 3	ENSMUSG00000024759	35.8274	33.0303	36.7981	18.8194	14.6825	18.2349	-0.949358	3.93e-30	0.517863
Atmin	ATM interactor	ENSMUSG00000047388	9.32057	9.57735	11.2885	5.59175	4.80923	6.09887	-0.794035	8.82e-13	0.576729
Atn1	atrophin 1	ENSMUSG00000004263	48.8592	48.2976	52.833	23.4395	15.4369	20.7449	-1.22979	2.05e-14	0.426378
Atoh8	atonal bHLH transcription factor 8	ENSMUSG00000037621	85.5012	86.5765	87.2544	1.83419	1.80173	2.03762	-5.45138	0	0.0228544
Atp10a	ATPase, class V, type 10A	ENSMUSG00000025324	3.83038	3.50788	3.81797	15.0064	10.9888	14.7527	1.94086	3.71e-65	3.83935
Atp11a	ATPase, class VI, type 11A	ENSMUSG00000031441	9.79855	9.04493	10.4261	5.02685	3.21782	4.63162	-1.12793	2.15e-21	0.457571
Atp13a1	ATPase type 13A1	ENSMUSG00000031862	14.1556	14.1275	13.1529	20.9992	15.8894	18.3651	0.481849	7.78e-08	1.39653
Atp13a2	ATPase type 13A2	ENSMUSG00000036622	12.9026	14.1967	14.4185	16.8631	15.5147	16.7874	0.336997	3.35e-05	1.26312
Atp13a3	ATPase type 13A3	ENSMUSG00000022533	8.7973	8.57353	9.33744	14.0628	10.7517	13.7451	0.617594	6.47e-12	1.53431
Atp1a1	ATPase, Na+/K+ transporting, alpha 1 polypeptide	ENSMUSG00000033161	110.312	110.571	115.053	180.153	164.122	181.357	0.729655	3.7e-37	1.65824
Atp1b1	ATPase, Na+/K+ transporting, beta 1 polypeptide	ENSMUSG00000026576	31.5251	34.2936	32.5903	132.705	127.332	139.099	2.11709	3.1e-246	4.33818
Atp1b2	ATPase, Na+/K+ transporting, beta 2 polypeptide	ENSMUSG00000041329	141.889	144.859	150.055	116.927	85.4324	114.978	-0.362612	1.23e-05	0.777755
Atp2a2	ATPase, Ca++ transporting, cardiac muscle, slow twitch 2	ENSMUSG00000029467	40.3668	42.7332	42.8656	72.993	65.5823	71.0054	0.793427	1.52e-34	1.73319
Atp2b1	ATPase, Ca++ transporting, plasma membrane 1	ENSMUSG00000019943	36.0656	34.7691	38.1677	15.4521	12.7232	14.1649	-1.26555	7.34e-71	0.415941
Atp2b4	ATPase, Ca++ transporting, plasma membrane 4	ENSMUSG00000026463	8.93669	9.58101	10.1432	4.50748	3.33013	5.44759	-1.12986	3.13e-26	0.45696
Atp2c1	ATPase, Ca++-sequestering	ENSMUSG00000032570	16.3162	16.8091	17.9988	10.4349	10.5248	11.6583	-0.494994	4.77e-09	0.709564
Atp5a1	ATP synthase, H+ transporting, mitochondrial F1 complex, alpha subunit 1	ENSMUSG00000025428	241.662	253.783	241.295	284.462	282.607	298.865	0.313228	4.74e-08	1.24248
Atp5b	ATP synthase, H+ transporting mitochondrial F1 complex, beta subunit	ENSMUSG00000025393	413.824	429.77	426.221	510.09	511.747	536.225	0.38558	5.68e-12	1.30638
Atp5c1	ATP synthase, H+ transporting, mitochondrial F1 complex, gamma polypeptide 1	ENSMUSG00000025781	141.016	147.497	145.71	205.048	209.336	209.646	0.593429	5.83e-19	1.50883
Atp5d	ATP synthase, H+ transporting, mitochondrial F1 complex, delta subunit	ENSMUSG00000003072	99.0219	107.503	101.128	132.803	149.689	136.613	0.656742	2.18e-15	1.57652
Atp5g1	ATP synthase, H+ transporting, mitochondrial F0 complex, subunit C1 (subunit 9)	ENSMUSG00000006057	24.576	40.2228	26.9594	26.0715	34.3247	27.5674	0.62998	6.38e-11	1.54754
Atp5g2	ATP synthase, H+ transporting, mitochondrial F0 complex, subunit C2 (subunit 9)	ENSMUSG00000062683	142.374	144.972	149.297	217.249	243.682	222.139	0.707284	1.27e-14	1.63273
Atp5g3	ATP synthase, H+ transporting, mitochondrial F0 complex, subunit C3 (subunit 9)	ENSMUSG00000018770	301.323	320.097	312.256	337.829	410.729	349.02	0.327995	0.000392359	1.25527
Atp5h	ATP synthase, H+ transporting, mitochondrial F0 complex, subunit D	ENSMUSG00000034566	177.011	198.079	161.823	198.17	232.507	206.849	0.324694	0.000786055	1.2524
Atp5j	ATP synthase, H+ transporting, mitochondrial F0 complex, subunit F	ENSMUSG00000022890	147.026	143.892	148.062	170.293	179.515	177.255	0.32292	1.77e-05	1.25086
Atp5j2	ATP synthase, H+ transporting, mitochondrial F0 complex, subunit F2	ENSMUSG00000038690	66.5289	65.1158	55.7408	90.7531	108.159	106.705	0.808443	2.76e-15	1.75132
Atp5k	ATP synthase, H+ transporting, mitochondrial F1F0 complex, subunit E	ENSMUSG00000050856	23.8981	21.8297	25.4005	33.6967	56.2189	27.1546	0.825531	0.000262825	1.77219
Atp5l	ATP synthase, H+ transporting, mitochondrial F0 complex, subunit G	ENSMUSG00000038717	88.7653	99.0454	76.9143	97.1756	112.789	99.0699	0.376953	0.00232307	1.2986
Atp5md	ATP synthase membrane subunit DAPIT	ENSMUSG00000071528	88.5666	77.2843	66.3112	98.3185	115.587	106.002	0.534433	1.37e-05	1.44837
Atp5mpl	ATP synthase membrane subunit 6.8PL	ENSMUSG00000021290	88.376	80.1221	86.6484	110.383	144.284	123.037	0.650781	2.42e-07	1.57002
Atp5pb	ATP synthase peripheral stalk-membrane subunit b	ENSMUSG00000000563	115.008	117.38	103.886	116.329	138.118	132.708	0.279341	0.00165433	1.21364
Atp6ap2	ATPase, H+ transporting, lysosomal accessory protein 2	ENSMUSG00000031007	29.7537	33.3439	30.1526	20.286	22.1042	21.5272	-0.443201	8.03e-07	0.735501
Atp6v0a1	ATPase, H+ transporting, lysosomal V0 subunit A1	ENSMUSG00000019302	14.1232	14.0922	15.4822	21.9783	16.5289	21.324	0.580458	2.86e-09	1.49532
Atp6v0b	ATPase, H+ transporting, lysosomal V0 subunit B	ENSMUSG00000033379	62.437	62.3566	56.9223	84.0639	83.9502	86.38	0.551401	4.44e-11	1.46551
Atp6v0c	ATPase, H+ transporting, lysosomal V0 subunit C	ENSMUSG00000024121	63.0018	63.0082	56.1544	70.7732	75.5048	72.2893	0.309499	0.00192415	1.23928
Atp6v0d1	ATPase, H+ transporting, lysosomal V0 subunit D1	ENSMUSG00000013160	45.4273	48.5821	49.0954	32.4822	37.3205	34.8308	-0.347653	0.000230937	0.785862
Atp6v0e	ATPase, H+ transporting, lysosomal V0 subunit E	ENSMUSG00000015575	50.5047	50.9005	46.026	31.5683	34.4411	35.4324	-0.425988	2.7e-05	0.744329
Atp6v0e2	ATPase, H+ transporting, lysosomal V0 subunit E2	ENSMUSG00000039347	34.0256	36.1876	36.3346	41.9393	40.3637	43.5664	0.339864	6.7e-06	1.26564
Atp6v1b2	ATPase, H+ transporting, lysosomal V1 subunit B2	ENSMUSG00000006273	42.802	45.8107	46.0905	28.874	27.5245	29.703	-0.550362	4.64e-15	0.682849
Atp6v1d	ATPase, H+ transporting, lysosomal V1 subunit D	ENSMUSG00000021114	11.4452	11.6431	12.3679	15.2775	15.3637	15.8979	0.361359	0.000130232	1.28464
Atp6v1e1	ATPase, H+ transporting, lysosomal V1 subunit E1	ENSMUSG00000019210	69.5219	79.3288	74.1458	42.3479	52.2103	50.5789	-0.517734	4.11e-07	0.698468
Atp6v1h	ATPase, H+ transporting, lysosomal V1 subunit H	ENSMUSG00000033793	32.8189	35.1843	37.1313	18.8887	20.1566	21.1066	-0.727139	6.56e-15	0.604101
Atp7a	ATPase, Cu++ transporting, alpha polypeptide	ENSMUSG00000033792	8.65075	8.10963	10.4901	13.3333	7.90568	12.6477	0.397137	0.00672898	1.31689
Atp8b2	ATPase, class I, type 8B, member 2	ENSMUSG00000060671	10.9474	11.5852	12.2801	14.5221	11.0414	14.67	0.266627	0.0053448	1.20299
Atp9a	ATPase, class II, type 9A	ENSMUSG00000027546	47.5404	47.9766	47.7634	30.2083	28.0724	30.7259	-0.57739	1.98e-19	0.670175
Atpaf1	ATP synthase mitochondrial F1 complex assembly factor 1	ENSMUSG00000028710	18.4377	19.2631	15.0285	9.74376	10.2068	10.3956	-0.583249	7.35e-07	0.667459
Atpaf2	ATP synthase mitochondrial F1 complex assembly factor 2	ENSMUSG00000042709	6.96644	6.94907	7.98596	14.7043	16.8533	17.3318	1.33554	7.72e-24	2.5237
Atpif1	ATPase inhibitory factor 1	ENSMUSG00000054428	221.922	236.648	217.532	118.77	150.615	127.897	-0.725888	6.38e-15	0.604625
Atr	ataxia telangiectasia and Rad3 related	ENSMUSG00000032409	6.88794	5.95747	7.1676	12.9582	9.91456	11.6474	0.800529	3.91e-15	1.74174
Atrip	ATR interacting protein	ENSMUSG00000025646	7.60916	7.36561	6.96545	8.51776	8.36227	8.76565	0.386481	0.00101559	1.3072
Atrnl1	attractin like 1	ENSMUSG00000054843	30.4848	32.0772	30.7643	55.7453	45.9216	54.5568	0.845157	4.23e-38	1.79646
Atxn10	ataxin 10	ENSMUSG00000016541	114.469	124.321	117.866	85.9424	86.4468	89.4925	-0.34693	4.85e-08	0.786256
Atxn1l	ataxin 1-like	ENSMUSG00000069895	8.71547	8.78859	8.21702	6.00134	4.84787	5.91142	-0.508856	1.61e-08	0.702779
Atxn2	ataxin 2	ENSMUSG00000042605	13.1164	13.559	17.1813	26.2268	16.3709	24.744	0.662947	9.85e-09	1.58331
Atxn2l	ataxin 2-like	ENSMUSG00000032637	20.2622	19.3932	22.784	50.5257	34.4817	47.2391	1.15866	4.79e-27	2.23249
Atxn7l1	ataxin 7-like 1	ENSMUSG00000020564	5.85149	5.81573	5.23875	9.48449	4.3668	7.31468	0.533506	0.00533634	1.44744
Atxn7l3b	ataxin 7-like 3B	ENSMUSG00000074748	72.5433	73.0464	76.8834	43.9638	40.299	44.6742	-0.693173	6.54e-28	0.618492
AU020206	expressed sequence AU020206	ENSMUSG00000097415	52.1222	56.9863	55.4659	70.4351	60.0463	64.948	0.345005	1.09e-07	1.27016
Auh	AU RNA binding protein/enoyl-coenzyme A hydratase	ENSMUSG00000021460	15.0307	17.3686	13.8102	9.4541	10.5438	9.67057	-0.626659	1.54e-06	0.647675
Aurka	aurora kinase A	ENSMUSG00000027496	1.89259	1.46603	2.08153	24.411	25.2068	26.2241	3.81345	1.36e-144	14.0593
Aurkaip1	aurora kinase A interacting protein 1	ENSMUSG00000065990	22.496	23.4703	20.2601	36.9819	41.2841	37.8318	0.918957	5.2e-17	1.89075
Aurkb	aurora kinase B	ENSMUSG00000020897	1.29501	1.56039	1.20614	29.1785	25.5135	28.5314	4.4131	5.57e-179	21.3048
Auts2	autism susceptibility candidate 2	ENSMUSG00000029673	11.9658	18.5101	12.4397	6.88083	6.87369	6.10357	-1.04871	1.22e-13	0.483399
Aven	apoptosis, caspase activation inhibitor	ENSMUSG00000003604	5.36669	4.67195	5.10997	5.19951	6.00077	5.33615	0.329863	0.006261	1.25689
Avl9	AVL9 cell migration associated	ENSMUSG00000029787	11.2115	10.015	11.3165	6.14702	5.16913	5.67831	-0.846764	6.73e-19	0.556031
AW551984	expressed sequence AW551984	ENSMUSG00000038112	7.31084	7.17637	8.6601	0.221327	0.156241	0.097668	-5.57989	2.87e-96	0.0209067
AW554918	expressed sequence AW554918	ENSMUSG00000033632	7.11405	6.87121	7.86242	4.21736	2.62955	4.32411	-0.951262	6.29e-10	0.51718
Axl	AXL receptor tyrosine kinase	ENSMUSG00000002602	310.231	307.354	310.279	25.1243	20.6914	24.7864	-3.63488	0	0.0804991
Azi2	5-azacytidine induced gene 2	ENSMUSG00000039285	25.0353	23.6532	23.0442	17.399	16.3676	17.748	-0.411825	3.51e-07	0.751672
Azin2	antizyme inhibitor 2	ENSMUSG00000028789	6.24325	7.03913	6.41639	4.45809	4.33044	3.99085	-0.629342	5.72e-05	0.646471
B230118H07Rik	NA	ENSMUSG00000027165	16.091	19.0001	15.8814	11.0671	12.2187	15.2404	-0.292321	0.0111711	0.816587
B2m	beta-2 microglobulin	ENSMUSG00000060802	219.385	237.892	214.67	316.747	355.59	333.353	0.675968	2.44e-17	1.59767
B3galnt1	UDP-GalNAc:betaGlcNAc beta 1,3-galactosaminyltransferase, polypeptide 1	ENSMUSG00000043300	48.7399	52.4186	47.0495	72.7139	68.7535	76.8038	0.657556	1.05e-22	1.57741
B3galnt2	UDP-GalNAc:betaGlcNAc beta 1,3-galactosaminyltransferase, polypeptide 2	ENSMUSG00000039242	8.11469	9.07351	8.88701	13.5808	12.494	13.079	0.659015	8.53e-11	1.579
B3galt6	UDP-Gal:betaGal beta 1,3-galactosyltransferase, polypeptide 6	ENSMUSG00000050796	4.90107	5.20433	5.86827	6.73601	6.41794	6.55579	0.421301	0.000705096	1.33913
B3gat3	beta-1,3-glucuronyltransferase 3 (glucuronosyltransferase I)	ENSMUSG00000071649	22.8037	25.9148	23.0843	17.6134	17.1057	17.3764	-0.342966	0.000552298	0.788419
B3glct	beta-3-glucosyltransferase	ENSMUSG00000051950	5.44468	5.94651	6.75359	2.27355	1.98332	2.46455	-1.30948	2.71e-21	0.403466
B3gnt2	UDP-GlcNAc:betaGal beta-1,3-N-acetylglucosaminyltransferase 2	ENSMUSG00000051650	5.4795	5.42305	5.56738	14.4235	12.557	13.4177	2.13353	6.09e-06	4.38791
B3gntl1	UDP-GlcNAc:betaGal beta-1,3-N-acetylglucosaminyltransferase-like 1	ENSMUSG00000046605	3.62145	4.01664	3.29531	7.09706	5.4889	7.11956	0.98249	8.52e-10	1.97587
B4galt1	UDP-Gal:betaGlcNAc beta 1,4- galactosyltransferase, polypeptide 1	ENSMUSG00000028413	33.3096	36.47	35.8134	46.6264	41.2674	46.377	0.439494	1.5e-11	1.35613
B4galt2	UDP-Gal:betaGlcNAc beta 1,4- galactosyltransferase, polypeptide 2	ENSMUSG00000028541	13.894	15.731	12.2855	10.9084	10.7585	12.8894	-0.283968	0.00944958	0.821329
B4galt3	UDP-Gal:betaGlcNAc beta 1,4-galactosyltransferase, polypeptide 3	ENSMUSG00000052423	18.1384	18.9535	18.0237	20.3428	19.239	21.2637	0.479239	1.16e-05	1.39401
B4galt4	UDP-Gal:betaGlcNAc beta 1,4-galactosyltransferase, polypeptide 4	ENSMUSG00000022793	20.9488	20.4385	19.55	11.1386	11.8136	12.4719	-0.693935	2.93e-12	0.618166
B4galt7	xylosylprotein beta1,4-galactosyltransferase, polypeptide 7 (galactosyltransferase I)	ENSMUSG00000021504	7.64386	8.62889	8.7812	11.0677	11.567	10.4956	0.502385	7.22e-05	1.41655
B630019K06Rik	F-box and leucine-rich repeat protein 17 pseudogene	ENSMUSG00000052364	5.63806	6.41624	6.69855	8.01742	9.2833	7.8252	0.481396	0.000376343	1.39609
B9d1	B9 protein domain 1	ENSMUSG00000001039	12.9694	14.0888	9.87496	7.69115	9.42427	8.66104	-0.410824	0.0288984	0.752194
B9d2	B9 protein domain 2	ENSMUSG00000063439	6.26162	6.95716	5.20872	7.23938	8.66786	7.78733	0.431489	0.0319232	1.34863
Babam2	BRISC and BRCA1 A complex member 2	ENSMUSG00000052139	29.0781	30.006	28.3889	37.8689	35.1784	39.6162	0.407713	1.33e-06	1.32658
Bace1	beta-site APP cleaving enzyme 1	ENSMUSG00000032086	13.814	13.1615	13.3159	8.48492	6.83984	8.35676	-0.676452	9.47e-14	0.625702
Bach1	BTB and CNC homology 1, basic leucine zipper transcription factor 1	ENSMUSG00000025612	11.1111	11.7527	12.9837	5.70035	4.64926	6.0692	-1.06247	2.3e-25	0.478812
Bag1	BCL2-associated athanogene 1	ENSMUSG00000028416	72.933	81.3437	72.7964	80.2921	88.4336	87.0858	0.265371	0.0011646	1.20195
Bag2	BCL2-associated athanogene 2	ENSMUSG00000042215	13.9725	16.14	16.465	21.9247	22.5251	23.1419	0.663169	3.71e-11	1.58356
Bag3	BCL2-associated athanogene 3	ENSMUSG00000030847	20.8917	19.7181	21.0825	46.2546	41.3647	42.099	1.16096	4.87e-47	2.23605
Bahd1	bromo adjacent homology domain containing 1	ENSMUSG00000040007	9.04707	9.49051	10.11	3.37315	2.77732	3.2227	-1.49482	2.26e-40	0.354825
Banf1	BAF nuclear assembly factor 1	ENSMUSG00000024844	31.5453	34.7781	30.7163	58.9544	61.1847	60.3226	0.957026	1.64e-25	1.9413
Bap1	Brca1 associated protein 1	ENSMUSG00000021901	21.8	20.9826	21.1622	25.9646	22.6112	26.3226	0.349906	6.06e-06	1.27448
Basp1	brain abundant, membrane attached signal protein 1	ENSMUSG00000045763	2.03659	2.16414	2.34484	18.0162	19.2816	19.797	3.16696	5.38e-101	8.98153
Bax	BCL2-associated X protein	ENSMUSG00000003873	33.7727	35.3733	35.0066	66.7155	74.5409	68.9474	1.15873	2.31e-28	2.23261
Baz1a	bromodomain adjacent to zinc finger domain 1A	ENSMUSG00000035021	5.00423	4.39302	5.32179	7.60586	6.85387	7.92796	0.682699	4.9e-10	1.60514
Baz1b	bromodomain adjacent to zinc finger domain, 1B	ENSMUSG00000002748	16.8073	17.1138	17.9531	23.1536	18.8456	21.6428	0.361812	1.27e-06	1.28504
Baz2a	bromodomain adjacent to zinc finger domain, 2A	ENSMUSG00000040054	10.6896	9.99537	10.5991	14.19	9.23084	13.3105	0.281069	0.0119736	1.21509
Bbip1	BBSome interacting protein 1	ENSMUSG00000084957	14.7043	17.3014	19.7096	18.2747	18.015	18.0214	0.381908	0.00166546	1.30306
Bbs2	Bardet-Biedl syndrome 2 (human)	ENSMUSG00000031755	12.1377	11.8892	11.5866	6.41563	6.30327	7.00353	-0.758479	4.32e-13	0.591119
Bbs4	Bardet-Biedl syndrome 4 (human)	ENSMUSG00000025235	10.7066	9.05161	9.33937	3.13791	3.07719	3.47445	-1.49594	4.79e-25	0.35455
Bbs5	Bardet-Biedl syndrome 5 (human)	ENSMUSG00000063145	3.53248	2.93979	2.95603	7.04893	5.74081	6.72262	1.07865	5.24e-08	2.11206
Bbs9	Bardet-Biedl syndrome 9 (human)	ENSMUSG00000035919	7.64561	8.74592	7.14576	6.42343	5.4784	6.26825	-0.332409	0.00415088	0.794209
Bbx	bobby sox HMG box containing	ENSMUSG00000022641	7.75766	7.55575	8.21453	12.4326	9.26738	12.57	0.6496	4.38e-12	1.56873
BC003965	cDNA sequence BC003965	ENSMUSG00000067722	4.95577	6.04786	6.72026	7.13606	6.98302	7.64888	0.3964	0.00329472	1.31622
BC005537	cDNA sequence BC005537	ENSMUSG00000019132	32.5916	34.2712	30.8103	37.2987	36.973	38.1577	0.310341	1.93e-06	1.24
BC017158	NA	ENSMUSG00000030780	13.2116	13.4544	15.4853	15.9077	13.3744	16.0181	0.299277	0.00838846	1.23053
BC043934	cDNA sequence BC043934	ENSMUSG00000056418	5.09625	5.42341	5.67937	0.740868	0.757918	0.845639	-2.84779	6.91e-39	0.138909
BC052040	NA	ENSMUSG00000040282	6.70621	5.34469	6.80236	4.32096	3.88852	4.85927	-0.446902	0.00345736	0.733616
BC055324	cDNA sequence BC055324	ENSMUSG00000041406	2.85663	3.3399	2.61636	8.20208	6.16599	7.04556	1.33876	2.76e-17	2.52934
BC067074	NA	ENSMUSG00000021763	6.74669	6.19303	7.64444	0.90387	0.487305	0.788194	-3.10867	5.05e-86	0.115931
Bcam	basal cell adhesion molecule	ENSMUSG00000002980	19.8706	19.4484	19.3648	3.48997	3.84715	3.67737	-2.32259	1.81e-86	0.199909
Bcap29	B cell receptor associated protein 29	ENSMUSG00000020650	10.8711	10.9551	9.74564	13.7694	14.9968	9.71561	0.38462	5.24e-05	1.30552
Bcap31	B cell receptor associated protein 31	ENSMUSG00000002015	74.1917	76.2754	70.4788	53.5179	58.5534	58.2171	-0.295917	0.000668247	0.814554
Bcar3	breast cancer anti-estrogen resistance 3	ENSMUSG00000028121	12.2921	12.748	11.4604	18.8118	18.3453	19.6729	0.752087	6.14e-17	1.68423
Bcas2	breast carcinoma amplified sequence 2	ENSMUSG00000005687	23.1573	25.8094	24.7925	32.2943	35.0293	38.164	0.896731	1.8e-18	1.86184
Bcas3	breast carcinoma amplified sequence 3	ENSMUSG00000059439	18.9886	18.5096	18.5496	6.81818	5.34168	7.45302	-1.48475	1.16e-41	0.35731
Bcat1	branched chain aminotransferase 1, cytosolic	ENSMUSG00000030268	51.2037	48.7625	43.265	34.7279	30.0468	25.5219	-0.777323	4.82e-32	0.583449
Bcat2	branched chain aminotransferase 2, mitochondrial	ENSMUSG00000030826	60.7987	52.68	50.7405	30.8648	39.9246	35.1907	-0.468893	4.07e-06	0.722519
Bccip	BRCA2 and CDKN1A interacting protein	ENSMUSG00000030983	37.0617	40.8937	31.4493	48.4564	49.9938	51.9433	0.54666	2.28e-08	1.4607
Bche	butyrylcholinesterase	ENSMUSG00000027792	13.601	12.0608	15.2516	2.22904	1.32468	2.04715	-2.80729	4e-90	0.142864
Bckdha	branched chain ketoacid dehydrogenase E1, alpha polypeptide	ENSMUSG00000060376	33.1976	34.9105	32.6293	17.4571	17.9817	18.5744	-0.82214	9.07e-15	0.565602
Bckdhb	branched chain ketoacid dehydrogenase E1, beta polypeptide	ENSMUSG00000032263	18.3615	17.954	20.2684	15.1861	13.664	15.2774	-0.266582	0.0173706	0.831286
Bcl11a	B cell CLL/lymphoma 11A (zinc finger protein)	ENSMUSG00000000861	15.1231	16.8625	22.0504	21.4607	17.6286	19.6801	0.398189	3.19e-06	1.31785
Bcl2l1	BCL2-like 1	ENSMUSG00000007659	21.0371	23.3753	19.266	13.6687	14.0795	13.721	-0.507258	5.59e-07	0.703558
Bcl6	B cell leukemia/lymphoma 6	ENSMUSG00000022508	13.0369	12.6747	13.9534	3.04939	2.48074	2.31392	-2.2522	1.73e-69	0.209904
Bcl7a	B cell CLL/lymphoma 7A	ENSMUSG00000029438	6.45286	6.46358	6.8381	8.66089	7.637	8.99911	0.44401	3.61e-06	1.36038
Bcl7c	B cell CLL/lymphoma 7C	ENSMUSG00000030814	32.294	34.9298	38.3515	57.9327	64.1496	59.1102	0.750091	1.19e-18	1.6819
Bcl9	B cell CLL/lymphoma 9	ENSMUSG00000038256	8.52476	9.40439	9.92344	8.07815	5.38298	7.87484	-0.302505	0.00682973	0.810843
Bcor	BCL6 interacting corepressor	ENSMUSG00000040363	9.12184	9.61076	8.5459	14.8482	11.0606	14.4838	0.744179	1.3e-14	1.67502
Bcorl1	BCL6 co-repressor-like 1	ENSMUSG00000036959	6.64415	6.67752	6.77318	2.85468	2.06843	2.43963	-1.3632	4.2e-34	0.38872
Bcr	BCR activator of RhoGEF and GTPase	ENSMUSG00000009681	11.2156	11.6665	11.5719	5.77852	4.51569	5.61328	-1.00799	6.25e-26	0.497238
Bcs1l	BCS1-like (yeast)	ENSMUSG00000026172	7.43702	8.80438	6.71476	11.0851	9.66201	11.3993	0.510397	0.000112765	1.42444
Bdh2	3-hydroxybutyrate dehydrogenase, type 2	ENSMUSG00000028167	17.7137	18.6855	16.1929	1.02106	0.611598	1.08609	-4.19068	2.26e-71	0.0547621
Bean1	brain expressed, associated with Nedd4, 1	ENSMUSG00000031872	6.5155	6.75209	7.03075	1.33714	1.20149	1.44236	-2.35232	1.84e-39	0.195831
Bend4	BEN domain containing 4	ENSMUSG00000092060	5.25242	6.28105	6.00316	19.7873	16.4176	19.3273	1.72013	8.13e-89	3.29466
Bend5	BEN domain containing 5	ENSMUSG00000028545	9.29935	11.5256	10.6951	6.40004	7.45239	5.75239	-0.610428	0.000130727	0.655003
Bend7	BEN domain containing 7	ENSMUSG00000048186	7.0441	8.02494	7.12242	2.95093	2.8143	2.5073	-1.30498	7.94e-18	0.404726
Bet1	Bet1 golgi vesicular membrane trafficking protein	ENSMUSG00000032757	16.1944	17.0225	15.0465	22.3505	23.4921	22.5591	0.601564	3.04e-08	1.51736
Bex1	brain expressed X-linked 1	ENSMUSG00000050071	29.8937	33.2819	28.3111	52.642	58.022	52.133	0.855593	7.86e-14	1.8095
Bex2	brain expressed X-linked 2	ENSMUSG00000042750	14.1601	13.5652	12.7135	5.529	7.17366	5.32641	-1.06686	2.94e-08	0.477356
Bex4	brain expressed X-linked 4	ENSMUSG00000047844	220.76	233.626	219.807	852.259	1008.46	901.43	2.11842	1.56e-137	4.34218
Bgn	biglycan	ENSMUSG00000031375	26.104	28.4565	28.4457	6.58311	6.0378	7.37629	-1.97555	7.65e-86	0.254274
Bhlhb9	basic helix-loop-helix domain containing, class B9	ENSMUSG00000072964	32.914	34.2616	31.3521	21.1657	19.7658	20.9608	-0.555019	2.21e-14	0.680648
Bhlhe40	basic helix-loop-helix family, member e40	ENSMUSG00000030103	4.333	4.48003	5.69903	28.7316	26.8445	32.2517	2.72493	1.76e-148	6.6113
Bicc1	BicC family RNA binding protein 1	ENSMUSG00000014329	6.81263	7.10004	7.00363	0.888187	0.658864	0.796849	-3.14325	1.07e-89	0.113185
Birc2	baculoviral IAP repeat-containing 2	ENSMUSG00000057367	11.6428	11.1082	11.7805	13.8646	13.893	14.1715	0.350866	0.000125227	1.27533
Birc5	baculoviral IAP repeat-containing 5	ENSMUSG00000017716	4.92701	5.83257	5.03008	41.6182	51.637	42.5884	3.32508	1.97e-109	10.0219
Birc6	baculoviral IAP repeat-containing 6	ENSMUSG00000024073	11.4277	9.32421	12.006	21.2685	20.5404	19.536	0.84582	6.51e-15	1.79729
Blcap	bladder cancer associated protein	ENSMUSG00000067787	22.2983	21.1545	21.4861	13.546	11.703	12.4191	-0.728586	1.61e-13	0.603495
Blm	Bloom syndrome, RecQ like helicase	ENSMUSG00000030528	1.99626	2.29688	2.53243	9.87286	7.92985	10.0242	2.18009	2.79e-70	4.53182
Blmh	bleomycin hydrolase	ENSMUSG00000020840	48.5289	52.5872	53.0137	31.02	32.7008	33.7257	-0.569605	2.81e-13	0.673801
Bloc1s2	biogenesis of lysosomal organelles complex-1, subunit 2	ENSMUSG00000057506	26.3814	23.4756	25.4973	27.4654	32.7012	32.5075	0.417719	0.000602106	1.33581
Bloc1s5	biogenesis of lysosomal organelles complex-1, subunit 5, muted	ENSMUSG00000038982	5.67596	6.57524	6.52542	3.20953	3.6306	3.40642	-0.77733	1.87e-11	0.583446
Bloc1s6	biogenesis of lysosomal organelles complex-1, subunit 6, pallidin	ENSMUSG00000005804	10.3518	9.50404	10.073	7.67842	7.14259	8.59364	-0.3374	0.00102336	0.791467
Blvra	biliverdin reductase A	ENSMUSG00000001999	7.22998	5.82124	3.56404	14.5947	15.5078	13.7343	1.46101	3.27e-13	2.75301
Blvrb	biliverdin reductase B (flavin reductase (NADPH))	ENSMUSG00000040466	24.0758	25.7779	20.2902	10.0506	11.9217	12.57	-0.923902	8.91e-11	0.527081
Blzf1	basic leucine zipper nuclear factor 1	ENSMUSG00000026577	7.57936	7.58158	6.13958	8.4331	6.91764	8.95936	0.291465	0.0145969	1.22388
Bmf	BCL2 modifying factor	ENSMUSG00000040093	8.15503	7.03985	9.02756	0.404195	0.332262	0.335712	-4.47907	5.37e-115	0.0448401
Bmp1	bone morphogenetic protein 1	ENSMUSG00000022098	28.0899	29.3286	29.7676	6.80325	6.0484	7.67807	-1.96928	1.24e-121	0.255381
Bmp2	bone morphogenetic protein 2	ENSMUSG00000027358	135.236	141.158	137.083	2.18829	1.78878	2.21113	-5.98422	0	0.0157968
Bmp2k	BMP2 inducible kinase	ENSMUSG00000034663	30.7344	29.0358	30.0074	8.73043	7.39776	9.02244	-1.80407	6.26e-110	0.286365
Bmpr1a	bone morphogenetic protein receptor, type 1A	ENSMUSG00000021796	38.5853	36.6515	36.7963	27.7382	23.072	26.8349	-0.416894	3.54e-09	0.749036
Bmpr1b	bone morphogenetic protein receptor, type 1B	ENSMUSG00000052430	32.0795	30.6073	32.0857	61.8289	48.4787	59.2327	0.94266	6.59e-35	1.92207
Bmpr2	bone morphogenetic protein receptor, type II (serine/threonine kinase)	ENSMUSG00000067336	78.1525	74.6046	82.3983	59.5776	43.9152	56.2935	-0.461875	3.83e-08	0.726042
Bms1	BMS1, ribosome biogenesis factor	ENSMUSG00000030138	15.0851	17.1178	15.8331	19.9085	18.964	19.2262	0.363498	5.77e-06	1.28654
Bmt2	base methyltransferase of 25S rRNA 2	ENSMUSG00000042742	11.1859	11.974	11.8802	9.16364	8.26855	8.83758	-0.329129	0.000190408	0.796017
Bmyc	brain expressed myelocytomatosis oncogene	ENSMUSG00000049086	51.7873	56.4867	48.4546	24.317	29.9393	26.0888	-0.763043	8.13e-06	0.589252
Bnip1	BCL2/adenovirus E1B interacting protein 1	ENSMUSG00000024191	13.2696	13.9122	11.5749	22.8176	21.4763	21.4444	0.874654	2.31e-12	1.83357
Bnip3	BCL2/adenovirus E1B interacting protein 3	ENSMUSG00000078566	42.368	42.2106	39.944	299.63	324.948	327.852	2.9197	0	7.56686
Bok	BCL2-related ovarian killer	ENSMUSG00000026278	8.52301	8.78747	7.5874	61.8378	63.5058	62.2136	3.00318	3.27e-197	8.01764
Bola1	bolA-like 1 (E. coli)	ENSMUSG00000015943	6.95538	8.60988	9.1564	11.3715	15.5392	13.3994	0.742799	5.86e-05	1.67342
Bola2	bolA-like 2 (E. coli)	ENSMUSG00000047721	9.69904	11.6717	10.3868	14.1853	19.9373	15.6449	0.729573	6.61e-06	1.65815
Bola3	bolA-like 3 (E. coli)	ENSMUSG00000045160	4.65342	5.1365	4.34443	7.56032	7.82468	8.20232	0.699483	3e-05	1.62392
Bop1	block of proliferation 1	ENSMUSG00000022557	7.86777	10.7113	9.87503	19.6407	17.7566	17.2677	1.02272	3.98e-18	2.03175
Bora	bora, aurora kinase A activator	ENSMUSG00000022070	1.33963	1.53666	1.31164	9.6012	7.3067	8.49475	2.74189	1.97e-61	6.68948
Borcs6	BLOC-1 related complex subunit 6	ENSMUSG00000045176	12.4759	16.6559	14.0309	5.54867	6.28317	6.73356	-1.21796	5.71e-12	0.429889
Borcs8	BLOC-1 related complex subunit 8	ENSMUSG00000002345	20.4354	23.2409	20.2476	14.7111	13.586	15.2772	-0.47292	0.000481282	0.720505
Bpgm	2,3-bisphosphoglycerate mutase	ENSMUSG00000038871	9.796	9.64919	11.5318	7.22189	7.77635	8.68486	-0.282703	0.0302438	0.82205
Bphl	biphenyl hydrolase-like (serine hydrolase, breast epithelial mucin-associated antigen)	ENSMUSG00000038286	24.408	24.1972	24.5219	10.6643	13.278	11.6537	-0.928823	1.18e-12	0.525287
Bpifb4	BPI fold containing family B, member 4	ENSMUSG00000074665	26.2508	28.2111	29.1535	0.205312	0.121326	0.341409	-6.31856	8.62e-107	0.0125292
Bpnt1	3'(2'), 5'-bisphosphate nucleotidase 1	ENSMUSG00000026617	9.09982	7.26759	9.01002	10.9861	9.75769	11.8682	0.464783	0.000788555	1.38011
Braf	Braf transforming gene	ENSMUSG00000002413	4.47818	4.49087	4.77446	7.96736	5.70335	7.52052	0.70528	5.25e-11	1.63046
Brat1	BRCA1-associated ATM activator 1	ENSMUSG00000000148	7.48968	7.54017	7.19285	5.62009	4.41281	5.17359	-0.489449	4.9e-05	0.712297
Brd2	bromodomain containing 2	ENSMUSG00000024335	44.7457	45.8614	45.1101	75.0853	63.4351	67.7637	0.577801	1.13e-20	1.49257
Brd3	bromodomain containing 3	ENSMUSG00000026918	21.7373	21.8004	22.153	27.4799	24.6713	27.1298	0.342106	1.53e-06	1.26761
Brd4	bromodomain containing 4	ENSMUSG00000024002	21.6792	22.5022	23.7605	32.7064	22.8806	31.4875	0.39623	5.66e-05	1.31606
Brd7	bromodomain containing 7	ENSMUSG00000031660	20.4858	20.4986	19.9589	26.9873	26.4326	26.4076	0.479794	2.74e-11	1.39454
Brd8	bromodomain containing 8	ENSMUSG00000003778	14.2176	12.9522	14.7587	24.2183	18.9384	20.811	0.720798	9.29e-13	1.64809
Brd9	bromodomain containing 9	ENSMUSG00000057649	12.225	12.7041	11.5832	14.5229	12.6731	13.7555	0.45812	2.6e-06	1.37375
Brf2	BRF2, RNA polymerase III transcription initiation factor 50kDa subunit	ENSMUSG00000031487	8.34091	9.41711	7.6521	5.83103	6.06862	6.05347	-0.50359	0.000536969	0.705349
Bri3	brain protein I3	ENSMUSG00000047843	55.0646	59.76	63.7488	41.342	54.0921	33.437	-0.36841	0.0169843	0.774636
Brix1	BRX1, biogenesis of ribosomes	ENSMUSG00000022247	20.3729	23.1201	21.8985	25.1079	28.0288	27.7027	0.421578	3.8e-06	1.33939
Brox	BRO1 domain and CAAX motif containing	ENSMUSG00000046836	18.2264	17.005	17.5555	14.8109	11.5127	17.3145	-0.279208	0.0100431	0.824043
Brpf1	bromodomain and PHD finger containing, 1	ENSMUSG00000001632	6.74428	7.02845	6.93479	9.35327	7.7838	8.92242	0.35172	0.000953451	1.27608
Brwd1	bromodomain and WD repeat domain containing 1	ENSMUSG00000022914	15.6702	14.3606	15.1511	21.9972	17.9493	20.3996	0.407221	9.99e-06	1.32613
Bscl2	Berardinelli-Seip congenital lipodystrophy 2 (seipin)	ENSMUSG00000071657	12.6718	16.9483	12.6103	26.1218	27.0965	28.596	1.08406	1.66e-21	2.12
Bsg	basigin	ENSMUSG00000023175	274.301	281.714	269.657	746.034	779.621	780.956	1.55849	1.68e-140	2.94546
Bst2	bone marrow stromal cell antigen 2	ENSMUSG00000046718	103.645	106.524	102.703	255.934	322.787	277.067	1.5503	2.09e-55	2.92879
Btaf1	B-TFIID TATA-box binding protein associated factor 1	ENSMUSG00000040565	5.52615	5.71309	5.66634	7.56809	5.36037	7.17586	0.330908	0.00300222	1.25781
Btbd2	BTB (POZ) domain containing 2	ENSMUSG00000003344	29.0767	31.8166	29.028	18.3937	17.3047	18.5938	-0.620876	5.19e-13	0.650276
Btbd3	BTB (POZ) domain containing 3	ENSMUSG00000062098	14.1245	14.4303	15.211	16.7122	15.4769	17.9057	0.310277	6.79e-05	1.23995
Btbd6	BTB (POZ) domain containing 6	ENSMUSG00000002803	14.2414	14.676	13.5094	10.8023	10.8847	11.4263	-0.280131	0.00945538	0.823516
Btbd7	BTB (POZ) domain containing 7	ENSMUSG00000041702	21.1351	21.1658	20.7214	10.5562	8.0907	10.0229	-1.05867	4.12e-40	0.480074
Btbd9	BTB (POZ) domain containing 9	ENSMUSG00000062202	10.1247	9.3856	10.4868	6.90281	6.15801	7.55409	-0.447482	6.63e-07	0.733322
Btg1	BTG anti-proliferation factor 1	ENSMUSG00000036478	24.2362	24.6568	25.5986	48.1685	52.6801	45.1842	1.04846	2.78e-33	2.06832
Btg2	BTG anti-proliferation factor 2	ENSMUSG00000020423	3.09063	2.68102	3.23363	11.0532	9.24467	8.81535	1.81816	6.51e-35	3.52632
Btg3	BTG anti-proliferation factor 3	ENSMUSG00000022863	7.44986	9.11889	8.16312	17.8822	18.7432	18.9084	1.08406	4.57e-13	2.12
Bub1	BUB1, mitotic checkpoint serine/threonine kinase	ENSMUSG00000027379	0.90574	1.05936	0.921944	20.8385	17.7366	20.4815	4.46683	2.67e-228	22.1131
Bub1b	BUB1B, mitotic checkpoint serine/threonine kinase	ENSMUSG00000040084	1.33136	1.30608	1.55408	26.0128	20.4767	23.2918	4.16307	2.51e-236	17.9147
Bub3	BUB3 mitotic checkpoint protein	ENSMUSG00000066979	31.7422	31.5169	32.6062	37.7996	36.971	36.4546	0.420009	2.15e-07	1.33794
Bud13	BUD13 homolog	ENSMUSG00000032077	7.0275	7.87542	7.83998	8.36352	8.71798	9.1369	0.31658	0.00878037	1.24537
Bud23	BUD23, rRNA methyltransferase and ribosome maturation factor	ENSMUSG00000005378	13.5921	15.6535	13.8663	21.1002	21.1582	22.8658	0.584639	8.74e-07	1.49966
Bysl	bystin-like	ENSMUSG00000023988	4.8363	5.51771	4.55323	6.40715	7.09824	6.7146	0.624239	2.19e-06	1.5414
Bzw1	basic leucine zipper and W2 domains 1	ENSMUSG00000051223	132.446	143.754	131.375	76.801	68.1217	77.0437	-0.780876	5.93e-46	0.582013
Bzw2	basic leucine zipper and W2 domains 2	ENSMUSG00000020547	27.5714	27.6294	28.0872	40.1527	45.8864	42.7543	0.743084	2.61e-15	1.67375
C130074G19Rik	RIKEN cDNA C130074G19 gene	ENSMUSG00000039349	94.3447	98.9291	96.8471	45.4667	46.3145	45.7328	-0.983203	1.84e-53	0.505856
C1galt1	core 1 synthase, glycoprotein-N-acetylgalactosamine 3-beta-galactosyltransferase, 1	ENSMUSG00000042460	9.14395	8.63791	9.75261	50.507	44.3899	51.637	2.50584	4.85e-257	5.67979
C1qbp	complement component 1, q subcomponent binding protein	ENSMUSG00000018446	60.9519	65.711	57.4143	124.295	137.186	129.713	1.19168	5.49e-44	2.28419
C1qtnf1	C1q and tumor necrosis factor related protein 1	ENSMUSG00000017446	9.17285	10.8022	9.88782	0.554765	0.198482	0.322471	-4.49413	2.44e-66	0.0443743
C1qtnf12	C1q and tumor necrosis factor related 12	ENSMUSG00000023571	20.5325	21.6024	21.1634	12.0955	11.3875	13.61	-0.668678	9.39e-09	0.629083
C1qtnf6	C1q and tumor necrosis factor related protein 6	ENSMUSG00000022440	25.6651	27.8944	26.6733	10.5258	11.961	11.6256	-1.15566	3.76e-33	0.448861
C1qtnf7	C1q and tumor necrosis factor related protein 7	ENSMUSG00000061535	50.4743	49.0586	48.1493	2.9172	2.74715	3.14038	-3.96131	0	0.0641987
C1ra	complement component 1, r subcomponent A	ENSMUSG00000055172	26.4196	25.7134	25.8735	2.42685	1.86344	2.38976	-3.48983	5.64e-174	0.0890134
C1rl	complement component 1, r subcomponent-like	ENSMUSG00000038527	7.46718	6.52514	6.82772	0.421705	0.228785	0.596585	-3.97494	2.95e-65	0.063595
C1s1	complement component 1, s subcomponent 1	ENSMUSG00000038521	92.5373	92.4551	92.308	0.266845	0.429772	0.254602	-8.25331	6.98e-237	0.00327723
C1s2	complement component 1, s subcomponent 2	ENSMUSG00000079343	6.9925	7.64089	7.64871	0.142798	0.091743	0.116116	-4.81657	7.88e-37	0.0354869
C2cd3	C2 calcium-dependent domain containing 3	ENSMUSG00000047248	5.67874	4.62059	5.94435	6.9355	5.9082	7.20705	0.332334	0.0135672	1.25905
C330007P06Rik	RIKEN cDNA C330007P06 gene	ENSMUSG00000006423	12.2508	12.2191	10.6054	8.03648	7.70067	9.05377	-0.397413	0.000228096	0.759218
C530008M17Rik	NA	ENSMUSG00000036377	3.34215	3.08158	3.16758	10.6749	7.99521	9.62091	1.612	8.66e-48	3.05675
C77080	expressed sequence C77080	ENSMUSG00000050390	9.31703	10.1089	10.787	2.42618	1.74037	2.13521	-2.1819	3.22e-69	0.220385
C87436	expressed sequence C87436	ENSMUSG00000046679	10.0551	9.5078	9.51941	6.76975	6.27032	6.46309	-0.465841	0.000441352	0.724049
C9orf72	C9orf72, member of C9orf72-SMCR8 complex	ENSMUSG00000028300	13.824	14.1026	13.5313	9.23765	7.86618	9.10789	-0.559838	4.16e-09	0.678378
Caap1	caspase activity and apoptosis inhibitor 1	ENSMUSG00000028578	7.353	6.44353	5.57281	7.54454	9.32508	9.06817	0.541622	0.000581174	1.45561
Cab39	calcium binding protein 39	ENSMUSG00000036707	41.4835	42.9971	40.5878	26.6918	26.7102	27.96	-0.503154	3.97e-14	0.705562
Cab39l	calcium binding protein 39-like	ENSMUSG00000021981	9.09237	8.20106	8.39583	11.3117	10.668	10.9613	0.453918	8.8e-06	1.36975
Cabin1	calcineurin binding protein 1	ENSMUSG00000020196	17.3973	16.9425	19.5086	10.3358	8.12878	10.1149	-0.588862	3.31e-10	0.664867
Cables1	CDK5 and Abl enzyme substrate 1	ENSMUSG00000040957	28.1616	33.6182	31.6558	220.281	208.668	216.178	2.9023	0	7.47619
Cables2	CDK5 and Abl enzyme substrate 2	ENSMUSG00000038990	10.7332	10.7273	11.9266	7.29171	6.55403	8.02135	-0.48626	1.08e-05	0.713873
Cachd1	cache domain containing 1	ENSMUSG00000028532	14.3157	14.3306	14.6565	31.3639	24.6587	31.4668	1.11251	3.7e-43	2.16222
Cacna1a	calcium channel, voltage-dependent, P/Q type, alpha 1A subunit	ENSMUSG00000034656	0.192236	0.33066	0.053989	7.73793	9.84507	10.0588	5.25617	2.46e-22	38.2176
Cacna1h	calcium channel, voltage-dependent, T type, alpha 1H subunit	ENSMUSG00000024112	11.0888	9.83941	10.7929	2.42485	1.75262	2.00746	-2.34105	5.25e-89	0.197367
Cacna2d1	calcium channel, voltage-dependent, alpha2/delta subunit 1	ENSMUSG00000040118	5.63909	5.63125	7.45963	15.9943	12.7651	14.733	1.75635	7.31e-59	3.37843
Cacnb3	calcium channel, voltage-dependent, beta 3 subunit	ENSMUSG00000003352	21.5495	20.7314	21.0357	3.80529	3.11659	3.90138	-2.47358	1.77e-108	0.180044
Cactin	cactin, spliceosome C complex subunit	ENSMUSG00000034889	9.78474	8.54204	9.47974	11.6021	12.4355	12.4655	0.491386	9.09e-06	1.4058
Cacybp	calcyclin binding protein	ENSMUSG00000014226	40.9932	39.9908	35.7762	48.9864	52.0222	52.2487	0.504351	2.93e-09	1.41849
Cad	carbamoyl-phosphate synthetase 2, aspartate transcarbamylase, and dihydroorotase	ENSMUSG00000013629	7.20163	7.17658	8.20036	17.2751	12.2242	16.6411	1.17029	2.65e-25	2.25057
Cadm4	cell adhesion molecule 4	ENSMUSG00000054793	12.4856	14.3999	12.6179	1.56164	1.98783	1.34126	-2.90977	3.18e-66	0.133067
Cadps2	Ca2+-dependent activator protein for secretion 2	ENSMUSG00000017978	5.68317	6.06564	5.86899	2.87746	2.42348	2.73779	-1.09876	4.66e-18	0.466918
Calcoco1	calcium binding and coiled coil domain 1	ENSMUSG00000023055	60.7198	64.3762	65.2845	28.3047	25.8648	27.2494	-1.12652	6.34e-64	0.45802
Cald1	caldesmon 1	ENSMUSG00000029761	164.416	157.911	164.342	5.29724	4.71268	6.13325	-4.84514	0	0.0347909
Calm2	calmodulin 2	ENSMUSG00000036438	344.279	362.531	313.504	200.598	234.292	223.111	-0.529235	3.67e-10	0.692922
Calm3	calmodulin 3	ENSMUSG00000019370	95.082	99.4931	98.3614	68.6709	73.2544	76.8721	-0.327013	4.56e-06	0.797185
Calml4	calmodulin-like 4	ENSMUSG00000032246	0.852136	0.91652	0.29249	6.99977	8.10088	8.95621	3.61098	7.7e-25	12.2183
Calr	calreticulin	ENSMUSG00000003814	261.404	268.922	261.143	474.032	496.483	499.322	0.987403	6.72e-62	1.98261
Camk1	calcium/calmodulin-dependent protein kinase I	ENSMUSG00000030272	33.1811	35.7834	30.9632	24.7932	24.9525	23.6713	-0.336798	0.000350676	0.791797
Camk2g	calcium/calmodulin-dependent protein kinase II gamma	ENSMUSG00000021820	21.3848	19.7512	19.679	27.0735	23.9449	28.4269	0.443185	2.18e-08	1.3596
Camk2n1	calcium/calmodulin-dependent protein kinase II inhibitor 1	ENSMUSG00000046447	6.66542	7.16949	6.77327	9.34886	10.3373	10.3533	0.624161	3.16e-10	1.54131
Camkk2	calcium/calmodulin-dependent protein kinase kinase 2, beta	ENSMUSG00000029471	11.1495	12.3508	11.7413	36.4776	29.7948	33.9424	1.5506	2.04e-85	2.92939
Camsap1	calmodulin regulated spectrin-associated protein 1	ENSMUSG00000026933	10.0102	9.99823	10.1015	13.7125	9.55603	12.2801	0.284658	0.000958294	1.21812
Camsap2	calmodulin regulated spectrin-associated protein family, member 2	ENSMUSG00000041570	12.072	14.0004	14.6496	9.79209	6.23839	8.32067	-0.66052	1.33e-10	0.63265
Camsap3	calmodulin regulated spectrin-associated protein family, member 3	ENSMUSG00000044433	6.49005	5.92641	6.22907	3.51399	3.00487	3.43974	-0.773113	8.63e-09	0.585154
Camta1	calmodulin binding transcription activator 1	ENSMUSG00000014592	20.3221	18.7939	19.1093	48.4894	46.2877	50.5139	1.35435	8.42e-84	2.55681
Cand1	cullin associated and neddylation disassociated 1	ENSMUSG00000020114	23.6736	23.8482	24.4825	36.6885	34.491	38.8951	0.701192	1.15e-31	1.62585
Cand2	cullin-associated and neddylation-dissociated 2 (putative)	ENSMUSG00000030319	8.89123	9.50875	8.44887	4.13481	2.62549	3.78389	-1.25581	1.5e-21	0.418758
Cant1	calcium activated nucleotidase 1	ENSMUSG00000025575	14.843	15.5295	13.8324	18.2084	17.0621	21.7911	0.46886	2e-08	1.38402
Canx	calnexin	ENSMUSG00000020368	117.42	118.822	124.052	228.478	204.595	233.061	0.934173	6.77e-74	1.91079
Cap1	CAP, adenylate cyclase-associated protein 1 (yeast)	ENSMUSG00000028656	102.367	99.7086	105.419	53.3715	47.5947	57.034	-0.873181	3.01e-39	0.545942
Capg	capping protein (actin filament), gelsolin-like	ENSMUSG00000056737	13.9515	14.2419	15.1393	1.91308	1.94471	1.94558	-2.77958	5.77e-50	0.145634
Capn1	calpain 1	ENSMUSG00000024942	16.7386	18.0258	14.6879	2.34277	1.9229	2.31349	-2.7413	3.14e-100	0.14955
Capn10	calpain 10	ENSMUSG00000026270	9.31678	9.833	11.0862	7.42722	6.74254	6.43147	-0.495396	0.000246265	0.709367
Capn2	calpain 2	ENSMUSG00000026509	38.5624	38.2922	39.9901	31.7794	27.3063	30.8192	-0.294364	2.8e-05	0.815432
Capn5	calpain 5	ENSMUSG00000035547	16.6739	14.0468	17.2445	6.87505	6.52909	7.28607	-1.11747	4.39e-26	0.460903
Capn7	calpain 7	ENSMUSG00000021893	16.0024	15.4814	15.3004	20.436	18.5533	21.7597	0.5335	1.03e-11	1.44744
Capns1	calpain, small subunit 1	ENSMUSG00000001794	194.927	211.836	202.052	126.964	122.369	132.721	-0.543983	7.97e-18	0.685875
Capza1	capping protein (actin filament) muscle Z-line, alpha 1	ENSMUSG00000070372	28.932	31.7375	27.6183	22.7479	19.6859	23.0255	-0.34645	0.000211219	0.786517
Capzb	capping protein (actin filament) muscle Z-line, beta	ENSMUSG00000028745	103.604	103.397	102.488	74.7316	79.0704	78.6772	-0.329888	2.72e-06	0.795599
Car12	carbonic anhydrase 12	ENSMUSG00000032373	0.243786	0.110797	0.112961	16.6732	13.8976	15.0292	7.16759	6.49e-121	143.767
Car14	carbonic anhydrase 14	ENSMUSG00000038526	2.38409	1.41065	1.74897	59.1198	54.8264	55.7748	4.95245	5.94e-273	30.9626
Carhsp1	calcium regulated heat stable protein 1	ENSMUSG00000008393	83.4768	82.5418	82.3288	243.433	240.9	249.958	1.66199	1.29e-179	3.16454
Carmil1	capping protein regulator and myosin 1 linker 1	ENSMUSG00000021338	23.4284	23.0527	23.972	7.11365	5.35769	6.51586	-1.83497	9.3e-84	0.280298
Cars	cysteinyl-tRNA synthetase	ENSMUSG00000010755	8.09183	9.23459	9.31256	40.9136	38.9321	38.3241	2.22618	3.6e-124	4.67894
Casc3	cancer susceptibility candidate 3	ENSMUSG00000078676	15.7742	16.9787	16.8649	20.6874	16.8451	20.3309	0.270699	0.00136895	1.20639
Casc4	NA	ENSMUSG00000060227	48.7218	49.9142	49.1643	19.1467	14.6664	18.6398	-1.41056	1.43e-75	0.376165
Cask	calcium/calmodulin-dependent serine protein kinase (MAGUK family)	ENSMUSG00000031012	9.99709	9.14858	10.6035	5.51382	4.84336	6.69686	-0.750919	3.6e-19	0.594225
Caskin2	CASK-interacting protein 2	ENSMUSG00000034471	9.85164	9.96348	9.60298	4.14333	2.8712	3.68375	-1.37489	1.79e-31	0.385581
Casp2	caspase 2	ENSMUSG00000029863	23.1467	21.9729	22.4078	17.9654	15.3484	17.3886	-0.348564	2.37e-05	0.785366
Casp6	caspase 6	ENSMUSG00000027997	103.036	105.041	103.607	17.1958	18.1604	17.1811	-2.46815	3.47e-190	0.180723
Cast	calpastatin	ENSMUSG00000021585	12.2606	12.894	11.3976	7.13144	6.9866	7.97155	-0.668245	4.88e-13	0.629272
Cav1	caveolin 1, caveolae protein	ENSMUSG00000007655	58.8116	56.5854	62.0143	11.7019	10.9988	13.4344	-2.13422	7.11e-157	0.22779
Cav2	caveolin 2	ENSMUSG00000000058	17.0535	18.1404	15.9428	1.26111	1.18319	0.806878	-3.85036	2.47e-137	0.0693306
Cavin1	caveolae associated 1	ENSMUSG00000004044	107.068	110.027	103.822	50.1079	51.4918	51.5508	-0.966572	5.54e-51	0.511721
Cavin2	caveolae associated 2	ENSMUSG00000045954	6.78999	6.77574	6.34117	0.067415	0.149953	0.203695	-5.56283	4.38e-65	0.0211553
Cavin3	caveolae associated 3	ENSMUSG00000037060	9.88475	11.0936	9.1739	4.12916	5.4415	4.77547	-0.962977	8.25e-09	0.512997
Cbarp	calcium channel, voltage-dependent, beta subunit associated regulatory protein	ENSMUSG00000035640	9.94981	10.3452	10.212	7.37542	5.7865	6.10207	-0.753276	3.1e-11	0.593255
Cblb	Casitas B-lineage lymphoma b	ENSMUSG00000022637	7.57871	7.16382	6.88903	4.93609	3.34601	4.93855	-0.641742	5.17e-08	0.640938
Cbr1	carbonyl reductase 1	ENSMUSG00000051483	36.9081	39.5082	37.0292	23.2019	25.9417	23.1214	-0.505262	1.03e-05	0.704532
Cbr3	carbonyl reductase 3	ENSMUSG00000022947	5.43151	5.62201	5.2701	0.643	0.81147	0.720226	-2.84168	1.03e-19	0.139498
Cbs	cystathionine beta-synthase	ENSMUSG00000024039	7.07091	8.41329	7.7265	14.7835	14.5579	18.5203	0.842312	9.16e-18	1.79292
Cbx1	chromobox 1	ENSMUSG00000018666	33.012	35.3642	35.3424	40.7064	39.5632	43.3362	0.318306	3.78e-05	1.24687
Cbx2	chromobox 2	ENSMUSG00000025577	12.2119	13.0755	12.6886	9.26146	8.16164	10.4961	-0.365087	0.000184863	0.776422
Cbx3	chromobox 3	ENSMUSG00000029836	92.4229	95.3317	88.7382	117.03	127.386	128.452	0.55424	1.7e-13	1.46839
Cbx4	chromobox 4	ENSMUSG00000039989	11.0838	11.2143	11.0481	14.5298	14.0206	15.6838	0.50815	9.86e-11	1.42223
Cbx5	chromobox 5	ENSMUSG00000009575	11.5441	11.1196	11.4133	18.3931	15.7232	18.3773	0.763103	4.67e-28	1.69714
Cbx6	chromobox 6	ENSMUSG00000089715	18.8461	18.5797	19.2934	8.57011	7.91633	8.45306	-1.05947	3.64e-40	0.479808
Cby1	chibby family member 1, beta catenin antagonist	ENSMUSG00000022428	11.8493	12.8518	11.2605	12.3761	15.3446	13.3542	0.295463	0.0492415	1.22728
Cc2d1a	coiled-coil and C2 domain containing 1A	ENSMUSG00000036686	9.76374	9.73846	10.9034	8.99956	7.25993	7.7557	-0.272227	0.0165251	0.828041
Cc2d1b	coiled-coil and C2 domain containing 1B	ENSMUSG00000028582	10.6573	11.207	9.18112	6.89535	8.35012	8.4065	-0.285587	0.0184079	0.820408
Cc2d2a	coiled-coil and C2 domain containing 2A	ENSMUSG00000039765	14.5642	14.3123	14.8286	19.9399	15.5271	18.4742	0.399249	6.81e-06	1.31882
Ccar1	cell division cycle and apoptosis regulator 1	ENSMUSG00000020074	14.854	16.3317	14.9854	23.2647	18.2264	22.7924	0.526196	6.28e-11	1.44013
Ccbe1	collagen and calcium binding EGF domains 1	ENSMUSG00000046318	12.8461	13.1085	13.0545	1.77175	1.0353	1.72208	-2.98344	2.21e-115	0.126443
Ccdc102a	coiled-coil domain containing 102A	ENSMUSG00000063605	5.18443	7.5753	5.75298	2.01131	2.72675	1.88269	-1.43679	1.41e-12	0.369388
Ccdc112	coiled-coil domain containing 112	ENSMUSG00000071855	5.50577	7.00536	5.62784	2.53549	2.77341	3.5138	-0.948386	7.94e-09	0.518212
Ccdc115	coiled-coil domain containing 115	ENSMUSG00000042111	9.65632	11.3619	7.7173	11.7682	13.7501	14.3896	0.568196	0.000152774	1.48267
Ccdc12	coiled-coil domain containing 12	ENSMUSG00000019659	19.5667	22.446	22.3601	25.6929	26.4126	24.8542	0.326227	0.0094664	1.25373
Ccdc126	coiled-coil domain containing 126	ENSMUSG00000050786	15.4149	16.1017	17.4195	4.37232	4.12119	4.29563	-1.85122	8.23e-54	0.277157
Ccdc127	coiled-coil domain containing 127	ENSMUSG00000021578	5.99528	7.3105	6.15041	7.40205	6.34964	6.81042	0.303022	0.00077076	1.23373
Ccdc130	coiled-coil domain containing 130	ENSMUSG00000004994	3.69478	3.95998	4.55649	5.05282	5.04382	6.15411	0.477573	0.0045579	1.3924
Ccdc157	coiled-coil domain containing 157	ENSMUSG00000051427	6.12305	6.02271	5.96698	4.45261	3.79139	3.94334	-0.499896	1.02e-05	0.707158
Ccdc160	coiled-coil domain containing 160	ENSMUSG00000073207	7.66792	7.47781	6.66713	1.25689	1.35232	1.05742	-2.47757	2.73e-28	0.179546
Ccdc163	coiled-coil domain containing 163	ENSMUSG00000028689	8.19192	7.78885	7.58887	11.2943	12.596	15.2481	0.794908	3.5e-07	1.73497
Ccdc174	coiled-coil domain containing 174	ENSMUSG00000034083	15.9254	18.9973	16.8969	12.7372	11.5306	12.4836	-0.330292	0.00219589	0.795375
Ccdc181	coiled-coil domain containing 181	ENSMUSG00000026578	9.62143	7.83681	9.70349	3.54293	3.4543	3.10491	-1.37433	5.8e-17	0.385732
Ccdc186	coiled-coil domain containing 186	ENSMUSG00000035173	7.30576	7.08896	7.77831	5.87567	4.31407	5.55225	-0.319458	0.00430788	0.801371
Ccdc25	coiled-coil domain containing 25	ENSMUSG00000022035	12.2052	12.6635	12.6348	9.01152	8.92492	8.63571	-0.406364	0.000186608	0.754523
Ccdc28b	coiled coil domain containing 28B	ENSMUSG00000028795	7.53735	10.9218	8.49401	13.6723	16.0973	16.4148	0.865616	2.54e-06	1.82212
Ccdc3	coiled-coil domain containing 3	ENSMUSG00000026676	63.5768	62.9969	66.5427	4.05662	3.85033	4.30626	-3.8916	0	0.0673771
Ccdc32	coiled-coil domain containing 32	ENSMUSG00000039983	8.13019	9.20279	8.57966	5.42457	4.96548	6.31916	-0.579769	7.35e-05	0.669071
Ccdc34	coiled-coil domain containing 34	ENSMUSG00000027160	7.1144	7.87314	7.46813	15.6537	18.1991	19.4792	1.35836	1.16e-28	2.56394
Ccdc43	coiled-coil domain containing 43	ENSMUSG00000020925	9.66133	10.5714	10.7913	11.449	11.3596	12.9332	0.299307	0.0083936	1.23055
Ccdc47	coiled-coil domain containing 47	ENSMUSG00000078622	16.0606	17.1519	16.0701	21.2309	21.0069	21.4328	0.40104	3.38e-08	1.32046
Ccdc58	coiled-coil domain containing 58	ENSMUSG00000075229	9.60596	11.564	12.2896	28.9044	33.0988	35.9204	1.59168	1.41e-33	3.014
Ccdc59	coiled-coil domain containing 59	ENSMUSG00000019897	12.3169	13.6375	14.2184	14.2354	14.3924	16.4068	0.558341	1.16e-07	1.47258
Ccdc61	coiled-coil domain containing 61	ENSMUSG00000074358	5.57065	6.10844	4.39209	7.50108	7.89318	8.43161	0.61572	9.13e-05	1.53232
Ccdc68	coiled-coil domain containing 68	ENSMUSG00000038903	1.5861	2.10793	1.70114	19.6082	18.6289	18.4127	3.59649	1.14e-90	12.0963
Ccdc71	coiled-coil domain containing 71	ENSMUSG00000049305	16.0588	17.2533	16.9121	10.5043	10.8	11.5342	-0.555279	7.55e-10	0.680526
Ccdc71l	coiled-coil domain containing 71 like	ENSMUSG00000090946	7.78447	8.51137	7.3937	4.28091	3.56611	3.99337	-0.900728	1.55e-15	0.535616
Ccdc77	coiled-coil domain containing 77	ENSMUSG00000030177	2.84634	4.3732	3.42345	6.31599	5.1138	7.30939	0.918969	2.65e-07	1.89076
Ccdc8	coiled-coil domain containing 8	ENSMUSG00000041117	23.3958	23.0235	22.9625	13.3845	12.5933	12.6301	-0.754384	2.6e-25	0.5928
Ccdc80	coiled-coil domain containing 80	ENSMUSG00000022665	21.353	22.2417	21.0592	8.97892	8.0487	9.70777	-1.17361	4.48e-44	0.443311
Ccdc82	coiled-coil domain containing 82	ENSMUSG00000079084	5.98627	5.96321	5.24173	3.37556	2.51166	2.57782	-0.937879	1.82e-10	0.522
Ccdc85c	coiled-coil domain containing 85C	ENSMUSG00000084883	3.38874	3.305	3.10527	7.23304	7.07767	6.74027	1.2431	3.85e-25	2.36707
Ccdc86	coiled-coil domain containing 86	ENSMUSG00000024732	8.81478	9.41039	8.36182	11.1792	9.92334	11.0852	0.337341	0.00258677	1.26343
Ccdc88a	coiled coil domain containing 88A	ENSMUSG00000032740	4.98416	5.27265	5.53533	8.15426	6.1623	7.33208	0.600451	6.28e-10	1.51619
Ccdc9	coiled-coil domain containing 9	ENSMUSG00000041375	16.0416	17.2812	15.3317	17.8103	17.3922	17.6524	0.282525	0.0109169	1.21632
Ccdc90b	coiled-coil domain containing 90B	ENSMUSG00000030613	33.8324	36.9493	31.6808	22.3647	26.0784	24.3264	-0.379067	0.000640778	0.768935
Ccdc91	coiled-coil domain containing 91	ENSMUSG00000030301	21.7219	23.6827	22.3041	15.1222	15.2751	15.9205	-0.470477	1.63e-07	0.721726
Ccdc97	coiled-coil domain containing 97	ENSMUSG00000002608	15.6102	18.1418	18.8721	12.378	11.4598	10.3971	-0.550148	4.84e-07	0.68295
Ccl27a	chemokine (C-C motif) ligand 27A	ENSMUSG00000073888	6.85188	7.51906	5.53077	2.21042	1.97952	1.91588	-1.35839	1.91e-05	0.390018
Ccn1	cellular communication network factor 1	ENSMUSG00000028195	11.4008	15.1342	13.2404	2.63706	3.11837	3.11537	-2.02342	7.27e-41	0.245975
Ccn2	cellular communication network factor 2	ENSMUSG00000019997	29.933	30.0006	26.625	13.5182	13.5325	12.9337	-1.03784	2.75e-28	0.487057
Ccna2	cyclin A2	ENSMUSG00000027715	2.78369	2.87408	2.90362	56.0666	49.7775	54.851	4.47028	0	22.1661
Ccnb1	cyclin B1	ENSMUSG00000041431	1.87828	1.34354	1.84734	35.2832	32.6002	34.9509	4.48236	8.14e-258	22.3524
Ccnb1ip1	cyclin B1 interacting protein 1	ENSMUSG00000071470	8.69623	5.5514	7.58645	4.10679	3.06785	2.42173	-1.10606	0.000121696	0.464561
Ccnb2	cyclin B2	ENSMUSG00000032218	1.40718	2.37557	1.96399	56.206	58.792	59.3202	5.02945	1.9e-263	32.6599
Ccnc	cyclin C	ENSMUSG00000028252	7.26396	6.56577	6.87393	6.98656	6.89183	8.46669	0.314902	0.0154878	1.24393
Ccnd2	cyclin D2	ENSMUSG00000000184	7.70175	7.23998	6.95807	117.066	93.6447	116.508	4.00171	0	16.019
Ccnd3	cyclin D3	ENSMUSG00000034165	20.7756	19.0417	22.4882	11.1285	9.73556	11.5209	-0.753738	8.02e-11	0.593065
Ccndbp1	cyclin D-type binding-protein 1	ENSMUSG00000023572	30.7009	28.6309	30.6199	13.5602	15.0572	15.0411	-0.966703	4.1e-21	0.511674
Ccne2	cyclin E2	ENSMUSG00000028212	2.39972	1.35258	2.40206	8.08839	8.16729	7.94322	2.04623	1.21e-28	4.13027
Ccnf	cyclin F	ENSMUSG00000072082	0.740851	0.742105	0.480881	9.43684	7.2714	8.99637	3.78368	1.74e-102	13.7722
Ccng1	cyclin G1	ENSMUSG00000020326	31.3675	30.7428	30.4733	75.9749	68.7158	73.8821	1.33	1.56e-100	2.51402
Ccni	cyclin I	ENSMUSG00000063015	161.329	166.026	163.979	99.1406	95.1393	102.339	-0.655158	1.15e-33	0.635006
Ccnk	cyclin K	ENSMUSG00000021258	14.247	14.7039	13.7868	19.5939	16.0467	20.687	0.458031	3.59e-06	1.37367
Ccnl1	cyclin L1	ENSMUSG00000027829	7.1912	9.11188	6.21894	34.4582	28.3338	26.9567	2.13916	4.58e-77	4.40506
Ccnl2	cyclin L2	ENSMUSG00000029068	9.98125	8.90519	7.54961	20.2873	17.8594	20.2605	1.42876	5.15e-45	2.69215
Ccnq	cyclin Q	ENSMUSG00000049489	10.2286	10.8127	9.71545	13.6298	16.3989	15.1618	0.637389	1.15e-05	1.55551
Ccnyl1	cyclin Y-like 1	ENSMUSG00000070871	4.5001	5.21468	4.76703	5.33279	5.75657	5.7649	0.440424	0.00187823	1.357
Cct2	chaperonin containing Tcp1, subunit 2 (beta)	ENSMUSG00000034024	203.996	204.028	194.779	227.244	238.166	236.347	0.314353	1.68e-06	1.24345
Cct3	chaperonin containing Tcp1, subunit 3 (gamma)	ENSMUSG00000001416	110.352	114.829	108.437	132.031	140.515	145.539	0.426832	1.66e-10	1.34428
Cct6a	chaperonin containing Tcp1, subunit 6a (zeta)	ENSMUSG00000029447	119.527	127.16	117.356	137.576	161.25	144.212	0.507881	1.22e-13	1.42196
Cct7	chaperonin containing Tcp1, subunit 7 (eta)	ENSMUSG00000030007	90.829	98.8895	94.0491	131.862	140.136	138.018	0.64334	3.26e-19	1.56194
Cct8	chaperonin containing Tcp1, subunit 8 (theta)	ENSMUSG00000025613	94.2646	98.7253	92.7789	138.645	142.892	145.738	0.666815	6.17e-27	1.58756
Ccz1	CCZ1 vacuolar protein trafficking and biogenesis associated	ENSMUSG00000029617	33.1763	32.3386	31.8739	37.6186	38.3809	37.7347	0.31367	0.00012116	1.24287
Cd151	CD151 antigen	ENSMUSG00000025510	107.695	103.337	104.284	64.0952	62.1609	69.1189	-0.601577	8.47e-19	0.659033
Cd164	CD164 antigen	ENSMUSG00000019818	115.991	116.131	114.378	90.006	85.9012	93.0366	-0.270852	1.14e-06	0.82883
Cd1d1	CD1d1 antigen	ENSMUSG00000028076	19.1282	17.8714	15.8271	3.06643	3.10124	3.68268	-2.40841	2.25e-62	0.188363
Cd200	CD200 antigen	ENSMUSG00000022661	27.4544	28.7209	23.9784	15.8699	15.1716	16.6591	-0.630793	1.61e-10	0.645821
Cd24a	CD24a antigen	ENSMUSG00000047139	22.5047	25.3885	22.2695	2.87867	2.6527	2.19808	-3.06842	4.35e-108	0.11921
Cd276	CD276 antigen	ENSMUSG00000035914	9.08692	9.24867	8.67401	20.8619	20.0394	22.7635	1.35151	4.89e-57	2.55179
Cd302	CD302 antigen	ENSMUSG00000060703	44.9647	45.5089	40.4628	6.70457	7.8642	6.52608	-2.55437	3.27e-100	0.170239
Cd320	CD320 antigen	ENSMUSG00000002308	31.6646	31.7909	31.8115	28.2053	38.4135	33.2967	0.281371	0.00598484	1.21535
Cd34	CD34 antigen	ENSMUSG00000016494	11.2702	12.9354	12.0762	0.92274	1.01194	1.49204	-3.24364	2.63e-80	0.105577
Cd36	CD36 molecule	ENSMUSG00000002944	3.93734	3.16248	2.99137	32.5192	31.3898	34.1388	3.15721	2.13e-214	8.92104
Cd3eap	CD3E antigen, epsilon polypeptide associated protein	ENSMUSG00000047649	8.96512	10.259	9.28432	11.9517	12.1304	12.6588	0.419945	0.000135002	1.33788
Cd47	CD47 antigen (Rh-related antigen, integrin-associated signal transducer)	ENSMUSG00000055447	16.2473	15.0364	15.7073	12.1217	11.4723	12.3132	-0.3212	0.000149136	0.800404
Cd55	CD55 molecule, decay accelerating factor for complement	ENSMUSG00000026399	6.21259	5.62273	5.93394	1.01484	1.2765	1.24611	-2.09681	1.71e-27	0.233774
Cd59a	CD59a antigen	ENSMUSG00000032679	16.2894	18.862	13.3842	3.85752	3.71526	4.28366	-1.96626	8.28e-38	0.255916
Cd63	CD63 antigen	ENSMUSG00000025351	203.909	215.135	200.851	109.343	133.516	125.639	-0.667559	2.57e-13	0.629571
Cd81	CD81 antigen	ENSMUSG00000037706	166.273	180.357	163.594	212.386	217.541	221.487	0.438619	1.56e-11	1.35531
Cd83	CD83 antigen	ENSMUSG00000015396	7.72754	8.52282	8.34821	0.757655	0.878274	0.789003	-3.1845	1.32e-62	0.109994
Cd9	CD9 antigen	ENSMUSG00000030342	20.249	20.8608	20.3966	9.25795	10.7835	8.76474	-0.971396	6.77e-13	0.510012
Cd99l2	CD99 antigen-like 2	ENSMUSG00000035776	25.7136	24.911	25.4679	11.6173	11.4903	12.2003	-1.01518	2.67e-36	0.494768
Cdadc1	cytidine and dCMP deaminase domain containing 1	ENSMUSG00000021982	14.7298	17.8442	13.4872	10.4159	9.1067	10.6531	-0.473851	2.77e-05	0.72004
Cdc123	cell division cycle 123	ENSMUSG00000039128	33.0591	34.4648	33.6005	40.0449	40.2245	41.2585	0.271793	0.00102493	1.20731
Cdc14a	CDC14 cell division cycle 14A	ENSMUSG00000033502	5.58668	6.18397	6.2815	5.04825	4.60386	4.16622	-0.402525	0.000436055	0.756533
Cdc20	cell division cycle 20	ENSMUSG00000006398	2.88123	3.4046	4.09133	57.5298	59.7264	61.4324	4.19035	5.25e-267	18.2567
Cdc25a	cell division cycle 25A	ENSMUSG00000032477	9.42696	7.97116	9.07342	13.8663	12.7664	14.0025	0.725997	5.65e-13	1.65404
Cdc25b	cell division cycle 25B	ENSMUSG00000027330	2.18079	2.8674	2.20437	9.01586	8.07174	9.09272	1.96125	8.31e-45	3.89398
Cdc25c	cell division cycle 25C	ENSMUSG00000044201	0.4156	0.193625	0.31832	8.33111	8.98116	8.66454	4.77152	1.82e-66	27.3132
Cdc27	cell division cycle 27	ENSMUSG00000020687	14.6396	12.7891	12.2813	18.4038	14.3415	19.744	0.480681	5.2e-06	1.3954
Cdc34	cell division cycle 34	ENSMUSG00000020307	20.2637	30.7615	29.6201	37.3884	41.9968	38.2179	0.569709	1.56e-05	1.48422
Cdc42	cell division cycle 42	ENSMUSG00000006699	184.422	180.282	176.517	117.647	116.904	126.45	-0.497119	4.45e-16	0.70852
Cdc42bpa	CDC42 binding protein kinase alpha	ENSMUSG00000026490	13.722	10.8622	13.8635	12.0947	7.90713	10.2876	-0.430682	0.000336407	0.741911
Cdc42ep3	CDC42 effector protein (Rho GTPase binding) 3	ENSMUSG00000036533	29.5088	27.7356	28.7332	0.935821	1.39416	1.58048	-4.30224	4.97e-184	0.0506871
Cdc42ep4	CDC42 effector protein (Rho GTPase binding) 4	ENSMUSG00000041598	12.4293	13.1961	12.6996	3.80274	3.23446	3.03804	-1.86614	1.05e-54	0.274306
Cdc42ep5	CDC42 effector protein (Rho GTPase binding) 5	ENSMUSG00000063838	44.4747	48.2954	40.6673	19.2722	17.8105	16.4361	-1.22363	4.59e-26	0.428205
Cdc45	cell division cycle 45	ENSMUSG00000000028	1.32929	1.24152	0.830515	9.30974	10.3221	11.0669	3.27419	9.17e-69	9.67451
Cdca2	cell division cycle associated 2	ENSMUSG00000048922	0.786343	0.762164	0.643969	13.7203	11.4539	11.2411	4.05697	2.39e-139	16.6444
Cdca3	cell division cycle associated 3	ENSMUSG00000023505	1.59648	1.45971	1.71543	31.3257	31.7824	30.739	4.3104	1.71e-190	19.8408
Cdca4	cell division cycle associated 4	ENSMUSG00000047832	16.7884	16.7028	16.2714	19.9374	18.8648	19.7833	0.352015	0.000173193	1.27634
Cdca5	cell division cycle associated 5	ENSMUSG00000024791	1.40075	1.28519	1.00903	8.97059	8.59194	8.84801	2.93507	7.96e-53	7.64794
Cdca7	cell division cycle associated 7	ENSMUSG00000055612	6.23799	6.74878	6.11892	20.006	21.8855	20.6735	1.80422	4.22e-62	3.49239
Cdca7l	cell division cycle associated 7 like	ENSMUSG00000021175	5.15139	5.51886	5.98057	17.5574	17.8231	19.0477	1.77325	5.18e-55	3.41823
Cdca8	cell division cycle associated 8	ENSMUSG00000028873	2.79665	2.04553	2.26859	30.3557	32.3995	34.9696	3.93469	4.15e-158	15.2919
Cdh11	cadherin 11	ENSMUSG00000031673	6.61235	6.75241	6.92903	2.98363	2.82726	2.82822	-1.12462	1.18e-25	0.458622
Cdh2	cadherin 2	ENSMUSG00000024304	33.8776	34.7494	35.2408	88.6448	78.8134	91.1477	1.40404	2.04e-110	2.64642
Cdh5	cadherin 5	ENSMUSG00000031871	7.08287	6.12963	7.44805	2.84458	1.8023	2.71543	-1.42385	1.79e-20	0.372718
[truncated: 5,437 more rows]

## Sheet: RSPO2+GB vs OOX
List of the significantly changed transcripts in RSPO2+G:B-treated PAGCs identified by RNA-Seq analysis
[truncated: 6,452 more rows]
