# Supplementary material for: RSPO2 Coordinates with GDF9:BMP15 Heterodimers to Promote Granulosa Cell and Oocyte Development in Mice
Source: Adv Sci (Weinh). 2025 Jun 10;12(30):e01973. doi: 10.1002/advs.202501973 (PMC12376590; doi:10.1002/advs.202501973)
Supplement: Supplementary file 5 — Supplemental Table 4 [file ADVS-12-e01973-s007.xlsx]

## Sheet: Sheet1
List of the significantly changed transcripts in Rspo2-GcKO PAGCs identified by RNA-Seq analysis
genename	GENENAME	Geneid	12dFFGC1_FPKM	12dFFGC2_FPKM	12dFFGC3_FPKM	12dGKOGC1_FPKM	12dGKOGC2_FPKM	12dGKOGC3_FPKM	logFC_12dGcKO_vs_12dFF	PValue_12dGcKO_vs_12dFF	FC
0610009B22Rik	RIKEN cDNA 0610009B22 gene	ENSMUSG00000007777	27.6261	28.7366	17.6208	15.9835	15.0529	20.9087	-0.491982	0.0163963	0.711048
1110032F04Rik	RIKEN cDNA 1110032F04 gene	ENSMUSG00000046999	15.5228	10.3175	9.1756	15.9345	16.7483	14.6803	0.396885	0.00531096	1.31666
1600014C10Rik	RIKEN cDNA 1600014C10 gene	ENSMUSG00000054676	9.10182	10.1451	8.52745	6.98307	6.89579	7.63214	-0.281547	0.0439781	0.822708
1700016F12Rik	RIKEN cDNA 1700016F12 gene	ENSMUSG00000104955	32.8815	22.7655	19.7873	16.0147	17.4476	13.4552	-0.69277	0.000503099	0.618665
1700025G04Rik	RIKEN cDNA 1700025G04 gene	ENSMUSG00000032666	7.90299	6.96673	7.69742	3.99606	3.66783	3.5317	-1.12813	9.7e-27	0.457508
2200002D01Rik	RIKEN cDNA 2200002D01 gene	ENSMUSG00000030587	10.1326	7.51803	9.316	11.016	11.236	14.5518	0.433742	0.0245583	1.35073
2310022B05Rik	RIKEN cDNA 2310022B05 gene	ENSMUSG00000031983	16.6668	12.5126	13.5989	20.8204	21.3136	19.5208	0.495238	2.26e-07	1.40955
2610008E11Rik	RIKEN cDNA 2610008E11 gene	ENSMUSG00000060301	16.2979	14.4385	15.6995	17.578	20.2732	19.2749	0.273085	0.00207624	1.20839
4833420G17Rik	RIKEN cDNA 4833420G17 gene	ENSMUSG00000062822	9.99253	12.2121	9.2744	12.6419	12.9653	12.806	0.266602	0.0433969	1.20297
4921524J17Rik	RIKEN cDNA 4921524J17 gene	ENSMUSG00000036934	15.3992	14.4211	16.3157	20.0497	23.7908	27.8829	0.533062	0.000354217	1.447
4930503L19Rik	RIKEN cDNA 4930503L19 gene	ENSMUSG00000044906	6.68347	2.89887	4.89534	5.73503	9.49829	8.22765	0.528432	0.00922816	1.44236
4930522L14Rik	RIKEN cDNA 4930522L14 gene	ENSMUSG00000072762	7.64026	7.07964	6.95734	4.66701	4.99045	6.11307	-0.542104	0.00467885	0.686769
6330403K07Rik	RIKEN cDNA 6330403K07 gene	ENSMUSG00000018451	3.29833	2.96994	3.10415	5.37933	5.68141	5.26382	0.719352	0.0038893	1.64644
Aar2	AAR2 splicing factor homolog	ENSMUSG00000027628	13.0726	10.7019	12.2187	7.031	9.84004	7.61064	-0.622407	3.65e-06	0.649586
Aard	alanine and arginine rich domain containing protein	ENSMUSG00000068522	67.0996	68.7599	57.3973	30.8554	32.3536	27.9146	-1.13391	7.65e-34	0.455679
Abat	4-aminobutyrate aminotransferase	ENSMUSG00000057880	7.85889	6.98787	6.09519	5.31398	5.12237	3.56137	-0.558338	0.000181166	0.679084
Abcd2	ATP-binding cassette, sub-family D (ALD), member 2	ENSMUSG00000055782	4.4738	3.43424	2.82201	5.20148	5.41899	6.10463	0.584638	0.000188809	1.49966
Abcf3	ATP-binding cassette, sub-family F (GCN20), member 3	ENSMUSG00000003234	13.5813	10.0906	12.7639	8.87148	9.63384	11.0135	-0.324985	0.0145636	0.798307
Abhd12	abhydrolase domain containing 12	ENSMUSG00000032046	14.7761	13.3949	14.1983	10.3024	12.1781	12.9937	-0.270351	0.0480107	0.829118
Abhd17b	abhydrolase domain containing 17B	ENSMUSG00000047368	18.0581	14.8037	17.4404	18.4236	24.5396	21.1564	0.264622	0.0292304	1.20132
Abhd17c	abhydrolase domain containing 17C	ENSMUSG00000038459	15.4703	15.4081	16.1766	20.9561	22.3476	21.4841	0.430093	0.0001395	1.34732
Abhd2	abhydrolase domain containing 2	ENSMUSG00000039202	6.96636	4.54675	6.19792	11.2329	9.82603	9.0894	0.73237	1.01e-08	1.66137
Abhd4	abhydrolase domain containing 4	ENSMUSG00000040997	47.5505	40.4219	43.0925	31.208	31.4187	31.2035	-0.508585	2.52e-11	0.702912
Abracl	ABRA C-terminal like	ENSMUSG00000078453	55.1711	46.7965	47.845	62.2405	71.5447	75.1533	0.438611	5.95e-05	1.3553
Acaa2	acetyl-Coenzyme A acyltransferase 2 (mitochondrial 3-oxoacyl-Coenzyme A thiolase)	ENSMUSG00000036880	52.6858	41.3979	47.688	37.5075	38.0201	38.5809	-0.322971	0.000479734	0.799422
Acad8	acyl-Coenzyme A dehydrogenase family, member 8	ENSMUSG00000031969	6.76976	6.53822	6.48036	6.21631	4.86852	5.13627	-0.37023	0.0290734	0.773659
Acad9	acyl-Coenzyme A dehydrogenase family, member 9	ENSMUSG00000027710	10.5924	6.10083	8.5135	5.0649	6.739	7.13462	-0.379363	0.0287794	0.768777
Acadvl	acyl-Coenzyme A dehydrogenase, very long chain	ENSMUSG00000018574	34.2001	26.2899	28.018	23.2156	27.7955	26.35	-0.307092	0.0103005	0.808269
Acap2	ArfGAP with coiled-coil, ankyrin repeat and PH domains 2	ENSMUSG00000049076	12.5893	11.5732	11.8438	14.8992	18.8256	15.5328	0.413486	6.15e-06	1.3319
Acat2	acetyl-Coenzyme A acetyltransferase 2	ENSMUSG00000023832	16.7205	14.9948	12.9435	10.3392	11.09	9.25356	-0.618411	1.84e-05	0.651388
Acbd3	acyl-Coenzyme A binding domain containing 3	ENSMUSG00000026499	15.6566	12.4022	12.3819	18.1069	22.1264	18.856	0.51205	6.86e-08	1.42608
Acd	adrenocortical dysplasia	ENSMUSG00000038000	6.16176	6.6014	4.89999	4.18727	5.0005	6.00195	-0.367267	0.0411369	0.77525
Ace	angiotensin I converting enzyme (peptidyl-dipeptidase A) 1	ENSMUSG00000020681	8.84761	6.5316	6.75899	5.51681	5.44166	5.69335	-0.526302	7.3e-05	0.694332
Ackr3	atypical chemokine receptor 3	ENSMUSG00000044337	16.1375	10.6242	9.93018	43.3668	47.3116	45.3128	1.84642	2.22e-73	3.59606
Acot1	acyl-CoA thioesterase 1	ENSMUSG00000072949	38.8228	30.4355	33.4851	21.5911	22.9835	23.5224	-0.627111	2.57e-11	0.647472
Acot7	acyl-CoA thioesterase 7	ENSMUSG00000028937	28.7484	23.6645	26.0318	21.6527	22.3385	20.8493	-0.34359	0.002063	0.788078
Acp6	acid phosphatase 6, lysophosphatidic	ENSMUSG00000028093	9.99106	8.65374	8.00532	12.5829	10.9187	12.8835	0.444808	0.00640603	1.36113
Acsbg1	acyl-CoA synthetase bubblegum family member 1	ENSMUSG00000032281	172.87	155.234	140.397	85.7247	89.1059	81.8684	-0.886736	3.01e-71	0.540836
Acsf2	acyl-CoA synthetase family member 2	ENSMUSG00000076435	8.63333	4.68494	6.77353	4.32362	3.90051	5.07974	-0.608445	0.00287208	0.655903
Acsl4	acyl-CoA synthetase long-chain family member 4	ENSMUSG00000031278	13.7721	13.4391	12.1555	16.5491	20.0691	18.5621	0.459381	1.83e-07	1.37495
Acta2	actin, alpha 2, smooth muscle, aorta	ENSMUSG00000035783	3.08375	3.46805	3.0806	10.2689	13.313	12.7977	1.83027	3.73e-23	3.55604
Actb	actin, beta	ENSMUSG00000029580	1209.78	1032.43	1065.08	1555.71	1595.13	1525.38	0.459052	2.35e-34	1.37464
Actg1	actin, gamma, cytoplasmic 1	ENSMUSG00000062825	1201.82	922.726	927.541	1394.64	1497.55	1430.76	0.470465	3.71e-17	1.38556
Actn1	actinin, alpha 1	ENSMUSG00000015143	9.8659	7.49697	8.32464	16.3646	16.9189	14.2073	0.788349	1.28e-11	1.7271
Actr1a	ARP1 actin-related protein 1A, centractin alpha	ENSMUSG00000025228	42.4609	32.8351	33.8511	48.5854	45.046	41.3154	0.276103	0.00100317	1.21092
Actr3	ARP3 actin-related protein 3	ENSMUSG00000026341	102.36	90.0291	92.2693	113.314	125.969	119.295	0.306089	5.78e-09	1.23635
Actr6	ARP6 actin-related protein 6	ENSMUSG00000019948	8.11415	7.15035	7.8186	5.31581	5.67472	4.74744	-0.559428	0.00420381	0.678571
Actr8	ARP8 actin-related protein 8	ENSMUSG00000015971	15.182	13.1075	10.2895	15.5434	17.546	16.7293	0.300579	0.0143529	1.23164
Acvr2a	activin receptor IIA	ENSMUSG00000052155	4.89677	4.57547	4.9788	6.4547	8.13959	6.38314	0.522061	0.000226184	1.43601
Adam10	a disintegrin and metallopeptidase domain 10	ENSMUSG00000054693	35.3393	33.4921	31.2814	24.2706	30.8947	26.4285	-0.332509	1.05e-05	0.794154
Adamts19	a disintegrin-like and metallopeptidase (reprolysin type) with thrombospondin type 1 motif, 19	ENSMUSG00000053441	12.1859	8.42231	9.8278	7.37409	9.85296	8.24567	-0.306392	0.00656069	0.808661
Adamts2	a disintegrin-like and metallopeptidase (reprolysin type) with thrombospondin type 1 motif, 2	ENSMUSG00000036545	8.96461	9.92704	9.7273	16.723	16.8347	15.7337	0.708842	8.04e-14	1.63449
Adamts9	a disintegrin-like and metallopeptidase (reprolysin type) with thrombospondin type 1 motif, 9	ENSMUSG00000030022	9.80267	10.8186	13.2736	5.92718	6.44015	4.92779	-1.03731	2.58e-20	0.487235
Adcy6	adenylate cyclase 6	ENSMUSG00000022994	11.0639	9.87157	10.0112	9.9468	7.18898	7.89428	-0.283852	0.0200935	0.821395
Add3	adducin 3 (gamma)	ENSMUSG00000025026	24.9832	19.3186	18.4365	13.4648	16.6066	14.2984	-0.53107	2.69e-09	0.692042
Adgra3	adhesion G protein-coupled receptor A3	ENSMUSG00000029090	51.1816	39.8678	42.2266	38.1172	37.6987	35.1091	-0.280953	9.06e-06	0.823047
Adgre5	adhesion G protein-coupled receptor E5	ENSMUSG00000002885	9.76478	9.26906	10.7771	4.63059	5.68609	4.35907	-1.06747	3.34e-10	0.477154
Adgrf5	adhesion G protein-coupled receptor F5	ENSMUSG00000056492	12.2259	11.1447	10.2777	8.40536	9.0748	7.76012	-0.406896	1.43e-05	0.754244
Adgrg1	adhesion G protein-coupled receptor G1	ENSMUSG00000031785	98.7481	87.154	81.7268	48.8329	50.7676	49.4135	-0.819606	2.79e-53	0.566597
Adgrl1	adhesion G protein-coupled receptor L1	ENSMUSG00000013033	12.508	10.8038	10.4535	6.48998	7.1696	6.42046	-0.818275	1.12e-23	0.56712
Adgrl2	adhesion G protein-coupled receptor L2	ENSMUSG00000028184	91.7477	79.8558	92.3204	75.0174	80.2741	77.4367	-0.264117	1.84e-06	0.832708
Adh5	alcohol dehydrogenase 5 (class III), chi polypeptide	ENSMUSG00000028138	84.3956	69.7323	66.1797	55.3013	67.0733	62.615	-0.274183	0.000326383	0.826918
Adi1	acireductone dioxygenase 1	ENSMUSG00000020629	20.8297	17.0317	18.4633	15.3502	15.4286	17.9629	-0.273024	0.0355731	0.827583
Adprh	ADP-ribosylarginine hydrolase	ENSMUSG00000002844	17.8302	15.795	16.3542	20.2858	20.1345	23.1878	0.302909	0.00409603	1.23363
Adprm	ADP-ribose/CDP-alcohol diphosphatase, manganese dependent	ENSMUSG00000020910	5.85908	5.82004	5.08446	7.15461	7.59891	7.18881	0.472099	0.0360842	1.38713
Adss	adenylosuccinate synthetase, non muscle	ENSMUSG00000015961	43.1571	37.6977	34.2418	46.699	55.9643	52.2691	0.382128	1.55e-07	1.30326
Aebp1	AE binding protein 1	ENSMUSG00000020473	10.0473	8.85534	7.75009	11.3875	10.0109	11.7598	0.313309	0.00987033	1.24255
Aebp2	AE binding protein 2	ENSMUSG00000030232	10.8593	12.3957	11.9201	14.8676	15.5252	15.5601	0.360463	5.93e-05	1.28384
Aff2	AF4/FMR2 family, member 2	ENSMUSG00000031189	15.1624	13.3388	14.1698	19.2823	17.6246	16.2037	0.263165	0.00459771	1.20011
Aff3	AF4/FMR2 family, member 3	ENSMUSG00000037138	14.6388	13.0083	13.361	18.1558	16.5243	15.3664	0.279956	0.000773028	1.21416
Aga	aspartylglucosaminidase	ENSMUSG00000031521	13.1761	11.5141	11.6316	16.9236	14.0291	16.2003	0.363076	0.0176794	1.28616
Agap1	ArfGAP with GTPase domain, ankyrin repeat and PH domain 1	ENSMUSG00000055013	13.2441	10.7285	13.531	8.82477	10.1064	8.90126	-0.435053	5.56e-07	0.739666
Agfg1	ArfGAP with FG repeats 1	ENSMUSG00000026159	11.8755	10.2731	9.35771	12.3763	17.2169	15.5433	0.267203	0.00139078	1.20347
Ago2	argonaute RISC catalytic subunit 2	ENSMUSG00000036698	4.10398	4.38807	3.97187	5.43818	6.02063	5.45152	0.437103	1.17e-06	1.35388
Agpat4	1-acylglycerol-3-phosphate O-acyltransferase 4 (lysophosphatidic acid acyltransferase, delta)	ENSMUSG00000023827	31.9947	27.6552	26.4744	38.0938	37.7236	35.495	0.29946	0.000610908	1.23068
Ahctf1	AT hook containing transcription factor 1	ENSMUSG00000026491	6.13008	6.48753	5.32153	7.31582	8.30765	6.94355	0.291959	0.00687851	1.2243
Ahcy	S-adenosylhomocysteine hydrolase	ENSMUSG00000027597	67.9957	50.5022	47.0421	39.4187	39.21	41.9728	-0.490013	1.15e-07	0.712019
Ahcyl2	S-adenosylhomocysteine hydrolase-like 2	ENSMUSG00000029772	5.92905	4.71827	5.56432	4.47368	5.2078	3.96801	-0.303657	0.038022	0.810196
Ahdc1	AT hook, DNA binding motif, containing 1	ENSMUSG00000037692	6.47018	7.90178	5.17099	3.35358	4.73625	3.20644	-0.813427	1.76e-08	0.569029
Ahnak	AHNAK nucleoprotein (desmoyokin)	ENSMUSG00000069833	12.7522	13.3188	11.0143	16.2186	20.293	16.7491	0.490201	6.45e-10	1.40464
Ahr	aryl-hydrocarbon receptor	ENSMUSG00000019256	2.26274	1.83319	2.3317	7.57857	8.47956	6.63255	1.77006	2.86e-34	3.41069
AI467606	expressed sequence AI467606	ENSMUSG00000045165	7.8541	6.72236	5.8842	1.64048	2.7515	2.10987	-1.63926	1.83e-12	0.321022
Aida	axin interactor, dorsalization associated	ENSMUSG00000042901	12.7471	16.012	15.1996	18.3798	19.5737	16.6985	0.297664	0.00427786	1.22915
Aif1l	allograft inflammatory factor 1-like	ENSMUSG00000001864	9.43997	11.0245	9.31183	17.4483	15.9644	14.7561	0.567909	5.02e-06	1.48237
Aifm1	apoptosis-inducing factor, mitochondrion-associated 1	ENSMUSG00000036932	20.4515	20.425	16.2155	12.779	17.4483	14.7745	-0.372471	0.00323759	0.772459
Ajuba	ajuba LIM protein	ENSMUSG00000022178	19.0549	14.5315	16.367	25.9225	23.6788	24.218	0.525317	2e-08	1.43925
Ak2	adenylate kinase 2	ENSMUSG00000028792	52.9223	49.9582	48.8368	40.0382	41.25	37.0341	-0.396251	1.42e-06	0.75983
Akap13	A kinase (PRKA) anchor protein 13	ENSMUSG00000066406	5.01229	5.07737	4.10882	7.20046	7.47745	6.04129	0.435362	9.23e-06	1.35225
Akap8l	A kinase (PRKA) anchor protein 8-like	ENSMUSG00000002625	3.24243	5.55799	5.04029	5.59645	6.63805	7.78973	0.495091	0.0486006	1.40941
Akap9	A kinase (PRKA) anchor protein (yotiao) 9	ENSMUSG00000040407	5.38083	4.6956	4.27433	5.46435	7.07838	5.33914	0.321813	0.00202878	1.2499
Akr1c14	aldo-keto reductase family 1, member C14	ENSMUSG00000033715	114.087	92.4161	90.7705	133.531	158.559	140.946	0.553072	2.79e-26	1.46721
Akr1cl	aldo-keto reductase family 1, member C-like	ENSMUSG00000025955	918.335	766.656	737.589	639.302	658.943	665.682	-0.337672	4.43e-15	0.791317
Akr1e1	aldo-keto reductase family 1, member E1	ENSMUSG00000045410	7.43881	5.37725	5.67194	4.42169	5.00098	4.49343	-0.423698	0.0055954	0.745511
Akt3	thymoma viral proto-oncogene 3	ENSMUSG00000019699	3.4561	4.45269	4.19843	6.4895	8.29888	5.48275	0.741675	2.71e-05	1.67212
Alad	aminolevulinate, delta-, dehydratase	ENSMUSG00000028393	35.2089	29.4042	31.8371	24.0236	16.749	20.0411	-0.730552	3.15e-07	0.602673
Alcam	activated leukocyte cell adhesion molecule	ENSMUSG00000022636	8.66897	8.23906	6.4501	5.13978	6.29774	5.60536	-0.519641	3.33e-05	0.697545
Aldh18a1	aldehyde dehydrogenase 18 family, member A1	ENSMUSG00000025007	33.1969	31.2743	31.4924	25.6527	26.2248	25.0465	-0.357638	6.51e-07	0.780441
Aldh1a1	aldehyde dehydrogenase family 1, subfamily A1	ENSMUSG00000053279	184.957	155.369	156.575	69.8872	76.109	68.3683	-1.24776	1.84e-129	0.4211
Aldh1b1	aldehyde dehydrogenase 1 family, member B1	ENSMUSG00000035561	5.71113	5.41955	6.89445	2.25163	2.79629	2.24715	-1.27453	1.5e-08	0.413359
Aldh2	aldehyde dehydrogenase 2, mitochondrial	ENSMUSG00000029455	54.9498	57.3864	58.0147	41.1238	40.4292	36.9035	-0.544134	7.29e-15	0.685803
Aldh3b1	aldehyde dehydrogenase 3 family, member B1	ENSMUSG00000024885	10.5606	8.11783	8.11629	7.52462	6.65628	5.98224	-0.462044	0.00722465	0.725957
Aldoa	aldolase A, fructose-bisphosphate	ENSMUSG00000030695	545.533	452.16	457.346	365.032	368.178	393.87	-0.381002	4.79e-14	0.767904
Alg11	asparagine-linked glycosylation 11 (alpha-1,2-mannosyltransferase)	ENSMUSG00000063362	6.81065	6.4806	6.24003	7.6631	8.34286	8.50112	0.29858	0.0078965	1.22993
Alg2	asparagine-linked glycosylation 2 (alpha-1,3-mannosyltransferase)	ENSMUSG00000039740	39.5829	30.6815	29.496	22.1017	26.993	23.7122	-0.349896	4.83e-05	0.784641
Alkbh3	alkB homolog 3, alpha-ketoglutarate-dependent dioxygenase	ENSMUSG00000040174	6.05078	3.81069	4.95747	7.82119	9.34662	9.72278	0.704919	0.00899663	1.63005
Alkbh7	alkB homolog 7	ENSMUSG00000002661	22.0867	17.9997	19.2818	11.8673	12.9437	13.812	-0.71498	2.32e-05	0.609214
Amh	anti-Mullerian hormone	ENSMUSG00000035262	227.802	191.692	203.208	113.697	95.9725	105.58	-1.02068	1.99e-48	0.492884
Amhr2	anti-Mullerian hormone type 2 receptor	ENSMUSG00000023047	102.343	102.536	95.5216	75.2483	66.0659	66.7355	-0.566724	1.05e-13	0.675148
Amigo1	adhesion molecule with Ig like domain 1	ENSMUSG00000050947	7.32145	5.55943	4.97611	5.00155	4.85655	3.96656	-0.419737	0.00281303	0.747561
Amigo2	adhesion molecule with Ig like domain 2	ENSMUSG00000048218	22.2008	20.8575	22.1911	9.75032	10.4073	9.99658	-1.10756	5.3e-26	0.464079
Anapc15	anaphase promoting complex C subunit 15	ENSMUSG00000030649	8.40814	6.18232	1.63621	7.99596	9.58596	4.62191	0.904741	0.0161989	1.87221
Ank3	ankyrin 3, epithelial	ENSMUSG00000069601	6.44635	5.23921	6.10989	10.9508	12.1702	8.6559	0.735004	2.09e-14	1.6644
Ankhd1	ankyrin repeat and KH domain containing 1	ENSMUSG00000024483	9.8477	7.85797	6.42164	5.25305	6.44115	5.02992	-0.298346	0.018442	0.813184
Ankrd13c	ankyrin repeat domain 13c	ENSMUSG00000039988	11.0067	8.01094	8.34039	11.742	11.982	13.8877	0.461712	7.98e-05	1.37718
Ankrd28	ankyrin repeat domain 28	ENSMUSG00000014496	19.889	16.7034	15.7581	29.0644	30.5347	26.1769	0.657873	5.25e-21	1.57775
Ano1	anoctamin 1, calcium activated chloride channel	ENSMUSG00000031075	26.1615	21.2026	23.3808	4.79295	5.2331	3.98112	-2.44144	1.58e-135	0.1841
Ano10	anoctamin 10	ENSMUSG00000037949	10.6766	9.3492	8.76787	13.8297	14.2795	11.1074	0.360114	0.00770414	1.28353
Ano4	anoctamin 4	ENSMUSG00000035189	7.4885	7.7463	7.57745	6.22018	5.81706	4.9285	-0.415404	0.00594967	0.74981
Ano6	anoctamin 6	ENSMUSG00000064210	45.1807	33.1562	34.1202	30.2501	28.7511	23.4424	-0.417132	2.92e-09	0.748912
Anp32a	acidic (leucine-rich) nuclear phosphoprotein 32 family, member A	ENSMUSG00000032249	202.559	197.088	178.395	176.119	164.855	196.122	-0.284884	1.19e-06	0.820808
Anp32e	acidic (leucine-rich) nuclear phosphoprotein 32 family, member E	ENSMUSG00000015749	44.1739	38.2535	36.8643	29.4507	28.8557	29.6712	-0.425698	6.72e-08	0.744478
Anxa1	annexin A1	ENSMUSG00000024659	101.931	92.9623	90.088	192.949	218.447	234.495	1.16282	6.75e-68	2.23895
Anxa11	annexin A11	ENSMUSG00000021866	17.9126	16.857	16.3277	12.6325	11.4341	10.3671	-0.578746	0.000381435	0.669545
Anxa3	annexin A3	ENSMUSG00000029484	43.0262	40.1141	36.1414	29.6438	35.4482	29.3459	-0.368149	0.00014314	0.774776
Anxa5	annexin A5	ENSMUSG00000027712	160.731	142.136	133.246	185.106	222.624	207.475	0.465094	2.19e-16	1.38041
Aopep	aminopeptidase O	ENSMUSG00000021458	8.29349	8.19296	9.17667	12.9621	15.2985	21.0551	0.775641	4.74e-05	1.71195
Ap1ar	adaptor-related protein complex 1 associated regulatory protein	ENSMUSG00000074238	28.624	24.0858	24.6113	16.6286	17.4002	17.7751	-0.600036	1.84e-10	0.659738
Ap1b1	adaptor protein complex AP-1, beta 1 subunit	ENSMUSG00000009090	12.0527	11.1198	9.65967	9.88482	9.11668	8.36149	-0.314656	0.00714029	0.804043
Apbb1	amyloid beta (A4) precursor protein-binding, family B, member 1	ENSMUSG00000037032	10.7144	7.6241	7.6163	13.3889	12.7859	12.4044	0.490798	0.000122307	1.40522
Apip	APAF1 interacting protein	ENSMUSG00000010911	17.6401	11.1416	10.4986	7.33892	7.70052	9.19726	-0.716057	0.00206941	0.608759
Apmap	adipocyte plasma membrane associated protein	ENSMUSG00000033096	6.49201	7.99006	7.35144	4.75981	6.19327	5.30748	-0.516926	0.00693022	0.698859
Apoa4	apolipoprotein A-IV	ENSMUSG00000032080	28.5727	20.8744	21.2246	34.967	31.8675	30.4399	0.33095	0.0214021	1.25784
Apoe	apolipoprotein E	ENSMUSG00000002985	94.3085	74.3495	65.9943	18.0905	21.5061	16.23	-2.12671	1.05e-87	0.228979
App	amyloid beta (A4) precursor protein	ENSMUSG00000022892	86.6174	92.8413	70.9959	46.0247	48.6538	50.9268	-0.672949	5.64e-39	0.627223
Arf3	ADP-ribosylation factor 3	ENSMUSG00000051853	45.5146	43.2499	40.4229	36.3861	37.0109	34.4332	-0.286643	2.86e-06	0.819807
Arfip2	ADP-ribosylation factor interacting protein 2	ENSMUSG00000030881	16.1408	11.5415	15.6877	10.6357	11.8093	11.4695	-0.273189	0.0205523	0.827488
Arhgap18	Rho GTPase activating protein 18	ENSMUSG00000039031	21.1816	18.9703	17.3632	24.3547	30.0027	26.513	0.475846	4.86e-09	1.39073
Arhgap21	Rho GTPase activating protein 21	ENSMUSG00000036591	11.5556	9.37345	8.77354	12.764	13.4463	12.4995	0.403674	5.78e-07	1.32287
Arhgap22	Rho GTPase activating protein 22	ENSMUSG00000063506	7.64639	6.53176	6.53005	12.9008	12.5489	8.47964	0.667711	0.00555634	1.58855
Arhgap23	Rho GTPase activating protein 23	ENSMUSG00000049807	7.82938	7.91847	6.8869	6.51625	6.01765	5.48647	-0.397807	0.000866844	0.759011
Arhgap28	Rho GTPase activating protein 28	ENSMUSG00000024043	12.2257	9.95745	11.7207	18.0421	16.3577	15.7309	0.496706	5.13e-08	1.41099
Arhgap31	Rho GTPase activating protein 31	ENSMUSG00000022799	25.7854	25.284	23.3754	18.605	19.5265	16.0074	-0.487372	2.17e-11	0.713324
Arhgdig	Rho GDP dissociation inhibitor (GDI) gamma	ENSMUSG00000073433	26.4386	26.8865	21.5925	13.1821	14.256	10.9369	-1.05247	5.22e-11	0.482141
Arhgef11	Rho guanine nucleotide exchange factor (GEF) 11	ENSMUSG00000041977	8.48419	8.92214	8.42013	11.0558	10.7516	8.40576	0.274628	0.0300724	1.20968
Arhgef17	Rho guanine nucleotide exchange factor (GEF) 17	ENSMUSG00000032875	27.5047	24.0744	25.2721	21.5089	20.8719	20.815	-0.324092	1.48e-08	0.798801
Arhgef28	Rho guanine nucleotide exchange factor (GEF) 28	ENSMUSG00000021662	23.3914	19.0046	17.639	24.7021	26.8558	22.8505	0.294847	4.77e-05	1.22675
Arhgef6	Rac/Cdc42 guanine nucleotide exchange factor (GEF) 6	ENSMUSG00000031133	10.2639	10.9607	6.05161	9.51063	8.7368	8.9694	0.594086	9.46e-06	1.50952
Arid2	AT rich interactive domain 2 (ARID, RFX-like)	ENSMUSG00000033237	13.0206	11.9126	11.7102	15.1334	16.5291	12.8094	0.267698	0.000949591	1.20389
Arih2	ariadne RBR E3 ubiquitin protein ligase 2	ENSMUSG00000064145	11.8559	11.0563	10.6227	15.8515	15.9341	15.326	0.423707	2.03e-05	1.34137
Arl2	ADP-ribosylation factor-like 2	ENSMUSG00000024944	5.25677	6.53506	5.71341	4.20792	4.29798	4.72616	-0.663764	0.0184933	0.631229
Arl2bp	ADP-ribosylation factor-like 2 binding protein	ENSMUSG00000031776	43.1798	35.7722	35.8262	32.7455	33.4148	30.5357	-0.308358	0.000105022	0.80756
Arl4c	ADP-ribosylation factor-like 4C	ENSMUSG00000049866	5.90589	4.83077	5.37662	4.48671	5.05285	4.07172	-0.330961	0.0275763	0.795007
Arl5a	ADP-ribosylation factor-like 5A	ENSMUSG00000036093	17.2005	15.6553	15.7807	20.3974	24.0532	24.4246	0.47724	2.4e-08	1.39208
Arl5b	ADP-ribosylation factor-like 5B	ENSMUSG00000017418	6.08183	5.24812	4.15102	5.70067	7.02214	6.47712	0.280929	0.0196665	1.21498
Armh3	armadillo-like helical domain containing 3	ENSMUSG00000039901	7.16918	5.72702	5.84115	8.04632	8.08051	7.58763	0.293248	0.022775	1.2254
Arnt2	aryl hydrocarbon receptor nuclear translocator 2	ENSMUSG00000015709	17.6241	14.2813	15.3727	26.5774	29.3621	23.462	0.62056	1.47e-17	1.53747
Arpc5l	actin related protein 2/3 complex, subunit 5-like	ENSMUSG00000026755	40.8298	31.5681	26.8876	27.0557	25.1485	24.3979	-0.342269	0.00289686	0.7888
Arrdc3	arrestin domain containing 3	ENSMUSG00000074794	17.079	17.6195	16.6164	56.4119	66.9456	61.6936	1.80905	4.99e-144	3.50411
As3mt	arsenite methyltransferase	ENSMUSG00000003559	14.0661	14.3814	12.9001	9.95928	11.6348	12.899	-0.33444	0.0279258	0.793092
Asah1	N-acylsphingosine amidohydrolase 1	ENSMUSG00000031591	45.8348	39.1427	35.146	28.486	32.9483	36.353	-0.31412	0.000575655	0.804341
Asap1	ArfGAP with SH3 domain, ankyrin repeat and PH domain1	ENSMUSG00000022377	8.65388	6.96272	8.49313	13.4525	12.6688	13.2321	0.798984	2.89e-15	1.73988
Ascc1	activating signal cointegrator 1 complex subunit 1	ENSMUSG00000044475	34.9174	24.5538	24.6809	21.0012	21.3877	21.4764	-0.431355	0.000484331	0.741565
Asl	argininosuccinate lyase	ENSMUSG00000025533	36.8808	25.1699	24.1353	35.7975	41.3313	39.4567	0.46597	3.44e-06	1.38125
Asns	asparagine synthetase	ENSMUSG00000029752	62.5307	58.6769	54.8961	47.95	49.8139	46.9283	-0.336519	1.61e-06	0.79195
Asph	aspartate-beta-hydroxylase	ENSMUSG00000028207	19.9807	15.6024	17.5402	24.7451	28.8863	27.2116	0.629142	2.37e-14	1.54664
Atf1	activating transcription factor 1	ENSMUSG00000023027	24.3124	18.2837	22.4301	24.3417	27.6757	28.6321	0.305902	0.00213534	1.23619
Atf4	activating transcription factor 4	ENSMUSG00000042406	63.1051	63.3968	56.3438	83.0949	93.3582	88.4771	0.519767	1.28e-12	1.43372
Atf5	activating transcription factor 5	ENSMUSG00000038539	55.7257	45.0497	48.3961	41.4121	38.9433	40.0042	-0.337633	0.000228891	0.791339
Atoh8	atonal bHLH transcription factor 8	ENSMUSG00000037621	6.90745	6.06188	7.25183	19.3137	16.2886	16.8847	1.34818	5.82e-21	2.5459
Atp1b2	ATPase, Na+/K+ transporting, beta 2 polypeptide	ENSMUSG00000041329	36.2232	31.8692	31.0639	28.6507	28.8495	26.7582	-0.282574	0.000138645	0.822123
Atp5g1	ATP synthase, H+ transporting, mitochondrial F0 complex, subunit C1 (subunit 9)	ENSMUSG00000006057	70.6652	55.8873	38.9864	36.2345	44.0149	32.509	-0.405869	0.000773944	0.754782
Atp5g3	ATP synthase, H+ transporting, mitochondrial F0 complex, subunit C3 (subunit 9)	ENSMUSG00000018770	573.358	543.531	494.577	435.439	414.259	445.885	-0.34377	2.18e-09	0.787979
Atp5o	ATP synthase, H+ transporting, mitochondrial F1 complex, O subunit	ENSMUSG00000022956	324.672	301.907	252.552	208.845	208.81	227.998	-0.445649	4.1e-05	0.734254
Atp6ap2	ATPase, H+ transporting, lysosomal accessory protein 2	ENSMUSG00000031007	17.0448	17.7573	16.0561	11.0112	13.7048	13.1243	-0.437701	0.000385039	0.73831
Atp6v0a1	ATPase, H+ transporting, lysosomal V0 subunit A1	ENSMUSG00000019302	12.3234	12.2756	11.3286	9.40929	10.3624	9.8639	-0.406143	0.000738667	0.754638
Atp6v0d1	ATPase, H+ transporting, lysosomal V0 subunit D1	ENSMUSG00000013160	43.4374	30.3383	36.0343	27.6692	31.6621	25.0855	-0.395092	0.000351691	0.760441
Atp6v1a	ATPase, H+ transporting, lysosomal V1 subunit A	ENSMUSG00000052459	20.2857	14.977	14.7378	13.8423	15.8029	11.8435	-0.304961	0.00417814	0.809464
Atp6v1d	ATPase, H+ transporting, lysosomal V1 subunit D	ENSMUSG00000021114	16.3198	15.2256	14.1786	11.1026	12.8201	14.3564	-0.33982	0.00138175	0.79014
Atp6v1f	ATPase, H+ transporting, lysosomal V1 subunit F	ENSMUSG00000004285	77.8558	77.6141	74.0413	66.3554	69.1936	63.0604	-0.270119	0.00511024	0.829251
Atp7a	ATPase, Cu++ transporting, alpha polypeptide	ENSMUSG00000033792	6.13703	5.40426	5.36689	11.9711	12.4165	9.78711	1.00649	3.7e-18	2.00902
Atpaf2	ATP synthase mitochondrial F1 complex assembly factor 2	ENSMUSG00000042709	9.22401	8.92082	7.62695	7.95944	6.04938	6.33718	-0.48712	0.0113659	0.713448
Atxn2	ataxin 2	ENSMUSG00000042605	12.3098	15.3545	15.302	23.111	15.5884	17.8709	0.326701	0.00277009	1.25414
AU020206	expressed sequence AU020206	ENSMUSG00000097415	23.5454	22.1138	23.26	9.68195	12.1718	8.47941	-1.15345	5.19e-22	0.449548
Auts2	autism susceptibility candidate 2	ENSMUSG00000029673	11.5551	9.96001	11.6989	18.7442	17.7441	16.606	0.571803	7.57e-06	1.48638
Axl	AXL receptor tyrosine kinase	ENSMUSG00000002602	206.805	168.295	171.204	112.116	120.772	104.82	-0.731969	5.96e-58	0.602082
Azin1	antizyme inhibitor 1	ENSMUSG00000037458	14.9525	14.3795	14.0294	23.3022	24.6436	25.5596	0.655204	1.06e-14	1.57484
B2m	beta-2 microglobulin	ENSMUSG00000060802	53.2735	58.3297	47.398	99.9747	113.081	114.63	1.01621	2.05e-24	2.0226
B3galnt1	UDP-GalNAc:betaGlcNAc beta 1,3-galactosaminyltransferase, polypeptide 1	ENSMUSG00000043300	21.8015	19.9979	20.1834	26.8028	31.0981	25.6042	0.405597	4.56e-05	1.32464
B3gnt2	UDP-GlcNAc:betaGal beta-1,3-N-acetylglucosaminyltransferase 2	ENSMUSG00000051650	7.29126	4.66433	5.25522	5.38826	5.47262	5.39764	-1.53128	0.0267689	0.345971
B4galt4	UDP-Gal:betaGlcNAc beta 1,4-galactosyltransferase, polypeptide 4	ENSMUSG00000022793	23.4387	18.2337	20.389	11.6064	14.2157	11.6724	-0.742333	8.18e-10	0.597772
B4galt5	UDP-Gal:betaGlcNAc beta 1,4-galactosyltransferase, polypeptide 5	ENSMUSG00000017929	6.49899	5.03091	5.43658	4.19557	3.93439	3.43722	-0.615749	9.28e-05	0.652591
Bad	BCL2-associated agonist of cell death	ENSMUSG00000024959	19.2309	17.7281	18.078	11.6889	14.6201	15.0181	-0.363298	0.0216513	0.777385
Bag1	BCL2-associated athanogene 1	ENSMUSG00000028416	116.219	95.0115	94.7789	82.7608	80.6888	94.9959	-0.26867	0.00107051	0.830084
Bag2	BCL2-associated athanogene 2	ENSMUSG00000042215	31.4237	26.9762	26.0726	22.9601	23.4053	22.919	-0.288378	0.00310793	0.818822
Bag6	BCL2-associated athanogene 6	ENSMUSG00000024392	88.8079	71.0669	76.5941	68.2297	63.1506	65.5409	-0.272123	6.32e-05	0.8281
Baiap2	brain-specific angiogenesis inhibitor 1-associated protein 2	ENSMUSG00000025372	8.82279	7.70853	9.09552	10.4336	10.9018	10.9572	0.344622	0.0150968	1.26982
Basp1	brain abundant, membrane attached signal protein 1	ENSMUSG00000045763	36.5456	27.7492	26.284	37.656	42.5999	43.0836	0.422292	1.68e-05	1.34005
Baz1a	bromodomain adjacent to zinc finger domain 1A	ENSMUSG00000035021	4.71354	3.65468	4.92922	6.01006	6.36216	5.46247	0.49494	0.000498672	1.40926
BC031181	cDNA sequence BC031181	ENSMUSG00000036299	46.7412	35.3901	35.238	26.9683	34.0365	34.7629	-0.368173	0.00434978	0.774763
Bcam	basal cell adhesion molecule	ENSMUSG00000002980	16.7473	14.0961	14.2855	7.43713	4.35061	6.14195	-1.43229	6.69e-17	0.370543
Bcar3	breast cancer anti-estrogen resistance 3	ENSMUSG00000028121	19.8061	17.8475	15.081	14.8532	16.1927	13.5354	-0.347094	0.000708762	0.786166
Bcas3	breast carcinoma amplified sequence 3	ENSMUSG00000059439	7.39286	8.51522	7.69874	10.2755	11.9413	9.60039	0.329014	0.023253	1.25615
Bcat1	branched chain aminotransferase 1, cytosolic	ENSMUSG00000030268	69.1852	65.7666	52.3054	82.5663	74.355	73.1048	0.295371	1.22e-09	1.2272
Bcat2	branched chain aminotransferase 2, mitochondrial	ENSMUSG00000030826	40.4968	29.0031	25.1655	30.7032	31.6652	23.7324	-0.273469	0.00992431	0.827328
Bccip	BRCA2 and CDKN1A interacting protein	ENSMUSG00000030983	54.7927	40.0614	44.0675	35.7722	39.2853	40.1098	-0.30469	0.00435443	0.809616
Bcl10	B cell leukemia/lymphoma 10	ENSMUSG00000028191	16.944	15.6891	15.705	19.4812	21.1007	21.2946	0.32086	0.00434515	1.24907
Bcl2l1	BCL2-like 1	ENSMUSG00000007659	33.1008	27.56	25.0048	20.4033	16.9867	19.3389	-0.553034	1.74e-06	0.681585
Bcl2l2	BCL2-like 2	ENSMUSG00000089682	10.0631	8.44397	8.22127	8.57355	7.48092	7.84524	-0.331836	0.016363	0.794525
Bcl6	B cell leukemia/lymphoma 6	ENSMUSG00000022508	7.11691	8.54663	8.16542	11.5741	14.203	13.3794	0.672963	5.55e-07	1.59434
Bcr	BCR activator of RhoGEF and GTPase	ENSMUSG00000009681	10.898	9.35303	10.3967	8.49234	7.92692	6.91686	-0.422509	7.66e-06	0.746126
Bcs1l	BCS1-like (yeast)	ENSMUSG00000026172	7.91679	6.67913	5.16765	4.77037	4.45232	5.5781	-0.441431	0.0466525	0.736404
Bend7	BEN domain containing 7	ENSMUSG00000048186	4.99797	6.01898	5.18347	7.06938	8.79084	6.95002	0.430113	0.0128877	1.34734
Bex2	brain expressed X-linked 2	ENSMUSG00000042750	19.6804	25.0674	19.5073	13.5621	17.2254	16.7183	-0.527759	0.00383161	0.693631
Bex4	brain expressed X-linked 4	ENSMUSG00000047844	288.705	223.478	224.565	436.199	444.389	485.713	0.868702	3e-37	1.82602
Bhlhe40	basic helix-loop-helix family, member e40	ENSMUSG00000030103	7.0424	6.93013	5.6335	3.86749	4.18476	3.48962	-0.786477	3.32e-06	0.579758
Bicd1	BICD cargo adaptor 1	ENSMUSG00000003452	4.5608	5.22778	4.73665	5.68335	6.40621	5.24497	0.351965	0.0034594	1.2763
Bin1	bridging integrator 1	ENSMUSG00000024381	33.7149	26.0862	31.605	26.9807	24.2093	25.2517	-0.266404	0.0278591	0.831389
Bloc1s2	biogenesis of lysosomal organelles complex-1, subunit 2	ENSMUSG00000057506	43.6471	41.2221	29.4369	25.439	33.169	33.1663	-0.346365	0.0215578	0.786563
Bmf	BCL2 modifying factor	ENSMUSG00000040093	3.57933	3.05237	3.73508	6.73163	6.0258	5.75853	0.816442	3.98e-07	1.76106
Bmp1	bone morphogenetic protein 1	ENSMUSG00000022098	18.1015	17.4506	15.9033	13.4767	14.0482	15.6187	-0.312388	0.000809034	0.805307
Bmp2	bone morphogenetic protein 2	ENSMUSG00000027358	34.0837	30.4183	29.9783	76.7268	73.7421	71.4261	1.19927	1.64e-83	2.29623
Bmpr1b	bone morphogenetic protein receptor, type 1B	ENSMUSG00000052430	27.7035	27.2414	26.4598	38.9988	44.5689	36.6631	0.552557	1.25e-15	1.46668
Bmpr2	bone morphogenetic protein receptor, type II (serine/threonine kinase)	ENSMUSG00000067336	21.024	19.5363	20.0939	32.7048	37.3237	32.768	0.719228	3.85e-39	1.6463
Bmyc	brain expressed myelocytomatosis oncogene	ENSMUSG00000049086	86.9509	72.0687	69.1749	36.1198	34.7722	35.7511	-1.26699	7.69e-11	0.415526
Bok	BCL2-related ovarian killer	ENSMUSG00000026278	14.119	14.1317	13.287	11.2539	11.7003	11.3467	-0.324264	0.0400412	0.798706
Borcs6	BLOC-1 related complex subunit 6	ENSMUSG00000045176	5.96609	7.44147	5.92641	5.17198	5.39009	5.26668	-0.489332	0.0478518	0.712355
Bpifb4	BPI fold containing family B, member 4	ENSMUSG00000074665	12.8786	11.2257	9.80743	6.4307	5.72704	8.16551	-0.793348	4.83e-05	0.577004
Bpnt1	3'(2'), 5'-bisphosphate nucleotidase 1	ENSMUSG00000026617	12.7629	14.6923	11.9939	9.9508	11.1797	11.2545	-0.311993	0.024762	0.805528
Brd4	bromodomain containing 4	ENSMUSG00000024002	22.8772	20.6263	19.739	28.8259	27.4462	23.7133	0.310202	2.34e-05	1.23988
Brpf3	bromodomain and PHD finger containing, 3	ENSMUSG00000063952	11.6554	10.1534	12.1955	6.22632	7.58768	5.9718	-0.730587	1.13e-16	0.602659
Bsdc1	BSD domain containing 1	ENSMUSG00000040859	14.5238	11.9804	12.2551	17.0584	18.0462	15.9208	0.314865	0.00248425	1.24389
Btd	biotinidase	ENSMUSG00000021900	10.4318	8.96493	11.2684	13.7991	14.2624	12.4468	0.3667	0.00827579	1.2894
Btg2	BTG anti-proliferation factor 2	ENSMUSG00000020423	12.4235	10.4747	11.6231	1.00087	1.53593	0.868057	-3.43795	7.66e-64	0.0922728
Btg3	BTG anti-proliferation factor 3	ENSMUSG00000022863	10.699	11.7679	12.1403	15.5961	19.1228	16.7804	0.382943	0.0436476	1.304
Bud23	BUD23, rRNA methyltransferase and ribosome maturation factor	ENSMUSG00000005378	16.9387	18.6675	19.1473	12.5461	14.2242	12.5405	-0.643151	2.81e-05	0.640313
C130074G19Rik	RIKEN cDNA C130074G19 gene	ENSMUSG00000039349	45.8055	48.9071	43.2335	36.451	34.6218	32.5134	-0.454219	7.57e-08	0.729905
C1d	C1D nuclear receptor co-repressor	ENSMUSG00000000581	21.0381	19.1038	17.0584	12.1878	17.4009	14.9129	-0.355713	0.00379855	0.781483
C1qtnf1	C1q and tumor necrosis factor related protein 1	ENSMUSG00000017446	23.2274	21.0355	22.1461	11.2225	11.6233	11.5201	-0.915318	5.31e-13	0.530227
C1qtnf6	C1q and tumor necrosis factor related protein 6	ENSMUSG00000022440	8.9533	7.73242	8.20343	6.3188	7.90328	5.16988	-0.423596	0.0139763	0.745564
C1s1	complement component 1, s subcomponent 1	ENSMUSG00000038521	9.03441	10.2224	8.0884	5.54284	7.70882	5.9099	-0.440092	0.0259278	0.737087
C77080	expressed sequence C77080	ENSMUSG00000050390	16.2	14.3566	15.911	11.9091	12.2776	10.6206	-0.464714	5.73e-07	0.724615
Cables1	CDK5 and Abl enzyme substrate 1	ENSMUSG00000040957	7.17928	8.18163	7.11573	13.2471	12.7065	12.0027	0.854591	1.27e-10	1.80825
Cacna1h	calcium channel, voltage-dependent, T type, alpha 1H subunit	ENSMUSG00000024112	10.6009	8.65606	8.4492	6.82713	7.50156	5.47293	-0.481323	4.26e-06	0.71632
Cacna2d1	calcium channel, voltage-dependent, alpha2/delta subunit 1	ENSMUSG00000040118	16.8953	16.3262	13.6903	17.9847	22.2173	20.2187	0.29209	0.00164385	1.22441
Cacnb3	calcium channel, voltage-dependent, beta 3 subunit	ENSMUSG00000003352	21.6309	15.8131	17.7264	13.6237	14.8858	14.0975	-0.374928	0.000407914	0.771144
Cald1	caldesmon 1	ENSMUSG00000029761	22.8166	19.7218	19.6683	37.3969	40.2338	34.4217	0.792707	1.69e-28	1.73232
Calm2	calmodulin 2	ENSMUSG00000036438	405.339	340.567	319.959	243.228	284.552	275.162	-0.43913	7.51e-16	0.737579
Camk2d	calcium/calmodulin-dependent protein kinase II, delta	ENSMUSG00000053819	16.8775	14.2069	15.4577	22.4838	27.1803	24.5383	0.7683	7.69e-20	1.70326
Camk2g	calcium/calmodulin-dependent protein kinase II gamma	ENSMUSG00000021820	17.5862	15.5292	13.2306	13.4933	12.9718	11.9778	-0.286167	0.00512108	0.820078
Camkk2	calcium/calmodulin-dependent protein kinase kinase 2, beta	ENSMUSG00000029471	20.1883	17.0419	16.0192	14.6057	13.6652	13.6918	-0.408433	8.08e-06	0.753441
Camta1	calmodulin binding transcription activator 1	ENSMUSG00000014592	9.2119	8.29912	7.45662	13.8181	13.3554	13.2421	0.682366	8.54e-13	1.60477
Capg	capping protein (actin filament), gelsolin-like	ENSMUSG00000056737	41.5054	32.5753	31.0952	48.4145	44.8871	44.1821	0.338856	0.000812875	1.26475
Capn2	calpain 2	ENSMUSG00000026509	62.7207	56.61	54.6418	85.6083	82.9504	77.1072	0.438346	4.04e-12	1.35505
Car14	carbonic anhydrase 14	ENSMUSG00000038526	2.79304	2.94036	2.92034	5.76517	5.42314	5.88088	0.969677	0.000103988	1.9584
Card19	caspase recruitment domain family, member 19	ENSMUSG00000037960	10.1001	12.2084	8.94898	15.8644	15.5958	21.7418	0.718386	0.00224395	1.64534
Carmil1	capping protein regulator and myosin 1 linker 1	ENSMUSG00000021338	16.0162	12.7625	14.55	22.1309	23.4601	20.5932	0.526098	2.78e-10	1.44003
Cars	cysteinyl-tRNA synthetase	ENSMUSG00000010755	34.3275	29.217	27.7655	23.7412	24.8534	24.8237	-0.380126	5.79e-06	0.768371
Casc3	cancer susceptibility candidate 3	ENSMUSG00000078676	13.9047	12.6684	12.5605	16.3802	19.171	17.4289	0.353671	0.000107789	1.27781
Casc4	NA	ENSMUSG00000060227	23.4006	22.582	21.3183	18.2245	20.4397	17.8123	-0.28821	0.000244573	0.818918
Cask	calcium/calmodulin-dependent serine protein kinase (MAGUK family)	ENSMUSG00000031012	4.14902	4.70845	4.84108	6.25769	6.69158	5.75725	0.432181	0.000658799	1.34927
Casp2	caspase 2	ENSMUSG00000029863	13.3355	9.83395	10.2696	18.0113	17.3649	16.4111	0.599001	1.37e-08	1.51467
Casp6	caspase 6	ENSMUSG00000027997	104.068	86.8137	92.7991	103.076	126.051	130.48	0.313684	9.91e-05	1.24288
Cast	calpastatin	ENSMUSG00000021585	13.2296	9.37412	9.61664	13.4322	17.4178	15.1868	0.476654	1.65e-06	1.39151
Cav1	caveolin 1, caveolae protein	ENSMUSG00000007655	105.405	98.6299	100.009	116.938	137.624	131.68	0.28959	2.35e-07	1.22229
Cav2	caveolin 2	ENSMUSG00000000058	15.1752	13.0871	13.1965	25.7083	29.0941	31.5975	1.0064	1.13e-22	2.00889
Cavin1	caveolae associated 1	ENSMUSG00000004044	98.6197	81.7118	78.8484	121.012	121.14	115.471	0.423857	1.84e-17	1.34151
Cavin3	caveolae associated 3	ENSMUSG00000037060	14.4056	10.0481	10.6378	22.1821	22.144	24.366	0.974777	1.27e-13	1.96534
Cbarp	calcium channel, voltage-dependent, beta subunit associated regulatory protein	ENSMUSG00000035640	6.26514	7.61473	5.82805	5.91305	6.03647	4.00231	-0.380539	0.0413738	0.768151
Cbfa2t3	CBFA2/RUNX1 translocation partner 3	ENSMUSG00000006362	6.09054	7.71447	7.47923	2.78362	4.69546	1.9795	-1.28389	7.59e-14	0.410687
Cblb	Casitas B-lineage lymphoma b	ENSMUSG00000022637	3.42784	2.98515	4.21564	5.9991	6.61188	6.13232	0.615169	7.38e-05	1.53174
Cbx2	chromobox 2	ENSMUSG00000025577	5.97903	5.25042	6.2601	12.3818	9.05175	12.4825	0.935804	4.37e-10	1.91296
Cbx4	chromobox 4	ENSMUSG00000039989	11.1046	9.64583	9.04845	5.76788	6.25864	5.60115	-0.795284	4.33e-14	0.57623
Cbx5	chromobox 5	ENSMUSG00000009575	16.857	16.7695	15.5469	14.0535	14.4606	12.1296	-0.266161	0.000945828	0.831529
Cc2d2a	coiled-coil and C2 domain containing 2A	ENSMUSG00000039765	5.463	5.47175	5.9629	7.60655	8.76282	6.59928	0.406855	0.000945506	1.32579
Ccbe1	collagen and calcium binding EGF domains 1	ENSMUSG00000046318	6.53456	4.17317	4.44092	6.38235	5.97618	4.90581	0.308821	0.0211621	1.23869
Ccdc112	coiled-coil domain containing 112	ENSMUSG00000071855	5.89736	4.82935	6.6743	7.5911	7.40695	7.84861	0.331507	0.043477	1.25833
Ccdc12	coiled-coil domain containing 12	ENSMUSG00000019659	28.7741	29.6754	29.6423	20.844	25.9714	26.0976	-0.313449	0.03735	0.804716
Ccdc174	coiled-coil domain containing 174	ENSMUSG00000034083	12.3612	12.1693	7.91444	12.1386	14.4296	14.1495	0.34072	0.0469986	1.26639
Ccdc25	coiled-coil domain containing 25	ENSMUSG00000022035	18.5793	15.8484	15.6261	12.8127	11.5877	12.6062	-0.432584	0.000319879	0.740934
Ccdc3	coiled-coil domain containing 3	ENSMUSG00000026676	7.28569	3.72658	4.26429	13.8472	18.4249	16.2584	1.69116	1.38e-22	3.22916
Ccdc34	coiled-coil domain containing 34	ENSMUSG00000027160	10.9947	11.8984	9.41472	8.01453	9.43705	10.176	-0.318767	0.0484569	0.801755
Ccdc43	coiled-coil domain containing 43	ENSMUSG00000020925	13.764	9.87074	10.7688	8.9648	8.61649	7.99869	-0.349842	0.0156315	0.78467
Ccdc80	coiled-coil domain containing 80	ENSMUSG00000022665	12.003	10.2008	10.1428	13.058	14.9525	12.3333	0.288472	0.00485626	1.22135
Ccdc86	coiled-coil domain containing 86	ENSMUSG00000024732	7.16199	7.41412	7.66685	10.7977	8.49892	10.3761	0.446237	0.00589179	1.36248
Ccm2	cerebral cavernous malformation 2	ENSMUSG00000000378	15.3007	11.2962	13.2929	16.3935	16.5825	15.8906	0.28981	0.0284506	1.22248
Ccn1	cellular communication network factor 1	ENSMUSG00000028195	89.2387	76.3004	71.7954	5.65885	7.32342	4.48039	-3.83958	1.92e-237	0.0698507
Ccnd2	cyclin D2	ENSMUSG00000000184	11.5501	12.2681	10.3613	6.41961	6.85072	5.04068	-0.890902	1.86e-13	0.539277
Ccnd3	cyclin D3	ENSMUSG00000034165	11.775	10.8417	9.25024	7.15306	8.63099	7.54748	-0.396039	0.0225934	0.759942
Ccng1	cyclin G1	ENSMUSG00000020326	12.6867	11.3048	13.8219	15.4153	16.4037	15.9618	0.303573	0.00593774	1.2342
Ccnjl	cyclin J-like	ENSMUSG00000044707	7.21882	5.0071	5.44573	4.29674	4.98207	4.51088	-0.408322	0.0241171	0.753499
Ccnl1	cyclin L1	ENSMUSG00000027829	11.2039	11.4291	8.54284	6.21034	7.94313	7.866	-0.464357	0.00588672	0.724794
Ccnyl1	cyclin Y-like 1	ENSMUSG00000070871	9.18326	6.3445	10.378	12.3586	12.7083	9.43367	0.550787	0.000410451	1.46488
Ccser2	coiled-coil serine rich 2	ENSMUSG00000058690	5.24504	5.08835	4.39093	6.35627	5.78458	5.77054	0.294859	0.0143078	1.22677
Cd1d1	CD1d1 antigen	ENSMUSG00000028076	9.29839	5.58945	7.05784	10.1616	12.939	11.0108	0.573108	0.00103203	1.48773
Cd24a	CD24a antigen	ENSMUSG00000047139	1.7827	2.28424	4.19861	15.3983	22.1223	18.2262	2.65673	5.49e-09	6.306
Cd320	CD320 antigen	ENSMUSG00000002308	42.3352	40.5931	32.634	27.7403	20.1586	18.9666	-0.864277	6.51e-16	0.549322
Cd34	CD34 antigen	ENSMUSG00000016494	5.57891	5.98404	4.86767	7.20243	8.85894	6.75457	0.445192	0.0231211	1.3615
Cd47	CD47 antigen (Rh-related antigen, integrin-associated signal transducer)	ENSMUSG00000055447	7.48699	7.87289	8.46049	16.4677	19.1386	17.9077	0.966109	9.66e-16	1.95356
Cd63	CD63 antigen	ENSMUSG00000025351	249.939	220.188	211.378	128.395	173.626	194.625	-0.312697	1.73e-06	0.805135
Cdc34	cell division cycle 34	ENSMUSG00000020307	20.5694	12.5754	15.8206	19.7992	23.8451	28.1679	0.373688	0.0189906	1.29566
Cdc42ep3	CDC42 effector protein (Rho GTPase binding) 3	ENSMUSG00000036533	3.77126	2.85038	2.8222	10.4038	10.8523	10.2686	1.69762	5.9e-22	3.24366
Cdc42ep5	CDC42 effector protein (Rho GTPase binding) 5	ENSMUSG00000063838	97.174	81.3979	85.4238	49.8741	60.3241	62.1561	-0.674629	1.85e-13	0.626493
Cdc73	cell division cycle 73, Paf1/RNA polymerase II complex component	ENSMUSG00000026361	6.49489	5.8139	6.07718	7.36345	9.84351	7.95141	0.383971	4.88e-05	1.30493
Cdca4	cell division cycle associated 4	ENSMUSG00000047832	20.1224	16.9554	16.2831	20.575	23.8461	21.2285	0.323372	0.00118811	1.25125
Cdca7	cell division cycle associated 7	ENSMUSG00000055612	6.95904	5.34753	5.5367	7.59147	9.05725	7.30299	0.414653	0.00861768	1.33298
Cdk16	cyclin-dependent kinase 16	ENSMUSG00000031065	66.3035	48.8759	51.2643	45.8451	43.6417	38.1385	-0.430325	1.22e-09	0.742094
Cdk5rap2	CDK5 regulatory subunit associated protein 2	ENSMUSG00000039298	40.6044	39.5635	36.566	39.4746	37.7054	37.0701	0.449347	0.000829688	1.36542
Cdkn1a	cyclin-dependent kinase inhibitor 1A (P21)	ENSMUSG00000023067	9.69085	7.23597	7.0936	15.5354	13.0877	15.8377	0.847871	1.59e-07	1.79984
Cdo1	cysteine dioxygenase 1, cytosolic	ENSMUSG00000033022	7.92284	6.82308	5.91315	3.48646	4.68974	4.41488	-0.793637	0.000412667	0.576888
Cdpf1	cysteine rich, DPF motif domain containing 1	ENSMUSG00000064284	5.50463	10.0113	6.77227	5.80122	4.43591	6.57789	-0.642832	0.0410394	0.640455
Cdt1	chromatin licensing and DNA replication factor 1	ENSMUSG00000006585	6.27156	5.39309	5.03077	4.48221	4.41666	3.00054	-0.5353	0.012779	0.690015
Cebpb	CCAAT/enhancer binding protein (C/EBP), beta	ENSMUSG00000056501	22.3555	18.3866	19.093	26.0281	31.5809	35.8798	0.631706	8.74e-06	1.5494
Cebpg	CCAAT/enhancer binding protein (C/EBP), gamma	ENSMUSG00000056216	5.22786	5.44152	4.82126	6.81959	6.61568	6.8863	0.309597	0.0207835	1.23936
Celsr1	cadherin, EGF LAG seven-pass G-type receptor 1	ENSMUSG00000016028	8.81286	8.34255	8.46185	2.89191	3.27636	3.70002	-1.60037	1.69e-65	0.329793
Cenpv	centromere protein V	ENSMUSG00000018509	24.216	20.8592	22.694	15.2622	16.3814	13.5139	-0.578956	0.000189534	0.669448
Cep120	centrosomal protein 120	ENSMUSG00000048799	6.87788	7.49817	4.77554	8.75817	9.68998	8.21843	0.423211	0.0032092	1.34091
Cep170	centrosomal protein 170	ENSMUSG00000057335	9.82625	7.55352	6.66689	10.3732	10.5325	10.0088	0.32955	0.00140978	1.25662
Cep68	centrosomal protein 68	ENSMUSG00000044066	9.97445	7.52291	8.4629	11.0796	12.1475	10.9738	0.361972	0.000341144	1.28518
Cep70	centrosomal protein 70	ENSMUSG00000056267	19.5055	14.8834	13.9719	12.1231	15.9231	11.0566	-0.330534	0.0172768	0.795242
Cercam	cerebral endothelial cell adhesion molecule	ENSMUSG00000039787	9.88259	9.74954	8.2601	7.93799	7.04923	8.2055	-0.387001	0.00972933	0.764718
Cers5	ceramide synthase 5	ENSMUSG00000023021	27.0653	21.5453	21.6668	34.3419	35.1109	36.3149	0.611439	8.26e-12	1.52778
Cetn2	centrin 2	ENSMUSG00000031347	26.9022	26.8157	23.5056	17.1026	24.2765	20.0182	-0.275603	0.0497082	0.826105
Cfh	complement component factor h	ENSMUSG00000026365	46.2263	41.5079	39.502	51.4983	63.1717	60.0902	0.378749	8.33e-07	1.30021
Cgn	cingulin	ENSMUSG00000068876	17.9114	16.3951	16.6363	11.7475	12.063	9.03307	-0.678083	2.24e-10	0.624995
Chchd10	coiled-coil-helix-coiled-coil-helix domain containing 10	ENSMUSG00000049422	272.838	295.149	224.794	133.998	194.019	174.811	-0.509554	8.39e-11	0.70244
Chd1	chromodomain helicase DNA binding protein 1	ENSMUSG00000023852	5.93954	4.92236	4.30473	5.72433	7.54292	5.77011	0.283729	0.0120439	1.21734
Chd3	chromodomain helicase DNA binding protein 3	ENSMUSG00000018474	32.0506	27.1656	29.7487	21.4067	22.6514	15.2609	-0.619187	7.96e-12	0.651038
Chd8	chromodomain helicase DNA binding protein 8	ENSMUSG00000053754	27.4687	26.121	24.2699	21.2805	19.7524	18.6485	-0.604206	7.23e-16	0.657833
Chd9	chromodomain helicase DNA binding protein 9	ENSMUSG00000056608	15.129	11.5923	10.4425	7.9097	9.65629	11.0123	0.365259	0.00205375	1.28811
Chid1	chitinase domain containing 1	ENSMUSG00000025512	6.06328	6.01819	5.83748	4.06686	4.26881	3.79747	-0.503551	0.00123552	0.705369
Chmp1b	charged multivesicular body protein 1B	ENSMUSG00000109901	22.4576	19.0914	19.7463	25.9405	26.6021	28.8092	0.345912	0.00124718	1.27095
Chp2	calcineurin-like EF hand protein 2	ENSMUSG00000030865	10.716	6.85508	9.65407	5.24871	4.65722	7.26906	-0.628149	0.00605873	0.647006
Chst11	carbohydrate sulfotransferase 11	ENSMUSG00000034612	10.6507	10.7823	10.2139	4.369	4.36279	3.77324	-1.4175	1.46e-35	0.37436
Chst12	carbohydrate sulfotransferase 12	ENSMUSG00000036599	5.80593	4.41871	6.11932	7.97381	7.51194	7.05522	0.523236	0.0045147	1.43718
Chst8	carbohydrate sulfotransferase 8	ENSMUSG00000060402	6.62962	7.22852	5.49909	2.93457	4.47795	3.96667	-0.851089	3.44e-05	0.554366
Chst9	carbohydrate (N-acetylgalactosamine 4-0) sulfotransferase 9	ENSMUSG00000047161	11.8501	9.33782	7.3545	5.8581	6.02984	5.80307	-0.696421	0.000183117	0.617101
Chsy1	chondroitin sulfate synthase 1	ENSMUSG00000032640	11.3928	13.4092	10.7119	14.8615	19.3337	14.8313	0.433599	0.000423173	1.3506
Ciao2a	cytosolic iron-sulfur assembly component 2A	ENSMUSG00000032381	45.1285	33.0792	36.4013	29.4828	29.6733	35.337	-0.31767	0.00741902	0.802365
Cib2	calcium and integrin binding family member 2	ENSMUSG00000037493	7.96048	5.55388	4.91633	4.39883	4.20423	5.09201	-0.655917	0.0107534	0.634672
Cilk1	ciliogenesis associated kinase 1	ENSMUSG00000009828	7.4187	5.57381	5.71478	7.78857	8.59872	7.65701	0.352191	0.0048332	1.2765
Cipc	CLOCK interacting protein, circadian	ENSMUSG00000034157	7.35729	5.16249	4.39054	6.28681	6.78779	5.99045	0.316626	0.0289731	1.24541
Cited1	Cbp/p300-interacting transactivator with Glu/Asp-rich carboxy-terminal domain 1	ENSMUSG00000051159	21.5718	17.8309	17.1665	5.3946	5.51039	4.51733	-1.84869	1.05e-18	0.277645
Cited2	Cbp/p300-interacting transactivator, with Glu/Asp-rich carboxy-terminal domain, 2	ENSMUSG00000039910	113.157	98.221	95.7822	216.796	218.956	229.147	1.07992	2.18e-100	2.11392
Cited4	Cbp/p300-interacting transactivator, with Glu/Asp-rich carboxy-terminal domain, 4	ENSMUSG00000070803	64.6886	49.8237	58.2768	22.7362	26.3767	22.704	-1.27681	2.68e-33	0.412707
Ckap4	cytoskeleton-associated protein 4	ENSMUSG00000046841	44.8467	41.7178	37.2306	51.1882	55.9776	51.9469	0.326108	4.5e-07	1.25363
Ckap5	cytoskeleton associated protein 5	ENSMUSG00000040549	38.197	35.4597	32.872	26.0187	26.6656	25.821	-0.462311	1.09e-16	0.725823
Cklf	chemokine-like factor	ENSMUSG00000054400	8.93659	9.59801	6.84954	14.1778	14.2499	16.1244	0.524108	0.0041966	1.43804
Clcn3	chloride channel, voltage-sensitive 3	ENSMUSG00000004319	17.3303	12.7175	13.4648	19.2368	22.124	19.588	0.461643	4.97e-09	1.37711
Cldn3	claudin 3	ENSMUSG00000070473	6.97319	6.9485	6.65649	0.125063	0.34879	0.94047	-3.87631	7.66e-19	0.0680951
Clip2	CAP-GLY domain containing linker protein 2	ENSMUSG00000063146	3.53489	2.62893	3.05942	6.38637	6.04964	6.13361	0.932947	6.16e-11	1.90917
Clk1	CDC-like kinase 1	ENSMUSG00000026034	33.8625	33.5043	31.242	19.5287	25.3057	20.8588	-0.626068	6.35e-09	0.64794
Clk3	CDC-like kinase 3	ENSMUSG00000032316	16.4126	10.6813	12.9032	15.0887	17.213	19.5187	0.348756	0.00717831	1.27346
Cln5	ceroid-lipofuscinosis, neuronal 5	ENSMUSG00000022125	8.13364	8.98513	7.66878	11.8691	12.6293	12.733	0.53776	0.00012388	1.45172
Clock	circadian locomotor output cycles kaput	ENSMUSG00000029238	3.41103	3.48395	3.02288	5.76642	6.71796	5.52464	0.734291	6.19e-11	1.66358
Clstn2	calsyntenin 2	ENSMUSG00000032452	5.40775	6.78619	5.62109	2.9593	3.56976	3.44308	-0.870336	1.96e-07	0.547019
Cltb	clathrin, light polypeptide (Lcb)	ENSMUSG00000047547	8.45151	6.16743	6.5212	5.03466	4.27376	4.62337	-0.607667	0.00160654	0.656257
Cndp2	CNDP dipeptidase 2 (metallopeptidase M20 family)	ENSMUSG00000024644	26.5718	24.045	27.438	31.3821	31.6148	34.4001	0.298	0.00427033	1.22944
Cnmd	chondromodulin	ENSMUSG00000022025	96.2976	79.7598	84.9566	145.866	159.324	142.121	0.742103	1.97e-33	1.67261
Cnnm2	cyclin M2	ENSMUSG00000064105	8.21184	7.001	4.24861	7.31975	8.21661	6.93415	0.307337	0.0180393	1.23742
Cnst	consortin, connexin sorting protein	ENSMUSG00000038949	7.17387	7.55785	6.38349	12.6757	14.5887	11.7289	0.85371	6.54e-14	1.80714
Cntn4	contactin 4	ENSMUSG00000064293	8.91849	8.76646	10.5932	2.18378	2.80539	2.69908	-2.00979	9.21e-39	0.24831
Coa3	cytochrome C oxidase assembly factor 3	ENSMUSG00000017188	38.5303	33.0738	35.8021	26.2351	31.2434	30.5338	-0.34134	0.00640326	0.789308
Cobll1	Cobl-like 1	ENSMUSG00000034903	6.6384	4.33321	4.08747	10.41	10.5336	8.87138	1.05331	2.92e-17	2.07529
Coch	cochlin	ENSMUSG00000020953	10.5405	10.2879	10.6129	6.01719	5.72746	4.95403	-0.949749	4.24e-09	0.517722
Cog6	component of oligomeric golgi complex 6	ENSMUSG00000027742	9.21679	7.52543	7.78572	8.16112	10.4579	12.1057	0.316751	0.0375183	1.24552
Col11a1	collagen, type XI, alpha 1	ENSMUSG00000027966	8.20274	8.26611	8.26693	14.1002	20.141	15.2027	0.937599	9.54e-18	1.91534
Col18a1	collagen, type XVIII, alpha 1	ENSMUSG00000001435	51.0422	47.3702	45.7622	25.0622	23.3558	21.544	-1.08642	2.92e-56	0.47093
Col1a2	collagen, type I, alpha 2	ENSMUSG00000029661	0.948324	0.92537	0.514819	7.20876	8.25498	6.75051	3.19313	1.18e-69	9.14592
Col3a1	collagen, type III, alpha 1	ENSMUSG00000026043	8.07831	9.32608	8.58123	11.3249	10.5723	10.5106	0.264364	0.0217801	1.20111
Col4a5	collagen, type IV, alpha 5	ENSMUSG00000031274	6.21131	5.23183	5.95854	9.86996	10.5039	7.87166	0.678232	4.68e-10	1.60018
Col6a1	collagen, type VI, alpha 1	ENSMUSG00000001119	39.6344	30.5147	29.8198	11.5048	12.1196	10.4336	-1.5669	2.5e-77	0.337532
Col6a2	collagen, type VI, alpha 2	ENSMUSG00000020241	13.5792	12.6163	11.9513	6.42206	5.42694	5.56034	-1.19336	5.42e-24	0.437282
Col8a1	collagen, type VIII, alpha 1	ENSMUSG00000068196	6.44714	7.19078	6.32647	1.99823	2.6323	2.26483	-1.58644	1.05e-23	0.332992
Commd10	COMM domain containing 10	ENSMUSG00000042705	29.953	20.7182	20.341	17.2568	21.4012	20.8717	-0.268551	0.0456704	0.830153
Cop1	COP1, E3 ubiquitin ligase	ENSMUSG00000040782	16.931	15.4022	15.8622	23.4514	26.8108	25.2281	0.595673	5.41e-13	1.51118
Copz1	coatomer protein complex, subunit zeta 1	ENSMUSG00000060992	48.6253	44.8776	38.9741	37.3947	39.9331	34.9757	-0.285074	0.000792692	0.8207
Coq10b	coenzyme Q10B	ENSMUSG00000025981	15.5402	12.8285	11.4537	21.2441	22.0014	22.6032	0.679479	5.6e-08	1.60156
Coq8a	coenzyme Q8A	ENSMUSG00000026489	19.3249	19.0678	17.1214	15.0524	16.8347	14.2431	-0.325147	0.000321479	0.798217
Coq9	coenzyme Q9	ENSMUSG00000031782	13.8906	13.5222	12.3705	8.93866	13.5394	8.61278	-0.392869	0.0217167	0.761614
Coro1c	coronin, actin binding protein 1C	ENSMUSG00000004530	38.5765	36.0603	29.6243	49.6332	43.7147	42.0971	0.341533	0.000102033	1.2671
Cotl1	coactosin-like 1 (Dictyostelium)	ENSMUSG00000031827	12.9459	12.5713	16.1771	10.672	10.295	10.5615	-0.402045	0.0191188	0.756785
Cox5a	cytochrome c oxidase subunit 5A	ENSMUSG00000000088	120.212	99.0278	101.585	76.9062	71.5351	95.0272	-0.447642	6.5e-05	0.73324
Cplx2	complexin 2	ENSMUSG00000025867	5.7578	5.00235	5.62961	4.79901	3.92109	4.64214	-0.371837	0.0104104	0.772798
Cpsf6	cleavage and polyadenylation specific factor 6	ENSMUSG00000055531	19.3352	13.2606	12.3533	17.3637	19.0082	16.4229	0.310655	0.000276366	1.24027
Cpt1a	carnitine palmitoyltransferase 1a, liver	ENSMUSG00000024900	44.0862	38.1297	38.7816	34.1932	36.8327	32.2949	-0.266697	1.23e-05	0.83122
Cpxm1	carboxypeptidase X 1 (M14 family)	ENSMUSG00000027408	26.6545	21.8477	21.0282	13.3532	13.0547	11.9578	-0.914764	6.61e-18	0.530431
Crabp2	cellular retinoic acid binding protein II	ENSMUSG00000004885	4.22304	6.34218	2.76707	7.63957	8.97519	10.1316	0.990513	0.00145829	1.98689
Cradd	CASP2 and RIPK1 domain containing adaptor with death domain	ENSMUSG00000045867	12.3123	7.46067	8.72593	6.54366	7.24657	6.53073	-0.475071	0.0224746	0.719431
Crcp	calcitonin gene-related peptide-receptor component protein	ENSMUSG00000025532	9.72272	8.24795	10.3445	11.4084	12.0633	13.1729	0.456133	0.00947718	1.37186
Creb3l2	cAMP responsive element binding protein 3-like 2	ENSMUSG00000038648	13.3663	10.0691	12.5104	23.3363	21.9257	20.6458	0.844177	7.97e-21	1.79524
Crebrf	CREB3 regulatory factor	ENSMUSG00000048249	7.19667	6.56396	6.22143	5.51519	5.59218	5.04281	-0.333152	0.00125129	0.7938
Creld2	cysteine-rich with EGF-like domains 2	ENSMUSG00000023272	21.045	13.549	19.1337	12.3248	13.4076	16.612	-0.390006	0.026426	0.763126
Crim1	cysteine rich transmembrane BMP regulator 1 (chordin like)	ENSMUSG00000024074	24.7492	24.1658	24.3697	52.5523	56.7363	46.4215	1.03109	1.36e-50	2.04357
Crip1	cysteine-rich protein 1 (intestinal)	ENSMUSG00000006360	8.05965	8.20453	11.6587	17.7022	19.7228	21.4743	0.919203	0.000446958	1.89107
Crip2	cysteine rich protein 2	ENSMUSG00000006356	54.1166	52.8393	48.9447	66.0819	82.8852	77.1042	0.464417	2.33e-07	1.37976
Crip3	cysteine-rich protein 3	ENSMUSG00000023968	13.8716	13.5521	11.5565	9.05041	10.0277	8.29136	-0.476531	0.0171525	0.718704
Crnkl1	crooked neck pre-mRNA splicing factor 1	ENSMUSG00000001767	16.4096	15.7309	13.9657	17.9922	19.2023	20.2575	0.276705	0.00413864	1.21143
Crtc1	CREB regulated transcription coactivator 1	ENSMUSG00000003575	11.6719	8.38045	9.02042	8.01201	8.86855	7.18034	-0.309774	0.00751348	0.806768
Crtc3	CREB regulated transcription coactivator 3	ENSMUSG00000030527	11.8063	11.5104	12.9562	14.9838	16.1417	13.9426	0.285351	0.00309166	1.21871
Cry1	cryptochrome 1 (photolyase-like)	ENSMUSG00000020038	6.07818	3.86599	4.98935	6.62159	6.4903	6.81189	0.397108	0.0242284	1.31687
Cry2	cryptochrome 2 (photolyase-like)	ENSMUSG00000068742	5.53308	4.71446	3.68095	7.58731	5.46887	7.22187	0.450061	0.0105262	1.3661
Cryl1	crystallin, lambda 1	ENSMUSG00000021947	50.3062	43.6612	43.2162	28.3559	27.8818	28.6203	-0.728799	1.41e-14	0.603406
Cryzl1	crystallin, zeta (quinone reductase)-like 1	ENSMUSG00000058240	26.6005	15.7719	22.4289	13.6006	19.1695	15.4603	-0.48323	0.00173964	0.715374
Csgalnact2	chondroitin sulfate N-acetylgalactosaminyltransferase 2	ENSMUSG00000042042	18.1371	14.2181	13.5842	30.1264	38.1087	34.5351	1.138	3.44e-38	2.20076
Csnk1e	casein kinase 1, epsilon	ENSMUSG00000022433	26.4766	23.8053	22.3831	35.7134	31.363	33.5199	0.391796	2.28e-05	1.31203
Csrp1	cysteine and glycine-rich protein 1	ENSMUSG00000026421	6.09685	7.38851	6.60668	15.1344	14.5732	12.1519	1.04563	3.32e-10	2.06427
Csrp2	cysteine and glycine-rich protein 2	ENSMUSG00000020186	10.3976	7.88418	13.5433	27.8514	33.7812	28.4315	1.43765	9.78e-19	2.70879
Cst12	cystatin 12	ENSMUSG00000027443	43.5028	32.1593	30.8586	39.5284	46.1226	56.5724	0.35342	0.0128728	1.27759
Cst3	cystatin C	ENSMUSG00000027447	297.35	270.779	266.028	334.255	346.429	352.104	0.263639	8.25e-07	1.2005
Cstf2t	cleavage stimulation factor, 3' pre-RNA subunit 2, tau	ENSMUSG00000053536	7.94419	5.85255	7.96225	7.65092	10.2217	8.91805	0.28878	0.0347801	1.22161
Ctc1	CTS telomere maintenance complex component 1	ENSMUSG00000020898	11.5782	10.0914	7.94315	8.75567	7.89206	7.59354	-0.336882	0.0117663	0.79175
Ctnnd1	catenin (cadherin associated protein), delta 1	ENSMUSG00000034101	117.125	107.745	92.4968	87.0594	84.9067	75.6343	-0.4941	1.26e-08	0.710004
Ctns	cystinosis, nephropathic	ENSMUSG00000005949	7.25046	6.67712	6.04261	4.72778	5.69437	4.56254	-0.412157	0.017788	0.751499
Ctsb	cathepsin B	ENSMUSG00000021939	38.7274	35.1629	33.9263	24.2965	28.4792	23.5614	-0.544208	9.4e-15	0.685768
Ctsh	cathepsin H	ENSMUSG00000032359	20.0297	14.8641	17.2974	22.4329	25.7307	29.7054	0.507939	0.000127508	1.42202
Cttnbp2nl	CTTNBP2 N-terminal like	ENSMUSG00000062127	6.70029	6.67858	6.24787	12.2221	11.425	10.6763	0.778411	2.41e-12	1.71524
Cul3	cullin 3	ENSMUSG00000004364	34.4235	31.1707	33.1769	38.6014	44.111	39.9629	0.295711	1.28e-06	1.22749
Cuta	cutA divalent cation tolerance homolog	ENSMUSG00000024194	26.846	27.8485	21.3016	17.6551	17.6247	18.383	-0.492841	0.00218115	0.710625
Cx3cl1	chemokine (C-X3-C motif) ligand 1	ENSMUSG00000031778	9.88796	8.48054	7.60879	8.01128	7.22143	6.36304	-0.322165	0.0223921	0.799868
Cxxc5	CXXC finger 5	ENSMUSG00000046668	41.9811	31.4207	29.3058	25.9811	24.4298	24.7791	-0.470629	2.96e-06	0.72165
Cyb561	cytochrome b-561	ENSMUSG00000019590	10.6955	10.2923	8.67598	7.20646	9.12149	8.99147	-0.381826	0.0068795	0.767466
Cyb561d2	cytochrome b-561 domain containing 2	ENSMUSG00000037190	12.9869	5.16695	8.43827	6.19582	6.36665	5.22289	-0.607274	0.0157354	0.656436
Cyb5b	cytochrome b5 type B	ENSMUSG00000031924	45.9188	36.3183	38.9152	34.3932	33.1343	33.806	-0.298256	5.91e-06	0.813235
Cyld	CYLD lysine 63 deubiquitinase	ENSMUSG00000036712	4.55504	4.30934	4.90152	9.96726	7.49316	10.4725	0.573095	9.73e-07	1.48771
Cyp1b1	cytochrome P450, family 1, subfamily b, polypeptide 1	ENSMUSG00000024087	14.4376	11.6082	14.0155	26.1223	26.1975	24.8396	0.897418	1.76e-27	1.86273
Cyp2s1	cytochrome P450, family 2, subfamily s, polypeptide 1	ENSMUSG00000040703	98.7505	81.1032	83.2418	50.4967	50.1412	48.1024	-0.8531	3.96e-47	0.553594
Cyp39a1	cytochrome P450, family 39, subfamily a, polypeptide 1	ENSMUSG00000023963	5.69688	4.97101	4.08327	5.93837	7.15855	7.41615	0.490927	0.00225385	1.40535
Cyth1	cytohesin 1	ENSMUSG00000017132	7.41037	7.60209	6.96467	8.99604	9.88745	10.1184	0.352632	0.00793631	1.27689
Cyth2	cytohesin 2	ENSMUSG00000003269	38.2213	31.6236	30.6462	42.528	45.9413	51.693	0.322563	7.44e-05	1.25055
Czib	CXXC motif containing zinc binding protein	ENSMUSG00000028608	21.1421	8.24372	11.9775	13.3431	9.26049	10.1774	-0.407488	0.0125011	0.753935
D1Ertd622e	NA	ENSMUSG00000044768	4.58569	6.7276	3.56055	11.1058	12.4495	5.93983	0.465465	0.000134473	1.38076
D430019H16Rik	RIKEN cDNA D430019H16 gene	ENSMUSG00000094910	4.94613	4.65175	4.12106	11.6843	11.1197	9.93482	1.2553	6.01e-31	2.38717
Daam2	dishevelled associated activator of morphogenesis 2	ENSMUSG00000040260	7.38248	5.88269	6.45199	4.50998	2.90167	3.40866	-0.892647	7.72e-10	0.538625
Dab2	disabled 2, mitogen-responsive phosphoprotein	ENSMUSG00000022150	30.8905	30.992	32.9532	25.9819	26.948	25.3123	-0.353454	6.03e-06	0.782708
Dach1	dachshund family transcription factor 1	ENSMUSG00000055639	7.33741	5.33748	6.5741	4.20187	5.00909	4.11061	-0.601844	5.57e-06	0.658911
Dag1	dystroglycan 1	ENSMUSG00000039952	153.63	138.053	131.545	113.449	118.517	108.392	-0.346623	8.91e-18	0.786423
Dars	aspartyl-tRNA synthetase	ENSMUSG00000026356	72.0686	57.2285	50.0957	72.0824	80.233	80.7027	0.372404	9.95e-07	1.29451
Dcaf11	DDB1 and CUL4 associated factor 11	ENSMUSG00000022214	28.5863	25.6454	26.7191	21.892	21.539	22.7239	-0.36006	0.000170781	0.779132
Dcaf12l1	DDB1 and CUL4 associated factor 12-like 1	ENSMUSG00000045284	12.6233	10.9052	9.50955	7.37615	7.0109	6.54066	-0.652536	1.17e-07	0.636161
Dctn3	dynactin 3	ENSMUSG00000028447	24.9023	19.4744	30.1602	34.1948	32.7267	31.8508	0.336929	0.0377916	1.26306
Dctn4	dynactin 4	ENSMUSG00000024603	27.6047	25.9381	25.7648	33.5847	35.2042	35.1834	0.357226	1.01e-06	1.28096
Dcun1d4	DCN1, defective in cullin neddylation 1, domain containing 4 (S. cerevisiae)	ENSMUSG00000051674	8.42259	6.82847	7.44284	8.99703	9.26386	9.45792	0.272006	0.0178282	1.20749
Ddit4	DNA-damage-inducible transcript 4	ENSMUSG00000020108	28.8952	23.3678	22.5276	15.9906	15.1867	15.1587	-0.712611	3.63e-10	0.610215
Ddx21	DExD box helicase 21	ENSMUSG00000020075	27.4351	19.6966	22.8129	27.2105	33.6908	28.873	0.338596	3.35e-05	1.26453
Ddx28	DEAD box helicase 28	ENSMUSG00000045538	5.5252	4.10483	4.70748	5.71463	6.82599	6.70348	0.401395	0.0318365	1.32078
Def8	differentially expressed in FDCP 8	ENSMUSG00000001482	8.78365	7.97274	7.07553	5.96375	5.88978	5.08916	-0.572463	8.28e-05	0.672468
Degs1	delta(4)-desaturase, sphingolipid 1	ENSMUSG00000038633	32.6607	25.7316	26.0984	31.4122	36.5259	35.9827	0.271087	0.00268946	1.20672
Dennd1a	DENN/MADD domain containing 1A	ENSMUSG00000035392	4.35818	3.24185	3.90429	5.93542	7.46001	6.1169	0.727574	3.82e-06	1.65585
Dennd4c	DENN/MADD domain containing 4C	ENSMUSG00000038024	9.42053	7.37165	7.78459	9.18707	10.7061	9.87681	0.275171	0.00288724	1.21014
Derl3	Der1-like domain family, member 3	ENSMUSG00000009092	9.28642	8.65718	7.50505	13.866	13.9027	13.247	0.709768	4.08e-05	1.63554
Dgcr2	DiGeorge syndrome critical region gene 2	ENSMUSG00000003166	30.9353	26.0862	26.1474	24.2886	26.1582	22.7714	-0.30224	0.000649494	0.810992
Dhcr24	24-dehydrocholesterol reductase	ENSMUSG00000034926	17.6291	16.9312	17.3271	12.6133	14.0916	12.5495	-0.410721	1.98e-05	0.752248
Dhcr7	7-dehydrocholesterol reductase	ENSMUSG00000058454	11.6682	9.64974	7.91225	4.57603	6.72832	6.53254	-0.76747	4.61e-06	0.587447
Dhrs11	dehydrogenase/reductase (SDR family) member 11	ENSMUSG00000034449	8.0407	7.70211	6.75405	3.91858	4.17374	4.91772	-0.735756	0.00222351	0.600503
Dhx8	DEAH (Asp-Glu-Ala-His) box polypeptide 8	ENSMUSG00000034931	9.26262	9.13536	8.00113	10.4394	11.0005	12.0701	0.323796	0.00432019	1.25162
Diaph1	diaphanous related formin 1	ENSMUSG00000024456	14.9403	13.748	14.2176	19.9572	20.5139	17.1944	0.369413	8.36e-06	1.29183
Dicer1	dicer 1, ribonuclease type III	ENSMUSG00000041415	4.87451	3.68554	3.84067	5.55106	5.48878	5.33169	0.415646	4.31e-05	1.3339
Dipk2a	divergent protein kinase domain 2A	ENSMUSG00000045414	103.101	75.2593	90.1019	57.3338	62.032	58.5937	-0.604437	5.45e-20	0.657728
Dis3	DIS3 homolog, exosome endoribonuclease and 3'-5' exoribonuclease	ENSMUSG00000033166	7.38997	7.4029	6.20585	8.21868	8.71662	9.80418	0.269063	0.0160676	1.20503
Dis3l2	DIS3 like 3'-5' exoribonuclease 2	ENSMUSG00000053333	4.01201	3.91594	4.13306	6.18783	6.14742	6.0142	0.527243	0.00195722	1.44117
Dlg1	discs large MAGUK scaffold protein 1	ENSMUSG00000022770	12.6029	10.4294	10.4012	12.8374	16.2112	14.5344	0.288991	0.00360575	1.22179
Dmac1	distal membrane arm assembly complex 1	ENSMUSG00000028398	29.5523	25.3401	27.6613	22.9948	24.2631	20.4271	-0.331232	0.0263977	0.794858
Dmd	dystrophin, muscular dystrophy	ENSMUSG00000045103	6.15097	7.65135	7.21057	5.04397	6.63292	5.62305	-0.35906	0.00726364	0.779672
Dmrta1	doublesex and mab-3 related transcription factor like family A1	ENSMUSG00000043753	15.6572	9.54247	14.0263	18.4441	17.2958	15.9082	0.606869	1.26e-08	1.52295
Dmtf1	cyclin D binding myb-like transcription factor 1	ENSMUSG00000042508	6.39739	4.33378	5.61398	7.59814	6.29828	8.12781	0.358475	0.0226568	1.28207
Dmwd	dystrophia myotonica-containing WD repeat motif	ENSMUSG00000030410	17.4027	13.8834	14.2133	20.6171	19.6591	17.9728	0.31515	0.00327256	1.24414
Dnajb11	DnaJ heat shock protein family (Hsp40) member B11	ENSMUSG00000004460	47.6565	37.9694	32.8889	28.0225	31.7742	31.4775	-0.396089	6.72e-05	0.759916
Dnajb4	DnaJ heat shock protein family (Hsp40) member B4	ENSMUSG00000028035	14.294	16.1398	14.4718	13.2408	11.1213	14.4247	-0.279597	0.0483175	0.823821
Dnajc8	DnaJ heat shock protein family (Hsp40) member C8	ENSMUSG00000054405	72.2665	68.695	67.9934	53.9355	62.3694	61.8104	-0.266022	0.000999348	0.83161
Dnajc9	DnaJ heat shock protein family (Hsp40) member C9	ENSMUSG00000021811	24.3724	22.1497	21.6797	18.4352	20.0628	17.4308	-0.329761	0.00389678	0.795668
Dnmt1	DNA methyltransferase (cytosine-5) 1	ENSMUSG00000004099	15.5107	12.6742	12.019	10.4567	10.483	9.73076	-0.399135	4.52e-06	0.758313
Dnttip2	deoxynucleotidyltransferase, terminal, interacting protein 2	ENSMUSG00000039756	18.0582	15.403	20.1006	20.7279	26.8563	27.9519	0.436921	0.000535821	1.35371
Doc2b	double C2, beta	ENSMUSG00000020848	23.0534	20.5094	20.5033	15.177	15.8309	14.0829	-0.551929	5.62e-12	0.682107
Dot1l	DOT1-like, histone H3 methyltransferase (S. cerevisiae)	ENSMUSG00000061589	5.55309	5.32014	5.56442	7.84896	9.24102	8.10529	0.584095	2.41e-08	1.4991
Dpf1	D4, zinc and double PHD fingers family 1	ENSMUSG00000030584	8.75482	6.55081	3.37209	4.79436	3.26742	5.10258	-0.741722	0.00541486	0.598025
Dpf3	D4, zinc and double PHD fingers, family 3	ENSMUSG00000021221	9.50589	10.116	8.07587	4.78505	4.71021	5.148	-1.02129	1.39e-07	0.492674
Dpm1	dolichol-phosphate (beta-D) mannosyltransferase 1	ENSMUSG00000078919	20.1933	10.4113	23.8856	13.8847	21.6939	3.57953	-1.41942	0.0270785	0.373862
Dpy19l1	dpy-19-like 1 (C. elegans)	ENSMUSG00000043067	15.0074	14.4671	12.7917	11.4894	13.3012	10.9436	-0.272159	0.0066249	0.828079
Dpysl3	dihydropyrimidinase-like 3	ENSMUSG00000024501	70.2256	60.6487	61.6356	84.7664	87.4727	78.7436	0.354139	3.41e-14	1.27822
Dpysl5	dihydropyrimidinase-like 5	ENSMUSG00000029168	11.0097	7.60667	8.21326	19.8377	17.8084	15.6928	0.975861	1.36e-17	1.96681
Dsc2	desmocollin 2	ENSMUSG00000024331	6.9074	6.44695	5.57882	3.71289	4.0283	3.28964	-0.77302	8.75e-08	0.585191
Dsel	dermatan sulfate epimerase-like	ENSMUSG00000038702	9.79087	7.51529	11.1716	11.9644	16.0402	13.1323	0.373772	0.000102879	1.29574
Dsg2	desmoglein 2	ENSMUSG00000044393	10.4259	8.79708	7.41948	6.14305	7.37287	6.12218	-0.471463	3.75e-05	0.721233
Dsn1	DSN1 homolog, MIS12 kinetochore complex component	ENSMUSG00000027635	5.1541	5.00203	6.00315	3.95725	3.70668	3.62653	-0.542615	0.0109202	0.686526
Dsp	desmoplakin	ENSMUSG00000054889	14.0024	11.9044	11.973	9.94567	9.24418	8.6692	-0.495186	5.72e-09	0.70947
Dst	dystonin	ENSMUSG00000026131	6.19274	7.12272	6.96029	12.2767	15.4201	11.256	0.486638	3.5e-07	1.40118
Dtd1	D-tyrosyl-tRNA deacylase 1	ENSMUSG00000027430	4.27309	4.55136	5.18641	6.55945	7.65173	7.60527	0.585035	0.013585	1.50007
Dtna	dystrobrevin alpha	ENSMUSG00000024302	6.75049	5.45227	4.28238	8.16498	10.489	8.27581	0.815747	3.72e-11	1.76021
Dtnb	dystrobrevin, beta	ENSMUSG00000071454	26.2489	23.7131	22.213	17.7996	19.3991	16.9747	-0.414406	8.49e-06	0.750328
Dusp1	dual specificity phosphatase 1	ENSMUSG00000024190	10.251	7.65389	9.69476	2.55727	4.0045	2.17994	-1.70422	1.19e-13	0.306888
Dusp16	dual specificity phosphatase 16	ENSMUSG00000030203	10.3502	6.03446	5.95183	9.40848	10.4808	8.96355	0.40221	0.000728752	1.32153
Dusp18	dual specificity phosphatase 18	ENSMUSG00000047205	5.05694	4.57257	6.27367	8.86363	10.1221	6.88913	0.641705	4.42e-07	1.56017
Dusp4	dual specificity phosphatase 4	ENSMUSG00000031530	2.51041	3.31038	3.07599	6.87712	6.54433	5.10219	0.951463	1.25e-05	1.93383
Dusp5	dual specificity phosphatase 5	ENSMUSG00000034765	5.1862	6.97557	5.15066	3.18129	2.90521	2.2294	-1.10523	2.38e-06	0.464827
Dusp6	dual specificity phosphatase 6	ENSMUSG00000019960	8.12359	9.01265	7.59594	1.12979	2.07557	1.69971	-2.30373	4.78e-25	0.202539
Dync1li1	dynein cytoplasmic 1 light intermediate chain 1	ENSMUSG00000032435	26.0152	23.7247	23.3447	32.4708	32.2528	32.0643	0.350047	1.24e-05	1.2746
Dync1li2	dynein, cytoplasmic 1 light intermediate chain 2	ENSMUSG00000035770	18.2036	20.6062	19.0186	24.7771	26.4423	20.9146	0.290849	0.000620577	1.22336
Dynll2	dynein light chain LC8-type 2	ENSMUSG00000020483	80.1446	78.5903	79.2409	69.9546	66.4024	64.687	-0.282778	6.59e-05	0.822007
Dynlt3	dynein light chain Tctex-type 3	ENSMUSG00000031176	21.4712	18.0208	14.3829	20.4519	23.042	23.6487	0.287193	0.0182588	1.22026
Dzip3	DAZ interacting protein 3, zinc finger	ENSMUSG00000064061	7.35105	9.88876	6.44414	4.78111	5.18663	5.29628	-0.545693	5.51e-06	0.685062
E2f4	E2F transcription factor 4	ENSMUSG00000014859	9.30921	7.18562	7.37539	10.7085	11.693	9.75487	0.41395	0.00687526	1.33233
E330013P04Rik	RIKEN cDNA E330013P04 gene	ENSMUSG00000053117	14.9268	9.73247	9.54644	2.89283	3.44496	3.19446	-1.88889	4.18e-25	0.270015
Ebp	phenylalkylamine Ca2+ antagonist (emopamil) binding protein	ENSMUSG00000031168	13.6759	12.006	11.4187	8.64744	9.43396	7.3749	-0.558377	0.000382752	0.679066
Echdc2	enoyl Coenzyme A hydratase domain containing 2	ENSMUSG00000028601	6.23248	4.61375	6.7818	9.04515	9.2918	9.91837	0.726523	0.0016003	1.65465
Echs1	enoyl Coenzyme A hydratase, short chain, 1, mitochondrial	ENSMUSG00000025465	80.8064	72.57	73.8316	55.3692	58.0782	66.9419	-0.365833	3.26e-05	0.776021
Eci1	enoyl-Coenzyme A delta isomerase 1	ENSMUSG00000024132	28.6299	23.2809	22.5301	18.845	21.251	21.2383	-0.306841	0.021921	0.80841
Eef1b2	eukaryotic translation elongation factor 1 beta 2	ENSMUSG00000025967	468.073	393.434	402.293	321.315	331.516	378.648	-0.317305	1.74e-07	0.802568
Efhd2	EF hand domain containing 2	ENSMUSG00000040659	26.1985	20.1261	18.0875	11.94	11.4947	14.1362	-0.794089	8.91e-10	0.576707
Efna1	ephrin A1	ENSMUSG00000027954	8.95897	5.58926	6.58775	4.67475	5.35579	4.76453	-0.5653	0.0111561	0.675815
Efna4	ephrin A4	ENSMUSG00000028040	7.16024	10.5049	7.42313	12.1709	11.6697	14.561	0.489929	0.013116	1.40438
Efnb1	ephrin B1	ENSMUSG00000031217	18.4129	14.8571	14.8125	8.48178	8.49623	7.93869	-0.983978	4.23e-20	0.505584
Efnb2	ephrin B2	ENSMUSG00000001300	10.2697	8.95924	6.74342	6.28681	5.75314	5.71357	-0.590154	7.87e-06	0.664272
Egln1	egl-9 family hypoxia-inducible factor 1	ENSMUSG00000031987	23.2045	21.0654	17.2976	16.6237	18.1772	14.3196	-0.33855	0.000394124	0.790836
Egr1	early growth response 1	ENSMUSG00000038418	27.4552	25.3706	22.2749	7.98206	12.6335	9.39052	-1.36322	5.04e-34	0.388713
Ehd1	EH-domain containing 1	ENSMUSG00000024772	10.7923	8.74119	8.57222	15.1775	13.9509	12.2972	0.490719	0.00481238	1.40515
Ehd2	EH-domain containing 2	ENSMUSG00000074364	38.5174	33.4067	34.1633	46.5601	45.1647	45.62	0.337497	1.14e-08	1.26356
Eif2s3x	eukaryotic translation initiation factor 2, subunit 3, structural gene X-linked	ENSMUSG00000035150	46.029	43.2454	40.2243	35.6914	42.6325	38.8483	-0.282144	0.000340545	0.822368
Eif3i	eukaryotic translation initiation factor 3, subunit I	ENSMUSG00000028798	121.282	98.0374	101.828	85.2945	83.9476	97.7027	-0.301961	0.000359291	0.811149
Eif4e3	eukaryotic translation initiation factor 4E member 3	ENSMUSG00000093661	11.6493	6.79446	7.98458	14.5657	12.432	12.3381	0.53662	0.00294365	1.45057
Elf1	E74-like factor 1	ENSMUSG00000036461	28.8406	24.5451	23.7273	32.9208	34.7383	31.273	0.335845	6.73e-07	1.26212
Elmo1	engulfment and cell motility 1	ENSMUSG00000041112	10.9491	10.2617	9.90991	32.8567	32.6251	28.1903	1.55711	5.18e-90	2.94264
Elovl6	ELOVL family member 6, elongation of long chain fatty acids (yeast)	ENSMUSG00000041220	6.34193	5.77309	5.18491	3.58037	4.09872	2.79412	-0.779426	1.38e-07	0.582598
Emc9	ER membrane protein complex subunit 9	ENSMUSG00000022217	12.6249	11.2793	8.55458	4.06083	6.84007	8.17928	-0.761132	0.0067766	0.590033
Emp1	epithelial membrane protein 1	ENSMUSG00000030208	32.2287	26.6051	22.7995	66.9786	67.4548	66.7353	1.2668	1.37e-62	2.40627
Emx2	empty spiracles homeobox 2	ENSMUSG00000043969	37.8674	35.884	34.2671	19.5248	19.9775	21.1884	-0.856243	1.45e-25	0.552389
Enah	ENAH actin regulator	ENSMUSG00000022995	16.1596	14.6671	15.7223	20.5872	20.6919	19.6155	0.265019	0.000192347	1.20165
Enc1	ectodermal-neural cortex 1	ENSMUSG00000041773	12.4576	9.61506	11.1203	8.81745	9.03694	8.27129	-0.383904	0.000241906	0.766361
Endod1	endonuclease domain containing 1	ENSMUSG00000037419	5.23366	5.64937	6.28343	8.19904	8.27174	8.76658	0.490076	0.000500084	1.40452
Entpd1	ectonucleoside triphosphate diphosphohydrolase 1	ENSMUSG00000048120	29.4411	30.47	28.8091	19.7601	30.4421	22.2065	-0.435479	1.4e-08	0.739448
Eny2	ENY2 transcription and export complex 2 subunit	ENSMUSG00000022338	37.4287	32.7598	29.2774	27.9624	34.0965	28.2091	-0.277451	0.00597977	0.825048
Epas1	endothelial PAS domain protein 1	ENSMUSG00000024140	20.7513	15.4555	16.5583	11.1047	11.2926	10.3862	-0.714248	7.45e-16	0.609523
Epb41	erythrocyte membrane protein band 4.1	ENSMUSG00000028906	17.5492	15.5787	13.7789	12.7019	13.6478	12.5385	-0.274043	0.000928781	0.826999
Epb41l1	erythrocyte membrane protein band 4.1 like 1	ENSMUSG00000027624	29.4492	27.9331	27.1741	24.1648	22.6151	20.0619	-0.369224	3.3e-07	0.774199
Epb41l2	erythrocyte membrane protein band 4.1 like 2	ENSMUSG00000019978	57.4797	54.7098	53.9349	49.2712	50.778	42.9495	-0.263583	2.77e-05	0.833016
Epb41l3	erythrocyte membrane protein band 4.1 like 3	ENSMUSG00000024044	4.116	4.56378	3.61558	9.72801	11.6187	9.6089	1.18999	2.12e-17	2.28151
Epb41l5	erythrocyte membrane protein band 4.1 like 5	ENSMUSG00000026383	9.98852	7.20136	8.29811	6.85599	7.25133	6.77898	-0.311192	0.00397228	0.805975
Ephx1	epoxide hydrolase 1, microsomal	ENSMUSG00000038776	4.93166	3.99348	3.15539	8.46249	7.78832	9.2047	0.989559	1.28e-05	1.98558
Ephx2	epoxide hydrolase 2, cytoplasmic	ENSMUSG00000022040	113.944	90.4975	92.7192	140.057	140.58	145.328	0.495113	5.74e-18	1.40943
Epm2aip1	EPM2A (laforin) interacting protein 1	ENSMUSG00000046785	11.4644	11.1216	10.7218	9.576	10.0846	8.42336	-0.293013	0.00113102	0.816196
Epn3	epsin 3	ENSMUSG00000010080	8.90386	5.33573	8.28979	2.21101	3.24884	2.05319	-1.72488	1.78e-19	0.302524
Erbb2	erb-b2 receptor tyrosine kinase 2	ENSMUSG00000062312	17.9236	16.0268	17.5303	11.8868	11.5276	10.4316	-0.626724	2.36e-12	0.647645
Erg28	ergosterol biosynthesis 28	ENSMUSG00000021252	25.5517	26.4219	29.736	22.2015	23.7724	21.7953	-0.360602	0.00925251	0.778839
Eri1	exoribonuclease 1	ENSMUSG00000031527	7.73916	7.29581	7.01963	11.7608	13.0879	13.5935	0.813471	2.79e-15	1.75743
Ero1lb	NA	ENSMUSG00000057069	6.64321	6.02379	5.52113	4.1976	4.40996	4.0867	-0.611322	1.49e-05	0.654597
Errfi1	ERBB receptor feedback inhibitor 1	ENSMUSG00000028967	15.6398	12.1185	12.0739	7.72189	8.8371	10.3615	-0.563306	1.72e-05	0.676749
Espn	espin	ENSMUSG00000028943	12.8277	11.3012	11.6444	3.67585	4.6748	2.45206	-1.72464	3.04e-25	0.302574
Esr2	estrogen receptor 2 (beta)	ENSMUSG00000021055	27.1204	19.8324	19.9403	25.9146	28.2191	26.9244	0.28289	0.000751716	1.21663
Etfbkmt	electron transfer flavoprotein beta subunit lysine methyltransferase	ENSMUSG00000039958	8.61211	9.08183	6.38936	5.42102	6.15958	4.73843	-0.566797	0.00822278	0.675114
Etfrf1	electron transfer flavoprotein regulatory factor 1	ENSMUSG00000040370	12.8313	9.12762	10.6584	7.90956	8.71079	7.39976	-0.437947	0.00850669	0.738184
Etl4	enhancer trap locus 4	ENSMUSG00000036617	27.1173	23.3766	23.5246	17.9082	21.8526	16.3123	-0.407735	4.62e-08	0.753806
Etnk2	ethanolamine kinase 2	ENSMUSG00000070644	58.8013	43.9937	48.154	34.1869	34.9069	34.8519	-0.538752	1.5e-11	0.688366
Exoc1	exocyst complex component 1	ENSMUSG00000036435	24.9031	21.9913	21.9945	33.0564	37.4966	31.8382	0.518769	2.63e-11	1.43273
Exoc5	exocyst complex component 5	ENSMUSG00000061244	6.03071	4.6779	4.59669	6.85646	8.01378	6.34438	0.440285	4.38e-07	1.35687
Ext1	exostosin glycosyltransferase 1	ENSMUSG00000061731	7.95156	8.04551	6.96122	10.8404	11.5715	10.3074	0.481154	9.35e-08	1.39586
Extl2	exostosin-like glycosyltransferase 2	ENSMUSG00000027963	9.53092	9.94593	7.78087	5.86361	8.17458	7.57355	-0.352997	0.0216081	0.782956
Eya2	EYA transcriptional coactivator and phosphatase 2	ENSMUSG00000017897	15.4093	10.7721	10.8918	7.05114	5.76591	6.32338	-0.971924	2.27e-09	0.509826
Eya3	EYA transcriptional coactivator and phosphatase 3	ENSMUSG00000028886	7.96713	7.618	8.21411	14.0523	13.6838	11.1255	0.618628	6.52e-08	1.53541
Ezh1	enhancer of zeste 1 polycomb repressive complex 2 subunit	ENSMUSG00000006920	10.4539	7.92331	7.93682	7.15703	7.1081	6.72036	-0.33515	0.00622124	0.792702
Ezh2	enhancer of zeste 2 polycomb repressive complex 2 subunit	ENSMUSG00000029687	12.9877	13.5438	13.4822	18.9366	19.1198	19.537	0.367801	0.000973834	1.29038
F2r	coagulation factor II (thrombin) receptor	ENSMUSG00000048376	20.1537	18.5343	16.7013	29.1892	31.3263	29.4641	0.681454	8.72e-19	1.60375
Fabp3	fatty acid binding protein 3, muscle and heart	ENSMUSG00000028773	27.854	19.2888	17.968	16.5061	16.8642	15.1493	-0.438404	0.0127779	0.737951
Fabp5	fatty acid binding protein 5, epidermal	ENSMUSG00000027533	13.2315	13.8959	10.3599	27.4899	28.7389	34.1396	1.32129	3.15e-15	2.4989
Fabp7	fatty acid binding protein 7, brain	ENSMUSG00000019874	2.40817	2.23934	2.28786	8.5438	8.12963	10.424	1.96931	6.87e-10	3.91581
Fads1	fatty acid desaturase 1	ENSMUSG00000010663	37.4134	33.1134	31.1815	26.2835	29.8026	24.3631	-0.391756	1.86e-07	0.762201
Fads2	fatty acid desaturase 2	ENSMUSG00000024665	19.9467	13.9524	15.5753	14.5701	13.3928	11.4773	-0.335269	0.00424414	0.792636
Fads6	fatty acid desaturase domain family, member 6	ENSMUSG00000044788	7.23444	5.66934	5.69204	3.72249	4.0814	3.25969	-0.814445	6.34e-09	0.568627
Fahd1	fumarylacetoacetate hydrolase domain containing 1	ENSMUSG00000045316	7.8444	5.50239	6.89365	3.8526	3.93275	3.2238	-0.934369	9.56e-05	0.523271
Fam102a	family with sequence similarity 102, member A	ENSMUSG00000039157	7.13448	6.42649	5.9846	3.58427	3.31261	4.09046	-0.89729	3.28e-09	0.536894
Fam102b	family with sequence similarity 102, member B	ENSMUSG00000040339	5.51641	6.05768	5.03192	15.7165	18.0562	16.9756	1.59141	4.74e-52	3.01344
Fam104a	family with sequence similarity 104, member A	ENSMUSG00000041629	19.7948	19.956	20.8264	14.2625	18.328	18.2087	-0.333099	0.0043998	0.79383
Fam110c	family with sequence similarity 110, member C	ENSMUSG00000036136	10.7285	10.1096	10.6293	14.894	14.672	13.6653	0.434481	0.00021306	1.35142
Fam114a1	family with sequence similarity 114, member A1	ENSMUSG00000029185	5.90614	4.77814	5.35994	7.70384	9.77078	7.07505	0.539531	0.000627323	1.4535
Fam117a	family with sequence similarity 117, member A	ENSMUSG00000038893	9.69912	7.05556	6.74298	4.19946	5.01951	4.27821	-0.909836	6.11e-06	0.532246
Fam117b	family with sequence similarity 117, member B	ENSMUSG00000041040	14.4255	10.9831	11.9094	17.934	17.9055	15.2099	0.412023	3.84e-05	1.33055
Fam118a	family with sequence similarity 118, member A	ENSMUSG00000022434	6.67739	6.1735	6.1403	7.90746	8.16865	8.87098	0.318625	0.0448395	1.24714
Fam122b	family with sequence similarity 122, member B	ENSMUSG00000036022	6.1928	5.54877	4.9142	6.86468	7.90364	7.93878	0.319629	0.0184639	1.24801
Fam160b1	family with sequence similarity 160, member B1	ENSMUSG00000033478	7.15883	7.04037	7.27087	9.90867	10.4259	8.70313	0.35929	0.000696865	1.28279
Fam171a2	family with sequence similarity 171, member A2	ENSMUSG00000034685	6.07485	4.21161	4.83387	8.58083	7.35887	7.83821	0.635019	0.00011517	1.55296
Fam173a	NA	ENSMUSG00000057411	16.6726	21.4059	15.132	13.1515	16.1014	13.8736	-0.451307	0.0448852	0.73138
Fam174a	family with sequence similarity 174, member A	ENSMUSG00000051185	10.2168	9.71316	8.89087	6.50635	7.81297	8.59064	-0.357752	0.0235358	0.78038
Fam180a	family with sequence similarity 180, member A	ENSMUSG00000047420	3.79203	4.60397	4.02111	7.01953	7.72432	5.66976	0.681505	0.00312049	1.60381
Fam189a2	family with sequence similarity 189, member A2	ENSMUSG00000071604	5.20113	3.35486	3.34314	5.53149	6.24552	5.59955	0.515212	0.00855258	1.4292
Fam207a	family with sequence similarity 207, member A	ENSMUSG00000032977	12.9066	13.2354	9.98009	14.3576	15.3871	13.7244	0.275447	0.0311996	1.21037
Fam20b	FAM20B, glycosaminoglycan xylosylkinase	ENSMUSG00000033557	37.0243	31.144	31.3651	27.0395	26.7658	22.5937	-0.433964	5.12e-09	0.740225
Fam20c	FAM20C, golgi associated secretory pathway kinase	ENSMUSG00000025854	21.7725	20.1204	22.5713	17.3812	16.7933	19.0755	-0.319365	0.00160648	0.801423
Fam216a	family with sequence similarity 216, member A	ENSMUSG00000029463	14.1807	17.6993	13.3285	11.9346	10.8976	10.0684	-0.59595	0.0122267	0.661609
Fam222a	family with sequence similarity 222, member A	ENSMUSG00000041930	10.1926	11.0266	11.6041	6.38207	6.0679	6.32166	-0.838427	1.1e-08	0.559253
Fam234a	family with sequence similarity 234, member A	ENSMUSG00000024187	80.2797	67.5818	76.2045	55.4822	58.3343	52.0382	-0.497515	7.29e-14	0.708326
Fam3c	FAM3 metabolism regulating signaling molecule C	ENSMUSG00000029672	25.3131	24.2406	20.2822	31.9273	32.1367	33.458	0.459512	2.02e-07	1.37508
Fam43a	family with sequence similarity 43, member A	ENSMUSG00000046546	6.39252	5.2554	6.20765	0.835606	1.71018	1.16766	-2.35122	4e-23	0.19598
Fam50a	family with sequence similarity 50, member A	ENSMUSG00000001962	30.472	25.5047	26.7763	18.0254	21.2573	22.7577	-0.464203	0.000178172	0.724872
Fam83d	family with sequence similarity 83, member D	ENSMUSG00000027654	10.4309	5.18704	5.56549	5.24957	3.88978	4.72637	-0.587961	0.0128326	0.665282
Far1	fatty acyl CoA reductase 1	ENSMUSG00000030759	14.8366	13.4775	14.6388	19.2049	19.8374	19.674	0.404487	3.67e-06	1.32362
Fat1	FAT atypical cadherin 1	ENSMUSG00000070047	9.56187	8.59446	9.37805	20.3314	24.016	18.9897	1.13832	4.75e-61	2.20125
Fbln1	fibulin 1	ENSMUSG00000006369	22.6137	20.4437	22.1158	46.0748	43.8564	41.997	0.980853	3.7e-25	1.97363
Fbxl17	F-box and leucine-rich repeat protein 17	ENSMUSG00000023965	6.3632	7.56758	5.46175	7.09858	8.98278	7.99894	0.274108	0.0322071	1.20925
Fbxl20	F-box and leucine-rich repeat protein 20	ENSMUSG00000020883	5.1543	5.10308	5.00165	7.08566	7.83693	5.30786	0.266526	0.0340371	1.20291
Fbxl3	F-box and leucine-rich repeat protein 3	ENSMUSG00000022124	16.0669	14.1782	11.3952	17.8505	20.3262	19.5393	0.359815	0.00149956	1.28326
Fbxo21	F-box protein 21	ENSMUSG00000032898	155.175	135.526	128.163	88.3781	93.7595	85.1142	-0.664649	3.83e-51	0.630842
Fbxo28	F-box protein 28	ENSMUSG00000047539	7.89167	7.65218	7.67998	9.74694	10.7408	10.8484	0.381844	0.000293292	1.30301
Fbxo30	F-box protein 30	ENSMUSG00000047648	6.20336	5.19058	4.39613	6.40275	7.2905	8.12417	0.463764	0.000573586	1.37914
Fbxo9	f-box protein 9	ENSMUSG00000001366	12.4284	10.8899	9.94306	7.70747	9.49908	10.0473	-0.40114	0.00842351	0.75726
Fbxw4	F-box and WD-40 domain protein 4	ENSMUSG00000040913	7.02475	6.74791	7.35501	5.24182	4.14191	3.89878	-1.00828	2.08e-05	0.497138
Fdft1	farnesyl diphosphate farnesyl transferase 1	ENSMUSG00000021273	39.1953	33.6818	33.4071	25.1943	27.8114	23.8905	-0.561882	2.2e-12	0.677418
Fdps	farnesyl diphosphate synthetase	ENSMUSG00000059743	105.199	96.9146	99.6602	75.1118	83.7363	75.1436	-1.7553	0.00205153	0.296212
Fdx1	ferredoxin 1	ENSMUSG00000032051	50.5426	48.7233	46.6336	64.1618	62.0674	69.2753	0.424358	2.06e-05	1.34198
Fdxr	ferredoxin reductase	ENSMUSG00000018861	20.8522	21.5789	20.6283	20.8567	16.7277	17.3444	-0.266008	0.0434531	0.831617
Fermt2	fermitin family member 2	ENSMUSG00000037712	29.1617	23.7882	25.2306	32.3433	36.1712	34.4668	0.370493	2.01e-06	1.29279
Fetub	fetuin beta	ENSMUSG00000022871	5.79999	3.18178	3.787	8.6017	8.21745	9.99237	1.07716	2.26e-06	2.10987
Fez1	fasciculation and elongation protein zeta 1 (zygin I)	ENSMUSG00000032118	12.7323	6.3	9.37156	4.38438	5.86936	5.04512	-0.893774	5.32e-05	0.538204
Fez2	fasciculation and elongation protein zeta 2 (zygin II)	ENSMUSG00000056121	17.859	14.314	12.6655	17.9917	22.1792	19.2906	0.444769	0.000119253	1.3611
Fgd3	FYVE, RhoGEF and PH domain containing 3	ENSMUSG00000037946	5.11568	4.31801	4.9617	18.2908	17.5141	16.9274	1.82191	1.15e-65	3.53548
Fgd5	FYVE, RhoGEF and PH domain containing 5	ENSMUSG00000034037	1.245	1.17598	0.872342	7.80194	8.97604	7.60663	2.89159	3.49e-79	7.42086
Fgf13	fibroblast growth factor 13	ENSMUSG00000031137	8.56584	7.87002	8.21885	14.231	13.7195	14.4303	0.535222	6.72e-05	1.44916
Fgfbp3	fibroblast growth factor binding protein 3	ENSMUSG00000047632	7.16658	6.95694	6.38543	4.62242	3.77253	5.55186	-0.479181	0.023715	0.717385
Fgfr2	fibroblast growth factor receptor 2	ENSMUSG00000030849	20.8085	18.5915	18.2503	13.7727	16.0613	13.0191	-0.480723	2.34e-07	0.716619
Fgfrl1	fibroblast growth factor receptor-like 1	ENSMUSG00000008090	16.2045	15.4717	13.2372	20.4295	20.2007	22.1864	0.397697	0.000391571	1.3174
Fhdc1	FH2 domain containing 1	ENSMUSG00000041842	9.35963	11.0035	9.73166	19.8882	16.2844	18.0692	0.780164	1e-13	1.71733
Fhl1	four and a half LIM domains 1	ENSMUSG00000023092	31.6533	21.8362	22.3073	38.1963	48.94	43.2382	0.707982	9.93e-12	1.63352
Fip1l1	FIP1 like 1 (S. cerevisiae)	ENSMUSG00000029227	23.7236	21.5591	19.2227	27.7278	27.8612	22.5944	0.272815	0.00225477	1.20816
Fiz1	Flt3 interacting zinc finger protein 1	ENSMUSG00000061374	13.0632	13.8599	13.2153	17.2807	18.8652	17.1714	0.360765	0.00193023	1.28411
Fkbp14	FK506 binding protein 14	ENSMUSG00000038074	9.83854	10.5133	8.95238	5.14931	7.57781	5.22561	-0.73031	2.18e-05	0.602774
Fkbp2	FK506 binding protein 2	ENSMUSG00000056629	34.5986	35.4591	27.6863	26.2613	23.9498	27.7298	-0.383817	0.0109435	0.766407
Fkbp4	FK506 binding protein 4	ENSMUSG00000030357	126.834	105.803	101.659	81.0257	88.9156	91.0683	-0.393004	1.77e-11	0.761542
Fkbp5	FK506 binding protein 5	ENSMUSG00000024222	100.582	86.0693	83.339	49.5347	50.1422	45.3631	-0.927986	4.88e-65	0.525592
Flcn	folliculin	ENSMUSG00000032633	9.51813	9.17494	7.61557	8.06844	6.45174	7.33122	-0.310074	0.0316744	0.8066
Flvcr1	feline leukemia virus subgroup C cellular receptor 1	ENSMUSG00000066595	7.14577	5.84995	5.25632	9.24577	9.60284	9.06082	0.740737	8.28e-08	1.67103
Fmnl2	formin-like 2	ENSMUSG00000036053	26.7155	25.5853	23.7611	9.20893	8.83729	8.27754	-1.52304	5.39e-84	0.347952
Fmr1	FMRP translational regulator 1	ENSMUSG00000000838	16.5299	12.6415	13.5979	17.6912	20.3065	18.0844	0.350113	5.19e-05	1.27466
Fndc3a	fibronectin type III domain containing 3A	ENSMUSG00000033487	11.1477	7.86304	7.91275	10.0983	12.7395	10.9018	0.307126	0.00396536	1.23724
Fndc5	fibronectin type III domain containing 5	ENSMUSG00000001334	53.3908	41.1094	38.4069	6.63242	8.02468	9.07569	-2.49565	2.89e-119	0.177311
Fntb	farnesyltransferase, CAAX box, beta	ENSMUSG00000033373	10.5351	8.92436	10.8428	6.96182	7.6966	7.26471	-0.44744	0.00218461	0.733343
Fos	FBJ osteosarcoma oncogene	ENSMUSG00000021250	63.6138	52.6	53.962	5.49763	6.09069	5.9651	-3.41927	4.88e-271	0.0934755
Fosb	FBJ osteosarcoma oncogene B	ENSMUSG00000003545	140.937	115.447	128.889	6.26623	7.58596	5.48502	-4.2784	0	0.0515315
Fosl2	fos-like antigen 2	ENSMUSG00000029135	23.5001	24.6446	23.7775	34.9861	34.6775	31.6394	0.452931	3.37e-09	1.36882
Foxn3	forkhead box N3	ENSMUSG00000033713	7.65634	6.50629	6.62164	10.2302	9.68309	8.12816	0.389948	0.000111684	1.31035
Foxo1	forkhead box O1	ENSMUSG00000044167	24.0198	20.8917	20.8693	34.7303	34.0613	30.3372	0.5576	1.23e-23	1.47182
Foxo3	forkhead box O3	ENSMUSG00000048756	25.1116	20.4407	21.1245	15.574	15.6646	13.8843	-0.588165	7.42e-17	0.665189
Foxo6	forkhead box O6	ENSMUSG00000052135	6.75519	5.00985	6.90011	2.8924	2.92075	3.23699	-1.03678	4.52e-07	0.487414
Foxp2	forkhead box P2	ENSMUSG00000029563	4.69222	5.22892	5.73593	8.38993	11.1873	8.82708	0.816232	1.14e-10	1.7608
Foxp4	forkhead box P4	ENSMUSG00000023991	50.4494	44.4176	45.0823	37.0175	36.526	32.8696	-0.442199	4.75e-13	0.736012
Frmd4b	FERM domain containing 4B	ENSMUSG00000030064	22.0285	19.2244	18.0003	13.3552	15.4611	13.5166	-0.517858	5.73e-11	0.698408
Frmd6	FERM domain containing 6	ENSMUSG00000048285	6.7643	6.97454	7.05363	11.4002	12.9419	12.5194	0.753653	3.85e-11	1.68606
Frmd8	FERM domain containing 8	ENSMUSG00000024816	7.58545	6.7099	6.81601	9.82661	9.19116	8.92803	0.372911	0.00121358	1.29496
Fscn1	fascin actin-bundling protein 1	ENSMUSG00000029581	83.5749	77.4281	82.6862	133.133	121.251	117.76	0.564324	8.62e-16	1.47869
Fst	follistatin	ENSMUSG00000021765	14.3753	11.0642	11.9337	43.3025	50.7453	50.7028	1.92334	3.99e-91	3.793
Fto	fat mass and obesity associated	ENSMUSG00000055932	31.6835	27.8386	23.8926	24.8352	24.8869	21.3139	-0.299583	0.000355883	0.812487
Fut8	fucosyltransferase 8	ENSMUSG00000021065	24.3566	21.3186	21.7572	16.6494	18.1425	15.9606	-0.481344	1.62e-07	0.71631
Fxyd6	FXYD domain-containing ion transport regulator 6	ENSMUSG00000066705	14.6419	14.7176	11.5347	6.6098	10.4284	9.85868	-0.640194	0.000272108	0.641627
Fzd7	frizzled class receptor 7	ENSMUSG00000041075	7.37036	6.80108	7.4351	9.32254	10.306	8.81859	0.343241	0.002538	1.2686
Fzd8	frizzled class receptor 8	ENSMUSG00000036904	5.67683	4.9746	4.54069	7.76974	9.19869	7.88455	0.718023	6.95e-11	1.64493
G6pc3	glucose 6 phosphatase, catalytic, 3	ENSMUSG00000034793	6.76912	8.45984	9.51378	10.7346	11.7187	12.4846	0.450113	0.0220515	1.36615
G6pdx	glucose-6-phosphate dehydrogenase X-linked	ENSMUSG00000031400	49.5756	37.6646	34.6294	30.011	28.9078	27.5937	-0.515463	2.69e-08	0.699569
Gab1	growth factor receptor bound protein 2-associated protein 1	ENSMUSG00000031714	10.0599	9.07588	9.54825	12.0293	13.3832	11.3393	0.315412	0.00113553	1.24437
Gabarapl1	gamma-aminobutyric acid (GABA) A receptor-associated protein-like 1	ENSMUSG00000030161	63.8542	49.4366	53.1849	86.2512	88.6075	75.4138	0.561136	2.21e-13	1.47543
Gadd45a	growth arrest and DNA-damage-inducible 45 alpha	ENSMUSG00000036390	6.36749	6.55753	9.25265	13.5186	16.2519	16.5052	1.02969	1.63e-06	2.04158
Galk1	galactokinase 1	ENSMUSG00000020766	27.1159	21.9811	22.0561	17.0111	19.3085	21.2469	-0.320034	0.0130106	0.801051
Galnt1	polypeptide N-acetylgalactosaminyltransferase 1	ENSMUSG00000000420	50.8978	43.2877	39.0889	35.5423	40.5485	35.4534	-0.296024	9.14e-06	0.814494
Galnt15	polypeptide N-acetylgalactosaminyltransferase 15	ENSMUSG00000021903	6.13596	4.34692	4.34732	15.3539	16.2241	14.3149	1.65295	9.22e-73	3.14476
Galnt16	polypeptide N-acetylgalactosaminyltransferase 16	ENSMUSG00000021130	6.55349	9.98424	9.46281	2.74841	2.30342	1.91627	-1.78516	3e-27	0.290145
Gars	glycyl-tRNA synthetase	ENSMUSG00000029777	93.7783	84.1986	83.163	71.4738	74.6413	72.936	-0.285278	3.48e-07	0.820583
Gart	phosphoribosylglycinamide formyltransferase	ENSMUSG00000022962	40.2757	34.7038	30.9061	28.878	26.7544	29.2493	-0.302072	0.00180757	0.811087
Gas2l1	growth arrest-specific 2 like 1	ENSMUSG00000034201	19.9838	21.5199	22.1099	28.8351	29.0431	27.7534	0.37715	7.75e-05	1.29877
Gas6	growth arrest specific 6	ENSMUSG00000031451	214.093	179.603	166.443	95.3434	98.0753	90.5758	-1.01663	4.42e-75	0.494271
Gask1b	golgi associated kinase 1B	ENSMUSG00000027955	7.79674	7.33338	5.78246	3.91626	3.79945	3.27579	-0.954306	3.51e-14	0.51609
Gata4	GATA binding protein 4	ENSMUSG00000021944	122.463	102.374	106.146	72.5982	71.4825	64.4226	-0.65568	7.39e-34	0.634776
Gatad2a	GATA zinc finger domain containing 2A	ENSMUSG00000036180	17.9644	17.8132	18.4153	24.5882	21.5389	21.0588	0.305812	0.00350976	1.23611
Gatd3a	glutamine amidotransferase like class 1 domain containing 3A	ENSMUSG00000053329	26.2112	23.6036	18.7205	17.2478	17.0437	16.6902	-0.455269	0.000671574	0.729374
Gatm	glycine amidinotransferase (L-arginine:glycine amidinotransferase)	ENSMUSG00000027199	40.5908	34.0769	30.7648	10.6279	13.1013	13.3053	-1.53861	1.54e-35	0.344218
Gcdh	glutaryl-Coenzyme A dehydrogenase	ENSMUSG00000003809	13.9363	10.2255	9.05943	7.63494	8.63319	7.59833	-0.540098	0.00118577	0.687724
Gcsh	glycine cleavage system protein H (aminomethyl carrier)	ENSMUSG00000034424	38.018	33.9003	29.2147	24.7739	28.9261	30.4855	-0.309618	0.00733161	0.806856
Gdpd2	glycerophosphodiester phosphodiesterase domain containing 2	ENSMUSG00000019359	16.0034	12.1544	14.2087	7.29551	8.10803	6.08501	-0.969042	1.96e-10	0.510845
Gem	GTP binding protein (gene overexpressed in skeletal muscle)	ENSMUSG00000028214	17.0048	11.9649	15.3899	3.43866	3.70507	3.37684	-2.13322	1.09e-35	0.227949
Get1	guided entry of tail-anchored proteins factor 1	ENSMUSG00000023147	4.01978	3.83477	4.33896	6.08294	5.90139	5.68419	0.50349	0.00654025	1.41764
Gfpt2	glutamine fructose-6-phosphate transaminase 2	ENSMUSG00000020363	4.23692	3.07462	4.16701	7.99249	7.78693	6.83481	0.965087	5.8e-08	1.95218
Ggact	gamma-glutamylamine cyclotransferase	ENSMUSG00000041625	8.75133	5.69149	7.05263	4.86758	4.3511	3.90752	-0.827165	0.00306719	0.563636
Ggh	gamma-glutamyl hydrolase	ENSMUSG00000073987	5.49	4.34226	4.34495	7.33575	7.14832	8.61396	0.631186	0.00111563	1.54884
Ghr	growth hormone receptor	ENSMUSG00000055737	56.7143	43.2716	43.6003	64.7159	71.8645	72.5821	0.497619	1.18e-16	1.41188
Git1	GIT ArfGAP 1	ENSMUSG00000011877	17.2759	15.3795	15.3329	20.1938	19.5519	20.0571	0.277236	0.00192529	1.21187
Gja1	gap junction protein, alpha 1	ENSMUSG00000050953	327.481	294.679	277.922	593.793	662.857	589.279	0.998785	5.65e-146	1.99832
Gjc1	gap junction protein, gamma 1	ENSMUSG00000034520	11.3594	12.225	10.4846	14.8867	17.3661	17.4205	0.50968	7.56e-05	1.42373
Glce	glucuronyl C5-epimerase	ENSMUSG00000032252	14.1569	13.8957	13.4994	9.41918	11.2432	9.88766	-0.510347	5.77e-08	0.702054
Glipr2	GLI pathogenesis-related 2	ENSMUSG00000028480	2.70969	2.35753	1.47993	5.13109	5.74401	5.07654	1.29918	7.77e-08	2.46089
Glis2	GLIS family zinc finger 2	ENSMUSG00000014303	12.699	10.6268	10.6964	8.71033	9.21505	9.46627	-0.35177	0.0013656	0.783622
Glrx	glutaredoxin	ENSMUSG00000021591	11.791	12.54	12.4236	10.4962	8.28759	11.0241	-0.500837	0.0237935	0.706697
Glul	glutamate-ammonia ligase (glutamine synthetase)	ENSMUSG00000026473	20.7848	21.8096	21.7484	38.4568	38.0353	38.5056	0.793176	7.38e-21	1.73288
Gm11808	ubiquitin A-52 residue ribosomal protein fusion product 1 pseudogene	ENSMUSG00000068240	144.221	122.543	124.17	93.4992	88.1496	105.881	-0.833327	0.0262556	0.561234
Gm2044	predicted gene 2044	ENSMUSG00000085354	9.63017	9.21191	6.82795	3.03105	2.45444	4.34804	-1.35504	1.13e-05	0.390924
Gm30938	predicted gene, 30938	ENSMUSG00000117486	5.72703	5.83227	6.05176	0.887637	1.6692	3.796	-1.32409	0.00245641	0.3994
Gm35533	predicted gene, 35533	ENSMUSG00000112831	69.4968	69.5744	70.638	41.5023	49.7109	36.189	-0.783065	1.84e-11	0.581131
Gm45889	predicted gene 45889	ENSMUSG00000109936	12.3948	12.5094	11.4388	3.22857	3.76821	2.89378	-1.92746	1.6e-31	0.262891
Gm9844	thymosin, beta 10 pseudogene	ENSMUSG00000091955	41.89	49.7991	50.6121	62.8661	66.3057	81.0905	0.633251	0.0209074	1.55106
Gmpr	guanosine monophosphate reductase	ENSMUSG00000000253	54.3077	59.133	46.4711	29.8462	31.3572	28.8495	-0.853782	3.87e-19	0.553332
Gna14	guanine nucleotide binding protein, alpha 14	ENSMUSG00000024697	16.5136	13.7113	12.8795	11.1185	12.5208	10.7526	-0.343897	0.0010103	0.78791
Gnai1	guanine nucleotide binding protein (G protein), alpha inhibiting 1	ENSMUSG00000057614	14.2542	9.47899	10.0336	19.687	23.2059	20.5564	0.899918	2.09e-17	1.86596
Gnl2	guanine nucleotide binding protein-like 2 (nucleolar)	ENSMUSG00000028869	23.8398	23.7403	18.2829	24.5317	30.3558	26.7244	0.286669	0.0071777	1.21982
Gnl3	guanine nucleotide binding protein-like 3 (nucleolar)	ENSMUSG00000042354	17.2307	16.4631	16.0373	20.7467	22.1596	21.3854	0.402243	0.000359748	1.32156
Gnl3l	guanine nucleotide binding protein-like 3 (nucleolar)-like	ENSMUSG00000025266	9.14425	6.70961	5.95351	6.08406	6.24136	4.83915	-0.398697	0.00380096	0.758543
Gnpda1	glucosamine-6-phosphate deaminase 1	ENSMUSG00000052102	14.666	13.3182	13.0179	9.05523	9.82794	7.62772	-0.666724	9.96e-07	0.629936
Golim4	golgi integral membrane protein 4	ENSMUSG00000034109	11.1848	9.92813	10.3085	12.1241	16.2627	13.4824	0.386631	0.000166568	1.30734
Golt1b	golgi transport 1B	ENSMUSG00000030245	11.9011	9.80687	12.4225	15.0948	17.2071	16.7563	0.455483	0.000137032	1.37124
Gosr1	golgi SNAP receptor complex member 1	ENSMUSG00000010392	8.79014	7.43582	7.94248	10.9013	10.8173	10.6927	0.424432	6.41e-05	1.34204
Gpam	glycerol-3-phosphate acyltransferase, mitochondrial	ENSMUSG00000024978	15.7623	15.6529	13.6099	10.4678	13.06	10.8335	-0.387654	4.75e-06	0.764371
Gpc4	glypican 4	ENSMUSG00000031119	69.5356	60.8097	54.667	51.1084	53.5312	49.8738	-0.2911	5.08e-06	0.817279
Gpcpd1	glycerophosphocholine phosphodiesterase 1	ENSMUSG00000027346	7.26781	5.80799	7.35823	4.00223	5.51689	5.28692	-0.492975	0.00226302	0.710558
Gpkow	G patch domain and KOW motifs	ENSMUSG00000031148	22.9403	16.1088	16.9014	13.6267	15.0413	14.654	-0.352067	0.000491828	0.783461
Gpm6b	glycoprotein m6b	ENSMUSG00000031342	31.0939	29.2757	26.7668	15.8838	17.4382	17.3359	-0.804282	3.92e-23	0.572647
Gprasp1	G protein-coupled receptor associated sorting protein 1	ENSMUSG00000043384	33.8578	25.4685	24.4134	22.495	23.0735	23.1323	-0.306008	8.26e-05	0.808877
Gprasp2	G protein-coupled receptor associated sorting protein 2	ENSMUSG00000072966	10.5584	10.6866	8.41964	7.22286	6.74305	9.54459	-0.461251	0.000959158	0.726356
Gpt2	glutamic pyruvate transaminase (alanine aminotransferase) 2	ENSMUSG00000031700	11.0274	9.01833	9.34423	4.70051	6.53035	5.03172	-0.894727	1.55e-11	0.537849
Gpx3	glutathione peroxidase 3	ENSMUSG00000018339	5.56569	4.48883	3.40964	9.3772	10.8726	10.513	1.10538	6.23e-09	2.15156
Gpx4	glutathione peroxidase 4	ENSMUSG00000075706	185.709	153.503	138.965	117.479	132.679	140.29	-0.347717	1.76e-05	0.785827
Gpx7	glutathione peroxidase 7	ENSMUSG00000028597	24.2417	22.9534	18.1713	30.2036	30.1385	28.7604	0.414418	0.000859703	1.33276
Gramd4	GRAM domain containing 4	ENSMUSG00000035900	9.52114	6.60064	6.06814	6.09518	6.56057	5.21107	-0.355265	0.0154727	0.781726
Grb10	growth factor receptor bound protein 10	ENSMUSG00000020176	7.22107	7.72363	6.56298	14.4909	16.2427	14.2358	1.01788	1.54e-24	2.02494
Grb14	growth factor receptor bound protein 14	ENSMUSG00000026888	52.7405	41.926	46.6434	358.885	370.92	381.645	2.85275	0	7.22374
Greb1	gene regulated by estrogen in breast cancer protein	ENSMUSG00000036523	22.4706	17.8282	18.6189	12.6204	14.0543	12.1223	-0.684971	3.61e-21	0.622019
Greb1l	growth regulation by estrogen in breast cancer-like	ENSMUSG00000042942	5.4326	5.67367	6.03062	15.7184	16.1007	9.78517	0.751326	5.93e-13	1.68334
Grwd1	glutamate-rich WD repeat containing 1	ENSMUSG00000053801	14.1201	13.0404	10.8481	14.9422	15.7774	17.2869	0.285603	0.0360845	1.21892
Gsn	gelsolin	ENSMUSG00000026879	38.9407	27.3817	26.6008	17.7416	21.3587	18.5735	-0.665432	3.75e-12	0.6305
Gsr	glutathione reductase	ENSMUSG00000031584	24.9296	20.4313	19.6444	29.3893	29.0206	27.8561	0.376854	1.32e-05	1.29851
Gss	glutathione synthetase	ENSMUSG00000027610	17.1589	12.5303	14.5822	18.3991	19.4538	16.7356	0.311133	0.0379732	1.24068
Gsta4	glutathione S-transferase, alpha 4	ENSMUSG00000032348	49.0004	34.1522	44.5846	23.8826	35.6868	28.6903	-0.534326	0.000196122	0.690481
Gstm1	glutathione S-transferase, mu 1	ENSMUSG00000058135	325.863	289.748	285.737	171.012	175.918	165.937	-0.819216	9.06e-60	0.56675
Gstm2	glutathione S-transferase, mu 2	ENSMUSG00000040562	488.883	381.648	377.977	157.721	171.337	173.233	-1.3285	2.79e-104	0.398182
Gstm5	glutathione S-transferase, mu 5	ENSMUSG00000004032	36.4715	35.0353	32.2017	22.6279	28.1775	26.2203	-0.499188	0.000354527	0.707505
Gstm6	glutathione S-transferase, mu 6	ENSMUSG00000068762	33.0486	27.5998	23.1493	4.49867	5.16205	2.68528	-2.75556	7.09e-42	0.148079
Gstm7	glutathione S-transferase, mu 7	ENSMUSG00000004035	18.1951	18.5733	18.7404	9.94481	10.7698	11.8612	-0.806409	2.04e-07	0.571803
Gsto1	glutathione S-transferase omega 1	ENSMUSG00000025068	35.6824	29.0476	29.0859	35.2311	38.9345	41.0421	0.26452	0.0213292	1.20124
Gstp1	glutathione S-transferase, pi 1	ENSMUSG00000060803	127.605	104.953	99.0677	79.6653	87.0471	87.3478	-0.396474	0.00014173	0.759713
Gstt1	glutathione S-transferase, theta 1	ENSMUSG00000001663	9.53738	6.02184	7.09837	13.951	15.5267	13.0787	0.847748	3.27e-05	1.79969
Gtf2a1	general transcription factor II A, 1	ENSMUSG00000020962	16.8214	15.8194	15.8558	6.53039	7.48598	6.05503	-1.30247	3.1e-44	0.405432
Gtf2i	general transcription factor II I	ENSMUSG00000060261	80.9438	68.3857	70.6345	64.266	64.2325	54.7142	-0.29765	3.95e-08	0.813577
Gtf3c4	general transcription factor IIIC, polypeptide 4	ENSMUSG00000035666	7.96514	8.46323	6.66069	9.26801	10.4593	9.07264	0.313657	0.00152125	1.24285
Gtpbp1	GTP binding protein 1	ENSMUSG00000042535	8.39774	7.59372	6.77328	10.003	11.282	8.791	0.358502	0.00594789	1.28209
Gtpbp4	GTP binding protein 4	ENSMUSG00000021149	7.76684	7.28392	8.23239	8.74466	10.972	9.12266	0.26341	0.00439056	1.20031
H19	H19, imprinted maternally expressed transcript	ENSMUSG00000000031	18.3637	15.5346	14.4124	7.25118	9.34161	6.57024	-1.09469	1.73e-14	0.468236
H1f0	H1.0 linker histone	ENSMUSG00000096210	46.6279	38.0447	36.9218	29.3474	31.3899	30.4218	-0.450906	1.55e-06	0.731583
H2-D1	histocompatibility 2, D region locus 1	ENSMUSG00000073411	11.7484	7.28862	7.77265	32.4228	36.982	33.0161	1.95587	2.3e-57	3.87951
H2-K1	histocompatibility 2, K1, K region	ENSMUSG00000061232	15.136	14.0369	12.876	53.8475	54.0914	56.2527	1.92761	5.43e-84	3.80425
H2-Q4	histocompatibility 2, Q region locus 4	ENSMUSG00000035929	3.34375	4.79663	3.43193	8.75829	9.02515	7.91723	1.11763	1.53e-05	2.16991
H2-T22	histocompatibility 2, T region locus 22	ENSMUSG00000056116	6.36583	4.72827	6.14933	7.10623	9.72506	7.8814	0.475499	0.0197563	1.3904
H2-T23	histocompatibility 2, T region locus 23	ENSMUSG00000067212	2.71058	2.21426	2.44267	5.33699	5.28442	5.16888	0.978287	0.000270904	1.97012
H3f3b	H3.3 histone B	ENSMUSG00000016559	597.291	495.686	471.554	366.459	434.203	421.74	-0.307926	6.22e-10	0.807802
Hacd3	3-hydroxyacyl-CoA dehydratase 3	ENSMUSG00000033629	82.504	66.0995	65.9333	50.9787	60.8204	59.1624	-0.349449	1.56e-07	0.784884
Hadhb	hydroxyacyl-CoA dehydrogenase trifunctional multienzyme complex subunit beta	ENSMUSG00000059447	60.869	53.966	52.4966	42.2024	47.5906	48.3633	-0.285324	0.000246437	0.820558
Hars2	histidyl-tRNA synthetase 2	ENSMUSG00000019143	9.96668	8.59558	8.51002	6.10046	6.52269	6.44331	-0.434666	0.0021921	0.739865
Hat1	histone aminotransferase 1	ENSMUSG00000027018	38.2036	36.3183	32.8444	26.9104	31.6153	32.1559	-0.266553	0.00682134	0.831304
Haus2	HAUS augmin-like complex, subunit 2	ENSMUSG00000027285	10.0193	8.08618	10.4964	7.91359	8.74561	6.82045	-0.389958	0.00719254	0.763152
Hax1	HCLS1 associated X-1	ENSMUSG00000027944	66.8869	43.5761	53.0017	34.3241	44.4369	39.9108	-0.495504	4.75e-05	0.709314
Hccs	holocytochrome c synthetase	ENSMUSG00000031352	9.95954	6.70351	7.50039	10.1276	13.5324	12.2194	0.53633	0.000425359	1.45028
Hdac4	histone deacetylase 4	ENSMUSG00000026313	7.1967	7.21405	5.58332	6.42537	4.7403	5.0145	-0.302175	0.0181341	0.811029
Hdac6	histone deacetylase 6	ENSMUSG00000031161	6.72307	7.02652	6.35974	5.12087	5.01017	5.31305	-0.428193	0.00206192	0.743192
Hdac7	histone deacetylase 7	ENSMUSG00000022475	4.03413	5.67014	3.93708	5.28355	7.03709	5.85683	0.422248	0.00949797	1.34001
Heca	hdc homolog, cell cycle regulator	ENSMUSG00000039879	8.50045	9.32851	8.42046	11.4312	13.3157	12.5635	0.460528	1.42e-05	1.37605
Heg1	heart development protein with EGF-like domains 1	ENSMUSG00000075254	29.5214	31.8116	27.1661	18.5941	18.6557	16.3146	-0.771731	2.99e-27	0.585714
Herpud2	HERPUD family member 2	ENSMUSG00000008429	14.6754	12.97	13.3018	18.16	17.0067	18.5421	0.315132	0.00183876	1.24413
Hes1	hes family bHLH transcription factor 1	ENSMUSG00000022528	36.3777	35.1984	31.3567	10.0872	11.7253	10.9941	-1.69678	1.19e-46	0.308474
Hey1	hairy/enhancer-of-split related with YRPW motif 1	ENSMUSG00000040289	3.36485	4.71446	3.27224	5.67859	6.18534	5.02029	0.560415	0.0100548	1.47469
Hey2	hairy/enhancer-of-split related with YRPW motif 2	ENSMUSG00000019789	5.08179	4.44843	4.79615	8.1666	7.50873	7.08851	0.659929	7.62e-05	1.58001
Hgs	HGF-regulated tyrosine kinase substrate	ENSMUSG00000025793	16.4718	15.0561	14.8722	17.9778	20.8522	19.5719	0.265671	0.0052011	1.20219
Hibadh	3-hydroxyisobutyrate dehydrogenase	ENSMUSG00000029776	50.0737	36.0469	36.4619	32.9295	34.1497	32.3139	-0.326193	0.000527305	0.797639
Hif1a	hypoxia inducible factor 1, alpha subunit	ENSMUSG00000021109	49.1751	43.4197	44.4515	36.4646	40.5945	39.8486	-0.270783	5.42e-06	0.828869
Higd1a	HIG1 domain family, member 1A	ENSMUSG00000038412	19.2162	15.1474	13.3978	12.6124	12.0809	11.364	-0.455738	0.000524463	0.729137
Hip1	huntingtin interacting protein 1	ENSMUSG00000039959	6.53697	7.46158	6.16878	5.72492	5.03113	4.75071	-0.43864	0.000179398	0.73783
Hipk1	homeodomain interacting protein kinase 1	ENSMUSG00000008730	10.0949	10.1859	9.69236	13.1124	14.2874	11.7231	0.284389	0.00266581	1.21789
Hipk3	homeodomain interacting protein kinase 3	ENSMUSG00000027177	21.7355	19.1686	17.4111	31.6683	36.0398	30.495	0.707989	1.65e-28	1.63353
Hk1	hexokinase 1	ENSMUSG00000037012	15.9783	14.4803	13.6479	11.4986	11.2088	9.60133	-0.47176	2.31e-06	0.721085
Hmbs	hydroxymethylbilane synthase	ENSMUSG00000032126	19.5892	20.727	18.4391	15.0554	17.2548	13.2311	-0.374263	0.00515768	0.7715
Hmgcl	3-hydroxy-3-methylglutaryl-Coenzyme A lyase	ENSMUSG00000028672	15.2813	11.3114	13.7667	8.59285	12.137	11.5361	-0.418939	0.0204176	0.747974
Hmgcs1	3-hydroxy-3-methylglutaryl-Coenzyme A synthase 1	ENSMUSG00000093930	61.9652	49.9363	49.7922	36.6742	42.3109	36.5563	-0.502295	5.65e-13	0.705983
Hmgcs2	3-hydroxy-3-methylglutaryl-Coenzyme A synthase 2	ENSMUSG00000027875	144.215	123.447	124.304	89.5944	94.4189	91.8855	-0.545518	7.09e-34	0.685145
Hmgn2	high mobility group nucleosomal binding domain 2	ENSMUSG00000003038	268.448	216.007	214.624	180.129	207.921	212.525	-0.28292	3.93e-05	0.821926
Hmox1	heme oxygenase 1	ENSMUSG00000005413	11.8279	16.0362	13.0085	11.3605	11.2468	10.8729	-0.353542	0.0444092	0.78266
Hmox2	heme oxygenase 2	ENSMUSG00000004070	33.512	22.8124	22.9618	19.2019	20.6444	17.6603	-0.390519	0.00138122	0.762855
Hnrnpa3	heterogeneous nuclear ribonucleoprotein A3	ENSMUSG00000059005	234.232	219.612	270.41	160.252	182.086	164.72	-0.458015	7.01e-29	0.727987
Hnrnph3	heterogeneous nuclear ribonucleoprotein H3	ENSMUSG00000020069	24.3197	19.1295	16.5718	16.5086	18.1353	17.284	-0.288432	0.0457318	0.818792
Hnrnpl	heterogeneous nuclear ribonucleoprotein L	ENSMUSG00000015165	117.954	111.327	97.0332	141.716	147.606	126.332	0.276904	8.19e-08	1.21159
Homer1	homer scaffolding protein 1	ENSMUSG00000007617	4.78026	4.24897	4.02505	5.07875	5.97086	5.90955	0.345242	0.0164724	1.27036
Hpcal1	hippocalcin-like 1	ENSMUSG00000071379	66.3484	54.3201	58.122	37.1363	38.8883	35.0042	-0.71517	2.82e-18	0.609133
Hpgd	hydroxyprostaglandin dehydrogenase 15 (NAD)	ENSMUSG00000031613	43.4558	41.1499	39.3055	59.8282	71.3637	72.0045	0.672216	2.65e-15	1.59352
Hs2st1	heparan sulfate 2-O-sulfotransferase 1	ENSMUSG00000040151	11.1227	9.18515	9.34778	7.2614	8.33563	7.97588	-0.354122	0.000110605	0.782346
Hs3st1	heparan sulfate (glucosamine) 3-O-sulfotransferase 1	ENSMUSG00000051022	28.1052	21.0403	25.4354	31.2477	35.3473	41.1353	0.493445	4.74e-05	1.4078
Hs6st2	heparan sulfate 6-O-sulfotransferase 2	ENSMUSG00000062184	11.025	12.0991	12.0517	8.75737	10.736	9.98229	-0.303559	0.0115117	0.810251
Hsd11b2	hydroxysteroid 11-beta dehydrogenase 2	ENSMUSG00000031891	17.6708	11.8478	13.6155	8.56426	8.41033	6.67933	-0.913428	1.13e-08	0.530922
Hsd17b1	hydroxysteroid (17-beta) dehydrogenase 1	ENSMUSG00000019301	22.7259	15.9484	20.5044	23.4285	25.7292	24.2533	0.291418	0.0270137	1.22384
Hsd17b4	hydroxysteroid (17-beta) dehydrogenase 4	ENSMUSG00000024507	43.4886	32.8916	33.1922	45.3578	47.7434	44.9579	0.310132	1.59e-05	1.23982
Hsf2	heat shock factor 2	ENSMUSG00000019878	13.0018	14.178	12.541	17.4311	16.5432	18.2951	0.357764	0.00259063	1.28144
Hspa4l	heat shock protein 4 like	ENSMUSG00000025757	5.44225	4.30211	3.97024	6.46042	6.87738	6.06883	0.433261	0.0011146	1.35028
Hspa5	heat shock protein 5	ENSMUSG00000026864	341.798	303.148	290.551	243.076	271.006	250.621	-0.380657	2.15e-19	0.768088
Hspb1	heat shock protein 1	ENSMUSG00000004951	8.79868	5.6797	4.29296	7.74397	11.2734	11.6606	0.770312	0.00648464	1.70564
Htra1	HtrA serine peptidase 1	ENSMUSG00000006205	44.2976	36.8351	36.3307	79.8817	80.5917	75.3551	0.975611	5.84e-46	1.96647
Htra3	HtrA serine peptidase 3	ENSMUSG00000029096	4.41182	3.17039	3.90821	5.96409	6.52404	6.86214	0.729734	0.000104513	1.65833
Hunk	hormonally upregulated Neu-associated kinase	ENSMUSG00000053414	6.73497	5.9238	5.80916	2.66784	2.84074	2.97891	-1.17489	1.36e-17	0.442919
Iah1	isoamyl acetate-hydrolyzing esterase 1 homolog	ENSMUSG00000062054	19.0554	16.8942	17.8805	22.8538	22.8275	24.3013	0.34971	0.0101918	1.2743
Ibtk	inhibitor of Bruton agammaglobulinemia tyrosine kinase	ENSMUSG00000035941	20.8752	18.822	17.1103	26.4048	29.8989	32.1435	0.592515	1.37e-13	1.50787
Ice1	interactor of little elongation complex ELL subunit 1	ENSMUSG00000034525	6.1723	6.1072	6.63256	8.23653	7.9371	7.92954	0.286933	0.00770491	1.22004
Id2	inhibitor of DNA binding 2	ENSMUSG00000020644	15.0227	10.931	8.27706	25.6039	31.4618	26.2449	1.259	1.02e-13	2.39329
Id3	inhibitor of DNA binding 3	ENSMUSG00000007872	94.9052	82.8366	78.2767	113.29	125.89	133.059	0.518406	2.55e-12	1.43237
Idh1	isocitrate dehydrogenase 1 (NADP+), soluble	ENSMUSG00000025950	242.582	201.254	187.283	139.025	161.052	149.987	-0.5032	4.31e-21	0.70554
Idi1	isopentenyl-diphosphate delta isomerase	ENSMUSG00000058258	13.0187	13.0651	9.20971	7.67583	10.1287	9.78825	-0.418391	0.0436957	0.748259
Ier2	immediate early response 2	ENSMUSG00000053560	20.5082	20.8778	16.931	8.47545	9.66566	9.75534	-1.09884	6.31e-14	0.466891
Ier3	immediate early response 3	ENSMUSG00000003541	30.6877	26.9956	27.8582	21.9138	24.1313	25.0836	-0.299142	0.0146681	0.812736
Ifitm1	interferon induced transmembrane protein 1	ENSMUSG00000025491	102.771	98.0021	84.934	8.32335	10.6591	11.5303	-3.30947	1.21e-142	0.100867
Ifitm2	interferon induced transmembrane protein 2	ENSMUSG00000060591	135.422	143.294	134.283	113.423	110.175	122.794	-0.638083	9.37e-07	0.642566
Ifrd1	interferon-related developmental regulator 1	ENSMUSG00000001627	9.37039	11.9986	12.0569	19.6968	13.6312	17.4563	0.739469	5.66e-08	1.66956
Igdcc4	immunoglobulin superfamily, DCC subclass, member 4	ENSMUSG00000032816	24.9603	21.9302	21.2581	16.403	16.9049	16.4532	-0.536551	1.61e-16	0.689417
Igf1	insulin-like growth factor 1	ENSMUSG00000020053	5.92644	6.41759	6.00026	16.9639	20.6024	16.8312	1.4593	2.89e-55	2.74974
Igf2r	insulin-like growth factor 2 receptor	ENSMUSG00000023830	8.70414	8.26661	7.019	6.04511	6.79276	5.89536	-0.385551	2.93e-05	0.765487
Igfbp4	insulin-like growth factor binding protein 4	ENSMUSG00000017493	2.60331	2.61099	1.69315	6.26707	6.39463	6.15349	1.46458	2.06e-14	2.75983
Igfbp5	insulin-like growth factor binding protein 5	ENSMUSG00000026185	179.645	163.65	160.714	114.321	124.739	98.3495	-0.611412	6.71e-27	0.654556
Igfbp6	insulin-like growth factor binding protein 6	ENSMUSG00000023046	85.658	89.1712	72.5171	45.4554	47.6024	42.7294	-0.902186	1.33e-21	0.535075
Igsf11	immunoglobulin superfamily, member 11	ENSMUSG00000022790	10.9043	9.06053	7.48429	6.57226	7.64088	6.05467	-0.43997	0.00117503	0.73715
Igsf3	immunoglobulin superfamily, member 3	ENSMUSG00000042035	2.68506	4.03087	2.65765	6.04727	5.9326	6.03033	0.918682	5.58e-09	1.89039
Ik	IK cytokine	ENSMUSG00000024474	68.5926	58.2332	60.5778	52.0229	55.4327	52.4516	-0.267034	8.53e-05	0.831027
Il1r1	interleukin 1 receptor, type I	ENSMUSG00000026072	6.35544	3.01367	3.572	9.94027	10.3874	9.46995	1.23012	1.04e-15	2.34586
Il1rap	interleukin 1 receptor accessory protein	ENSMUSG00000022514	4.10576	4.95059	4.55064	6.83347	6.08348	6.03663	0.429712	0.00499689	1.34696
Il34	interleukin 34	ENSMUSG00000031750	7.31339	5.49642	6.6215	14.987	16.6617	16.7831	1.28098	9.53e-14	2.43003
Ildr2	immunoglobulin-like domain containing receptor 2	ENSMUSG00000040612	9.24189	7.94574	7.93657	6.63734	6.76634	5.21803	-0.473199	4.17e-06	0.720366
Imp3	IMP3, U3 small nucleolar ribonucleoprotein	ENSMUSG00000032288	26.8881	23.1253	22.5935	17.6718	20.7937	21.8946	-0.313453	0.0341222	0.804713
Inf2	inverted formin, FH2 and WH2 domain containing	ENSMUSG00000037679	15.2512	14.5968	14.9413	12.9004	11.7327	11.1733	-0.277869	0.0108841	0.824808
Ing2	inhibitor of growth family, member 2	ENSMUSG00000063049	6.50455	4.75609	7.32979	4.52756	5.58117	4.64054	-0.440303	0.0317358	0.73698
Inha	inhibin alpha	ENSMUSG00000032968	564.158	486.735	478.883	763.889	753.479	772.69	0.545707	8.42e-37	1.45974
Inhbb	inhibin beta-B	ENSMUSG00000037035	27.5837	25.2093	22.6301	8.2924	8.59054	7.11192	-1.70461	1.42e-74	0.306805
Inip	INTS3 and NABP interacting protein	ENSMUSG00000038544	7.31156	5.54014	4.8095	10.2813	9.89246	10.2429	0.651447	1.28e-05	1.57074
Inppl1	inositol polyphosphate phosphatase-like 1	ENSMUSG00000032737	36.2062	30.0393	28.572	41.2892	41.1605	35.08	0.308361	4.39e-06	1.2383
Ints3	integrator complex subunit 3	ENSMUSG00000027933	16.8652	19.1603	16.5569	13.6235	15.8067	12.674	-0.367207	0.000327489	0.775282
Ip6k2	inositol hexaphosphate kinase 2	ENSMUSG00000032599	26.6621	21.6062	22.0274	24.4394	28.7355	24.1286	0.27786	0.039675	1.2124
Ipo13	importin 13	ENSMUSG00000033365	8.7254	7.52667	7.12934	6.92295	7.3128	6.31184	-0.283737	0.0400145	0.821461
Irf1	interferon regulatory factor 1	ENSMUSG00000018899	10.0462	6.65935	6.6765	4.79167	5.60619	5.18779	-0.560928	0.00222546	0.677866
Irf2bpl	interferon regulatory factor 2 binding protein-like	ENSMUSG00000034168	17.7686	15.4994	15.5548	12.2809	13.7556	11.0184	-0.442435	1.78e-06	0.735892
Irgq	immunity-related GTPase family, Q	ENSMUSG00000041037	5.61437	4.93971	5.39247	8.01116	6.70035	6.18242	0.349685	0.00763687	1.27428
Irs1	insulin receptor substrate 1	ENSMUSG00000055980	3.80696	4.24818	4.3312	5.67738	6.14714	5.61636	0.623937	0.000110803	1.54108
Irx3	Iroquois related homeobox 3	ENSMUSG00000031734	6.38863	5.03888	5.18484	3.1132	3.19767	3.34126	-0.79172	6.05e-05	0.577655
Isyna1	myo-inositol 1-phosphate synthase A1	ENSMUSG00000019139	239.515	183.909	188.335	135.282	136.776	122.857	-0.662127	3.4e-30	0.631946
Itga3	integrin alpha 3	ENSMUSG00000001507	23.2916	17.1141	19.2387	11.8003	12.2879	11.1494	-0.77917	9.17e-19	0.582702
Itga5	integrin alpha 5 (fibronectin receptor alpha)	ENSMUSG00000000555	6.7174	5.62386	4.46353	10.1098	10.1122	8.57715	0.749543	1.39e-08	1.68126
Itga6	integrin alpha 6	ENSMUSG00000027111	148.932	127.707	122.138	39.2848	47.4581	40.0513	-1.66805	5.46e-207	0.314678
Itgav	integrin alpha V	ENSMUSG00000027087	34.14	30.2854	32.3035	52.2317	62.0887	52.9486	0.747001	1.4e-36	1.6783
Itih5	inter-alpha (globulin) inhibitor H5	ENSMUSG00000025780	13.2394	12.4445	12.2764	17.6034	18.8376	16.2659	0.44265	1.57e-09	1.3591
Itm2a	integral membrane protein 2A	ENSMUSG00000031239	40.5383	38.3894	35.1188	53.7324	70.3468	62.7768	0.686351	8.03e-15	1.60921
Itpa	inosine triphosphatase (nucleoside triphosphate pyrophosphatase)	ENSMUSG00000074797	24.441	22.218	22.5308	20.3971	15.9311	17.2732	-0.420546	0.00278984	0.747142
Itprid2	ITPR interacting domain containing 2	ENSMUSG00000027007	5.27478	3.78251	4.3742	6.55728	7.66246	6.85209	0.588086	4.14e-06	1.50325
Itsn1	intersectin 1 (SH3 domain protein 1A)	ENSMUSG00000022957	33.717	33.6855	32.0788	50.6368	51.6294	40.4101	0.417374	2.09e-09	1.33549
Jade3	jade family PHD finger 3	ENSMUSG00000037315	8.87992	7.80117	7.59208	12.4942	14.7398	13.002	0.688225	5.09e-13	1.6113
Jcad	junctional cadherin 5 associated	ENSMUSG00000033960	13.3848	11.7012	10.5854	9.81536	9.73673	8.70914	-0.349651	5.18e-05	0.784774
Jmjd1c	jumonji domain containing 1C	ENSMUSG00000037876	5.86414	5.62463	6.60449	7.4735	9.64179	8.48728	0.365412	0.0012058	1.28825
Jmy	junction-mediating and regulatory protein	ENSMUSG00000021690	14.5893	12.254	12.287	17.5056	16.6574	16.5694	0.344111	4.08e-07	1.26937
Jpt2	Jupiter microtubule associated homolog 2	ENSMUSG00000024165	36.9573	31.8223	30.5993	24.649	27.116	24.6363	-0.398208	1.76e-07	0.7588
Jun	jun proto-oncogene	ENSMUSG00000052684	38.0239	33.8684	35.1414	3.97256	5.58529	5.12763	-2.93004	1.13e-151	0.131211
Junb	jun B proto-oncogene	ENSMUSG00000052837	15.9722	15.2384	19.133	4.82396	5.1943	5.24747	-1.73695	3.07e-24	0.300003
Kank1	KN motif and ankyrin repeat domains 1	ENSMUSG00000032702	22.9886	20.666	20.4863	31.4729	29.7509	26.1377	0.372846	6.96e-07	1.29491
Kank2	KN motif and ankyrin repeat domains 2	ENSMUSG00000032194	25.2136	22.9322	20.7337	39.2017	38.1665	32.9344	0.656326	1.37e-18	1.57606
Kank3	KN motif and ankyrin repeat domains 3	ENSMUSG00000042099	15.4385	8.69093	13.0202	7.16441	6.43153	5.12781	-1.0284	2.54e-08	0.490254
Kansl1l	KAT8 regulatory NSL complex subunit 1-like	ENSMUSG00000026004	8.45028	7.40596	5.91194	8.17925	9.47433	8.52411	0.331484	0.00995071	1.25831
Kat2b	K(lysine) acetyltransferase 2B	ENSMUSG00000000708	12.2602	9.26015	9.96254	14.5941	14.5111	12.8497	0.389417	3e-05	1.30986
Kat5	K(lysine) acetyltransferase 5	ENSMUSG00000024926	18.7407	15.0516	17.2459	22.8398	20.3042	17.8851	0.276832	0.0358751	1.21153
Katnbl1	katanin p80 subunit B like 1	ENSMUSG00000027132	12.9477	10.2182	9.95845	15.0791	15.1434	14.0825	0.367932	0.0031162	1.2905
Kazald1	Kazal-type serine peptidase inhibitor domain 1	ENSMUSG00000025213	128.366	125.375	115.225	95.4228	91.5564	91.2759	-0.439152	3.75e-11	0.737568
Kcnh2	potassium voltage-gated channel, subfamily H (eag-related), member 2	ENSMUSG00000038319	12.3564	9.08538	7.78588	7.61695	8.88293	6.40343	-0.393047	0.00463333	0.76152
Kcnk2	potassium channel, subfamily K, member 2	ENSMUSG00000037624	3.35133	5.51129	2.93015	20.5929	17.8249	17.7782	2.21249	1.85e-36	4.63473
Kcnk5	potassium channel, subfamily K, member 5	ENSMUSG00000023243	7.6719	8.59968	7.45536	5.38862	6.08064	6.81712	-0.40342	0.0068749	0.756064
Kcnq5	potassium voltage-gated channel, subfamily Q, member 5	ENSMUSG00000028033	1.77713	1.89354	2.57448	6.87236	6.61229	5.99915	1.52834	7.25e-25	2.88454
Kctd12	potassium channel tetramerisation domain containing 12	ENSMUSG00000098557	7.40746	5.09209	5.29244	4.19513	3.65499	3.48845	-0.675012	2.45e-06	0.626327
Kctd14	potassium channel tetramerisation domain containing 14	ENSMUSG00000051727	364.884	298.485	283.179	126.984	128.137	113.539	-1.43365	1.37e-154	0.370192
Kctd17	potassium channel tetramerisation domain containing 17	ENSMUSG00000033287	8.19316	7.87294	7.70258	14.8895	11.8554	6.71219	0.473208	0.0176771	1.38819
Kctd20	potassium channel tetramerisation domain containing 20	ENSMUSG00000005936	22.0169	20.5527	19.2443	29.8415	26.3498	24.9021	0.285597	0.000428567	1.21891
Kctd3	potassium channel tetramerisation domain containing 3	ENSMUSG00000026608	14.2057	10.9943	11.2507	14.723	17.3518	13.5686	0.306291	0.00366329	1.23652
Kctd9	potassium channel tetramerisation domain containing 9	ENSMUSG00000034327	11.2696	10.4749	9.38024	12.4586	15.2005	14.2125	0.399838	0.000749708	1.31936
Kdelr3	KDEL (Lys-Asp-Glu-Leu) endoplasmic reticulum protein retention receptor 3	ENSMUSG00000010830	3.74688	2.2728	3.04011	7.08889	6.55788	7.02826	1.26967	9.23e-07	2.41106
Kdm1a	lysine (K)-specific demethylase 1A	ENSMUSG00000036940	44.8187	40.9367	38.6635	52.959	59.4725	52.2444	0.389942	1.19e-09	1.31034
Kdm1b	lysine (K)-specific demethylase 1B	ENSMUSG00000038080	10.3494	9.46275	7.10907	6.31263	8.36675	7.7615	-0.33331	0.00585104	0.793713
Kdm6a	lysine (K)-specific demethylase 6A	ENSMUSG00000037369	20.0556	18.1176	20.5308	13.8735	14.9489	14.1409	-0.521531	2.49e-12	0.696632
Kdm7a	lysine (K)-specific demethylase 7A	ENSMUSG00000042599	4.40488	4.6452	4.58267	8.63817	8.86974	7.00787	0.821308	1.18e-12	1.76701
Kif16b	kinesin family member 16B	ENSMUSG00000038844	7.02359	7.04517	6.09873	4.9063	5.77201	5.41128	-0.376509	0.00102977	0.770299
Kif1b	kinesin family member 1B	ENSMUSG00000063077	16.5251	14.8411	15.0494	22.771	24.2116	19.1245	0.38823	1.68e-08	1.30879
Kif22	kinesin family member 22	ENSMUSG00000030677	23.0987	19.0919	14.159	14.1712	13.102	14.6035	-0.428856	0.00302348	0.74285
Kif2a	kinesin family member 2A	ENSMUSG00000021693	11.2955	8.28668	8.34817	10.566	11.7933	12.5223	0.379646	0.00018385	1.30102
Kif3c	kinesin family member 3C	ENSMUSG00000020668	6.20228	3.7838	5.3483	5.3192	6.19776	6.62856	0.545765	9.23e-05	1.45979
Kifap3	kinesin-associated protein 3	ENSMUSG00000026585	7.18047	7.51746	6.66042	9.32787	10.5634	9.94898	0.411073	0.000509326	1.32967
Kitl	kit ligand	ENSMUSG00000019966	217.125	191.253	185.568	89.0699	107.227	94.567	-1.06639	7.14e-115	0.477512
Klc2	kinesin light chain 2	ENSMUSG00000024862	19.089	11.4239	12.7985	12.5043	11.4524	10.0083	-0.380149	0.00363955	0.768358
Klc4	kinesin light chain 4	ENSMUSG00000003546	12.9568	13.7969	13.4217	11.633	11.4406	11.3493	-0.286377	0.0312231	0.819959
Klf11	Kruppel-like factor 11	ENSMUSG00000020653	6.58358	7.14503	6.22189	4.83248	5.95626	4.27388	-0.44361	0.00370998	0.735293
Klf13	Kruppel-like factor 13	ENSMUSG00000052040	5.8355	5.28593	4.91873	10.659	10.0159	7.24718	0.74557	8.72e-09	1.67664
Klf2	Kruppel-like factor 2 (lung)	ENSMUSG00000055148	24.5629	19.3671	19.5876	13.1203	13.4702	13.9438	-0.673481	2.22e-08	0.626992
Klf3	Kruppel-like factor 3 (basic)	ENSMUSG00000029178	10.7497	12.0344	9.95042	15.1664	17.7112	15.2177	0.533018	2.05e-08	1.44695
Klf4	Kruppel-like factor 4 (gut)	ENSMUSG00000003032	11.523	8.50927	7.4091	5.21853	4.65961	3.98697	-1.06315	1.41e-10	0.478587
Klhl23	kelch-like 23	ENSMUSG00000042155	10.2513	10.9732	8.85221	6.36785	7.11768	7.25991	-0.566597	3.23e-06	0.675208
Klhl24	kelch-like 24	ENSMUSG00000062901	14.8058	14.5208	13.1215	18.5063	20.5309	17.7384	0.379576	7.26e-08	1.30096
Klhl25	kelch-like 25	ENSMUSG00000055652	9.81928	9.64852	10.8609	8.63182	8.36245	7.95703	-0.337916	0.00764328	0.791183
Klhl40	kelch-like 40	ENSMUSG00000074001	14.7258	11.5634	11.0917	9.53037	10.5323	8.88543	-0.36606	0.00880185	0.775898
Kpna2	karyopherin (importin) alpha 2	ENSMUSG00000018362	41.239	29.5283	32.5031	42.8667	41.2169	45.0312	0.299993	0.00182541	1.23114
Kras	Kirsten rat sarcoma viral oncogene homolog	ENSMUSG00000030265	18.091	19.8297	18.1979	24.1193	24.4387	24.1497	0.355631	3.68e-05	1.27954
Krit1	KRIT1, ankyrin repeat containing	ENSMUSG00000000600	6.79924	5.56983	5.51205	6.515	7.88607	8.75046	0.31803	0.0319921	1.24663
Krt18	keratin 18	ENSMUSG00000023043	40.0359	28.4074	24.9791	19.7396	24.1532	20.7809	-0.580515	1.67e-05	0.668725
Krt20	keratin 20	ENSMUSG00000035775	6.03305	5.50083	5.66727	8.64955	7.18582	7.62125	0.487649	0.0068694	1.40216
Krt8	keratin 8	ENSMUSG00000049382	129.063	104.113	99.2482	75.0578	77.2194	71.5681	-0.613632	1.09e-20	0.653549
L3mbtl3	L3MBTL3 histone methyl-lysine binding protein	ENSMUSG00000039089	10.9498	10.2362	8.11233	13.2126	12.7072	11.5128	0.35531	0.00163181	1.27926
Lamb2	laminin, beta 2	ENSMUSG00000052911	23.7564	21.1916	19.6223	17.0308	17.5227	15.3654	-0.401649	5.54e-08	0.756992
Laptm4b	lysosomal-associated protein transmembrane 4B	ENSMUSG00000022257	33.8388	29.1294	28.7064	24.4858	23.3414	25.4124	-0.3401	0.000524107	0.789987
Lasp1	LIM and SH3 protein 1	ENSMUSG00000038366	77.5021	60.1605	62.9409	54.9456	54.5619	54.6728	-0.313744	4.85e-07	0.804551
Layn	layilin	ENSMUSG00000060594	12.4315	11.9999	9.59779	6.57066	5.26423	7.18667	-0.84963	4.09e-06	0.554927
Ldhb	lactate dehydrogenase B	ENSMUSG00000030246	450.067	390.901	394.223	225.85	230.272	229.71	-0.879051	2.31e-77	0.543725
Leng1	leukocyte receptor cluster (LRC) member 1	ENSMUSG00000078813	5.13313	6.32793	5.37925	7.01525	8.8226	7.33318	0.465738	0.0194623	1.38102
Leng9	leukocyte receptor cluster (LRC) member 9	ENSMUSG00000043432	9.3411	6.70118	6.98815	4.10437	4.73662	4.3862	-0.819957	1.3e-06	0.566459
Leprotl1	leptin receptor overlapping transcript-like 1	ENSMUSG00000031513	12.4048	14.569	12.7432	16.4214	17.4612	17.3103	0.311815	0.00840996	1.24127
Lgals1	lectin, galactose binding, soluble 1	ENSMUSG00000068220	93.8208	95.2877	86.0288	114.153	121.714	124.089	0.353964	2.85e-05	1.27807
Lgals3	lectin, galactose binding, soluble 3	ENSMUSG00000050335	28.6008	19.361	18.8116	56.6184	65.5267	61.9097	1.48862	2.89e-39	2.8062
Lgals7	lectin, galactose binding, soluble 7	ENSMUSG00000053522	21.8492	28.3513	22.1523	8.6873	9.10536	10.9296	-1.33448	8.23e-11	0.396536
Lgmn	legumain	ENSMUSG00000021190	14.3469	13.1953	12.4859	15.916	18.3377	16.309	0.309375	0.010307	1.23917
Lhx9	LIM homeobox protein 9	ENSMUSG00000019230	2.69553	2.54942	3.04874	7.26548	8.64138	6.71028	1.34758	1.82e-15	2.54486
Lima1	LIM domain and actin binding 1	ENSMUSG00000023022	11.6865	7.09434	9.74978	6.42843	5.3543	7.54843	-0.727614	9.16e-06	0.603902
Limch1	LIM and calponin homology domains 1	ENSMUSG00000037736	5.58257	7.03902	6.43898	6.43515	5.6925	4.95975	-0.3224	0.00892655	0.799738
Limd1	LIM domains containing 1	ENSMUSG00000025239	10.5144	10.5581	9.96929	14.4904	13.5056	11.6757	0.299232	0.00487484	1.23049
Lims1	LIM and senescent cell antigen-like domains 1	ENSMUSG00000019920	27.9008	27.0366	24.9608	31.3348	38.0609	31.4441	0.271464	0.000260733	1.20703
Lin7c	lin-7 homolog C (C. elegans)	ENSMUSG00000027162	22.8603	20.3485	17.7324	26.7084	26.9849	25.8547	0.333553	6.87e-06	1.26011
Lipt1	lipoyltransferase 1	ENSMUSG00000037216	4.15456	3.49017	3.69033	7.6637	7.08697	5.15534	0.643822	0.0206306	1.56246
Litaf	LPS-induced TN factor	ENSMUSG00000022500	39.072	33.0079	32.86	20.5105	23.6353	21.6575	-0.685796	6.78e-16	0.621663
Lman2	lectin, mannose-binding 2	ENSMUSG00000021484	42.0383	37.2729	31.716	31.0736	33.2594	30.5299	-0.264943	0.000121013	0.832232
Lmna	lamin A	ENSMUSG00000028063	55.4952	51.1658	56.6837	95.104	84.4132	92.5545	0.657419	6.62e-16	1.57726
Lmnb2	lamin B2	ENSMUSG00000062075	8.05239	6.51736	6.6871	6.23499	5.02799	3.85531	-0.481441	0.00753382	0.716262
Lmo4	LIM domain only 4	ENSMUSG00000028266	94.0463	80.8283	75.9529	133.505	131.794	123.809	0.593226	1.23e-21	1.50862
Lnpep	leucyl/cystinyl aminopeptidase	ENSMUSG00000023845	11.6802	12.1111	11.3758	15.9353	19.9474	16.0457	0.525947	1.85e-11	1.43988
Lonp1	lon peptidase 1, mitochondrial	ENSMUSG00000041168	64.8252	55.5833	54.7214	45.6752	44.9736	37.2069	-0.474637	5.4e-10	0.719648
Lpar2	lysophosphatidic acid receptor 2	ENSMUSG00000031861	5.32623	4.78121	5.05465	8.14837	6.75341	7.27546	0.452922	0.000209209	1.36881
Lpcat3	lysophosphatidylcholine acyltransferase 3	ENSMUSG00000004270	25.4928	24.7716	24.903	20.8679	21.6646	17.6025	-0.317022	0.00257848	0.802725
Lpin1	lipin 1	ENSMUSG00000020593	6.99559	6.34248	6.13581	11.3813	8.30565	8.11363	0.596361	0.000134905	1.5119
Lpl	lipoprotein lipase	ENSMUSG00000015568	20.937	19.8746	19.9743	17.6133	16.9922	15.3412	-0.330599	0.000221304	0.795206
Lrch1	leucine-rich repeats and calponin homology (CH) domain containing 1	ENSMUSG00000068015	5.22965	5.05763	3.93267	6.71	6.49824	5.54939	0.50316	0.00208149	1.41731
Lrig1	leucine-rich repeats and immunoglobulin-like domains 1	ENSMUSG00000030029	8.156	6.61218	5.95123	5.34652	4.08095	4.60972	-0.587221	5.04e-05	0.665624
Lrp12	low density lipoprotein-related protein 12	ENSMUSG00000022305	5.78461	5.02434	5.40198	6.86106	8.38672	7.16278	0.432673	0.000761518	1.34973
Lrrc2	leucine rich repeat containing 2	ENSMUSG00000032495	5.99023	6.21719	6.84817	15.5286	13.1469	13.1068	1.08575	1.17e-14	2.12248
Lrrc8a	leucine rich repeat containing 8A VRAC subunit A	ENSMUSG00000007476	6.31954	4.68232	4.78355	7.31671	7.29361	7.31316	0.497903	0.026514	1.41216
Lrrc8b	leucine rich repeat containing 8 family, member B	ENSMUSG00000070639	6.7176	5.34162	6.49599	8.02888	8.31434	8.34393	0.361391	0.000649344	1.28466
Lrrc8c	leucine rich repeat containing 8 family, member C	ENSMUSG00000054720	6.4235	5.5442	5.41621	8.38598	9.85766	7.95112	0.561367	2.12e-08	1.47567
Lrrc8d	leucine rich repeat containing 8D	ENSMUSG00000046079	14.1661	11.2008	11.5239	10.3845	11.014	9.29797	-0.291392	0.00984223	0.817113
Lrrn1	leucine rich repeat protein 1, neuronal	ENSMUSG00000034648	34.1934	29.115	28.0761	20.8386	26.7547	25.2478	-0.358725	3.72e-05	0.779853
Lsm12	LSM12 homolog	ENSMUSG00000020922	15.5857	19.1789	12.1041	20.7142	22.9884	19.569	0.386061	0.00744469	1.30682
Lsm5	LSM5 homolog, U6 small nuclear RNA and mRNA degradation associated	ENSMUSG00000091625	43.1181	39.6713	35.9398	30.4594	28.2547	31.3289	-0.442565	0.00553515	0.735825
Lsm7	LSM7 homolog, U6 small nuclear RNA and mRNA degradation associated	ENSMUSG00000035215	59.3111	44.8101	52.9468	44.3499	44.3183	45.8597	-0.39881	0.00682482	0.758484
Lsr	lipolysis stimulated lipoprotein receptor	ENSMUSG00000001247	9.88677	9.50365	9.278	2.56752	2.8098	2.90069	-1.7424	1.52e-11	0.298872
Ltbr	lymphotoxin B receptor	ENSMUSG00000030339	26.1931	20.6467	23.15	29.7443	31.0663	29.9977	0.337038	0.000447769	1.26316
Maco1	macoilin 1	ENSMUSG00000028826	24.4846	22.2193	21.6639	28.2774	33.0111	30.0768	0.383276	7.21e-08	1.3043
Mad2l2	MAD2 mitotic arrest deficient-like 2	ENSMUSG00000029003	14.3615	14.3163	15.0865	9.33126	10.5971	12.4803	-0.444522	0.0135389	0.734827
Mafk	v-maf musculoaponeurotic fibrosarcoma oncogene family, protein K (avian)	ENSMUSG00000018143	27.1018	28.388	22.3966	20.0877	21.4925	20.9673	-0.317494	0.00114864	0.802463
Maged2	MAGE family member D2	ENSMUSG00000025268	229.396	201.282	205.949	158.846	159.258	159.739	-0.427295	2.44e-19	0.743655
Magi1	membrane associated guanylate kinase, WW and PDZ domain containing 1	ENSMUSG00000045095	9.14878	6.79733	5.93686	5.17553	5.54808	4.27449	-0.491285	1.13e-05	0.711391
Magt1	magnesium transporter 1	ENSMUSG00000031232	17.8117	14.2763	16.5558	11.5484	12.1744	12.5205	-0.475509	9.52e-07	0.719213
Maml2	mastermind like transcriptional coactivator 2	ENSMUSG00000031925	4.52882	3.52974	3.07507	7.2171	7.81933	7.43294	0.871581	6.06e-12	1.82967
Man1a	mannosidase 1, alpha	ENSMUSG00000003746	8.11639	8.09063	8.30989	15.4001	18.3229	15.8549	0.923666	7.69e-19	1.89693
Man2b1	mannosidase 2, alpha B1	ENSMUSG00000005142	13.8509	13.2868	12.5732	12.3165	11.4887	9.38699	-0.282781	0.0169573	0.822005
Man2b2	mannosidase 2, alpha B2	ENSMUSG00000029119	5.07635	4.00988	4.08518	6.45425	6.25853	6.19017	0.492062	0.00141204	1.40645
Manf	mesencephalic astrocyte-derived neurotrophic factor	ENSMUSG00000032575	67.0708	68.4311	52.0974	44.05	55.6875	61.8262	-0.587235	5.52e-08	0.665617
Maoa	monoamine oxidase A	ENSMUSG00000025037	12.2999	11.0456	11.0522	8.56114	9.30609	9.82689	-0.360402	0.000718928	0.778947
Map1b	microtubule-associated protein 1B	ENSMUSG00000052727	29.0839	28.27	26.5009	34.67	39.8479	31.43	0.300131	3.69e-06	1.23126
Map1s	microtubule-associated protein 1S	ENSMUSG00000019261	11.8024	8.2296	6.73382	12.207	12.5361	10.2132	0.369821	0.0132515	1.29219
Map2k4	mitogen-activated protein kinase kinase 4	ENSMUSG00000033352	23.2994	22.4957	21.1814	30.0744	32.0379	31.4962	0.44511	3.94e-09	1.36142
Map3k1	mitogen-activated protein kinase kinase kinase 1	ENSMUSG00000021754	12.3213	11.6562	11.3321	7.86213	8.58156	8.78656	-0.549307	5.73e-11	0.683348
Map3k11	mitogen-activated protein kinase kinase kinase 11	ENSMUSG00000004054	9.26972	12.6281	10.5367	16.9558	13.9466	12.3502	0.374515	0.00735882	1.2964
Map4	microtubule-associated protein 4	ENSMUSG00000032479	52.8952	50.8792	49.0776	45.6483	45.0665	38.8662	-0.323437	7.39e-07	0.799164
Map4k3	mitogen-activated protein kinase kinase kinase kinase 3	ENSMUSG00000024242	7.24782	6.88093	5.06091	10.4291	10.6681	8.9687	0.628195	2.69e-06	1.54563
Map4k4	mitogen-activated protein kinase kinase kinase kinase 4	ENSMUSG00000026074	109.042	95.2875	96.1991	136.025	151.702	131.731	0.424789	6.65e-19	1.34238
Map4k5	mitogen-activated protein kinase kinase kinase kinase 5	ENSMUSG00000034761	9.91053	9.68498	8.18571	10.6426	12.5308	11.8439	0.285857	0.00791656	1.21913
Mapk13	mitogen-activated protein kinase 13	ENSMUSG00000004864	6.57551	7.48814	5.30217	2.69842	3.51668	2.55946	-1.27792	3.77e-11	0.412391
Mapk6	mitogen-activated protein kinase 6	ENSMUSG00000042688	11.138	10.7768	9.37269	14.1837	17.0027	13.8724	0.463676	8.37e-06	1.37905
Mapk8ip1	mitogen-activated protein kinase 8 interacting protein 1	ENSMUSG00000027223	17.0058	11.9565	10.6312	8.76363	8.92082	7.66061	-0.721636	1.98e-06	0.606409
Marchf5	membrane associated ring-CH-type finger 5	ENSMUSG00000023307	34.3134	29.363	32.4991	41.2977	45.6283	45.9131	0.464004	1.57e-05	1.37936
Marchf9	membrane associated ring-CH-type finger 9	ENSMUSG00000040502	11.4533	9.83396	8.14207	6.59134	9.2395	8.26653	-0.296488	0.0495168	0.814232
Marcks	myristoylated alanine rich protein kinase C substrate	ENSMUSG00000069662	76.4099	66.361	61.8952	91.2156	102.377	95.1132	0.469517	1.02e-20	1.38465
Mark1	MAP/microtubule affinity regulating kinase 1	ENSMUSG00000026620	23.1158	20.8832	19.6322	15.8349	16.9266	15.0735	-0.441645	2.69e-08	0.736295
Mark2	MAP/microtubule affinity regulating kinase 2	ENSMUSG00000024969	9.70361	11.4357	12.0235	16.6143	15.1204	11.9061	0.32862	0.0159167	1.25581
Mark3	MAP/microtubule affinity regulating kinase 3	ENSMUSG00000007411	22.0456	17.1362	18.2274	22.9482	24.4213	24.9579	0.326375	0.000360357	1.25386
Mars1	methionine-tRNA synthetase 1	ENSMUSG00000040354	42.8161	36.4314	34.2355	31.5778	28.3254	28.889	-0.371845	1.87e-06	0.772794
Marveld2	MARVEL (membrane-associating) domain containing 2	ENSMUSG00000021636	7.27634	5.82307	7.08418	5.81452	5.07914	5.16635	-0.346433	0.0309757	0.786526
Masp1	mannan-binding lectin serine peptidase 1	ENSMUSG00000022887	12.3852	10.9473	9.74725	24.8563	24.8377	23.6842	1.07929	7.38e-37	2.113
Mast4	microtubule associated serine/threonine kinase family member 4	ENSMUSG00000034751	8.37638	8.2095	6.62762	17.089	13.9345	13.1636	0.602151	4.72e-14	1.51798
Mat2b	methionine adenosyltransferase II, beta	ENSMUSG00000042032	42.1711	37.6122	32.5366	43.3383	48.0606	50.326	0.30148	0.000256347	1.23241
Matn2	matrilin 2	ENSMUSG00000022324	7.10812	6.19282	6.91628	8.07825	10.1918	9.01454	0.388043	0.00627286	1.30862
Mau2	MAU2 sister chromatid cohesion factor	ENSMUSG00000031858	8.52484	9.66917	7.94689	12.1791	10.3682	8.87928	0.295091	0.012839	1.22696
Maz	MYC-associated zinc finger protein (purine-binding transcription factor)	ENSMUSG00000030678	124.316	99.5127	104.923	91.2029	96.9131	92.2648	-0.276556	2.27e-07	0.82556
Mbd2	methyl-CpG binding domain protein 2	ENSMUSG00000024513	25.2021	23.5274	21.8915	30.2132	31.1903	29.5533	0.332709	0.00034121	1.25938
Mbnl1	muscleblind like splicing factor 1	ENSMUSG00000027763	17.5128	13.8483	13.8866	25.0104	28.921	26.3543	0.744581	1.3e-26	1.67549
Mbnl2	muscleblind like splicing factor 2	ENSMUSG00000022139	60.1043	54.9475	56.4114	82.9013	86.8146	80.0507	0.527696	5.59e-25	1.44162
Mcm2	minichromosome maintenance complex component 2	ENSMUSG00000002870	10.0996	9.18606	9.03792	6.23414	7.13463	6.65855	-0.531489	2.32e-05	0.69184
Mcm3	minichromosome maintenance complex component 3	ENSMUSG00000041859	11.0694	9.50959	8.72742	6.26224	7.45257	6.40921	-0.611206	3.26e-06	0.654649
Mcm4	minichromosome maintenance complex component 4	ENSMUSG00000022673	13.1684	12.5347	8.91952	8.7596	9.84444	9.70308	-0.320505	0.0111078	0.80079
Mcm6	minichromosome maintenance complex component 6	ENSMUSG00000026355	61.7874	51.057	53.2298	67.8167	72.3758	69.7371	0.287437	1.19e-07	1.22047
Mcrip2	MAPK regulated corepressor interacting protein 2	ENSMUSG00000025732	9.59855	10.8478	9.57381	5.43994	5.59753	8.11443	-0.637556	0.0211597	0.642801
Mctp1	multiple C2 domains, transmembrane 1	ENSMUSG00000021596	4.23687	4.49393	3.26652	7.30548	8.66237	6.43392	0.892046	9.36e-09	1.85581
Mcub	mitochondrial calcium uniporter dominant negative beta subunit	ENSMUSG00000027994	5.79362	3.58522	1.95835	6.45856	6.87494	6.53694	0.712011	0.0190323	1.63809
Mdfi	MyoD family inhibitor	ENSMUSG00000032717	23.2185	19.2509	20.3696	10.8905	9.97312	13.6324	-0.864513	2.68e-07	0.549232
Mdk	midkine	ENSMUSG00000027239	17.4082	14.0616	9.81476	25.0335	25.3199	22.7268	0.812791	9.93e-06	1.75661
Me3	malic enzyme 3, NADP(+)-dependent, mitochondrial	ENSMUSG00000030621	14.2729	12.9242	10.4047	13.1618	14.3038	14.1443	0.278067	0.012985	1.21257
Mea1	male enhanced antigen 1	ENSMUSG00000002768	45.1906	47.9125	40.6659	35.5093	36.3291	34.6077	-0.365926	0.0020218	0.775971
Med10	mediator complex subunit 10	ENSMUSG00000021598	83.5592	67.9652	63.5243	48.7209	40.9705	47.4408	-0.657275	9.56e-12	0.634075
Med15	mediator complex subunit 15	ENSMUSG00000012114	5.4471	6.59547	4.22299	7.05234	7.18695	8.44477	0.484031	0.00430114	1.39865
Med25	mediator complex subunit 25	ENSMUSG00000002968	25.7906	20.1826	21.3841	29.8632	26.9438	24.9537	0.286469	0.00142371	1.21965
Med8	mediator complex subunit 8	ENSMUSG00000006392	21.3873	18.2989	18.4367	22.2666	30.9007	25.0955	0.398486	0.00402532	1.31812
Mef2a	myocyte enhancer factor 2A	ENSMUSG00000030557	39.157	32.1686	33.3641	31.2916	31.7913	26.227	-0.268489	0.000221241	0.830188
Mef2c	myocyte enhancer factor 2C	ENSMUSG00000005583	1.07905	1.465	1.82765	7.02853	8.6399	10.4715	2.08997	4.89e-29	4.25738
Mef2d	myocyte enhancer factor 2D	ENSMUSG00000001419	14.9819	14.3597	15.1095	20.8088	22.6158	18.5728	0.437897	8.64e-07	1.35463
Mertk	MER proto-oncogene tyrosine kinase	ENSMUSG00000014361	11.5095	8.82348	8.38396	5.39809	6.25233	5.26525	-0.751957	2.3e-10	0.593798
Mesd	mesoderm development LRP chaperone	ENSMUSG00000038503	30.3596	25.5196	22.8198	18.1761	23.5928	24.9773	-0.329804	0.000182367	0.795644
Metrnl	meteorin, glial cell differentiation regulator-like	ENSMUSG00000039208	49.2817	46.2831	43.3967	67.7605	63.5119	71.883	0.528954	8.65e-10	1.44288
Mettl23	methyltransferase like 23	ENSMUSG00000090266	9.72073	7.67415	7.84866	4.41724	7.97952	6.94416	-0.495032	0.0447068	0.709546
Mettl24	methyltransferase like 24	ENSMUSG00000045555	17.3212	16.1996	15.2761	11.0958	9.52159	10.2152	-0.688719	1.58e-06	0.620405
Mex3a	mex3 RNA binding family member A	ENSMUSG00000074480	24.1687	21.4683	21.6522	38.337	35.185	31.3657	0.610722	5.61e-16	1.52702
Mex3b	mex3 RNA binding family member B	ENSMUSG00000057706	8.76938	7.61119	9.78124	12.5609	13.1846	14.2499	0.576722	7.25e-06	1.49146
Mex3c	mex3 RNA binding family member C	ENSMUSG00000037253	56.6911	39.7376	44.9699	33.1623	31.2921	34.3805	-0.526374	1.91e-10	0.694297
Mex3d	mex3 RNA binding family member D	ENSMUSG00000048696	20.7451	15.6685	15.8615	33.7716	31.2567	31.5867	0.866636	1.16e-22	1.82341
Mfge8	milk fat globule EGF and factor V/VIII domain containing	ENSMUSG00000030605	136.684	118.918	119.105	73.0062	86.1585	76.3053	-0.692111	1.07e-32	0.618947
Mfsd11	major facilitator superfamily domain containing 11	ENSMUSG00000020818	7.07155	6.91168	6.62306	4.66812	6.16034	4.55652	-0.455609	0.00860149	0.729202
Mfsd6	major facilitator superfamily domain containing 6	ENSMUSG00000041439	9.13271	8.49849	9.80099	11.3592	11.6259	12.5217	0.323091	0.00523458	1.25101
Mgst3	microsomal glutathione S-transferase 3	ENSMUSG00000026688	71.357	78.9299	66.8213	51.8788	50.2459	54.103	-0.505281	2.44e-07	0.704523
Mical1	microtubule associated monooxygenase, calponin and LIM domain containing 1	ENSMUSG00000019823	9.51549	7.64609	7.47465	19.5494	15.3955	15.5817	1.02832	9.79e-13	2.03965
Mical2	microtubule associated monooxygenase, calponin and LIM domain containing 2	ENSMUSG00000038244	10.1558	10.1186	8.07028	4.4436	4.35899	4.69996	-1.30094	2.68e-28	0.405862
Micos13	mitochondrial contact site and cristae organizing system subunit 13	ENSMUSG00000049760	58.4214	55.9884	58.8394	39.9351	45.5283	46.7655	-0.410583	0.000453807	0.752319
Micu1	mitochondrial calcium uptake 1	ENSMUSG00000020111	15.6345	11.2444	11.3908	10.2838	9.75517	8.37485	-0.420863	0.00473758	0.746977
Mid1ip1	Mid1 interacting protein 1 (gastrulation specific G12-like (zebrafish))	ENSMUSG00000008035	63.0524	50.2511	52.6247	29.9645	30.7794	27.7936	-0.963084	8.88e-26	0.512959
Mif4gd	MIF4G domain containing	ENSMUSG00000020743	11.2148	18.0852	11.0176	6.12363	8.59814	10.0152	-0.644239	0.00907362	0.63983
Mindy3	MINDY lysine 48 deubiquitinase 3	ENSMUSG00000026767	10.6785	11.394	10.4524	13.0934	15.5524	16.0921	0.408921	0.00244332	1.32769
Mlec	malectin	ENSMUSG00000048578	33.4853	27.8423	29.0957	21.6528	20.7569	17.8263	-0.61334	5.13e-16	0.653682
Mlf1	myeloid leukemia factor 1	ENSMUSG00000048416	53.3394	50.0185	47.6564	116.479	122.675	139.689	1.30297	2.53e-49	2.46737
Mlycd	malonyl-CoA decarboxylase	ENSMUSG00000074064	6.95833	4.46749	5.44483	3.31458	3.04934	5.10239	-0.531429	0.0297605	0.691869
Mmd	monocyte to macrophage differentiation-associated	ENSMUSG00000003948	13.2574	13.1538	10.7148	6.86281	8.81095	7.56687	-0.713011	6.02e-07	0.610046
Mme	membrane metallo endopeptidase	ENSMUSG00000027820	5.1706	4.46556	3.00519	6.66474	10.5127	6.65993	0.934042	2.64e-12	1.91062
Mmgt2	membrane magnesium transporter 2	ENSMUSG00000048497	14.1306	12.8656	14.1671	10.768	8.45982	8.11878	-0.61187	0.000209992	0.654348
Mmp11	matrix metallopeptidase 11	ENSMUSG00000000901	87.6538	77.6297	74.9327	99.4314	110.073	106.668	0.341798	1.19e-08	1.26733
Mnt	max binding protein	ENSMUSG00000000282	7.94471	7.18091	5.73311	9.19754	8.76347	8.79297	0.374871	0.00192734	1.29672
Mob1b	MOB kinase activator 1B	ENSMUSG00000006262	7.26469	5.63174	4.70046	6.03457	7.00888	7.08314	0.277507	0.00832379	1.2121
Mob3a	MOB kinase activator 3A	ENSMUSG00000003348	8.86431	7.95726	9.03878	12.4084	12.9157	11.8217	0.426816	0.00147918	1.34426
Mocs2	molybdenum cofactor synthesis 2	ENSMUSG00000015536	12.2038	10.9072	12.5394	15.7776	19.8387	18.0121	0.535657	0.000861329	1.4496
Mogs	mannosyl-oligosaccharide glucosidase	ENSMUSG00000030036	13.3956	14.8366	13.1226	20.3971	16.1996	17.537	0.375135	0.00369966	1.29696
Mosmo	modulator of smoothened	ENSMUSG00000046096	5.31392	6.36663	4.52893	7.15186	7.02857	7.30562	0.474406	0.00197402	1.38935
Mospd2	motile sperm domain containing 2	ENSMUSG00000061778	6.70324	7.66476	7.11724	11.4871	15.9769	11.2718	0.812993	7.12e-08	1.75685
Mov10	Mov10 RISC complex RNA helicase	ENSMUSG00000002227	36.2032	30.9904	30.0442	22.4498	21.0304	16.9566	-0.726321	1.02e-17	0.604443
Mpdu1	mannose-P-dolichol utilization defect 1	ENSMUSG00000018761	30.626	26.6157	25.717	20.906	20.3584	22.735	-0.397913	0.00134727	0.758955
Mphosph10	M-phase phosphoprotein 10 (U3 small nucleolar ribonucleoprotein)	ENSMUSG00000030521	12.2715	11.1603	9.45243	11.9734	14.577	15.4817	0.329698	0.0158327	1.25675
Mpp5	membrane protein, palmitoylated 5 (MAGUK p55 subfamily member 5)	ENSMUSG00000021112	11.1746	9.60232	9.42213	12.9252	13.4738	13.1916	0.357708	2.2e-05	1.28139
Mras	muscle and microspikes RAS	ENSMUSG00000032470	37.0733	34.0002	31.8969	50.7091	53.7976	48.8479	0.539724	1.13e-21	1.45369
Mreg	melanoregulin	ENSMUSG00000039395	2.08564	1.64158	1.90081	9.2347	10.103	8.55799	2.35115	1.92e-35	5.10231
Mri1	methylthioribose-1-phosphate isomerase 1	ENSMUSG00000004996	9.90548	8.43376	7.98357	6.80507	6.55134	7.38668	-0.380765	0.0101928	0.76803
Mro	maestro	ENSMUSG00000064036	18.4375	13.7547	12.5394	20.7954	15.8767	18.4349	0.33466	0.0167254	1.26108
Mrpl14	mitochondrial ribosomal protein L14	ENSMUSG00000023939	44.5779	38.9023	50.721	41.2728	34.9082	29.7328	-0.34824	0.0288571	0.785542
Mrpl22	mitochondrial ribosomal protein L22	ENSMUSG00000020514	38.1493	30.7436	32.7369	28.3121	25.4184	26.8256	-0.318317	0.0240698	0.802005
Mrpl41	mitochondrial ribosomal protein L41	ENSMUSG00000036850	26.2172	21.512	19.1594	18.4128	13.7764	16.7567	-0.508146	0.00487482	0.703125
Mrpl42	mitochondrial ribosomal protein L42	ENSMUSG00000062981	45.4034	37.3928	39.111	25.8703	33.9499	34.6077	-0.298505	0.0328416	0.813094
Mrpl47	mitochondrial ribosomal protein L47	ENSMUSG00000037531	12.2509	6.18211	7.82384	8.89363	10.5197	9.05232	0.366943	0.0331098	1.28962
Mrpl48	mitochondrial ribosomal protein L48	ENSMUSG00000030706	17.6921	20.5089	17.0734	16.2896	18.8867	16.0422	-0.397184	0.0002328	0.759339
Mrpl49	mitochondrial ribosomal protein L49	ENSMUSG00000007338	24.2256	18.8402	17.54	15.5562	15.0207	15.5422	-0.4288	0.000615872	0.74288
Mrpl54	mitochondrial ribosomal protein L54	ENSMUSG00000034932	64.2436	55.6203	61.6929	50.9832	47.7093	45.6082	-0.354164	0.00296293	0.782323
Mrpl55	mitochondrial ribosomal protein L55	ENSMUSG00000036860	17.4738	14.5123	16.5156	9.6946	11.7129	12.7247	-0.508093	0.0125526	0.703151
Mrpl57	mitochondrial ribosomal protein L57	ENSMUSG00000021967	8.25658	7.70066	5.72948	4.75854	4.89712	5.06203	-0.510468	0.0197967	0.701994
Mrps11	mitochondrial ribosomal protein S11	ENSMUSG00000030611	47.4482	44.8142	44.8163	29.9769	30.6181	24.7776	-0.743548	6.33e-10	0.597269
Mrps12	mitochondrial ribosomal protein S12	ENSMUSG00000045948	22.3682	20.7423	19.1037	15.6155	15.9469	16.6193	-0.437278	0.010643	0.738527
Mrps18c	mitochondrial ribosomal protein S18C	ENSMUSG00000016833	62.8832	55.2881	48.5811	44.9348	47.7506	42.6964	-0.28749	0.0141173	0.819326
Mrps28	mitochondrial ribosomal protein S28	ENSMUSG00000040269	38.0251	30.5036	23.704	24.7923	26.6749	25.7757	-0.316712	0.0397712	0.802898
Mrps36	mitochondrial ribosomal protein S36	ENSMUSG00000061474	21.1962	22.179	22.0489	17.6562	17.1697	18.9297	-0.382178	0.0472899	0.767279
Mrps6	mitochondrial ribosomal protein S6	ENSMUSG00000039680	28.9267	28.6597	23.8422	17.239	18.9928	19.8451	-0.445623	0.0124772	0.734267
Mrtfb	myocardin related transcription factor B	ENSMUSG00000009569	6.27876	5.82639	5.88288	8.91894	9.8168	8.34743	0.664747	1.7e-08	1.58529
Msh2	mutS homolog 2	ENSMUSG00000024151	30.1654	25.7028	22.7804	17.0968	19.873	20.2569	-0.51409	1.71e-08	0.700234
Msmo1	methylsterol monoxygenase 1	ENSMUSG00000031604	62.5461	51.3029	48.7657	37.2529	36.8861	38.178	-0.561595	2.43e-12	0.677553
Msn	moesin	ENSMUSG00000031207	19.2646	18.9921	20.3089	27.3423	29.838	26.332	0.460191	2.83e-07	1.37572
Msrb2	methionine sulfoxide reductase B2	ENSMUSG00000023094	15.6507	13.4835	11.6705	9.36483	10.889	10.8308	-0.4668	0.00726985	0.723568
Mt3	metallothionein 3	ENSMUSG00000031760	14.779	17.3111	15.1684	8.87141	7.6323	7.89293	-1.03053	3.01e-05	0.489531
Mtap	methylthioadenosine phosphorylase	ENSMUSG00000062937	17.2612	16.688	17.497	20.7125	22.9497	20.7759	0.308731	0.00189055	1.23862
Mtch1	mitochondrial carrier 1	ENSMUSG00000024012	75.7778	50.9308	59.1583	45.2311	55.3002	53.7903	-0.318901	0.000133259	0.80168
Mtcl1	microtubule crosslinking factor 1	ENSMUSG00000052105	18.1699	16.4709	16.1326	7.18294	7.8907	6.38881	-1.31238	4.87e-58	0.402657
mt-Co1	NA	ENSMUSG00000064351	20554.4	16673.8	17195.4	13991	14180.4	14436.8	-0.387646	7.47e-22	0.764376
mt-Cytb	NA	ENSMUSG00000064370	8222.44	7028.01	7283.73	5914.23	5850.44	6198.81	-0.354882	7.48e-16	0.781934
Mtf2	metal response element binding transcription factor 2	ENSMUSG00000029267	22.5145	12.223	11.0627	14.6144	19.4846	16.789	0.29403	0.00700257	1.22606
Mthfd1	methylenetetrahydrofolate dehydrogenase (NADP+ dependent), methenyltetrahydrofolate cyclohydrolase, formyltetrahydrofolate synthase	ENSMUSG00000021048	11.8805	9.73416	8.80556	8.10194	7.16243	6.58284	-0.472782	0.000399491	0.720574
Mthfd2	methylenetetrahydrofolate dehydrogenase (NAD+ dependent), methenyltetrahydrofolate cyclohydrolase	ENSMUSG00000005667	27.0984	18.5771	19.4518	16.491	21.4092	15.9355	-0.300913	0.0237759	0.811739
mt-Nd1	NA	ENSMUSG00000064341	10059.5	8251.73	8808.67	6470.71	6291.95	6798.36	-0.497349	1.17e-24	0.708407
mt-Nd2	NA	ENSMUSG00000064345	4834.44	4073.53	4333.33	3690.43	3525.44	3734.53	-0.30312	1.62e-10	0.810498
mt-Nd3	NA	ENSMUSG00000064360	2016.06	1867.41	1962.21	1405.52	1222.3	1458.45	-0.420907	0.0315725	0.746955
mt-Nd4	NA	ENSMUSG00000064363	4479.04	3735.56	3970.23	3296.08	3346.15	3420.15	-0.312418	1.61e-12	0.805291
mt-Nd5	NA	ENSMUSG00000064367	3480.25	2823.26	3133.51	2501.83	2414.42	2479.79	-0.381532	8.83e-16	0.767622
mt-Nd6	NA	ENSMUSG00000064368	4088.57	3381.81	3630.07	2911.13	2810.3	3014.67	-0.385376	1.75e-15	0.765579
Mvd	mevalonate (diphospho) decarboxylase	ENSMUSG00000006517	7.95594	6.10002	7.72044	6.65087	4.75784	4.68833	-0.494788	0.0210457	0.709666
Mvp	major vault protein	ENSMUSG00000030681	7.71942	6.23788	5.80813	9.9877	10.3978	9.08816	0.61275	2.83e-05	1.52917
Mxi1	MAX interactor 1, dimerization protein	ENSMUSG00000025025	12.8041	9.84821	13.4369	18.7197	18.4571	16.398	0.580388	0.000149733	1.49525
Mxra7	matrix-remodelling associated 7	ENSMUSG00000020814	8.48663	9.09356	9.95972	8.27276	7.25724	7.0227	-0.357041	0.039391	0.780764
Myh9	myosin, heavy polypeptide 9, non-muscle	ENSMUSG00000022443	25.3495	23.6212	25.2229	38.9844	36.5889	31.0302	0.478995	1.44e-09	1.39377
Myl12a	myosin, light chain 12A, regulatory, non-sarcomeric	ENSMUSG00000024048	185.792	141.341	152.305	182.553	216.669	191.37	0.265935	0.00135245	1.20242
Myl9	myosin, light polypeptide 9, regulatory	ENSMUSG00000067818	23.8045	19.1641	21.4314	13.7699	13.8821	9.36463	-0.83996	1.03e-06	0.558659
Mynn	myoneurin	ENSMUSG00000037730	10.2538	7.61848	6.47547	6.49053	6.07374	7.56282	-0.311994	0.0250672	0.805528
Myo1b	myosin IB	ENSMUSG00000018417	53.0517	47.3859	49.0621	36.9436	38.9811	37.6805	-0.42334	7.03e-14	0.745696
Myo1c	myosin IC	ENSMUSG00000017774	22.835	18.3464	19.2787	30.1624	27.1963	26.482	0.433782	6.28e-08	1.35077
Myo9b	myosin IXb	ENSMUSG00000004677	8.25102	8.9854	6.24306	10.3677	10.5327	8.1201	0.320487	0.0232416	1.24875
Naa35	N(alpha)-acetyltransferase 35, NatC auxiliary subunit	ENSMUSG00000021555	21.0881	19.262	17.4493	25.0717	22.1035	25.2283	0.311346	0.000700102	1.24087
Naa38	N(alpha)-acetyltransferase 38, NatC auxiliary subunit	ENSMUSG00000059278	45.5268	44.8874	37.367	28.7658	37.0699	37.5298	-0.422728	0.0157244	0.746013
Naaa	N-acylethanolamine acid amidase	ENSMUSG00000029413	28.9512	22.7497	28.5866	17.0488	20.8384	18.7305	-0.601289	6.45e-08	0.659165
Nab1	Ngfi-A binding protein 1	ENSMUSG00000002881	40.7007	36.5202	32.3412	47.4344	48.3216	45.7735	0.342318	8.12e-08	1.26779
Nabp2	nucleic acid binding protein 2	ENSMUSG00000025374	24.7093	18.7083	16.3625	15.2156	15.4422	13.1463	-0.441566	0.0115412	0.736335
Nacc1	nucleus accumbens associated 1, BEN and BTB (POZ) domain containing	ENSMUSG00000001910	36.4221	33.4333	32.3378	32.1526	28.6084	26.6573	-0.286579	0.000267359	0.819844
Nadk	NAD kinase	ENSMUSG00000029063	29.6746	24.4458	22.4861	21.0932	21.213	16.317	-0.432521	1.14e-05	0.740966
Nadk2	NAD kinase 2, mitochondrial	ENSMUSG00000022253	6.79936	4.50666	5.69496	8.13798	7.30838	8.00201	0.543985	0.00909468	1.45799
Naga	N-acetyl galactosaminidase, alpha	ENSMUSG00000022453	6.87275	6.84232	8.88902	9.69241	10.7251	11.2282	0.418999	0.0242819	1.337
Napepld	N-acyl phosphatidylethanolamine phospholipase D	ENSMUSG00000044968	12.2139	10.6939	11.3509	14.1764	16.6866	15.086	0.382155	0.000105893	1.30329
Napg	N-ethylmaleimide sensitive fusion protein attachment protein gamma	ENSMUSG00000024581	7.25115	7.3689	8.46555	8.94159	11.7431	10.7604	0.389308	0.00711577	1.30976
Nav2	neuron navigator 2	ENSMUSG00000052512	5.11106	6.08223	5.20305	4.03235	4.34938	2.4744	-0.652931	1.46e-05	0.635987
Ncald	neurocalcin delta	ENSMUSG00000051359	9.02179	8.1041	6.43906	5.32179	7.03015	5.55261	-0.453003	0.0070738	0.730521
Ncln	nicalin	ENSMUSG00000020238	20.7273	15.1405	15.5017	23.6723	21.9432	21.5664	0.331515	0.000511816	1.25833
Ncoa2	nuclear receptor coactivator 2	ENSMUSG00000005886	12.2995	9.44293	9.90248	13.9379	14.0058	12.8337	0.42382	2.42e-07	1.34147
Ncor2	nuclear receptor co-repressor 2	ENSMUSG00000029478	25.0248	24.0776	25.9586	21.6701	22.0741	18.8173	-0.278369	0.0012124	0.824522
Ncs1	neuronal calcium sensor 1	ENSMUSG00000062661	5.77211	5.11138	5.47614	12.1615	9.55666	9.19325	0.892996	6.85e-11	1.85703
Ndc1	NDC1 transmembrane nucleoporin	ENSMUSG00000028614	10.6325	8.27708	8.69164	12.3108	13.0521	12.1503	0.416826	1.61e-05	1.33499
Ndfip1	Nedd4 family interacting protein 1	ENSMUSG00000024425	181.207	159.01	144.055	108.155	133.916	112.543	-0.501011	1.94e-20	0.706611
Ndrg1	N-myc downstream regulated gene 1	ENSMUSG00000005125	5.93752	5.62305	4.99237	15.8153	12.0936	12.0062	1.246	1.54e-17	2.37183
Ndrg2	N-myc downstream regulated gene 2	ENSMUSG00000004558	35.3602	24.3642	24.035	19.5961	25.7955	24.728	-0.416093	0.000500116	0.749451
Ndrg3	N-myc downstream regulated gene 3	ENSMUSG00000027634	17.4345	16.4904	15.2691	12.1019	14.2301	11.0763	-0.416652	0.000546424	0.749161
Ndst2	N-deacetylase/N-sulfotransferase (heparan glucosaminyl) 2	ENSMUSG00000039308	8.78296	6.77511	6.83824	4.9238	6.03259	4.79007	-0.434004	0.00195854	0.740205
Ndufa7	NADH:ubiquinone oxidoreductase subunit A7	ENSMUSG00000041881	128.573	125.349	121.957	93.9062	116.31	109.427	-0.287927	0.00250355	0.819078
Ndufaf2	NADH:ubiquinone oxidoreductase complex assembly factor 2	ENSMUSG00000068184	14.1413	13.2736	13.5326	17.3227	19.6958	17.9571	0.395451	0.0383749	1.31535
Ndufaf4	NADH:ubiquinone oxidoreductase complex assembly factor 4	ENSMUSG00000028261	5.15325	4.73646	4.33433	5.23866	7.36956	5.76621	0.327873	0.0433528	1.25516
Ndufb11	NADH:ubiquinone oxidoreductase subunit B11	ENSMUSG00000031059	79.682	73.51	68.9728	63.873	59.3157	62.2529	-0.312954	0.000696338	0.804992
Ndufs1	NADH:ubiquinone oxidoreductase core subunit S1	ENSMUSG00000025968	31.611	31.7331	29.2136	20.9509	26.9089	21.2155	-0.385432	0.000264958	0.76555
Ndufs2	NADH:ubiquinone oxidoreductase core subunit S2	ENSMUSG00000013593	129.829	117.746	112.913	98.6534	98.2026	101.202	-0.310724	1.65e-07	0.806237
Ndufs3	NADH:ubiquinone oxidoreductase core subunit S3	ENSMUSG00000005510	79.2704	65.3457	63.2546	54.1916	63.2229	59.8228	-0.264607	0.00352046	0.832425
Ndufs7	NADH:ubiquinone oxidoreductase core subunit S7	ENSMUSG00000020153	36.8523	30.2307	32.2229	27.6484	27.5779	26.1507	-0.279409	0.0291485	0.823928
Ndufs8	NADH:ubiquinone oxidoreductase core subunit S8	ENSMUSG00000059734	65.568	46.7581	45.661	37.8726	34.6096	46.8397	-0.344781	0.00989364	0.787427
Ndufv3	NADH:ubiquinone oxidoreductase core subunit V3	ENSMUSG00000024038	32.8018	29.1948	32.764	20.6463	26.1694	30.9329	-0.32775	0.0303924	0.796778
Nectin2	nectin cell adhesion molecule 2	ENSMUSG00000062300	28.3132	26.7004	22.1729	16.4605	20.8468	18.0594	-0.557064	2.68e-07	0.679684
Nedd9	neural precursor cell expressed, developmentally down-regulated gene 9	ENSMUSG00000021365	22.4495	19.097	19.9573	16.8904	15.869	15.0976	-0.410878	6.23e-07	0.752165
Nek6	NIMA (never in mitosis gene a)-related expressed kinase 6	ENSMUSG00000026749	6.1426	7.77004	5.6868	6.49795	7.24433	6.49871	0.294543	0.0319356	1.2265
Nelfe	negative elongation factor complex member E, Rdbp	ENSMUSG00000024369	26.0695	20.0102	18.0726	16.4882	15.7888	19.7685	-0.302988	0.0411749	0.810572
Net1	neuroepithelial cell transforming gene 1	ENSMUSG00000021215	11.0227	11.8966	10.7862	18.2651	18.3349	17.4886	0.650225	1.3e-11	1.56941
Neto2	neuropilin (NRP) and tolloid (TLL)-like 2	ENSMUSG00000036902	18.4562	15.8217	16.6615	26.6129	26.669	30.3354	0.642062	4.69e-14	1.56056
Neu3	neuraminidase 3	ENSMUSG00000035239	7.56545	6.76943	8.18746	11.8661	9.79238	11.3532	0.47235	0.000991743	1.38737
Nexmif	neurite extension and migration factor	ENSMUSG00000046449	4.82336	4.16416	4.44607	6.28052	6.315	5.25655	0.371827	0.000156983	1.29399
Nf2	neurofibromin 2	ENSMUSG00000009073	13.6966	10.9162	11.0125	9.59997	9.81793	7.98273	-0.383877	0.000566142	0.766375
Nfe2l2	nuclear factor, erythroid derived 2, like 2	ENSMUSG00000015839	72.002	60.5787	59.1135	43.6233	48.7354	47.995	-0.481043	4.24e-13	0.716459
Nfia	nuclear factor I/A	ENSMUSG00000028565	7.74547	6.66767	7.99984	11.0394	10.8133	8.17067	0.358322	0.00134643	1.28193
Nfic	nuclear factor I/C	ENSMUSG00000055053	15.3051	10.7037	10.8365	13.2461	9.64093	10.9906	-0.287859	0.00187731	0.819117
Nfix	nuclear factor I/X	ENSMUSG00000001911	6.60461	7.13528	5.63194	11.0593	10.7014	8.75309	0.602323	7.48e-07	1.51816
Nfkb1	nuclear factor of kappa light polypeptide gene enhancer in B cells 1, p105	ENSMUSG00000028163	14.6249	8.73058	8.19097	11.7251	11.1565	13.4963	0.34013	0.00789191	1.26587
Nfkb2	nuclear factor of kappa light polypeptide gene enhancer in B cells 2, p49/p100	ENSMUSG00000025225	8.15922	9.07776	8.66603	13.5361	13.0365	12.0027	0.457898	0.000179567	1.37354
Nfu1	NFU1 iron-sulfur cluster scaffold	ENSMUSG00000029993	37.2388	33.1711	31.0489	24.0851	24.7191	31.1254	-0.354681	0.0124564	0.782043
Nhp2	NHP2 ribonucleoprotein	ENSMUSG00000001056	56.7212	44.4995	49.6069	34.7451	39.1001	42.6835	-0.371375	0.000619282	0.773046
Nid1	nidogen 1	ENSMUSG00000005397	10.1373	10.397	10.1558	6.28056	8.68856	6.34207	-0.559711	4.08e-06	0.678438
Nifk	nucleolar protein interacting with the FHA domain of MKI67	ENSMUSG00000026377	31.4386	24.1588	24.566	37.3419	32.9476	32.394	0.349853	0.000548582	1.27443
Nin	ninein	ENSMUSG00000021068	5.77983	5.31056	5.28185	6.45303	8.11882	6.34545	0.301785	0.00194739	1.23267
Nipsnap3b	nipsnap homolog 3B	ENSMUSG00000015247	17.3584	15.2212	14.2217	19.3619	21.5573	18.6964	0.291833	0.0206643	1.22419
Nit2	nitrilase family, member 2	ENSMUSG00000022751	37.2505	33.6454	25.5488	24.8869	26.7039	26.066	-0.307221	0.0108568	0.808197
Nktr	natural killer tumor recognition sequence	ENSMUSG00000032525	5.42253	5.8748	5.73075	4.66206	4.84511	4.75013	-0.358686	0.00818116	0.779874
Nle1	notchless homolog 1	ENSMUSG00000020692	3.82132	2.70975	4.43164	5.96564	7.53057	5.97614	0.665717	0.00698972	1.58636
Nlk	nemo like kinase	ENSMUSG00000017376	7.43432	6.44422	6.10013	4.90444	6.20206	4.88147	-0.374621	0.00671044	0.771308
Nlrp10	NLR family, pyrin domain containing 10	ENSMUSG00000049709	2.63987	3.26446	2.21876	6.88629	6.80946	6.36152	1.22031	2.42e-12	2.32998
Nmd3	NMD3 ribosome export adaptor	ENSMUSG00000027787	5.08017	4.135	4.46563	5.91624	6.17459	5.78972	0.491593	4.74e-05	1.406
Nmt2	N-myristoyltransferase 2	ENSMUSG00000026643	28.5446	28.8876	29.6412	38.1538	38.6606	36.3468	0.293236	4.62e-05	1.22539
Noc4l	NOC4 like	ENSMUSG00000033294	7.66269	6.67295	7.06224	9.07698	10.0623	9.58129	0.375471	0.0172417	1.29726
Nol8	nucleolar protein 8	ENSMUSG00000021392	3.7166	4.8451	4.90265	7.07393	7.51986	7.55044	0.644308	7.49e-05	1.56299
Nol9	nucleolar protein 9	ENSMUSG00000028948	10.629	7.10745	7.60576	11.8306	13.2008	13.2682	0.60567	4.17e-07	1.52168
Nop10	NOP10 ribonucleoprotein	ENSMUSG00000027133	34.8098	23.9857	23.6636	21.5181	18.0556	21.7623	-0.50517	0.000561075	0.704578
Nop2	NOP2 nucleolar protein	ENSMUSG00000038279	13.2649	12.9047	10.3795	16.2695	16.8176	15.2992	0.37408	0.00107664	1.29601
Npdc1	neural proliferation, differentiation and control 1	ENSMUSG00000015094	27.8527	20.8133	20.597	32.7614	36.4182	32.3824	0.502933	1.35e-05	1.41709
Npr1	natriuretic peptide receptor 1	ENSMUSG00000027931	9.8727	7.16309	7.7126	1.08797	1.36353	1.44528	-2.62439	1.3e-37	0.162173
Npr2	natriuretic peptide receptor 2	ENSMUSG00000028469	8.26243	7.81136	7.97208	5.06579	4.16061	3.53335	-0.958883	5.38e-09	0.514455
Nptn	neuroplastin	ENSMUSG00000032336	56.0989	62.0644	52.459	41.0015	48.0869	41.1953	-0.353408	1.4e-05	0.782733
Nr1d1	nuclear receptor subfamily 1, group D, member 1	ENSMUSG00000020889	1.74231	2.46127	1.21692	5.82009	5.42867	5.66941	1.70636	2.07e-11	3.26337
Nr1d2	nuclear receptor subfamily 1, group D, member 2	ENSMUSG00000021775	5.26136	5.38407	5.14679	9.52104	9.07534	9.97946	0.80661	1.17e-10	1.7491
Nr1h4	nuclear receptor subfamily 1, group H, member 4	ENSMUSG00000047638	2.08422	2.18798	0.997552	6.95282	8.935	8.76901	2.25001	1.13e-16	4.75685
Nr2c2	nuclear receptor subfamily 2, group C, member 2	ENSMUSG00000005893	6.3271	5.31744	5.88476	6.76135	9.56347	6.37144	0.27101	0.0336105	1.20665
Nr2f2	nuclear receptor subfamily 2, group F, member 2	ENSMUSG00000030551	5.11393	4.2236	4.28227	9.77639	9.50557	9.14415	0.990558	7.55e-15	1.98695
Nr4a1	nuclear receptor subfamily 4, group A, member 1	ENSMUSG00000023034	31.1992	24.4934	25.5175	3.54553	3.58396	3.25801	-2.98377	1.26e-130	0.126414
Nr5a2	nuclear receptor subfamily 5, group A, member 2	ENSMUSG00000026398	176.913	154.97	156.222	134.456	149.256	129.924	-0.274595	9.07e-11	0.826682
Nrbp1	nuclear receptor binding protein 1	ENSMUSG00000029148	39.9666	30.2569	29.1401	29.5103	29.6726	25.3128	-0.280924	0.00653611	0.823064
Nrbp2	nuclear receptor binding protein 2	ENSMUSG00000075590	11.4472	10.1986	10.5714	6.39337	5.07792	5.02823	-1.01944	8.25e-12	0.493307
Nrip1	nuclear receptor interacting protein 1	ENSMUSG00000048490	23.762	21.0535	20.7858	25.9799	29.1439	25.9041	0.291127	3.37e-07	1.2236
Nrn1	neuritin 1	ENSMUSG00000039114	63.7512	54.7946	58.1713	114.136	123.233	119.014	0.932576	4.65e-33	1.90868
Nsdhl	NAD(P) dependent steroid dehydrogenase-like	ENSMUSG00000031349	12.8568	9.95784	10.7866	7.91496	8.61715	9.84651	-0.388993	0.00887275	0.763662
Nt5c3b	5'-nucleotidase, cytosolic IIIB	ENSMUSG00000017176	39.8054	40.276	41.1613	32.7252	33.4937	29.6067	-0.410844	0.000110917	0.752183
Nt5dc2	5'-nucleotidase domain containing 2	ENSMUSG00000071547	26.5554	23.7921	25.1478	22.7921	21.3354	18.3469	-0.280252	0.0186309	0.823447
Nuak1	NUAK family, SNF1-like kinase, 1	ENSMUSG00000020032	6.99812	6.22792	5.99642	8.98656	9.53947	8.66595	0.475041	2.52e-06	1.38996
Nucb1	nucleobindin 1	ENSMUSG00000030824	24.9875	25.3501	20.6297	21.657	22.3	17.3549	-0.317141	0.000532855	0.802659
Nucb2	nucleobindin 2	ENSMUSG00000030659	8.4638	7.8411	8.65899	12.3772	13.3123	12.4595	0.536659	0.000733957	1.45061
Nudt13	nudix (nucleoside diphosphate linked moiety X)-type motif 13	ENSMUSG00000021809	6.89105	6.5963	6.55645	9.60817	8.96902	9.30085	0.441825	0.00557311	1.35832
Nudt16l1	nudix (nucleoside diphosphate linked moiety X)-type motif 16-like 1	ENSMUSG00000022516	17.8578	21.5505	19.4031	15.981	11.5802	15.8604	-0.658532	0.000255148	0.633523
Nudt19	nudix (nucleoside diphosphate linked moiety X)-type motif 19	ENSMUSG00000034875	14.6603	12.8559	14.9748	7.64848	8.72586	8.08106	-0.848178	5.63e-09	0.555486
Nup153	nucleoporin 153	ENSMUSG00000021374	9.32203	8.83275	9.21642	10.7248	12.5704	10.4157	0.301785	0.00215435	1.23267
Nupr1	nuclear protein transcription regulator 1	ENSMUSG00000030717	3.07325	2.69381	2.55626	11.3924	12.1341	14.4761	2.10458	1.72e-14	4.30072
Nxnl2	nucleoredoxin-like 2	ENSMUSG00000021396	16.373	19.2796	14.0858	11.1676	9.96678	13.2071	-0.558249	0.00211756	0.679126
Nynrin	NYN domain and retroviral integrase containing	ENSMUSG00000075592	12.1556	12.1356	11.8676	10.0387	10.6223	8.33538	-0.388891	3.86e-05	0.763716
Oat	ornithine aminotransferase	ENSMUSG00000030934	78.0049	64.6333	69.4584	39.2039	46.6492	47.5944	-0.694222	1.42e-17	0.618042
Obsl1	obscurin-like 1	ENSMUSG00000026211	72.0872	55.2858	61.9397	53.3748	57.6016	45.6101	-0.364363	2.04e-08	0.776812
Odr4	odr4 GPCR localization factor homolog	ENSMUSG00000006010	5.30164	5.4884	5.57412	6.07458	7.92743	8.37692	0.366013	0.0205632	1.28879
Oga	O-GlcNAcase	ENSMUSG00000025220	18.6966	17.0831	15.4729	22.4854	23.6045	22.5891	0.414736	4.75e-08	1.33305
Ogfod1	2-oxoglutarate and iron-dependent oxygenase domain containing 1	ENSMUSG00000033009	6.62787	5.62302	6.69633	6.33475	4.72436	4.43503	-0.319981	0.0336073	0.801081
Ogfod3	2-oxoglutarate and iron-dependent oxygenase domain containing 3	ENSMUSG00000025169	15.2862	12.6282	9.48066	8.41441	10.3163	10.4685	-0.418978	0.0272387	0.747954
Omd	osteomodulin	ENSMUSG00000048368	19.3603	19.3843	20.8993	34.5122	42.8277	41.1686	0.890523	9.89e-17	1.85385
Oplah	5-oxoprolinase (ATP-hydrolysing)	ENSMUSG00000022562	14.1648	12.2916	13.0401	13.1056	10.995	9.60184	-0.459909	6.52e-05	0.727032
Ormdl3	ORM1-like 3 (S. cerevisiae)	ENSMUSG00000038150	32.9478	31.2974	26.1091	38.9913	37.4812	35.7405	0.288302	0.00136131	1.2212
Osbpl3	oxysterol binding protein-like 3	ENSMUSG00000029822	15.4195	14.831	12.6668	7.0728	8.15255	6.97078	-1.01106	2.24e-25	0.49618
Osbpl8	oxysterol binding protein-like 8	ENSMUSG00000020189	6.9777	6.03482	6.12206	8.732	10.8984	8.20776	0.53229	2.81e-07	1.44622
Osr2	odd-skipped related 2	ENSMUSG00000022330	12.8283	10.5729	14.8718	9.27927	10.9378	10.7816	-0.371893	0.0189867	0.772768
Ostc	oligosaccharyltransferase complex subunit (non-catalytic)	ENSMUSG00000041084	128.729	106.25	97.5646	82.9015	94.5665	98.1203	-0.301491	0.000269021	0.811413
Otud4	OTU domain containing 4	ENSMUSG00000036990	6.64576	6.14756	6.31926	8.25585	8.80767	8.58662	0.409716	1.17e-05	1.32842
Oxct1	3-oxoacid CoA transferase 1	ENSMUSG00000022186	58.323	45.132	43.9346	34.0363	41.0931	37.4968	-0.422324	4.39e-09	0.746222
P4ha3	procollagen-proline, 2-oxoglutarate 4-dioxygenase (proline 4-hydroxylase), alpha polypeptide III	ENSMUSG00000051048	7.39073	7.13778	7.15397	4.23595	4.43353	5.67924	-0.667292	0.000381693	0.629688
Pacc1	proton activated chloride channel 1	ENSMUSG00000026627	44.0606	39.2033	40.2441	27.5434	29.0917	31.51	-0.520911	9.43e-10	0.696931
Paf1	Paf1, RNA polymerase II complex component	ENSMUSG00000003437	31.1001	22.5711	23.2209	20.8617	21.1237	22.3311	-0.265235	0.0175167	0.832063
Paip2b	poly(A) binding protein interacting protein 2B	ENSMUSG00000045896	14.0091	13.2571	12.7527	9.45253	11.3156	9.22867	-0.46107	7.89e-06	0.726447
Pak1ip1	PAK1 interacting protein 1	ENSMUSG00000038683	36.4539	28.537	25.0681	33.8721	34.2792	40.9383	0.301032	0.00305388	1.23203
Pak3	p21 (RAC1) activated kinase 3	ENSMUSG00000031284	9.37892	8.08709	7.44243	6.46226	6.35433	4.80847	-0.736794	2.32e-12	0.600071
Pald1	phosphatase domain containing, paladin 1	ENSMUSG00000020092	20.9431	17.1506	15.1912	12.7373	12.8578	11.2137	-0.553407	5.21e-09	0.681409
Pamr1	peptidase domain containing associated with muscle regeneration 1	ENSMUSG00000027188	5.02122	6.08995	3.82541	7.81358	9.78435	8.67708	0.777396	1.6e-05	1.71403
Pan3	PAN3 poly(A) specific ribonuclease subunit	ENSMUSG00000029647	6.92807	7.06397	6.06122	7.6931	8.51051	7.02907	0.31356	0.0235432	1.24277
Pank1	pantothenate kinase 1	ENSMUSG00000033610	16.1954	13.0878	13.9496	7.06926	9.06508	9.06818	-0.753952	1.04e-18	0.592977
Papolg	poly(A) polymerase gamma	ENSMUSG00000020273	7.95783	6.8272	7.67589	10.4222	11.4016	10.0291	0.446814	0.000118014	1.36303
Parm1	prostate androgen-regulated mucin-like protein 1	ENSMUSG00000034981	15.2065	14.7536	14.3999	9.57105	11.3722	9.46122	-0.582886	4.1e-10	0.667627
Parp1	poly (ADP-ribose) polymerase family, member 1	ENSMUSG00000026496	181.914	152.762	162.582	129.513	133.692	122.185	-0.409816	5e-18	0.75272
Parvb	parvin, beta	ENSMUSG00000022438	6.06293	7.11011	7.12621	1.6688	1.79857	1.72152	-1.98954	5.19e-28	0.251819
Patl1	protein associated with topoisomerase II homolog 1 (yeast)	ENSMUSG00000046139	8.52618	8.26695	10.3004	11.71	11.4768	11.7503	0.293576	0.0240677	1.22567
Pbk	PDZ binding kinase	ENSMUSG00000022033	13.9019	12.585	12.5592	12.1995	10.8628	8.64999	-0.342577	0.0323031	0.788632
Pbx2	pre B cell leukemia homeobox 2	ENSMUSG00000034673	16.9866	18.2398	15.363	13.0745	12.4035	12.7319	-0.45974	3.61e-05	0.727117
Pcbd1	pterin 4 alpha carbinolamine dehydratase/dimerization cofactor of hepatocyte nuclear factor 1 alpha (TCF1) 1	ENSMUSG00000020098	34.5433	23.9215	29.3415	19.7059	25.1294	25.5989	-0.339182	0.0358863	0.790489
Pcca	propionyl-Coenzyme A carboxylase, alpha polypeptide	ENSMUSG00000041650	9.23407	7.73827	8.28045	11.6782	13.4727	13.0657	0.549893	1.54e-05	1.46398
Pcdh9	protocadherin 9	ENSMUSG00000055421	5.69823	3.90194	2.69909	5.95709	6.85007	6.17398	0.702602	6.42e-07	1.62744
Pced1b	PC-esterase domain containing 1B	ENSMUSG00000044250	12.4238	9.60379	10.7049	6.52098	6.62967	5.53673	-0.962765	2.77e-10	0.513073
Pcgf3	polycomb group ring finger 3	ENSMUSG00000033623	10.2157	9.20273	9.78684	11.8574	12.8237	11.6499	0.303123	0.000239353	1.23381
Pcmtd1	protein-L-isoaspartate (D-aspartate) O-methyltransferase domain containing 1	ENSMUSG00000051285	9.88439	7.34462	7.59529	6.48997	7.39371	6.21297	-0.351712	0.00454003	0.783654
Pcolce	procollagen C-endopeptidase enhancer protein	ENSMUSG00000029718	91.8053	73.9007	69.9501	41.0718	51.5173	48.4736	-0.762904	2.18e-20	0.589309
Pcp4l1	Purkinje cell protein 4-like 1	ENSMUSG00000038370	12.7155	13.2822	10.3568	7.54311	8.18795	8.25716	-0.634437	0.000151106	0.644192
Pcsk5	proprotein convertase subtilisin/kexin type 5	ENSMUSG00000024713	3.86255	4.07849	3.53031	6.364	7.7804	7.03796	0.853501	2.81e-11	1.80688
Pcsk6	proprotein convertase subtilisin/kexin type 6	ENSMUSG00000030513	111.02	99.169	92.5753	40.5857	45.3684	39.8904	-1.28935	1.44e-136	0.409134
Pdcl3	phosducin-like 3	ENSMUSG00000026078	14.2404	14.1981	13.5741	16.1708	16.3278	18.9097	0.320981	0.0025073	1.24918
Pde7a	phosphodiesterase 7A	ENSMUSG00000069094	6.49003	3.91596	4.10765	5.57413	6.50112	6.37373	0.442453	0.00147063	1.35891
Pde7b	phosphodiesterase 7B	ENSMUSG00000019990	3.11626	2.54808	1.55201	7.99318	8.08143	7.50513	1.73159	2.41e-22	3.32095
Pde8a	phosphodiesterase 8A	ENSMUSG00000025584	13.3723	9.9792	11.1617	9.53615	10.5421	8.95591	-0.290261	0.0115943	0.817754
Pdgfb	platelet derived growth factor, B polypeptide	ENSMUSG00000000489	12.8405	10.4937	12.4627	26.2455	27.0455	24.2633	1.07911	1.04e-25	2.11274
Pdgfc	platelet-derived growth factor, C polypeptide	ENSMUSG00000028019	32.3078	31.9825	31.174	15.9545	23.2645	15.8778	-0.737584	1.93e-17	0.599743
Pdia5	protein disulfide isomerase associated 5	ENSMUSG00000022844	14.8864	14.9715	17.6063	20.1177	21.7184	21.2318	0.38535	0.00329407	1.30618
Pdk1	pyruvate dehydrogenase kinase, isoenzyme 1	ENSMUSG00000006494	6.96921	5.52521	5.34714	4.27597	4.86324	4.95994	-0.366428	0.00512562	0.775701
Pdk2	pyruvate dehydrogenase kinase, isoenzyme 2	ENSMUSG00000038967	15.0194	13.6182	14.5838	9.77196	7.0174	7.46232	-0.796323	1.61e-06	0.575815
Pdk4	pyruvate dehydrogenase kinase, isoenzyme 4	ENSMUSG00000019577	9.96151	8.74262	7.53446	12.4664	14.1731	13.8451	0.605774	4.58e-08	1.5218
Pdlim1	PDZ and LIM domain 1 (elfin)	ENSMUSG00000055044	14.4594	11.4007	11.1944	24.1231	29.6749	26.3841	1.07974	1.16e-24	2.11365
Pdlim5	PDZ and LIM domain 5	ENSMUSG00000028273	6.14029	3.97922	4.81144	12.2626	13.2444	12.1403	1.29733	5.69e-27	2.45773
Pdp1	pyruvate dehyrogenase phosphatase catalytic subunit 1	ENSMUSG00000049225	33.1198	27.1105	25.394	15.5216	19.7915	19.1237	-0.615567	2.19e-11	0.652674
Pdpn	podoplanin	ENSMUSG00000028583	21.9636	21.3324	21.7011	8.77912	11.6632	11.0863	-1.09945	4.9e-12	0.466695
Pdzd7	PDZ domain containing 7	ENSMUSG00000074818	6.7295	8.15613	6.58035	4.83301	5.30187	5.17963	-0.555363	0.00166822	0.680486
Pebp1	phosphatidylethanolamine binding protein 1	ENSMUSG00000032959	189.885	158.959	149.725	131.554	130.728	130.738	-0.39073	5.42e-09	0.762743
Peg10	paternally expressed 10	ENSMUSG00000092035	28.9497	29.7401	28.0924	24.0663	26.6399	20.9355	-0.318513	6.76e-05	0.801896
Peli2	pellino 2	ENSMUSG00000021846	6.30941	7.94358	8.01007	11.7014	12.058	10.4435	0.572943	9.94e-07	1.48756
Pex3	peroxisomal biogenesis factor 3	ENSMUSG00000019809	9.27421	8.53142	7.82612	5.4803	7.50709	7.12275	-0.386668	0.0235161	0.764894
Pfkl	phosphofructokinase, liver, B-type	ENSMUSG00000020277	13.6223	12.2076	11.5045	9.54588	8.17362	8.40268	-0.554663	1.42e-06	0.680816
Pfkp	phosphofructokinase, platelet	ENSMUSG00000021196	8.08043	6.20295	6.10741	11.9676	11.574	10.064	0.655986	2.88e-08	1.57569
Pgap2	post-GPI attachment to proteins 2	ENSMUSG00000030990	18.2605	18.9616	19.3916	12.4413	14.9062	14.758	-0.51859	0.000229801	0.698054
Pgap3	post-GPI attachment to proteins 3	ENSMUSG00000038208	8.42153	6.95561	6.30498	4.10216	4.30777	5.4324	-0.700863	0.000152743	0.615204
Pgbd5	piggyBac transposable element derived 5	ENSMUSG00000050751	15.6535	14.7305	14.8443	11.7187	11.2343	8.0638	-0.54139	4.66e-05	0.687109
Pgd	phosphogluconate dehydrogenase	ENSMUSG00000028961	70.6294	66.0577	59.5299	55.8424	54.7408	57.1315	-0.264688	0.000138239	0.832379
Pgm1	phosphoglucomutase 1	ENSMUSG00000025791	27.4427	16.4878	17.8723	15.7305	17.5763	17.2335	-0.396592	0.00111763	0.759651
Pgm5	phosphoglucomutase 5	ENSMUSG00000041731	22.492	19.8678	16.2871	13.0368	14.1624	14.3995	-0.514496	8.01e-07	0.700037
Phc2	polyhomeotic 2	ENSMUSG00000028796	34.1604	29.0061	28.0873	37.1334	40.5129	39.8165	0.274719	0.000298593	1.20976
Phf10	PHD finger protein 10	ENSMUSG00000023883	69.6847	54.2956	57.0361	47.4443	55.7368	57.7012	-0.269803	0.010841	0.829433
Phf20l1	PHD finger protein 20-like 1	ENSMUSG00000072501	18.7358	16.2334	19.009	9.06016	11.246	11.2025	-0.800596	6.55e-20	0.574112
Phf8	PHD finger protein 8	ENSMUSG00000041229	11.888	11.229	9.3515	8.64665	9.57085	7.53459	-0.289719	0.0181057	0.818062
Phgdh	3-phosphoglycerate dehydrogenase	ENSMUSG00000053398	102.465	90.1818	85.262	74.6306	73.4788	70.7681	-0.379935	5.63e-10	0.768472
Phip	pleckstrin homology domain interacting protein	ENSMUSG00000032253	5.91001	6.42592	5.4932	7.68591	8.19857	7.37562	0.358552	4.91e-05	1.28214
Phlda1	pleckstrin homology like domain, family A, member 1	ENSMUSG00000020205	23.6783	20.9899	20.1703	19.5577	12.4837	14.7024	-0.567579	0.000761488	0.674748
Phldb1	pleckstrin homology like domain, family B, member 1	ENSMUSG00000048537	23.1916	20.1191	17.4843	29.7644	25.8643	22.0435	0.338212	6.07e-05	1.26419
Phldb2	pleckstrin homology like domain, family B, member 2	ENSMUSG00000033149	11.3957	8.67415	9.77824	15.2036	15.7696	13.6764	0.518539	9.05e-08	1.4325
Phrf1	PHD and ring finger domains 1	ENSMUSG00000038611	12.1695	10.415	9.86502	14.9144	15.0841	15.6899	0.418273	2.22e-06	1.33633
Pi4k2b	phosphatidylinositol 4-kinase type 2 beta	ENSMUSG00000029186	6.39474	3.7407	4.49429	7.62033	7.38187	8.67237	0.680426	5.39e-05	1.60261
Pi4ka	phosphatidylinositol 4-kinase alpha	ENSMUSG00000041720	16.9552	14.566	14.0643	11.5512	12.7694	10.2437	-0.411573	1.69e-06	0.751803
Picalm	phosphatidylinositol binding clathrin assembly protein	ENSMUSG00000039361	35.7661	27.5342	31.7408	40.101	35.793	35.8425	0.358705	6.38e-09	1.28227
Pid1	phosphotyrosine interaction domain containing 1	ENSMUSG00000045658	3.57649	3.51668	3.27753	7.516	7.91074	5.94844	1.00092	5.66e-08	2.00128
Piezo1	piezo-type mechanosensitive ion channel component 1	ENSMUSG00000014444	6.04434	5.36536	5.19102	2.8893	2.92616	3.67853	-0.842025	2.26e-10	0.55786
Pigyl	phosphatidylinositol glycan anchor biosynthesis, class Y-like	ENSMUSG00000010607	26.1389	21.7867	20.8898	14.2765	16.9617	15.6297	-0.54805	0.00255949	0.683944
Pik3ip1	phosphoinositide-3-kinase interacting protein 1	ENSMUSG00000034614	12.2556	8.1273	11.6551	28.7649	29.7346	29.4535	1.47155	6.12e-30	2.7732
Pik3r1	phosphoinositide-3-kinase regulatory subunit 1	ENSMUSG00000041417	77.2968	73.0091	63.0342	106.751	132.615	111.084	0.683133	1.47e-45	1.60562
Pip4k2c	phosphatidylinositol-5-phosphate 4-kinase, type II, gamma	ENSMUSG00000025417	14.6377	13.9898	12.3146	12.0718	10.7476	11.0144	-0.328261	0.00474257	0.796496
Pip5k1c	phosphatidylinositol-4-phosphate 5-kinase, type 1 gamma	ENSMUSG00000034902	10.0715	9.20433	8.73089	11.5012	12.1968	11.5117	0.312974	0.0018533	1.24227
Pisd	phosphatidylserine decarboxylase	ENSMUSG00000023452	21.7776	15.7269	12.5986	13.9116	16.3152	13.7874	-0.463052	0.0300992	0.72545
Pkig	protein kinase inhibitor, gamma	ENSMUSG00000035268	66.0806	51.0589	51.945	37.5219	44.9688	52.0045	-0.280554	0.0124076	0.823275
Pkm	pyruvate kinase, muscle	ENSMUSG00000032294	160.366	131.02	135.808	121.229	123.797	116.121	-0.272805	6.34e-08	0.827709
Pkn2	protein kinase N2	ENSMUSG00000004591	20.8044	18.4481	18.4971	25.6717	29.4444	25.5687	0.447142	9.66e-13	1.36334
Pkp2	plakophilin 2	ENSMUSG00000041957	10.7442	10.531	9.1286	18.9475	19.3721	17.1974	0.8107	3.01e-14	1.75406
Pla2g15	phospholipase A2, group XV	ENSMUSG00000031903	3.35286	5.00576	3.23519	6.34068	5.63646	6.25786	0.520165	0.0160568	1.43412
Plaat3	phospholipase A and acyltransferase 3	ENSMUSG00000060675	8.24083	6.88707	8.58703	13.3061	13.551	12.4147	0.603096	2.66e-05	1.51897
Plagl1	pleiomorphic adenoma gene-like 1	ENSMUSG00000019817	31.8677	28.9209	28.6503	21.9137	21.7985	21.6896	-0.412633	5.96e-10	0.751251
Pld3	phospholipase D family, member 3	ENSMUSG00000003363	25.209	20.941	16.1761	19.7906	17.6839	14.6664	-0.298884	0.0233882	0.812881
Plekha1	pleckstrin homology domain containing, family A (phosphoinositide binding specific) member 1	ENSMUSG00000040268	8.24617	9.11946	7.26225	11.4601	11.8399	15.2197	0.512658	3.06e-05	1.42668
Plekha2	pleckstrin homology domain-containing, family A (phosphoinositide binding specific) member 2	ENSMUSG00000031557	13.3076	9.50189	11.021	9.21127	7.57184	9.64372	-0.307743	0.0187674	0.807905
Plekha5	pleckstrin homology domain containing, family A member 5	ENSMUSG00000030231	5.1937	5.06341	5.38488	6.19905	9.16735	9.31568	0.539975	4.84e-05	1.45395
Plekhf2	pleckstrin homology domain containing, family F (with FYVE domain) member 2	ENSMUSG00000049969	12.827	9.10876	8.02394	11.1445	14.2883	11.9366	0.296175	0.0295253	1.22789
Plekhh3	pleckstrin homology domain containing, family H (with MyTH4 domain) member 3	ENSMUSG00000035172	14.2756	13.0094	10.5483	8.86948	7.7785	9.7557	-0.51027	0.00032851	0.702091
Plekhj1	pleckstrin homology domain containing, family J member 1	ENSMUSG00000035278	20.4237	14.0196	16.3719	13.4804	15.4506	11.495	-0.369544	0.0301098	0.774027
Plekho1	pleckstrin homology domain containing, family O member 1	ENSMUSG00000015745	24.2648	15.9858	16.2974	30.0873	27.5099	24.7474	0.492347	1.12e-05	1.40673
Plod2	procollagen lysine, 2-oxoglutarate 5-dioxygenase 2	ENSMUSG00000032374	35.458	35.0225	32.6684	69.1656	86.5554	73.0822	1.10187	6.98e-57	2.14633
Plod3	procollagen-lysine, 2-oxoglutarate 5-dioxygenase 3	ENSMUSG00000004846	20.5492	16.4878	15.7811	20.8247	23.6242	18.037	0.31139	0.00187495	1.2409
Plpp1	phospholipid phosphatase 1	ENSMUSG00000021759	6.39472	7.15251	5.3256	8.84525	10.7809	8.75536	0.573661	0.00669766	1.4883
Plpp3	phospholipid phosphatase 3	ENSMUSG00000028517	18.1123	17.2915	17.4657	13.2804	15.4832	12.9842	-0.388001	0.000130647	0.764188
Plxdc2	plexin domain containing 2	ENSMUSG00000026748	39.1692	38.3415	37.7827	60.3902	68.5983	56.8665	0.672186	1.07e-32	1.59349
Plxna1	plexin A1	ENSMUSG00000030084	12.149	11.1005	10.6305	13.6408	14.3671	13.9925	0.290566	5.34e-05	1.22312
Plxnc1	plexin C1	ENSMUSG00000074785	17.38	15.6593	15.3674	9.21729	9.80521	8.06877	-0.869667	5.77e-29	0.547273
Pml	promyelocytic leukemia	ENSMUSG00000036986	8.66379	6.42863	6.87319	6.52969	5.47899	5.38868	-0.322529	0.0292244	0.799667
Pmp22	peripheral myelin protein 22	ENSMUSG00000018217	9.5437	9.80271	9.71858	14.2321	14.9488	16.0566	0.56923	8.8e-05	1.48373
Pnkd	paroxysmal nonkinesiogenic dyskinesia	ENSMUSG00000026179	25.0818	19.3732	21.0738	15.8917	24.4921	15.2979	-0.386436	0.00363205	0.765017
Pnmal2	PNMA-like 2	ENSMUSG00000070802	5.79651	5.94849	5.8527	3.1571	3.59574	3.58499	-0.764113	8.77e-07	0.588815
Pnpla6	patatin-like phospholipase domain containing 6	ENSMUSG00000004565	6.45564	6.47762	5.87166	4.62763	5.40629	5.68756	-0.398115	0.00369948	0.758849
Pogk	pogo transposable element with KRAB domain	ENSMUSG00000040596	11.808	9.95324	12.1415	12.1529	12.7008	12.6114	0.27615	0.00119659	1.21096
Pold2	polymerase (DNA directed), delta 2, regulatory subunit	ENSMUSG00000020471	12.8888	11.6511	11.6818	6.92765	8.4677	9.42755	-0.520756	0.00380928	0.697006
Poldip3	polymerase (DNA-directed), delta interacting protein 3	ENSMUSG00000041815	30.7403	26.6632	24.8191	33.4105	39.2461	32.1315	0.304878	6.28e-05	1.23531
Polg	polymerase (DNA directed), gamma	ENSMUSG00000039176	5.63382	6.56353	5.68536	7.78394	6.139	7.96946	0.282099	0.0196036	1.21596
Polr2l	polymerase (RNA) II (DNA directed) polypeptide L	ENSMUSG00000038489	27.6611	22.2932	20.223	16.1695	15.0979	21.1805	-0.483257	0.0020166	0.715361
Pon2	paraoxonase 2	ENSMUSG00000032667	7.35065	7.36739	7.98016	11.2961	11.2507	12.6773	0.605712	5.62e-05	1.52173
Pon3	paraoxonase 3	ENSMUSG00000029759	5.30849	4.20563	5.62749	6.60701	9.24932	6.82967	0.484025	0.0212444	1.39864
Por	cytochrome p450 oxidoreductase	ENSMUSG00000005514	15.9054	14.1821	11.6592	11.9368	11.4534	11.3633	-0.302092	0.0133176	0.811075
Ppa2	pyrophosphatase (inorganic) 2	ENSMUSG00000028013	24.0016	19.2036	20.3781	25.1382	26.5988	26.1414	0.302442	0.0130647	1.23323
Ppan	peter pan homolog	ENSMUSG00000004100	3.27442	5.06423	4.52388	6.50984	7.11773	7.05697	0.549954	0.0161895	1.46404
Pparg	peroxisome proliferator activated receptor gamma	ENSMUSG00000000440	1.35522	0.373484	0.977892	5.65519	5.07114	5.71798	2.56849	3.98e-15	5.93189
Ppfibp2	PTPRF interacting protein, binding protein 2 (liprin beta 2)	ENSMUSG00000036528	12.9777	14.6507	14.8791	4.21589	5.69512	5.03815	-1.57198	2.59e-27	0.336345
Ppic	peptidylprolyl isomerase C	ENSMUSG00000024538	43.5591	40.6783	36.584	27.4126	31.977	31.5553	-0.43777	1.58e-05	0.738275
Ppif	peptidylprolyl isomerase F (cyclophilin F)	ENSMUSG00000021868	9.74213	9.4446	7.53117	9.13734	7.07277	5.82159	-0.455021	0.0336209	0.729499
Ppil1	peptidylprolyl isomerase (cyclophilin)-like 1	ENSMUSG00000024007	18.2278	23.9523	18.1585	17.1099	16.5255	15.7818	-0.318157	0.0438798	0.802094
Ppp1cc	protein phosphatase 1 catalytic subunit gamma	ENSMUSG00000004455	104.349	74.6462	80.2292	57.7394	59.0317	66.135	-0.410909	3.56e-06	0.752149
Ppp1r10	protein phosphatase 1, regulatory subunit 10	ENSMUSG00000039220	22.5744	24.6233	20.2119	17.2679	15.0628	17.0659	-0.451122	5.07e-06	0.731474
Ppp1r13l	protein phosphatase 1, regulatory subunit 13 like	ENSMUSG00000040734	9.58054	5.55465	5.49349	8.59256	6.97092	6.59378	0.436282	0.0262078	1.35311
Ppp1r15a	protein phosphatase 1, regulatory subunit 15A	ENSMUSG00000040435	17.1714	15.7603	15.1395	10.3261	12.2545	10.3467	-0.582588	2.08e-06	0.667765
Ppp1r15b	protein phosphatase 1, regulatory subunit 15B	ENSMUSG00000046062	14.1013	10.6374	12.3086	16.2544	16.235	16.109	0.401721	2.83e-06	1.32108
Ppp1r18	protein phosphatase 1, regulatory subunit 18	ENSMUSG00000034595	9.29703	6.9222	5.92394	10.3962	10.8121	9.311	0.424382	0.00835558	1.342
Ppp1r2	protein phosphatase 1, regulatory inhibitor subunit 2	ENSMUSG00000047714	31.1021	24.4499	26.5632	36.3037	41.4662	41.4704	0.452231	1.04e-10	1.36815
Ppp1r37	protein phosphatase 1, regulatory subunit 37	ENSMUSG00000051403	22.7891	20.5074	18.3572	16.2497	17.0435	14.4699	-0.40441	7.53e-06	0.755545
Ppp1r9b	protein phosphatase 1, regulatory subunit 9B	ENSMUSG00000038976	25.48	20.0137	20.0677	19.0767	19.1125	15.4169	-0.306987	0.00091785	0.808328
Ppp2cb	protein phosphatase 2 (formerly 2A), catalytic subunit, beta isoform	ENSMUSG00000009630	99.0185	74.9825	77.5328	95.3992	111.37	105.231	0.292815	3.57e-05	1.22503
Ppp2r5a	protein phosphatase 2, regulatory subunit B', alpha	ENSMUSG00000026626	19.8355	17.8398	17.8599	14.9322	14.1741	15.4442	-0.363449	0.000239377	0.777304
Ppp4r1	protein phosphatase 4, regulatory subunit 1	ENSMUSG00000061950	22.0055	21.2714	20.1763	26.8242	30.2239	24.297	0.285919	0.000794301	1.21919
Ppp4r3a	protein phosphatase 4 regulatory subunit 3A	ENSMUSG00000041846	14.9458	14.6025	15.319	19.6524	19.04	19.0762	0.313072	0.00054311	1.24235
Ppt1	palmitoyl-protein thioesterase 1	ENSMUSG00000028657	39.115	31.438	36.8721	20.5733	27.0282	25.98	-0.575334	5.44e-08	0.671131
Pqbp1	polyglutamine binding protein 1	ENSMUSG00000031157	43.1938	34.3173	43.7915	34.9542	32.839	33.0257	-0.283953	0.0172961	0.821338
Prdx1	peroxiredoxin 1	ENSMUSG00000028691	263.27	221.215	263.357	194.521	195.623	193.905	-0.363142	4.81e-13	0.77747
Prdx3	peroxiredoxin 3	ENSMUSG00000024997	55.7215	53.3352	45.6798	37.6399	44.919	43.6815	-0.323871	0.000627949	0.798923
Prdx4	peroxiredoxin 4	ENSMUSG00000025289	53.8835	63.0271	55.2428	84.3134	90.8763	84.6948	0.542653	3.48e-08	1.45665
Prkaa1	protein kinase, AMP-activated, alpha 1 catalytic subunit	ENSMUSG00000050697	10.8799	9.12748	9.56873	15.1512	13.4216	12.3943	0.453734	1.29e-05	1.36958
Prkab2	protein kinase, AMP-activated, beta 2 non-catalytic subunit	ENSMUSG00000038205	5.38058	6.14076	4.69663	9.95945	11.9266	8.57046	0.926402	5.37e-11	1.90053
Prkar1b	protein kinase, cAMP dependent regulatory, type I beta	ENSMUSG00000025855	17.2699	13.375	13.4723	12.291	14.0923	11.2746	-0.265361	0.0247473	0.831991
Prkcd	protein kinase C, delta	ENSMUSG00000021948	37.1454	24.8697	26.2702	41.3447	43.4244	36.6048	0.421174	8.01e-06	1.33902
Prkce	protein kinase C, epsilon	ENSMUSG00000045038	7.99695	6.93323	6.68673	5.74605	4.936	5.72008	-0.450162	9.65e-05	0.731961
Prkd3	protein kinase D3	ENSMUSG00000024070	15.5367	14.4196	14.7941	18.7604	20.8892	21.0079	0.388294	7.36e-06	1.30884
Prmt2	protein arginine N-methyltransferase 2	ENSMUSG00000020230	65.4238	52.0382	47.4536	39.927	39.8122	42.7651	-0.444252	7.85e-08	0.734965
Prnp	prion protein	ENSMUSG00000079037	19.2001	17.3263	18.7861	13.4217	19.0377	12.3413	-0.453477	0.00100131	0.730281
Pros1	protein S (alpha)	ENSMUSG00000022912	28.38	25.153	24.3141	16.1628	17.4681	16.2347	-0.670933	6.91e-17	0.628101
Proser1	proline and serine rich 1	ENSMUSG00000049504	4.0127	5.07709	4.19302	5.44517	6.65728	5.7579	0.415668	0.00629195	1.33392
Prpf18	pre-mRNA processing factor 18	ENSMUSG00000039449	9.19525	8.56274	8.2525	10.7586	11.4071	12.6283	0.438626	0.00026391	1.35531
Prpf38b	PRP38 pre-mRNA processing factor 38 (yeast) domain containing B	ENSMUSG00000027881	8.23076	8.41786	7.86425	11.7154	12.955	13.4374	0.536287	5.12e-05	1.45024
Prr13	proline rich 13	ENSMUSG00000023048	44.2775	34.0408	36.3943	28.4133	33.13	33.7016	-0.276161	0.020238	0.825785
Prrc1	proline-rich coiled-coil 1	ENSMUSG00000024594	11.47	8.75605	9.19002	12.5367	13.5571	12.56	0.334533	0.000193955	1.26097
Prrg2	proline-rich Gla (G-carboxyglutamic acid) polypeptide 2	ENSMUSG00000007837	9.47632	10.3754	6.48211	5.50495	8.51011	4.8874	-0.52397	0.0172659	0.695455
Prss23	protease, serine 23	ENSMUSG00000039405	106.059	85.9388	84.4844	147.113	173.277	159.731	0.754934	3.27e-22	1.68755
Prxl2a	peroxiredoxin like 2A	ENSMUSG00000021792	8.46792	8.86934	7.40058	9.97771	12.0216	11.0313	0.3737	0.0382177	1.29567
Psap	prosaposin	ENSMUSG00000004207	104.421	98.4644	88.3113	55.2702	76.1577	57.9118	-0.647137	3.55e-15	0.638546
Psat1	phosphoserine aminotransferase 1	ENSMUSG00000024640	51.2072	37.9918	38.1624	21.9342	22.709	20.262	-1.01364	9.04e-32	0.495295
Psip1	PC4 and SFRS1 interacting protein 1	ENSMUSG00000028484	132.678	123.364	116.108	91.8017	101.693	98.0698	-0.399306	3.86e-12	0.758223
Pskh1	protein serine kinase H1	ENSMUSG00000048310	16.7216	13.578	13.6111	13.8795	12.0607	10.4018	-0.307999	0.0087972	0.807762
Psmc5	protease (prosome, macropain) 26S subunit, ATPase 5	ENSMUSG00000020708	110.563	89.186	84.9037	75.8181	80.3802	81.9008	-0.284571	0.00012041	0.820986
Psph	phosphoserine phosphatase	ENSMUSG00000029446	17.911	17.2725	19.3849	11.459	13.4481	13.6628	-0.505269	0.000994416	0.704529
Ptch1	patched 1	ENSMUSG00000021466	18.1825	13.1856	14.0802	11.9242	12.8343	10.4847	-0.346652	4.83e-05	0.786407
Ptdss2	phosphatidylserine synthase 2	ENSMUSG00000025495	9.08251	6.79785	7.15235	7.04802	6.41789	6.58293	-0.288324	0.03542	0.818853
Ptges	prostaglandin E synthase	ENSMUSG00000050737	27.0713	24.0171	21.3827	20.5385	18.683	18.2568	-0.353043	5.68e-05	0.782931
Ptgis	prostaglandin I2 (prostacyclin) synthase	ENSMUSG00000017969	41.1475	35.7442	34.5778	12.2105	12.2137	14.3177	-1.5818	1.27e-51	0.334064
Ptgr1	prostaglandin reductase 1	ENSMUSG00000028378	26.1602	24.8544	20.6196	14.2847	15.5687	16.6843	-0.653376	5.88e-09	0.635791
Ptgr2	prostaglandin reductase 2	ENSMUSG00000072946	7.4303	8.22668	9.20036	5.69705	8.40562	6.62931	-0.345029	0.0441955	0.787292
Ptpn1	protein tyrosine phosphatase, non-receptor type 1	ENSMUSG00000027540	25.7221	25.1634	24.5244	18.72	19.0006	18.1764	-0.485553	9.1e-11	0.714223
Ptpn13	protein tyrosine phosphatase, non-receptor type 13	ENSMUSG00000034573	14.6052	14.6454	14.181	20.9812	23.7788	20.0934	0.522913	6.73e-13	1.43685
Ptpn21	protein tyrosine phosphatase, non-receptor type 21	ENSMUSG00000021009	4.96278	5.15808	3.68402	7.28227	8.82625	6.97178	0.629842	9.84e-07	1.5474
Ptprd	protein tyrosine phosphatase, receptor type, D	ENSMUSG00000028399	28.1779	29.2379	24.5731	48.519	53.7177	45.5134	0.73899	1.26e-38	1.66901
Ptpre	protein tyrosine phosphatase, receptor type, E	ENSMUSG00000041836	4.09967	3.88328	4.33787	6.28224	5.77477	5.16748	0.590011	1.95e-05	1.50526
Ptprf	protein tyrosine phosphatase, receptor type, F	ENSMUSG00000033295	23.2082	21.6853	22.0017	16.185	15.163	12.6114	-0.635371	4.63e-13	0.643775
Ptprg	protein tyrosine phosphatase, receptor type, G	ENSMUSG00000021745	15.9468	12.64	12.7307	9.49214	10.83	9.5816	-0.5079	8.26e-12	0.703245
Ptprz1	protein tyrosine phosphatase, receptor type Z, polypeptide 1	ENSMUSG00000068748	3.61981	2.86364	3.61806	5.69095	5.82837	5.30082	0.678974	2.13e-06	1.601
Pum1	pumilio RNA-binding family member 1	ENSMUSG00000028580	20.5937	17.2912	17.6667	23.1663	24.275	23.6137	0.341758	2.13e-06	1.2673
Pvr	poliovirus receptor	ENSMUSG00000040511	19.4087	16.5532	16.2125	22.6877	24.0626	19.8521	0.293146	0.00233416	1.22531
Pwwp3b	PWWP domain containing 3B	ENSMUSG00000042515	18.8448	16.1241	17.3997	23.0319	24.3077	23.9068	0.394548	6e-07	1.31453
Pxdn	peroxidasin	ENSMUSG00000020674	8.97349	8.29551	7.34947	11.1502	12.3282	9.202	0.42876	5.04e-05	1.34608
Pxn	paxillin	ENSMUSG00000029528	16.2431	14.8805	12.4634	11.3678	10.1518	8.49086	-0.59651	3.82e-07	0.661352
Qser1	glutamine and serine rich 1	ENSMUSG00000074994	5.90273	4.14854	4.39149	6.22939	6.10068	5.79338	0.298159	0.00551711	1.22957
Rab12	RAB12, member RAS oncogene family	ENSMUSG00000023460	35.1759	26.5241	26.4467	38.4706	41.593	39.6123	0.421055	3.27e-06	1.33891
Rab21	RAB21, member RAS oncogene family	ENSMUSG00000020132	11.8352	11.0509	10.0821	12.7008	15.1757	13.3615	0.265647	0.00414731	1.20218
Rab3ip	RAB3A interacting protein	ENSMUSG00000064181	9.39704	7.7576	9.11355	13.4044	17.0175	15.0939	0.676274	2.71e-06	1.59801
Rab5if	RAB5 interacting factor	ENSMUSG00000027637	115.995	61.2491	89.2293	71.3098	76.1771	84.3057	-0.349775	0.0170001	0.784706
Rab7b	RAB7B, member RAS oncogene family	ENSMUSG00000052688	4.64595	4.53618	4.52569	10.5947	11.1659	11.3923	1.3198	1.1e-26	2.49631
Rabepk	Rab9 effector protein with kelch motifs	ENSMUSG00000070953	5.61377	9.81799	6.95981	6.79096	3.72211	5.18355	-0.482318	0.03307	0.715827
Rabggtb	Rab geranylgeranyl transferase, b subunit	ENSMUSG00000038975	21.1822	24.2627	21.7089	26.8799	32.3189	31.3759	0.428256	0.000354046	1.34561
Rad18	RAD18 E3 ubiquitin protein ligase	ENSMUSG00000030254	6.69585	3.1407	4.36792	6.05225	7.16792	5.39997	0.433655	0.0390057	1.35065
Raet1e	retinoic acid early transcript 1E	ENSMUSG00000053219	6.85193	5.56381	6.16868	11.4277	10.4593	9.75022	0.694711	0.00087744	1.61856
Raf1	v-raf-leukemia viral oncogene 1	ENSMUSG00000000441	24.3199	19.1371	18.0494	24.6951	27.4426	26.3261	0.30725	0.00279507	1.23735
Rai14	retinoic acid induced 14	ENSMUSG00000022246	39.7095	37.5337	36.6029	27.1461	28.3387	27.3198	-0.497035	2.04e-15	0.708562
Ralgds	ral guanine nucleotide dissociation stimulator	ENSMUSG00000026821	11.9974	10.0323	9.45111	16.4462	17.5711	13.6288	0.569446	4.08e-07	1.48395
Ralgps2	Ral GEF with PH domain and SH3 binding motif 2	ENSMUSG00000026594	24.7029	16.7188	16.3992	15.9153	16.1016	13.3002	-0.375628	6.13e-05	0.77077
Ramp2	receptor (calcitonin) activity modifying protein 2	ENSMUSG00000001240	6.85502	8.29939	5.02585	3.00268	1.51724	1.22928	-2.16626	8.34e-10	0.222788
Ranbp1	RAN binding protein 1	ENSMUSG00000005732	130.353	110.165	98.4556	95.7806	105.224	97.4118	-0.270966	0.0292542	0.828765
Rangap1	RAN GTPase activating protein 1	ENSMUSG00000022391	39.9221	35.8715	35.758	33.6395	32.3773	30.0328	-0.263921	0.000442087	0.832821
Rap2b	RAP2B, member of RAS oncogene family	ENSMUSG00000036894	17.9177	15.1543	15.9438	15.2072	15.6148	14.4808	-0.276971	0.000899758	0.825322
Rara	retinoic acid receptor, alpha	ENSMUSG00000037992	12.8428	8.64152	10.6771	9.43492	7.86301	6.78249	-0.395312	0.0118706	0.760325
Rasa1	RAS p21 protein activator 1	ENSMUSG00000021549	16.1878	12.4591	12.9041	17.2151	16.9845	17.5762	0.273121	0.00304596	1.20842
Rasa3	RAS p21 protein activator 3	ENSMUSG00000031453	7.82026	6.37141	6.62924	3.6433	4.03049	3.73488	-0.89701	1.99e-11	0.536998
Rasd1	RAS, dexamethasone-induced 1	ENSMUSG00000049892	68.8494	65.6516	64.8721	39.392	46.4756	46.1987	-0.652715	2.69e-14	0.636082
Rasl10a	RAS-like, family 10, member A	ENSMUSG00000034209	5.55064	4.67133	2.26588	9.21575	11.2591	11.1394	1.46407	5.14e-08	2.75885
Rasl11a	RAS-like, family 11, member A	ENSMUSG00000029641	11.2162	9.94396	7.00074	22.1721	24.4803	21.748	1.2333	3.1e-13	2.35104
Rasl11b	RAS-like, family 11, member B	ENSMUSG00000049907	4.42584	3.12884	3.90062	6.48204	5.94162	5.80187	0.652868	0.00311802	1.57229
Rb1	RB transcriptional corepressor 1	ENSMUSG00000022105	7.34789	6.21869	6.73313	10.5163	12.6204	11.273	0.711972	7.66e-11	1.63804
Rbbp6	retinoblastoma binding protein 6, ubiquitin ligase	ENSMUSG00000030779	17.7454	13.0078	12.3621	12.2159	12.5184	10.7069	-0.300448	0.00156162	0.812
Rbbp7	retinoblastoma binding protein 7, chromatin remodeling factor	ENSMUSG00000031353	275.396	241.3	231.148	159.918	176.586	172.596	-0.565306	8.13e-36	0.675812
Rbm12	RNA binding motif protein 12	ENSMUSG00000089824	6.4731	4.787	4.67277	7.89406	9.03138	7.63278	0.725094	1.75e-06	1.65301
Rbms2	RNA binding motif, single stranded interacting protein 2	ENSMUSG00000040043	36.5012	24.9201	29.0657	17.1939	18.9364	14.8803	-0.828113	1.53e-13	0.563266
Rbpj	recombination signal binding protein for immunoglobulin kappa J region	ENSMUSG00000039191	18.0233	15.9011	14.8787	20.7956	23.146	23.0779	0.417562	5.09e-08	1.33567
Rbpms	RNA binding protein gene with multiple splicing	ENSMUSG00000031586	18.2512	18.6841	14.6457	12.5203	13.9209	13.1838	-0.429385	0.000351231	0.742578
Rcan1	regulator of calcineurin 1	ENSMUSG00000022951	5.56316	5.21289	5.00415	8.25294	8.72133	7.28334	0.601153	0.000295773	1.51693
Rcan3	regulator of calcineurin 3	ENSMUSG00000059713	12.0111	9.74142	8.77412	7.19416	7.70337	6.1069	-0.609127	1.86e-06	0.655593
Rcbtb2	regulator of chromosome condensation (RCC1) and BTB (POZ) domain containing protein 2	ENSMUSG00000022106	21.5239	19.7518	20.2526	18.6128	18.2657	16.8716	-0.265256	0.00402649	0.832051
Rce1	Ras converting CAAX endopeptidase 1	ENSMUSG00000024889	19.3378	10.1858	11.1666	8.00547	11.1541	10.5656	-0.476921	0.0187593	0.718509
Rcn3	reticulocalbin 3, EF-hand calcium binding domain	ENSMUSG00000019539	21.4943	18.5974	18.1225	25.3974	34.9725	31.5645	0.640908	0.000115602	1.55931
Rdx	radixin	ENSMUSG00000032050	50.7058	44.9305	47.4128	57.7806	61.5229	58.8276	0.267155	4.3e-07	1.20343
Reep1	receptor accessory protein 1	ENSMUSG00000052852	12.6115	10.0861	8.59309	6.37662	5.87206	4.75504	-0.863005	2.72e-09	0.549806
Reep2	receptor accessory protein 2	ENSMUSG00000038555	37.1893	42.6875	38.1132	16.8667	19.038	13.7648	-1.2783	5.28e-25	0.412282
Reep3	receptor accessory protein 3	ENSMUSG00000019873	21.4875	19.3061	18.3797	15.0238	18.3603	16.6492	-0.296852	0.000105201	0.814027
Rela	v-rel reticuloendotheliosis viral oncogene homolog A (avian)	ENSMUSG00000024927	20.2441	19.4581	20.2233	30.6967	30.1009	27.1995	0.519581	1.58e-08	1.43354
Relb	avian reticuloendotheliosis viral (v-rel) oncogene related B	ENSMUSG00000002983	3.81931	2.81858	3.94375	5.96318	6.02392	6.96193	0.778691	0.000220193	1.71557
Rell1	RELT-like 1	ENSMUSG00000047881	7.57629	5.36829	5.92128	10.1697	12.1109	11.9778	0.851306	1.7e-09	1.80413
Repin1	replication initiator 1	ENSMUSG00000052751	13.2838	9.45898	9.83089	19.5931	18.0232	15.5801	0.691631	5.49e-08	1.61511
Rerg	RAS-like, estrogen-regulated, growth-inhibitor	ENSMUSG00000030222	28.1204	23.3916	21.8485	28.6069	34.5198	34.55	0.417239	1.17e-05	1.33537
Retreg3	reticulophagy regulator family member 3	ENSMUSG00000017802	23.3321	21.7921	21.4685	33.6444	29.6673	27.4642	0.347819	0.000112779	1.27263
Rexo1	REX1, RNA exonuclease 1	ENSMUSG00000047417	12.8188	13.3573	10.4509	7.27231	10.1503	7.64946	-0.615608	2.92e-09	0.652655
Rfc4	replication factor C (activator 1) 4	ENSMUSG00000022881	12.6791	10.9006	10.088	7.87661	7.29745	8.47388	-0.453002	0.0220528	0.730521
Rflnb	refilin B	ENSMUSG00000020846	6.36922	5.9163	6.36219	9.66965	7.29183	7.36752	0.356959	0.0200325	1.28072
Rfwd3	ring finger and WD repeat domain 3	ENSMUSG00000033596	40.8716	33.7071	34.9822	30.0274	31.3835	26.1785	-0.340165	1.85e-06	0.789951
Rfx1	regulatory factor X, 1 (influences HLA class II expression)	ENSMUSG00000031706	5.03965	4.15533	3.43438	6.00922	6.00989	4.47474	0.478025	0.00634577	1.39284
Rgcc	regulator of cell cycle	ENSMUSG00000022018	21.2514	26.9402	24.9236	37.0284	42.4226	45.1467	0.716892	4.17e-07	1.64364
Rgma	repulsive guidance molecule family member A	ENSMUSG00000070509	4.78093	3.62008	3.87382	5.67641	6.73943	5.74604	0.535686	0.000905821	1.44963
Rgmb	repulsive guidance molecule family member B	ENSMUSG00000048027	10.617	8.76379	7.36099	17.4261	18.2906	14.8086	0.814985	2.05e-14	1.75928
Rgs10	regulator of G-protein signalling 10	ENSMUSG00000030844	18.3959	16.6538	10.1748	7.15688	8.42686	9.52439	-0.851287	0.000220678	0.55429
Rgs12	regulator of G-protein signaling 12	ENSMUSG00000029101	11.2031	11.2933	11.8761	9.9346	8.23752	7.71809	-0.300498	0.00872542	0.811972
Rgs3	regulator of G-protein signaling 3	ENSMUSG00000059810	5.27848	6.41436	6.65497	3.63487	5.23683	2.99865	-0.716512	0.00075748	0.608567
Rhbdf1	rhomboid 5 homolog 1	ENSMUSG00000020282	4.10828	6.28388	6.17157	7.85706	7.9832	7.47029	0.443428	0.0238897	1.35983
Rhobtb1	Rho-related BTB domain containing 1	ENSMUSG00000019944	16.5538	14.599	13.9554	22.3792	21.7434	21.2662	0.508915	6.22e-11	1.42298
Rhou	ras homolog family member U	ENSMUSG00000039960	7.11629	5.82792	6.64776	7.60829	8.42524	8.36501	0.294601	0.0322157	1.22655
Rilpl1	Rab interacting lysosomal protein-like 1	ENSMUSG00000029392	10.9019	8.69228	10.8356	6.76766	5.52328	5.34945	-0.795067	4.17e-06	0.576316
Rilpl2	Rab interacting lysosomal protein-like 2	ENSMUSG00000029401	21.1359	14.314	12.4963	13.8344	11.0486	11.8599	-0.393599	0.024467	0.761228
Rin2	Ras and Rab interactor 2	ENSMUSG00000001768	13.0099	11.9776	11.7363	15.0666	15.2095	16.0857	0.334562	0.000197657	1.26099
Riox2	ribosomal oxygenase 2	ENSMUSG00000022724	5.29509	4.11297	3.66792	5.18637	5.90758	5.61133	0.572818	0.0183034	1.48743
Rit1	Ras-like without CAAX 1	ENSMUSG00000028057	18.9549	23.4339	16.9117	21.6694	31.2092	28.5991	0.358712	0.00403223	1.28228
Rmdn2	regulator of microtubule dynamics 2	ENSMUSG00000036368	21.3205	16.8514	20.074	25.2935	25.8512	23.7388	0.405735	0.000129199	1.32476
Rmnd5b	required for meiotic nuclear division 5 homolog B	ENSMUSG00000001054	21.5878	13.6757	18.683	12.0507	12.2058	11.894	-0.62034	3.46e-05	0.650518
Rnaseh2a	ribonuclease H2, large subunit	ENSMUSG00000052926	19.1682	18.6147	17.2839	10.4543	13.6662	13.1814	-0.329513	0.0121584	0.795805
Rnd2	Rho family GTPase 2	ENSMUSG00000001313	33.817	30.4779	32.2586	9.60021	8.84708	8.75452	-1.86506	3.36e-47	0.274511
Rnf103	ring finger protein 103	ENSMUSG00000052656	13.6867	11.0408	11.6464	14.7616	15.6604	15.2934	0.294328	0.00308203	1.22631
Rnf122	ring finger protein 122	ENSMUSG00000039328	11.4252	12.4131	14.0159	18.7392	22.5677	22.7088	0.619434	4.97e-08	1.53627
Rnf141	ring finger protein 141	ENSMUSG00000030788	5.49115	5.93272	4.04422	7.54541	8.0939	8.0776	0.530073	0.000257062	1.444
Rnf144a	ring finger protein 144A	ENSMUSG00000020642	6.86775	6.76873	5.43953	7.97799	9.44121	8.07504	0.398615	0.00110566	1.31824
Rnf145	ring finger protein 145	ENSMUSG00000019189	12.7034	10.5069	12.0753	15.8842	17.5104	11.9102	0.330273	0.00729373	1.25725
Rnf146	ring finger protein 146	ENSMUSG00000038876	21.2405	15.0305	15.6007	21.9811	24.1986	22.343	0.514302	0.00241542	1.4283
Rnf180	ring finger protein 180	ENSMUSG00000021720	6.80657	6.002	5.00732	6.83411	6.42042	8.79191	0.30435	0.0421071	1.23486
Rnf181	ring finger protein 181	ENSMUSG00000055850	52.5759	36.3075	35.1239	25.7935	29.9894	28.3101	-0.553316	0.000227433	0.681452
Rnf182	ring finger protein 182	ENSMUSG00000044164	12.5926	12.0624	10.6984	9.5291	8.9314	9.03765	-0.455384	0.000114836	0.729316
Rnf187	ring finger protein 187	ENSMUSG00000020496	52.0823	47.9777	40.571	37.5155	34.4134	35.3044	-0.417121	3.41e-06	0.748918
Rnf19b	ring finger protein 19B	ENSMUSG00000028793	48.3952	39.3563	42.6113	30.8592	29.7	26.8905	-0.6141	4.12e-15	0.653337
Rnf213	ring finger protein 213	ENSMUSG00000070327	9.62312	8.91485	8.33937	4.48582	4.62517	3.97081	-1.08966	1.88e-50	0.469873
Rnf217	ring finger protein 217	ENSMUSG00000063760	4.58103	4.45658	3.98099	6.11754	6.10742	6.16503	0.477007	2.4e-07	1.39185
Rnf34	ring finger protein 34	ENSMUSG00000029474	15.1112	11.8094	11.5866	8.55996	12.0824	9.63353	-0.409091	0.001182	0.753098
Rnf38	ring finger protein 38	ENSMUSG00000035696	14.4933	13.4773	11.9495	16.5118	18.093	18.5457	0.336315	5.31e-05	1.26253
Rnf4	ring finger protein 4	ENSMUSG00000029110	44.641	40.3619	38.7448	50.7366	57.5657	52.4321	0.33112	7.94e-08	1.25799
Rnf44	ring finger protein 44	ENSMUSG00000034928	22.9314	21.2608	18.7466	29.1415	27.6508	25.6415	0.362396	9.8e-06	1.28556
Rnf6	ring finger protein (C3H2C3 type) 6	ENSMUSG00000029634	7.57859	8.2495	7.37195	10.2521	11.7098	9.89604	0.370525	0.00407399	1.29282
Rngtt	RNA guanylyltransferase and 5'-phosphatase	ENSMUSG00000028274	4.90359	4.37055	3.77165	5.47743	5.52559	5.81985	0.296388	0.0379779	1.22807
Rnmt	RNA (guanine-7-) methyltransferase	ENSMUSG00000009535	12.6381	9.10137	6.59786	10.2912	12.6897	12.799	0.370282	0.00129411	1.29261
Ro60	Ro60, Y RNA binding protein	ENSMUSG00000018199	5.79022	5.60649	6.17247	9.46256	11.0898	10.043	0.739148	3.65e-14	1.66919
Robo1	roundabout guidance receptor 1	ENSMUSG00000022883	9.40489	10.7375	9.49029	16.9906	19.1414	15.3539	0.756732	1.7e-13	1.68966
Rock1	Rho-associated coiled-coil containing protein kinase 1	ENSMUSG00000024290	5.58173	4.67386	5.94238	6.33488	8.14748	6.78232	0.361995	0.00443908	1.2852
Rock2	Rho-associated coiled-coil containing protein kinase 2	ENSMUSG00000020580	9.00733	8.4965	8.77802	12.8457	15.7966	12.9636	0.627615	1.05e-12	1.54501
Romo1	reactive oxygen species modulator 1	ENSMUSG00000067847	51.6384	50.5476	48.2126	46.8702	42.2234	38.0329	-0.305164	0.0314459	0.80935
Rorc	RAR-related orphan receptor gamma	ENSMUSG00000028150	10.8752	13.469	13.5167	7.42347	8.39008	8.86528	-0.688904	1.04e-05	0.620325
Rp2	retinitis pigmentosa 2 homolog	ENSMUSG00000060090	7.86889	6.6871	6.71079	11.2452	11.2758	10.6885	0.490376	6.41e-06	1.40481
Rpa1	replication protein A1	ENSMUSG00000000751	11.171	10.4092	9.59185	8.29381	9.19423	8.05739	-0.278219	0.00458395	0.824608
Rpgr	retinitis pigmentosa GTPase regulator	ENSMUSG00000031174	8.61177	6.07069	6.7658	5.8684	5.6234	5.99927	-0.310339	0.0419823	0.806452
Rph3al	rabphilin 3A-like (without C2 domains)	ENSMUSG00000020847	22.2293	15.0388	13.2406	8.93854	7.79559	6.88804	-1.07906	2.14e-11	0.473336
Rpl12	ribosomal protein L12	ENSMUSG00000038900	971.436	903.651	897.095	732.624	768.252	847.496	-0.32285	2.37e-09	0.799489
Rpl13a	ribosomal protein L13A	ENSMUSG00000074129	1951.3	1679.38	1602.39	1539.25	1481.88	1635.5	-0.306749	0.0350961	0.808461
Rpl22l1	ribosomal protein L22 like 1	ENSMUSG00000039221	373.717	365.884	349.667	264.287	269.219	304.078	-0.495933	7.5e-13	0.709103
Rpl23a	ribosomal protein L23A	ENSMUSG00000058546	3984.61	3257.03	3059.84	2715.05	3036.16	3113.31	-0.287193	0.00843737	0.819495
Rpp25	ribonuclease P/MRP 25 subunit	ENSMUSG00000062309	33.1971	27.4881	24.6559	15.7706	16.8475	13.5033	-0.915254	5.57e-13	0.53025
Rps14	ribosomal protein S14	ENSMUSG00000024608	2223.61	2241.88	2164.29	1918.5	1614.58	1875.46	-0.319185	5.76e-10	0.801523
Rps6ka1	ribosomal protein S6 kinase polypeptide 1	ENSMUSG00000003644	22.2575	16.8048	18.329	13.1379	14.0827	15.1854	-0.533212	2.32e-06	0.691015
Rps6kc1	ribosomal protein S6 kinase polypeptide 1	ENSMUSG00000089872	5.78245	4.88264	5.47102	6.80677	7.36669	6.80535	0.324629	0.0162641	1.25234
Rragb	Ras-related GTP binding B	ENSMUSG00000041658	6.54927	6.09466	5.60086	4.41387	3.93441	3.91286	-0.583234	0.00252255	0.667466
Rragd	Ras-related GTP binding D	ENSMUSG00000028278	3.79664	3.87992	4.06361	6.9894	8.34521	6.60469	0.861476	6.4e-10	1.8169
Rras	related RAS viral (r-ras) oncogene	ENSMUSG00000038387	4.0588	4.77272	4.98371	6.90192	7.44954	6.81642	0.579784	0.0349134	1.49463
Rras2	related RAS viral (r-ras) oncogene 2	ENSMUSG00000055723	45.8653	38.2755	37.7754	78.2759	75.5868	83.7551	0.937869	2.73e-36	1.9157
Rreb1	ras responsive element binding protein 1	ENSMUSG00000039087	10.4858	9.52455	10.0612	5.73854	7.26509	5.07205	-0.728267	7.33e-12	0.603628
Rrm1	ribonucleotide reductase M1	ENSMUSG00000030978	31.0739	29.184	28.739	23.2541	26.0277	25.6064	-0.280842	0.000133419	0.82311
Rrs1	ribosome biogenesis regulator 1	ENSMUSG00000061024	12.9522	11.3642	12.1157	17.6152	16.3885	15.9451	0.417425	0.000831913	1.33554
Rsrc2	arginine/serine-rich coiled-coil 2	ENSMUSG00000029422	37.0141	29.8197	29.1388	24.8133	27.4424	29.5677	-0.26548	0.0156819	0.831922
Rtl10	NA	ENSMUSG00000086965	10.2107	6.78307	10.0187	7.09682	6.87874	6.53154	-0.553317	0.0264192	0.681452
Rufy3	RUN and FYVE domain containing 3	ENSMUSG00000029291	8.72687	7.83712	9.59725	10.4643	13.6887	12.6667	0.50265	0.000139728	1.41681
Rwdd4a	RWD domain containing 4A	ENSMUSG00000031568	10.0823	9.67116	9.13234	8.17406	8.18604	8.272	-0.303395	0.0192008	0.810343
S100a13	S100 calcium binding protein A13	ENSMUSG00000042312	6.60993	8.51352	5.25343	12.4043	12.0487	16.4353	0.878875	0.00130197	1.83894
S100a6	S100 calcium binding protein A6 (calcyclin)	ENSMUSG00000001025	22.2629	15.0517	16.7442	26.9262	23.5789	31.3443	0.517212	0.00427777	1.43119
S1pr2	sphingosine-1-phosphate receptor 2	ENSMUSG00000043895	6.43107	6.01446	4.97234	9.49179	8.12362	8.78285	0.584041	3.14e-07	1.49904
Samhd1	SAM domain and HD domain, 1	ENSMUSG00000027639	21.6879	23.4272	22.2182	17.0342	17.6361	16.4536	-0.429911	1.94e-05	0.742307
Sap30	sin3 associated polypeptide	ENSMUSG00000031609	13.7749	11.8423	13.684	18.7704	16.9845	17.5304	0.371355	0.0174865	1.29357
Sars	seryl-aminoacyl-tRNA synthetase	ENSMUSG00000068739	74.4419	54.0537	52.6889	54.5872	59.7029	49.0935	-0.281073	1.74e-05	0.822979
Sash1	SAM and SH3 domain containing 1	ENSMUSG00000015305	5.12791	4.78968	4.13872	5.75291	6.178	5.37341	0.338074	0.00451153	1.26407
Sat1	spermidine/spermine N1-acetyl transferase 1	ENSMUSG00000025283	6.50261	6.63139	4.52265	6.9639	11.5092	8.82632	0.625524	0.0131501	1.54277
Sat2	spermidine/spermine N1-acetyl transferase 2	ENSMUSG00000069835	14.7446	13.0409	11.6823	9.49592	9.2997	8.86651	-0.557472	0.00392547	0.679492
Sbk1	SH3-binding kinase 1	ENSMUSG00000042978	39.7931	37.3533	36.1597	31.5476	30.2289	25.843	-0.41143	1.66e-07	0.751878
Sbno1	strawberry notch 1	ENSMUSG00000038095	5.72836	4.86653	5.13987	6.09848	6.71672	7.14433	0.266346	0.0141558	1.20276
Sc5d	sterol-C5-desaturase	ENSMUSG00000032018	7.33824	6.0824	6.5293	7.89666	9.90703	7.2862	0.334826	0.00845757	1.26123
Scara3	scavenger receptor class A, member 3	ENSMUSG00000034463	8.90289	6.72582	6.50991	4.39919	3.57303	3.84915	-0.913808	2.95e-08	0.530782
Scarb1	scavenger receptor class B, member 1	ENSMUSG00000037936	27.3096	22.2843	24.2597	16.6155	14.8853	14.0345	-0.71756	9.19e-12	0.608125
Scarb2	scavenger receptor class B, member 2	ENSMUSG00000029426	8.18576	8.6758	6.71734	10.438	12.3489	10.227	0.463994	6.57e-05	1.37936
Sccpdh	saccharopine dehydrogenase (putative)	ENSMUSG00000038936	30.2743	23.6247	25.5793	30.3477	36.3229	30.6558	0.265312	0.00593049	1.2019
Scd1	stearoyl-Coenzyme A desaturase 1	ENSMUSG00000037071	3.8992	4.5067	5.24569	6.82503	7.24595	6.69121	0.582385	0.000111605	1.49732
Scd2	stearoyl-Coenzyme A desaturase 2	ENSMUSG00000025203	320.402	283.681	277.509	231.848	239.382	218.964	-0.387242	3.51e-26	0.76459
Scnm1	sodium channel modifier 1	ENSMUSG00000092607	22.2503	16.5768	16.9575	13.1095	16.0706	15.365	-0.353559	0.0268572	0.782651
Sco1	SCO1 cytochrome c oxidase assembly protein	ENSMUSG00000069844	5.71894	5.2046	4.53551	6.93006	7.30514	6.53961	0.390342	0.0175299	1.3107
Scube1	signal peptide, CUB domain, EGF-like 1	ENSMUSG00000016763	18.4377	13.8141	12.9061	5.29044	6.67879	4.81233	-1.50168	8.91e-27	0.353142
Scyl2	SCY1-like 2 (S. cerevisiae)	ENSMUSG00000069539	10.7577	7.75571	8.88946	11.5118	12.562	12.5662	0.420913	7.84e-05	1.33877
Scyl3	SCY1-like 3 (S. cerevisiae)	ENSMUSG00000026584	7.21306	6.17383	4.20726	6.82418	7.46959	6.70284	0.331741	0.0392644	1.25853
Sdc1	syndecan 1	ENSMUSG00000020592	49.2689	42.1726	42.3347	32.7531	33.5247	28.2243	-0.525443	3.47e-12	0.694746
Sdc4	syndecan 4	ENSMUSG00000017009	636.604	561.066	537.845	278.261	259.226	257.432	-1.15406	1.5e-133	0.449358
Sdha	succinate dehydrogenase complex, subunit A, flavoprotein (Fp)	ENSMUSG00000021577	102.049	96.0936	87.4112	72.3484	83.4577	80.4039	-0.301326	2.02e-07	0.811506
Sdsl	serine dehydratase-like	ENSMUSG00000029596	8.15266	5.14465	8.71234	15.1491	11.9622	14.4898	0.879865	1.38e-05	1.8402
Sec24b	Sec24 related gene family, member B (S. cerevisiae)	ENSMUSG00000001052	16.5554	14.633	12.4721	21.1572	21.8346	19.258	0.499741	1.3e-09	1.41396
Sec24d	Sec24 related gene family, member D (S. cerevisiae)	ENSMUSG00000039234	10.0238	10.8444	9.46585	11.9634	14.7342	11.9211	0.306157	0.00928872	1.23641
Sec61a1	Sec61 alpha 1 subunit (S. cerevisiae)	ENSMUSG00000030082	82.9473	78.5716	76.6374	60.0936	63.5537	58.3956	-0.423497	8.29e-11	0.745615
Secisbp2l	SECIS binding protein 2-like	ENSMUSG00000035093	8.8878	7.27304	7.57698	9.99135	10.342	9.60948	0.336256	0.000134315	1.26248
Selenbp1	selenium binding protein 1	ENSMUSG00000068874	21.6511	21.5342	16.4198	10.8714	12.4383	11.3657	-0.817441	5.39e-09	0.567448
Selenos	selenoprotein S	ENSMUSG00000075701	44.505	34.3375	35.7646	30.2755	31.0351	33.0809	-0.288584	0.0100926	0.818705
Sema5a	sema domain, seven thrombospondin repeats (type 1 and type 1-like), transmembrane domain (TM) and short cytoplasmic domain, (semaphorin) 5A	ENSMUSG00000022231	39.7926	38.6506	38.021	47.8953	53.8209	44.5856	0.297472	3.45e-07	1.22899
Sema7a	sema domain, immunoglobulin domain (Ig), and GPI membrane anchor, (semaphorin) 7A	ENSMUSG00000038264	7.64268	7.40478	6.13183	4.60972	3.85776	3.87059	-0.858668	6.56e-08	0.551462
Septin11	septin 11	ENSMUSG00000058013	8.70824	7.03603	5.91872	10.4371	11.4738	11.8112	0.563532	3.03e-07	1.47788
Septin5	septin 5	ENSMUSG00000072214	3.31067	2.10756	3.76678	8.33544	6.73867	5.96318	1.6252	0.000489324	3.08484
Septin6	septin 6	ENSMUSG00000050379	12.6869	10.1553	10.3691	7.26084	10.9346	8.80168	-0.298196	0.013715	0.813269
Serf1	small EDRK-rich factor 1	ENSMUSG00000021643	41.7346	43.2444	48.6433	55.5024	55.352	79.3775	0.500989	0.0100451	1.41518
Serinc3	serine incorporator 3	ENSMUSG00000017707	207.559	168.006	182.556	140.666	159.999	146.706	-0.364586	1.16e-13	0.776692
Serinc5	serine incorporator 5	ENSMUSG00000021703	27.6713	21.8034	20.1702	15.7046	18.0174	16.1386	-0.524484	4.41e-11	0.695208
Serp1	stress-associated endoplasmic reticulum protein 1	ENSMUSG00000027808	59.4056	46.9548	48.2953	37.0624	40.6797	40.1895	-0.421997	1.02e-12	0.746391
Serpinb1a	serine (or cysteine) peptidase inhibitor, clade B, member 1a	ENSMUSG00000044734	45.4967	38.9579	38.7644	72.3308	89.1452	83.8571	0.994301	4.67e-38	1.99212
Serpinb6b	serine (or cysteine) peptidase inhibitor, clade B, member 6b	ENSMUSG00000042842	19.6379	18.6123	15.831	35.9102	43.8552	43.7744	1.07768	5.01e-29	2.11064
Serpinb9	serine (or cysteine) peptidase inhibitor, clade B, member 9	ENSMUSG00000045827	6.9761	4.92657	5.76479	10.9283	8.85957	10.9773	0.770721	2.2e-07	1.70612
Serpinf1	serine (or cysteine) peptidase inhibitor, clade F, member 1	ENSMUSG00000000753	40.987	31.9964	32.5353	25.2542	23.946	26.254	-0.516623	2.11e-07	0.699006
Sestd1	SEC14 and spectrin domains 1	ENSMUSG00000042272	5.21573	5.46492	3.90219	5.68933	7.2516	5.23483	0.287201	0.0152288	1.22027
Sf1	splicing factor 1	ENSMUSG00000024949	37.2502	41.3783	40.4169	56.6978	54.7619	49.7533	0.383671	4.7e-05	1.30466
Sf3b4	splicing factor 3b, subunit 4	ENSMUSG00000068856	35.1794	30.6501	29.7547	43.5722	45.9717	40.404	0.383629	3.7e-06	1.30462
Sgce	sarcoglycan, epsilon	ENSMUSG00000004631	28.3316	30.8216	27.5468	38.6199	35.1553	42.1926	0.375371	0.000804584	1.29717
Sgms2	sphingomyelin synthase 2	ENSMUSG00000050931	5.35551	5.06766	4.89049	7.67685	8.80232	7.44006	0.762949	0.00110899	1.69696
Sh2d4a	SH2 domain containing 4A	ENSMUSG00000053886	33.8151	32.669	30.6901	25.5211	28.1375	23.4523	-0.387729	2.04e-06	0.764332
Sh3bgrl3	SH3 domain binding glutamic acid-rich protein-like 3	ENSMUSG00000028843	18.7692	22.0418	22.3593	27.7776	31.6764	29.9862	0.442245	0.0094555	1.35872
Sh3bp4	SH3-domain binding protein 4	ENSMUSG00000036206	10.2916	8.77981	8.18046	12.9887	13.9612	12.898	0.51299	1.23e-08	1.427
Sh3bp5l	SH3 binding domain protein 5 like	ENSMUSG00000013646	10.6337	10.9286	9.54777	14.5834	13.778	13.583	0.394503	0.00075092	1.31449
Sh3glb1	SH3-domain GRB2-like B1 (endophilin)	ENSMUSG00000037062	28.1162	21.8316	22.9568	32.6949	29.7164	30.1167	0.305708	2.88e-06	1.23602
Sh3kbp1	SH3-domain kinase binding protein 1	ENSMUSG00000040990	3.906	5.50862	4.41602	6.6	7.32593	6.48865	0.53666	0.00024878	1.45061
Sh3tc2	SH3 domain and tetratricopeptide repeats 2	ENSMUSG00000045629	5.73692	5.65915	5.91428	3.86154	5.26166	4.47874	-0.332615	0.029183	0.794096
Shisa4	shisa family member 4	ENSMUSG00000041889	7.1769	7.72844	5.7843	12.6684	10.8835	10.8083	0.559832	0.00113831	1.4741
Shmt1	serine hydroxymethyltransferase 1 (soluble)	ENSMUSG00000020534	7.53827	5.67596	6.97632	4.75621	4.08123	3.75861	-0.659371	0.000399518	0.633154
Shroom4	shroom family member 4	ENSMUSG00000068270	1.97817	0.88538	1.71776	7.36895	6.18715	6.97229	1.74058	7.46e-39	3.3417
Shtn1	shootin 1	ENSMUSG00000041362	15.4045	11.5447	12.4944	8.3906	9.61012	9.16163	-0.58581	4.33e-08	0.666275
Siah1b	siah E3 ubiquitin protein ligase 1B	ENSMUSG00000040749	9.25206	5.69622	4.94194	4.80056	3.28149	5.68856	-0.555593	0.0433228	0.680377
Sike1	suppressor of IKBKE 1	ENSMUSG00000027854	5.08845	6.07461	5.44283	7.13827	7.27322	6.8143	0.271946	0.0277468	1.20744
Sin3a	transcriptional regulator, SIN3A (yeast)	ENSMUSG00000042557	15.2083	13.5341	13.7384	10.9382	12.7006	11.3027	-0.26745	0.00290849	0.830787
Sipa1l3	signal-induced proliferation-associated 1 like 3	ENSMUSG00000030583	17.1923	14.1094	13.7595	9.14988	7.92203	7.29214	-0.818635	5.76e-15	0.566978
Ski	ski sarcoma viral oncogene homolog (avian)	ENSMUSG00000029050	19.0935	16.668	17.532	28.2673	27.4192	23.9115	0.536014	3.83e-12	1.44996
Skp1a	NA	ENSMUSG00000036309	300.487	252.038	242.221	184.755	212.681	219.966	-0.386394	1.02e-09	0.765039
Slc12a2	solute carrier family 12, member 2	ENSMUSG00000024597	8.17118	7.67158	7.08458	10.5967	11.004	10.0394	0.422569	2.1e-06	1.34031
Slc12a7	solute carrier family 12, member 7	ENSMUSG00000017756	7.22375	6.14146	6.50873	9.42974	8.14315	8.00811	0.383019	0.00291663	1.30407
Slc16a10	solute carrier family 16 (monocarboxylic acid transporters), member 10	ENSMUSG00000019838	13.5433	11.6119	12.2503	27.2314	29.4492	25.8937	1.08923	2.29e-47	2.1276
Slc16a2	solute carrier family 16 (monocarboxylic acid transporters), member 2	ENSMUSG00000033965	7.65568	7.29046	6.34169	10.7035	11.6521	10.1854	0.557081	8.37e-07	1.47129
Slc18a2	solute carrier family 18 (vesicular monoamine), member 2	ENSMUSG00000025094	37.1679	29.4079	31.3898	17.4447	19.0048	16.8011	-0.885402	4.69e-31	0.541337
Slc19a2	solute carrier family 19 (thiamine transporter), member 2	ENSMUSG00000040918	5.75572	4.30567	5.60568	6.95206	6.68862	5.96789	0.336527	0.0264036	1.26271
Slc1a4	solute carrier family 1 (glutamate/neutral amino acid transporter), member 4	ENSMUSG00000020142	17.9062	14.1778	16.1515	13.2693	12.6857	13.1991	-0.353121	0.000239066	0.782889
Slc1a6	solute carrier family 1 (high affinity aspartate/glutamate transporter), member 6	ENSMUSG00000005357	18.271	14.0417	12.717	7.92366	8.211	7.14787	-0.971616	1.83e-11	0.509935
Slc20a1	solute carrier family 20, member 1	ENSMUSG00000027397	11.4342	10.2356	11.1087	10.2047	8.78025	8.20987	-0.352126	0.00919244	0.783429
Slc20a2	solute carrier family 20, member 2	ENSMUSG00000037656	8.38143	10.5425	8.14812	6.14255	6.3971	5.87485	-0.580665	6.2e-05	0.668656
Slc23a2	solute carrier family 23 (nucleobase transporters), member 2	ENSMUSG00000027340	10.1293	10.8	11.911	7.38422	8.22391	6.26957	-0.646173	4.86e-08	0.638973
Slc25a13	solute carrier family 25 (mitochondrial carrier, adenine nucleotide translocator), member 13	ENSMUSG00000015112	10.1619	9.20868	9.22842	11.4056	12.0772	12.2869	0.283009	0.0149695	1.21673
Slc25a23	solute carrier family 25 (mitochondrial carrier; phosphate carrier), member 23	ENSMUSG00000046329	14.552	13.5027	13.7884	9.67955	9.94478	8.52614	-0.588196	2.08e-07	0.665174
Slc25a24	solute carrier family 25 (mitochondrial carrier, phosphate carrier), member 24	ENSMUSG00000040322	38.6005	31.3975	33.1814	50.0693	52.2209	52.6687	0.543671	8.37e-18	1.45768
Slc25a33	solute carrier family 25, member 33	ENSMUSG00000028982	16.3522	12.7828	13.117	19.6136	21.3158	22.2022	0.506887	0.000653571	1.42098
Slc26a7	solute carrier family 26, member 7	ENSMUSG00000040569	70.4767	65.3407	60.0666	49.3485	57.9541	49.9038	-0.345136	6.04e-10	0.787234
Slc29a3	solute carrier family 29 (nucleoside transporters), member 3	ENSMUSG00000020100	6.19845	5.95499	5.46974	8.29805	6.8958	6.16626	0.265872	0.0475373	1.20236
Slc2a1	solute carrier family 2 (facilitated glucose transporter), member 1	ENSMUSG00000028645	11.2627	8.40736	7.96591	7.04294	9.0663	7.1437	-0.307972	0.0340775	0.807777
Slc31a1	solute carrier family 31, member 1	ENSMUSG00000066150	15.1247	14.3193	12.9031	8.58218	9.96453	8.07773	-0.691285	2.99e-10	0.619302
Slc35a4	solute carrier family 35, member A4	ENSMUSG00000033272	26.1935	24.5571	21.5459	19.8437	19.0961	19.4835	-0.271355	0.00536079	0.828541
Slc35f6	solute carrier family 35, member F6	ENSMUSG00000029175	6.25185	5.56929	5.0759	7.4615	7.79756	7.89734	0.384362	0.00685576	1.30528
Slc37a2	solute carrier family 37 (glycerol-3-phosphate transporter), member 2	ENSMUSG00000032122	8.62016	6.71351	7.61493	9.95117	11.7165	8.97881	0.376157	0.000528444	1.29788
Slc38a2	solute carrier family 38, member 2	ENSMUSG00000022462	73.8851	63.363	66.7196	86.8227	96.393	85.3057	0.356607	1.16e-12	1.28041
Slc39a10	solute carrier family 39 (zinc transporter), member 10	ENSMUSG00000025986	18.5761	16.3753	15.1227	10.9891	16.0209	12.5986	-0.409359	7.74e-05	0.752958
Slc3a2	solute carrier family 3 (activators of dibasic and neutral amino acid transport), member 2	ENSMUSG00000010095	66.4336	64.9631	58.6802	38.2338	38.0708	41.9432	-0.709067	1.85e-19	0.611715
Slc40a1	solute carrier family 40 (iron-regulated transporter), member 1	ENSMUSG00000025993	87.8216	77.1521	76.0729	42.1369	48.3224	45.5276	-0.857386	8.67e-53	0.551952
Slc41a2	solute carrier family 41, member 2	ENSMUSG00000034591	8.28012	7.08556	6.79682	2.65835	2.60701	2.21214	-1.51511	1.22e-24	0.349871
Slc4a7	solute carrier family 4, sodium bicarbonate cotransporter, member 7	ENSMUSG00000021733	14.1829	12.7657	12.8143	15.2188	17.7038	15.435	0.312066	0.000539581	1.24148
Slc66a2	solute carrier family 66 member 2	ENSMUSG00000034006	21.0046	14.8845	15.2171	22.6486	23.8642	25.2546	0.4249	0.000144747	1.34248
Slc6a15	solute carrier family 6 (neurotransmitter transporter), member 15	ENSMUSG00000019894	4.19681	3.42076	3.43877	7.66668	7.3165	7.69721	0.978476	1.72e-10	1.97038
Slc6a6	solute carrier family 6 (neurotransmitter transporter, taurine), member 6	ENSMUSG00000030096	8.47848	8.21742	7.53396	10.9924	11.8285	9.6868	0.370121	0.000122213	1.29246
Slc6a9	solute carrier family 6 (neurotransmitter transporter, glycine), member 9	ENSMUSG00000028542	14.3935	11.1002	10.0725	8.64645	7.53844	6.74651	-0.581458	0.000415089	0.668288
Slc7a4	solute carrier family 7 (cationic amino acid transporter, y+ system), member 4	ENSMUSG00000022756	7.82986	8.96101	6.57984	4.4996	5.0629	4.04824	-0.904335	5.03e-08	0.534279
Slc7a5	solute carrier family 7 (cationic amino acid transporter, y+ system), member 5	ENSMUSG00000040010	65.5	62.9635	58.2675	38.0683	35.7262	31.3236	-0.862973	9.56e-30	0.549818
Slc9a7	solute carrier family 9 (sodium/hydrogen exchanger), member 7	ENSMUSG00000037341	20.3649	14.9918	16.689	24.5644	23.588	22.5142	0.400313	0.000244909	1.31979
Slco3a1	solute carrier organic anion transporter family, member 3a1	ENSMUSG00000025790	9.75758	7.09249	6.78312	12.1807	13.3171	11.7263	0.865813	1.94e-13	1.82237
Slf2	SMC5-SMC6 complex localization factor 2	ENSMUSG00000036097	21.416	19.4614	18.0939	15.762	18.9724	16.2911	-0.26589	0.000360569	0.831686
Slmap	sarcolemma associated protein	ENSMUSG00000021870	15.5831	13.8434	17.844	19.925	25.1775	17.5336	0.401265	9.7e-05	1.32067
Smad3	SMAD family member 3	ENSMUSG00000032402	79.8633	75.4858	75.1164	53.3734	50.2381	46.9829	-0.655915	6.47e-26	0.634673
Smad6	SMAD family member 6	ENSMUSG00000036867	4.35665	3.88933	4.04772	8.01948	8.35832	7.70685	0.935122	8.84e-10	1.91205
Smarca1	SWI/SNF related, matrix associated, actin dependent regulator of chromatin, subfamily a, member 1	ENSMUSG00000031099	31.8571	26.0502	23.9236	17.4315	22.4761	23.0637	-0.403007	2.28e-05	0.756281
Smarca2	SWI/SNF related, matrix associated, actin dependent regulator of chromatin, subfamily a, member 2	ENSMUSG00000024921	43.6463	45.1285	30.8313	28.8281	33.7661	37.4656	-0.376021	1.09e-06	0.77056
Smarcad1	SWI/SNF-related, matrix-associated actin-dependent regulator of chromatin, subfamily a, containing DEAD/H box 1	ENSMUSG00000029920	13.5343	11.7742	13.2592	18.71	18.0066	16.4433	0.320451	0.000685617	1.24872
Smim1	small integral membrane protein 1	ENSMUSG00000078350	12.2516	12.3691	10.2668	7.00157	4.04008	4.40787	-1.47291	2.04e-16	0.360256
Smim14	small integral membrane protein 14	ENSMUSG00000037822	29.3406	22.3918	25.04	19.1072	25.9158	21.3134	-0.312874	0.00109773	0.805037
Smim20	small integral membrane protein 20	ENSMUSG00000061461	8.74354	10.3884	7.70615	6.809	6.03582	6.59613	-0.507029	0.033953	0.70367
Smoc1	SPARC related modular calcium binding 1	ENSMUSG00000021136	44.8693	42.3163	39.6568	30.5034	31.905	28.162	-0.515211	5.51e-14	0.699691
Smpd1	sphingomyelin phosphodiesterase 1, acid lysosomal	ENSMUSG00000037049	15.2751	11.1433	12.0676	11.6566	10.5546	8.84904	-0.385659	0.00623213	0.765429
Smpdl3a	sphingomyelin phosphodiesterase, acid-like 3A	ENSMUSG00000019872	9.22378	5.90187	6.96854	9.42021	12.2669	11.9813	0.584241	0.000646651	1.49925
Smurf1	SMAD specific E3 ubiquitin protein ligase 1	ENSMUSG00000038780	8.70029	6.00283	6.82777	7.94872	11.0757	6.94764	0.393153	0.00315119	1.31326
Snap47	synaptosomal-associated protein, 47	ENSMUSG00000009894	29.0686	22.8916	20.7662	16.7084	20.744	18.4719	-0.391693	0.000469954	0.762235
Snhg18	small nucleolar RNA host gene 18	ENSMUSG00000096956	5.96881	7.25203	7.01934	9.31709	10.0763	8.83807	0.424847	0.0338467	1.34243
Snhg6	small nucleolar RNA host gene 6	ENSMUSG00000098234	81.4159	87.8892	85.8983	118.059	129.95	135.219	0.553719	6.4e-07	1.46786
Snn	stannin	ENSMUSG00000037972	12.1076	14.2627	12.9291	20.179	19.937	21.9968	0.297861	0.0239389	1.22932
Snrnp25	small nuclear ribonucleoprotein 25 (U11/U12)	ENSMUSG00000040767	8.93656	8.13945	5.38467	4.80963	5.15985	4.32461	-0.681868	0.0235198	0.623357
Snrpb2	U2 small nuclear ribonucleoprotein B	ENSMUSG00000008333	81.2133	66.0567	64.9247	53.4925	57.6298	55.1369	-0.377982	5.82e-08	0.769513
Snrpn	small nuclear ribonucleoprotein N	ENSMUSG00000102252	16.4911	12.8941	12.8479	9.93667	12.398	10.3501	-0.514981	0.0144536	0.699802
Sntb2	syntrophin, basic 2	ENSMUSG00000041308	5.98565	5.60043	5.59139	4.18963	4.99573	3.89745	-0.437085	2.02e-05	0.738625
Snx14	sorting nexin 14	ENSMUSG00000032422	11.5115	8.90049	8.36299	6.73436	8.12104	7.39067	-0.426912	0.00388905	0.743852
Snx18	sorting nexin 18	ENSMUSG00000042364	25.1202	20.915	22.2126	29.5686	28.9493	29.3597	0.329349	3.55e-06	1.25645
Snx6	sorting nexin 6	ENSMUSG00000005656	68.7323	63.6966	63.465	47.9255	58.5139	54.4531	-0.317789	2e-05	0.802299
Socs2	suppressor of cytokine signaling 2	ENSMUSG00000020027	86.8251	71.0402	75.7954	45.5944	46.1052	44.6172	-0.838668	4.98e-38	0.55916
Socs5	suppressor of cytokine signaling 5	ENSMUSG00000037104	9.5965	9.48619	9.14114	15.7734	13.7328	14.2519	0.482411	8.49e-06	1.39708
Sorbs2	sorbin and SH3 domain containing 2	ENSMUSG00000031626	3.79555	3.89632	3.60908	6.15397	6.41336	6.50915	0.505293	0.000143519	1.41941
Sorbs3	sorbin and SH3 domain containing 3	ENSMUSG00000022091	13.8536	13.9039	15.186	10.4169	11.6992	10.0917	-0.47035	4.79e-05	0.721789
Sorl1	sortilin-related receptor, LDLR class A repeats-containing	ENSMUSG00000049313	6.85206	6.61053	7.05274	4.78897	6.20438	4.47046	-0.431213	0.000134467	0.741638
Sox12	SRY (sex determining region Y)-box 12	ENSMUSG00000051817	11.5254	11.2478	9.53423	10.0451	8.54397	8.06846	-0.275852	0.0206201	0.825963
Sox4	SRY (sex determining region Y)-box 4	ENSMUSG00000076431	144.295	122.998	124.12	283.685	273.937	257.133	1.02465	3.8e-113	2.03447
Sox5	SRY (sex determining region Y)-box 5	ENSMUSG00000041540	4.66711	5.73109	4.91953	7.87096	9.3328	6.31433	0.559098	2.22e-05	1.47335
Sparc	secreted acidic cysteine rich glycoprotein	ENSMUSG00000018593	248.87	225.64	223.516	156.567	170.467	157.222	-0.565283	1.15e-35	0.675823
Spata13	spermatogenesis associated 13	ENSMUSG00000021990	3.52128	2.41305	2.54638	6.65562	7.57136	6.61206	0.96026	2.08e-11	1.94566
Spcs2	signal peptidase complex subunit 2 homolog (S. cerevisiae)	ENSMUSG00000035227	62.2954	57.5102	54.7173	38.1562	44.5331	44.2838	-0.475689	1.37e-11	0.719123
Spcs3	signal peptidase complex subunit 3 homolog (S. cerevisiae)	ENSMUSG00000054408	19.0807	18.4336	18.799	21.1855	26.7508	22.4278	0.268147	0.00412536	1.20426
Spg7	SPG7, paraplegin matrix AAA peptidase subunit	ENSMUSG00000000738	11.0755	11.1021	9.60029	7.79638	6.89878	7.37924	-0.487814	0.00044897	0.713105
Sphk2	sphingosine kinase 2	ENSMUSG00000057342	15.4896	15.3547	12.9875	11.7254	11.7936	10.5528	-0.405944	0.00029615	0.754742
Spint2	serine protease inhibitor, Kunitz type 2	ENSMUSG00000074227	89.3959	78.0055	83.1482	65.9915	78.6049	69.863	-0.263217	0.000698682	0.833228
Spn	sialophorin	ENSMUSG00000051457	5.86954	5.86093	4.50175	8.72615	10.8539	8.08231	0.756724	2.32e-07	1.68965
Spock2	sparc/osteonectin, cwcv and kazal-like domains proteoglycan 2	ENSMUSG00000058297	11.8785	11.4864	11.7234	15.2233	16.2166	13.2808	0.310212	0.0012493	1.23989
Spred1	sprouty protein with EVH-1 domain 1, related sequence	ENSMUSG00000027351	23.1384	17.8501	18.4214	16.8478	16.5543	14.9296	-0.335945	1.71e-05	0.792265
Spry2	sprouty RTK signaling antagonist 2	ENSMUSG00000022114	23.4677	16.3245	16.7227	13.7535	11.6571	14.7881	-0.499775	0.000336096	0.707217
Spryd3	SPRY domain containing 3	ENSMUSG00000036966	4.17383	4.1696	5.15627	7.07139	7.80757	8.97419	0.740792	4.66e-05	1.67109
Spsb1	splA/ryanodine receptor domain and SOCS box containing 1	ENSMUSG00000039911	51.8789	40.8685	42.5175	95.1979	90.2303	88.4874	0.992394	1.77e-57	1.98948
Sptlc2	serine palmitoyltransferase, long chain base subunit 2	ENSMUSG00000021036	13.6314	12.1257	10.8307	14.3487	18.3081	15.7735	0.390198	4.59e-06	1.31057
Sptssa	serine palmitoyltransferase, small subunit A	ENSMUSG00000044408	97.0667	78.7787	74.7803	53.367	66.9616	61.8595	-0.47843	1.28e-08	0.717758
Spty2d1	SPT2 chromatin protein domain containing 1	ENSMUSG00000049516	7.7478	7.20317	6.57701	4.27379	4.1337	5.3417	-0.659675	2.92e-06	0.633021
Sqle	squalene epoxidase	ENSMUSG00000022351	24.3827	17.4053	17.3451	16.9096	17.855	15.6145	-0.301985	0.00474286	0.811135
Srbd1	S1 RNA binding domain 1	ENSMUSG00000024135	24.8386	24.2302	21.3548	29.5027	27.5107	31.791	0.38422	6.66e-06	1.30515
Srf	serum response factor	ENSMUSG00000015605	9.49185	7.7017	6.91392	10.9306	10.82	9.74226	0.418221	0.00236821	1.33628
Srfbp1	serum response factor binding protein 1	ENSMUSG00000024528	4.43438	3.81808	4.42878	6.41784	5.42465	5.46627	0.422419	0.0212311	1.34017
Srgap1	SLIT-ROBO Rho GTPase activating protein 1	ENSMUSG00000020121	6.06807	5.40729	5.07246	3.63913	4.36761	3.18287	-0.597107	2.82e-07	0.661078
Srp54c	signal recognition particle 54C	ENSMUSG00000079108	28.3558	24.3593	23.8099	21.5698	23.712	22.594	-0.509177	0.00224987	0.702623
Srp72	signal recognition particle 72	ENSMUSG00000036323	55.5676	46.5321	49.1909	40.1383	43.246	41.7127	-0.314381	2.2e-07	0.804196
Srpr	signal recognition particle receptor ('docking protein')	ENSMUSG00000032042	32.0567	33.6914	29.5622	30.0215	26.6337	25.2372	-0.27523	0.00464376	0.826318
Srr	serine racemase	ENSMUSG00000001323	9.32131	7.05546	7.62964	4.44214	3.64189	4.50042	-0.982961	2.74e-06	0.50594
Ssbp4	single stranded DNA binding protein 4	ENSMUSG00000070003	16.8265	15.6845	14.8298	14.7811	10.4586	15.7179	-0.387696	0.0161168	0.764349
Ssr1	signal sequence receptor, alpha	ENSMUSG00000021427	27.024	23.7358	25.9161	19.6742	21.6532	20.5963	-0.340303	3.01e-08	0.789876
St3gal2	ST3 beta-galactoside alpha-2,3-sialyltransferase 2	ENSMUSG00000031749	24.5759	19.2056	20.3515	19.7293	18.8778	17.2706	-0.302868	0.000483218	0.810639
St3gal6	ST3 beta-galactoside alpha-2,3-sialyltransferase 6	ENSMUSG00000022747	67.3639	59.5277	55.1299	35.4428	47.3275	40.5736	-0.767883	2.77e-37	0.587279
Stard10	START domain containing 10	ENSMUSG00000030688	28.3514	17.8186	18.4148	18.3408	14.7503	16.6913	-0.436588	0.00327672	0.73888
Stard3nl	STARD3 N-terminal like	ENSMUSG00000003062	20.957	17.8933	17.4009	25.1777	27.5272	28.2557	0.524798	1.97e-05	1.43873
Stat5b	signal transducer and activator of transcription 5B	ENSMUSG00000020919	14.7069	13.2302	13.6223	12.518	11.2496	11.4182	-0.297991	0.000958076	0.813384
Stbd1	starch binding domain 1	ENSMUSG00000047963	2.6496	2.15995	2.85556	7.81109	7.99771	6.08779	1.64695	1.92e-12	3.13172
Stip1	stress-induced phosphoprotein 1	ENSMUSG00000024966	83.1696	77.3293	71.4105	64.0676	62.9483	62.2698	-0.327481	1.53e-07	0.796927
Stk11	serine/threonine kinase 11	ENSMUSG00000003068	21.3248	22.5424	24.6703	27.1796	29.3272	23.7044	0.304266	0.00155166	1.23479
Stk11ip	serine/threonine kinase 11 interacting protein	ENSMUSG00000026213	6.76448	5.81708	5.48388	4.59025	5.07502	5.07894	-0.329274	0.0325465	0.795937
Stmn2	stathmin-like 2	ENSMUSG00000027500	0.383607	0.346042	0.257764	5.71422	6.94911	6.94073	4.30322	1.44e-39	19.7423
Stx2	syntaxin 2	ENSMUSG00000029428	4.95653	5.05041	4.67039	6.7256	7.14465	7.69706	0.504285	0.00151543	1.41842
Stxbp3	syntaxin binding protein 3	ENSMUSG00000027882	10.5346	8.58544	8.91075	14.6354	15.8864	12.572	0.573939	6.34e-06	1.48858
Stxbp6	syntaxin binding protein 6 (amisyn)	ENSMUSG00000046314	6.6242	5.14382	5.94694	4.46932	4.84164	4.56269	-0.379538	0.00466835	0.768684
Sub1	SUB1 homolog, transcriptional regulator	ENSMUSG00000022205	45.8705	42.2742	36.8947	27.631	32.6554	34.8489	-0.415465	1.33e-06	0.749778
Sumf1	sulfatase modifying factor 1	ENSMUSG00000030101	22.1518	18.5733	16.5226	14.3302	16.5833	15.6814	-0.308217	0.00321512	0.807639
Sumo2	small ubiquitin-like modifier 2	ENSMUSG00000020738	189.854	157.171	148.271	111.293	134.987	140.085	-0.384346	5.36e-06	0.766126
Sun1	Sad1 and UNC84 domain containing 1	ENSMUSG00000036817	21.1939	19.2783	19.307	21.4469	27.4038	23.0509	0.267484	0.000929381	1.20371
Sun2	Sad1 and UNC84 domain containing 2	ENSMUSG00000042524	16.5201	16.9806	17.3408	22.2554	23.0495	21.4322	0.338091	8.49e-05	1.26408
Surf6	surfeit gene 6	ENSMUSG00000036160	7.3006	7.21211	6.15061	10.4596	11.0242	9.58049	0.394783	0.00524047	1.31475
Susd3	sushi domain containing 3	ENSMUSG00000021384	11.2477	7.82236	8.25403	3.52517	3.66097	3.51473	-1.39431	9.39e-10	0.380426
Synpo	synaptopodin	ENSMUSG00000043079	8.59874	8.11396	7.15509	5.75583	6.56433	4.24037	-0.61014	1.18e-05	0.655133
Syt7	synaptotagmin VII	ENSMUSG00000024743	14.2642	10.2898	10.9755	11.7922	6.61565	7.92973	-0.769297	1.16e-08	0.586703
Sytl4	synaptotagmin-like 4	ENSMUSG00000031255	56.0955	52.5786	49.292	30.5081	37.9231	32.7568	-0.654183	3.18e-22	0.635435
Taf6l	TATA-box binding protein associated factor 6 like	ENSMUSG00000003680	10.3348	7.28471	7.4243	4.92637	5.90672	5.45603	-0.658096	0.000423105	0.633714
Taf7	TATA-box binding protein associated factor 7	ENSMUSG00000051316	5.80993	5.96097	6.05262	4.76257	2.63362	5.71065	-0.485041	0.0335703	0.714477
Tagln2	transgelin 2	ENSMUSG00000026547	54.8391	46.6646	43.938	68.7484	71.8989	71.1753	0.523903	2.51e-12	1.43784
Tanc2	tetratricopeptide repeat, ankyrin repeat and coiled-coil containing 2	ENSMUSG00000053580	13.6762	13.9028	12.0472	19.4931	19.0048	16.6595	0.453842	8.88e-12	1.36968
Tbc1d10b	TBC1 domain family, member 10b	ENSMUSG00000042492	10.963	6.51553	8.95649	10.159	13.0922	11.7937	0.324824	0.0262859	1.25251
Tbc1d19	TBC1 domain family, member 19	ENSMUSG00000039178	12.7134	11.6699	13.2553	14.8654	14.6079	16.7989	0.289617	0.0433722	1.22232
Tbc1d4	TBC1 domain family, member 4	ENSMUSG00000033083	6.1693	5.07048	4.69868	8.3178	5.92453	7.79896	0.407337	0.00129105	1.32624
Tbl1xr1	transducin (beta)-like 1X-linked receptor 1	ENSMUSG00000027630	4.5763	5.13676	5.07809	8.59143	7.54188	6.80511	0.377027	0.000818967	1.29866
Tcea3	transcription elongation factor A (SII), 3	ENSMUSG00000001604	4.26795	5.58439	3.52269	7.85893	5.86893	8.6059	0.676209	0.0131254	1.59793
Tcerg1	transcription elongation regulator 1 (CA150)	ENSMUSG00000024498	13.2122	10.366	10.3212	15.6243	17.577	14.5619	0.425161	1.02e-05	1.34272
Tcf19	transcription factor 19	ENSMUSG00000050410	10.4927	6.56516	5.7675	3.57411	4.19349	4.33218	-0.808963	0.000952529	0.570792
Tcf7	transcription factor 7, T cell specific	ENSMUSG00000000782	34.6028	26.6079	28.9804	22.5335	22.7819	22.6425	-0.42869	1.61e-06	0.742936
Tcf7l1	transcription factor 7 like 1 (T cell specific, HMG box)	ENSMUSG00000055799	8.38388	6.57111	5.26779	10.664	8.05659	9.34557	0.4968	0.00450037	1.41108
Tcf7l2	transcription factor 7 like 2, T cell specific, HMG box	ENSMUSG00000024985	16.3452	17.137	14.4984	20.1438	20.945	21.1971	0.335297	0.000304145	1.26164
Tdrd3	tudor domain containing 3	ENSMUSG00000022019	12.117	13.2992	11.2407	14.4063	15.9703	13.6593	0.393878	0.000111157	1.31392
Tdrd5	tudor domain containing 5	ENSMUSG00000060985	41.589	31.0574	31.4287	53.4909	62.4859	60.9994	0.73577	8.83e-26	1.66529
Tent4a	terminal nucleotidyltransferase 4A	ENSMUSG00000034575	7.09591	6.93808	6.46934	10.3758	9.51142	8.39351	0.340909	0.00932765	1.26655
Tent5a	terminal nucleotidyltransferase 5A	ENSMUSG00000032265	4.33262	4.87301	4.59561	11.1821	12.4854	10.8897	1.30415	5.86e-33	2.46939
Terf1	telomeric repeat binding factor 1	ENSMUSG00000025925	3.14203	5.11543	2.30972	5.35172	5.41505	5.19266	0.670313	0.00508448	1.59142
Tes	testin LIM domain protein	ENSMUSG00000029552	32.2855	30.3417	23.6393	54.1525	63.2691	59.0855	0.973073	2.22e-28	1.96302
Tet3	tet methylcytosine dioxygenase 3	ENSMUSG00000034832	5.80803	5.92414	5.47681	9.20225	7.953	7.59627	0.49149	3.64e-07	1.4059
Tex261	testis expressed gene 261	ENSMUSG00000014748	22.8052	20.6609	20.0793	16.042	18.9054	15.1584	-0.352927	0.000233899	0.782994
Tfb2m	transcription factor B2, mitochondrial	ENSMUSG00000026492	12.0181	8.39247	8.85354	12.229	16.3214	13.6446	0.408366	0.0120704	1.32718
Tfpi	tissue factor pathway inhibitor	ENSMUSG00000027082	10.1197	8.60034	12.53	7.79883	7.65054	7.52702	-0.364345	0.018726	0.776821
Tfrc	transferrin receptor	ENSMUSG00000022797	28.226	24.3215	26.6069	14.3468	16.8206	15.6962	-0.803006	1.45e-26	0.573154
Tgfbr1	transforming growth factor, beta receptor I	ENSMUSG00000007613	49.7908	42.1702	40.0344	49.3499	60.6523	54.4961	0.273123	2.22e-06	1.20842
Tgfbr3	transforming growth factor, beta receptor III	ENSMUSG00000029287	5.39794	4.8074	4.7619	5.96886	8.22118	6.31564	0.442171	0.000659256	1.35865
Tgif1	TGFB-induced factor homeobox 1	ENSMUSG00000047407	64.3948	57.6517	55.5354	106.379	105.834	104.657	0.811615	6.36e-35	1.75518
Tgif2	TGFB-induced factor homeobox 2	ENSMUSG00000062175	25.0607	19.8301	23.4073	12.5179	13.259	12.084	-0.850913	1.25e-16	0.554434
Thbs1	thrombospondin 1	ENSMUSG00000040152	363.509	320.071	305.439	479.439	548.566	462.394	0.556856	1.79e-39	1.47106
Thra	thyroid hormone receptor alpha	ENSMUSG00000058756	58.0146	63.1713	63.3177	49.3317	50.5866	42.1125	-0.37645	2.02e-05	0.770331
Tifa	TRAF-interacting protein with forkhead-associated domain	ENSMUSG00000046688	9.9353	7.98814	6.39056	2.52353	3.26171	2.14714	-1.60048	8.5e-16	0.329768
Timm10	translocase of inner mitochondrial membrane 10	ENSMUSG00000027076	9.65917	8.85158	7.36195	14.5536	12.4083	16.9123	0.744833	0.00246869	1.67578
Timm9	translocase of inner mitochondrial membrane 9	ENSMUSG00000021079	10.9804	9.22374	10.2505	11.3051	14.7117	19.0577	0.544077	0.0169109	1.45809
Timp1	tissue inhibitor of metalloproteinase 1	ENSMUSG00000001131	20.3694	20.0824	20.5562	13.9179	15.6514	16.8337	-0.44971	0.00827833	0.73219
Timp3	tissue inhibitor of metalloproteinase 3	ENSMUSG00000020044	18.3697	15.1626	14.8898	12.1167	12.8829	10.9517	-0.398686	0.000891325	0.758549
Tiparp	TCDD-inducible poly(ADP-ribose) polymerase	ENSMUSG00000034640	31.1654	26.8401	28.946	16.3778	18.3465	18.9129	-0.740314	7.01e-22	0.598609
Tjap1	tight junction associated protein 1	ENSMUSG00000012296	11.6829	11.1113	10.7636	14.858	14.2758	12.9754	0.310134	0.0173744	1.23982
Tjp2	tight junction protein 2	ENSMUSG00000024812	15.0995	11.464	12.9043	10.1174	11.111	10.5353	-0.356301	0.000222247	0.781165
Tkt	transketolase	ENSMUSG00000021957	123.722	101.038	103.36	84.679	86.8826	83.7812	-0.38181	1.19e-13	0.767474
Tlcd1	TLC domain containing 1	ENSMUSG00000019437	46.8774	81.9912	97.6846	91.0459	64.2099	90.9242	-0.662455	0.0131008	0.631802
Tle1	transducin-like enhancer of split 1	ENSMUSG00000008305	10.6451	10.0535	10.9819	18.0987	13.8131	14.4381	0.431786	0.000253268	1.3489
Tle3	transducin-like enhancer of split 3	ENSMUSG00000032280	6.57863	5.62183	7.36355	5.57885	6.25197	5.16544	-0.412202	0.00739259	0.751476
Tle4	transducin-like enhancer of split 4	ENSMUSG00000024642	14.979	15.5344	15.5983	8.81066	11.5224	8.93657	-0.689845	6.77e-10	0.61992
Tle5	TLE family member 5, transcriptional modulator	ENSMUSG00000054452	355.672	331.034	325.757	188.047	201.427	194.714	-0.857264	3.83e-61	0.551998
Tle6	transducin-like enhancer of split 6	ENSMUSG00000034758	18.3146	14.7434	13.1834	3.67715	4.0206	4.94792	-1.91743	4.88e-30	0.264725
Tmbim1	transmembrane BAX inhibitor motif containing 1	ENSMUSG00000006301	6.88657	13.5291	13.534	19.451	18.166	18.5404	0.36514	0.000603345	1.28801
Tmed10	transmembrane p24 trafficking protein 10	ENSMUSG00000021248	109.187	94.7685	93.2803	84.5853	93.0617	80.7575	-0.277409	1.53e-06	0.825071
Tmeff2	transmembrane protein with EGF-like and two follistatin-like domains 2	ENSMUSG00000026109	4.72121	4.03592	3.92	5.87276	7.45413	6.26924	0.604615	8.91e-05	1.52057
Tmem126a	transmembrane protein 126A	ENSMUSG00000030615	19.5307	20.209	16.3165	15.6994	12.6834	15.9409	-0.421544	0.0260979	0.746625
Tmem131	transmembrane protein 131	ENSMUSG00000026116	13.4828	11.8252	11.6702	11.5182	10.8105	9.91833	-0.286369	0.00235322	0.819963
Tmem131l	transmembrane 131 like	ENSMUSG00000033767	7.43087	7.47114	7.69778	11.4404	11.2821	11.0632	0.51182	3.6e-06	1.42585
Tmem138	transmembrane protein 138	ENSMUSG00000024666	8.83108	9.23838	7.69373	5.01049	6.52499	6.92043	-0.499127	0.0140546	0.707535
Tmem147	transmembrane protein 147	ENSMUSG00000006315	74.2697	54.7989	57.6883	46.4209	50.4874	56.2591	-0.314079	0.00582985	0.804364
Tmem159	transmembrane protein 159	ENSMUSG00000030917	12.6251	11.8853	11.3718	18.73	18.512	20.7383	0.667182	4.24e-06	1.58797
Tmem171	transmembrane protein 171	ENSMUSG00000052485	37.9306	37.1504	35.4641	11.7441	14.0612	13.7383	-1.50638	5.6e-29	0.351993
Tmem176a	transmembrane protein 176A	ENSMUSG00000023367	44.9693	35.6392	38.6334	34.7646	30.4197	33.8387	-0.271562	0.00567842	0.828422
Tmem184a	transmembrane protein 184a	ENSMUSG00000036687	46.9365	47.8299	37.3671	26.803	27.761	24.3499	-0.708509	1.85e-18	0.611952
Tmem243	transmembrane protein 243, mitochondrial	ENSMUSG00000079659	4.28558	3.46117	4.41134	6.68743	6.92207	11.1274	0.647793	0.0303414	1.56677
Tmem246	NA	ENSMUSG00000039611	8.42062	5.66208	7.50746	8.10446	9.40346	8.09203	0.372177	0.0108826	1.2943
Tmem41a	transmembrane protein 41a	ENSMUSG00000022856	11.3756	11.4933	13.2306	17.6307	19.3313	18.0909	0.532719	0.000637248	1.44665
Tmem43	transmembrane protein 43	ENSMUSG00000030095	40.5884	34.8898	27.5968	48.9382	56.6145	50.5348	0.554412	4.68e-11	1.46857
Tmem51	transmembrane protein 51	ENSMUSG00000040616	18.6571	16.6143	15.6804	11.3356	12.7314	12.5894	-0.532412	0.0491809	0.691398
Tmem63b	transmembrane protein 63b	ENSMUSG00000036026	18.2838	14.6553	13.2119	19.1995	19.198	18.4495	0.312285	0.00427186	1.24167
Tmem65	transmembrane protein 65	ENSMUSG00000062373	20.1223	14.9967	16.8267	24.9564	27.714	24.6404	0.513988	6.56e-09	1.42799
Tmem70	transmembrane protein 70	ENSMUSG00000025940	21.261	13.6795	16.9054	12.7391	12.6806	13.1322	-0.4597	0.00115888	0.727137
Tmem86a	transmembrane protein 86A	ENSMUSG00000010307	27.7552	18.2438	21.2051	10.1656	11.9702	10.3701	-1.08849	2.28e-16	0.470254
Tmem87b	transmembrane protein 87B	ENSMUSG00000014353	12.0989	9.1251	8.91717	12.5423	13.1588	12.3702	0.33999	0.000931079	1.26575
Tmem9	transmembrane protein 9	ENSMUSG00000026411	58.6803	53.409	65.0371	44.0346	45.4646	58.2015	-0.341299	8.62e-05	0.78933
Tmem97	transmembrane protein 97	ENSMUSG00000037278	13.9883	11.872	11.9257	5.94205	7.53507	6.7499	-0.862809	1.3e-06	0.549881
Tmem98	transmembrane protein 98	ENSMUSG00000035413	33.6678	29.6986	26.5972	36.4327	39.7073	42.3903	0.359171	0.000355141	1.28269
Tmx2	thioredoxin-related transmembrane protein 2	ENSMUSG00000050043	43.5743	38.7465	36.9382	26.3847	28.915	29.7911	-0.507883	9.69e-07	0.703254
Tnfrsf12a	tumor necrosis factor receptor superfamily, member 12a	ENSMUSG00000023905	15.4375	13.644	11.0711	35.1296	39.0487	41.6696	1.52124	2.51e-25	2.87037
Tnfrsf19	tumor necrosis factor receptor superfamily, member 19	ENSMUSG00000060548	7.08062	5.78294	6.33066	1.33414	1.09374	0.773561	-2.58696	1.83e-33	0.166437
Tnfrsf1a	tumor necrosis factor receptor superfamily, member 1a	ENSMUSG00000030341	25.691	20.2637	24.7868	17.4297	21.7128	20.7829	-0.284709	0.0152401	0.820907
Tnk2	tyrosine kinase, non-receptor, 2	ENSMUSG00000022791	10.8128	10.7054	12.484	15.5428	13.9183	14.4443	0.320597	0.00362397	1.24885
Tnni3	troponin I, cardiac 3	ENSMUSG00000035458	80.9474	69.7186	66.537	26.9378	27.8964	31.2071	-1.3377	3.53e-35	0.39565
Tns1	tensin 1	ENSMUSG00000055322	15.9926	13.4131	13.197	9.08304	9.60809	8.78828	-0.815309	2.57e-17	0.568287
Tns3	tensin 3	ENSMUSG00000020422	55.8216	49.6726	55.5562	27.3492	28.0719	23.765	-1.07409	2.48e-66	0.474969
Tox2	TOX high mobility group box family member 2	ENSMUSG00000074607	6.51412	6.33152	5.7509	5.30921	4.60886	3.94004	-0.423848	0.0142736	0.745434
Tpbg	trophoblast glycoprotein	ENSMUSG00000035274	21.9281	20.7934	21.3433	52.6224	51.6936	51.1304	1.27049	2.84e-76	2.41243
Tpd52	tumor protein D52	ENSMUSG00000027506	23.8117	22.2718	18.873	15.5418	14.1851	12.5675	-0.724982	8.27e-25	0.605005
Tpm1	tropomyosin 1, alpha	ENSMUSG00000032366	90.8062	78.8623	81.8471	112.313	115.382	128.86	0.483982	1.3e-10	1.3986
Tppp3	tubulin polymerization-promoting protein family member 3	ENSMUSG00000014846	34.8011	24.1907	21.6943	43.622	36.7595	40.9446	0.604495	1.53e-05	1.52045
Tpst1	protein-tyrosine sulfotransferase 1	ENSMUSG00000034118	8.44989	7.05815	8.47609	11.9632	13.9382	11.1368	0.553555	0.00029921	1.4677
Tpst2	protein-tyrosine sulfotransferase 2	ENSMUSG00000029344	24.8705	17.4027	21.7239	13.2712	13.6027	16.07	-0.590993	1.97e-05	0.663886
Tpt1	tumor protein, translationally-controlled 1	ENSMUSG00000060126	4422.13	4010.3	3756.78	3151.48	3200.28	3571.68	-0.36856	1.11e-13	0.774555
Tra2a	transformer 2 alpha	ENSMUSG00000029817	55.5037	47.8383	44.3309	67.6154	67.9688	73.7404	0.465608	3.88e-10	1.3809
Traf4	TNF receptor associated factor 4	ENSMUSG00000017386	10.5651	12.8429	12.1598	19.6767	19.3061	16.8861	0.478252	0.000490357	1.39305
Trafd1	TRAF type zinc finger domain containing 1	ENSMUSG00000042726	11.3293	14.6642	13.0656	15.8569	18.0363	14.5799	0.314729	0.0307151	1.24378
Trak1	trafficking protein, kinesin binding 1	ENSMUSG00000032536	8.27985	7.68466	8.61016	9.12874	7.42973	6.27917	-0.300909	0.0200264	0.811741
Trappc6b	trafficking protein particle complex 6B	ENSMUSG00000020993	31.3796	24.088	27.0304	32.5203	45.6419	38.4297	0.455784	5.94e-05	1.37153
Trib2	tribbles pseudokinase 2	ENSMUSG00000020601	29.0591	25.8439	26.2874	42.7762	41.9997	40.0225	0.586866	7.23e-19	1.50198
Trim47	tripartite motif-containing 47	ENSMUSG00000020773	14.8309	13.066	11.1436	18.0539	19.9774	21.6703	0.654003	5.56e-08	1.57353
Trim59	tripartite motif-containing 59	ENSMUSG00000034317	18.2836	17.9816	19.0577	22.7695	27.2377	23.2277	0.356609	0.000191769	1.28041
Trim8	tripartite motif-containing 8	ENSMUSG00000025034	10.2352	8.58882	8.08136	11.8833	11.9234	11.5468	0.339917	0.00151304	1.26568
Trnau1ap	tRNA selenocysteine 1 associated protein 1	ENSMUSG00000028898	8.72921	6.73385	6.85359	5.84319	6.36489	3.58303	-0.562451	0.0326989	0.677151
Trp53bp2	transformation related protein 53 binding protein 2	ENSMUSG00000026510	9.83089	8.51521	7.50881	10.6516	11.5253	9.47141	0.268509	0.0146842	1.20456
Trp53inp1	transformation related protein 53 inducible nuclear protein 1	ENSMUSG00000028211	16.8754	17.963	14.3331	31.9439	35.0141	31.3108	0.948443	1.56e-29	1.92979
Trpm4	transient receptor potential cation channel, subfamily M, member 4	ENSMUSG00000038260	12.8802	12.1956	12.9237	11.8591	9.35179	8.64326	-0.380003	0.00129778	0.768436
Tsc22d3	TSC22 domain family, member 3	ENSMUSG00000031431	9.33724	10.144	9.71867	13.9181	19.0617	18.1964	0.81796	4.78e-08	1.76291
Tsc22d4	TSC22 domain family, member 4	ENSMUSG00000029723	23.033	19.1079	19.4026	25.6894	25.798	22.8539	0.265237	0.000486346	1.20183
Tsen34	tRNA splicing endonuclease subunit 34	ENSMUSG00000035585	45.5664	36.5255	33.7121	32.277	30.1748	33.4969	-0.317358	0.00219575	0.802538
Tspan12	tetraspanin 12	ENSMUSG00000029669	6.18239	4.96999	4.30482	7.26807	7.06669	9.75719	0.526956	0.00625001	1.44089
Tspan3	tetraspanin 3	ENSMUSG00000032324	77.687	60.7909	59.7215	49.2848	54.6522	50.9724	-0.380957	5.11e-07	0.767928
Tspan31	tetraspanin 31	ENSMUSG00000006736	42.7022	31.5472	31.4344	30.249	28.9077	27.7817	-0.291407	0.0145187	0.817105
Tspan5	tetraspanin 5	ENSMUSG00000028152	4.92613	4.70737	3.95122	8.7565	10.5716	9.35167	0.766538	2.5e-12	1.70118
Tspan8	tetraspanin 8	ENSMUSG00000034127	7.59988	5.21497	5.65033	4.73906	4.67558	4.34912	-0.505484	0.0405993	0.704424
Tspo	translocator protein	ENSMUSG00000041736	29.5381	18.7128	21.8304	29.1372	28.8672	34.1465	0.366652	0.0260231	1.28936
Tsr1	TSR1 20S rRNA accumulation	ENSMUSG00000038335	14.2758	17.8599	13.6549	23.781	21.9187	22.5208	0.453492	0.000612661	1.36935
Tst	thiosulfate sulfurtransferase, mitochondrial	ENSMUSG00000044986	47.427	42.6027	41.7359	27.2383	24.18	23.2222	-0.87302	3.15e-15	0.546003
Ttc8	tetratricopeptide repeat domain 8	ENSMUSG00000021013	4.19019	4.1612	4.17903	6.74817	6.67196	6.2341	0.59671	0.00135644	1.51226
Ttll12	tubulin tyrosine ligase-like family, member 12	ENSMUSG00000016757	26.3582	24.199	24.7437	18.6312	17.4973	16.0795	-0.549958	1.68e-10	0.68304
Ttyh2	tweety family member 2	ENSMUSG00000034714	26.3483	20.7715	21.9839	15.8067	13.2881	15.6013	-0.656908	5.45e-10	0.634236
Tuba1b	tubulin, alpha 1B	ENSMUSG00000023004	473.782	396.339	369.167	351.904	358.433	346.08	-0.366404	0.0060116	0.775713
Tubb2a	tubulin, beta 2A class IIA	ENSMUSG00000058672	60.8978	49.3476	49.4854	80.5996	81.7001	78.1809	0.51525	4.71e-10	1.42924
Tubb2b	tubulin, beta 2B class IIB	ENSMUSG00000045136	51.388	47.7018	49.0942	70.4583	75.2962	66.1664	0.410636	4.75e-08	1.32927
Tubb6	tubulin, beta 6 class V	ENSMUSG00000001473	5.75326	4.64451	4.40215	10.577	10.6405	8.60221	0.968131	3.51e-07	1.9563
Tubg1	tubulin, gamma 1	ENSMUSG00000035198	22.4404	16.87	17.4178	10.9957	16.2729	15.8507	-0.435794	0.00448349	0.739287
Tuft1	tuftelin 1	ENSMUSG00000005968	4.15063	3.52921	2.85784	5.35803	6.74053	6.98069	0.854185	9.8e-06	1.80774
Tut4	terminal uridylyl transferase 4	ENSMUSG00000034610	13.4478	12.5872	12.5579	16.583	18.0154	15.902	0.359355	3.88e-06	1.28285
Tvp23b	trans-golgi network vesicle protein 23B	ENSMUSG00000014177	15.8567	13.0843	15.6586	11.8932	12.9707	12.1915	-0.286123	0.033578	0.820103
Txn1	thioredoxin 1	ENSMUSG00000028367	152.779	141.064	143.118	185.081	197.572	213.7	0.400129	9.17e-09	1.31963
Txndc11	thioredoxin domain containing 11	ENSMUSG00000022498	11.8426	9.38635	10.3663	7.80344	8.79272	9.48016	-0.331409	0.00734355	0.79476
Txndc15	thioredoxin domain containing 15	ENSMUSG00000021497	34.7708	32.9688	28.7769	22.4081	26.2554	28.8446	-0.315086	0.0060698	0.803803
Txnip	thioredoxin interacting protein	ENSMUSG00000038393	28.8929	28.6177	29.3157	50.012	54.3702	51.7526	0.805656	8.64e-26	1.74794
Txnrd1	thioredoxin reductase 1	ENSMUSG00000020250	35.7949	36.2342	33.1447	39.7902	44.1965	36.5333	0.272933	9.17e-05	1.20826
Tyms	thymidylate synthase	ENSMUSG00000025747	5.6094	7.14823	5.02526	4.12027	3.85282	5.00542	-0.449949	0.024808	0.732069
Tyro3	TYRO3 protein tyrosine kinase 3	ENSMUSG00000027298	29.5677	20.4226	21.3508	17.8777	17.0041	18.2061	-0.447773	4.03e-06	0.733174
Uap1	UDP-N-acetylglucosamine pyrophosphorylase 1	ENSMUSG00000026670	15.2674	10.2203	12.4992	13.7286	16.0876	17.511	0.294365	0.0349596	1.22635
Uba1	ubiquitin-like modifier activating enzyme 1	ENSMUSG00000001924	161.332	140.48	136.532	125.442	118.854	107.952	-0.346182	1.38e-10	0.786663
Uba3	ubiquitin-like modifier activating enzyme 3	ENSMUSG00000030061	36.4912	30.1338	27.515	34.5415	42.5759	40.1913	0.285967	0.00109658	1.21923
Ubac2	ubiquitin associated domain containing 2	ENSMUSG00000041765	20.0301	16.4771	14.7808	14.1323	13.3866	13.8501	-0.324677	0.00756639	0.798477
Ubald1	UBA-like domain containing 1	ENSMUSG00000039568	10.3646	10.2667	11.6822	16.5204	16.135	15.2268	0.486927	0.000760818	1.40146
Ubash3b	ubiquitin associated and SH3 domain containing, B	ENSMUSG00000032020	7.14832	7.73434	7.63166	5.68851	6.38574	5.95984	-0.340094	0.00257702	0.78999
Ube2d1	ubiquitin-conjugating enzyme E2D 1	ENSMUSG00000019927	35.6881	31.7961	31.0447	38.6654	44.6023	44.0544	0.328714	0.000596157	1.25589
Ube2w	ubiquitin-conjugating enzyme E2W (putative)	ENSMUSG00000025939	25.0757	20.9707	17.1784	25.7466	28.0542	30.3975	0.348539	0.00286824	1.27327
Ube3b	ubiquitin protein ligase E3B	ENSMUSG00000029577	16.2069	16.2535	14.2534	12.7885	12.7051	11.6846	-0.348756	0.000104666	0.785261
Ube3c	ubiquitin protein ligase E3C	ENSMUSG00000039000	12.6464	10.9878	11.022	13.8846	15.0685	14.6282	0.279662	0.000833007	1.21391
Ubl3	ubiquitin-like 3	ENSMUSG00000001687	18.261	15.9628	16.75	20.9739	28.0309	26.0935	0.552758	4.79e-07	1.46689
Ubn2	ubinuclein 2	ENSMUSG00000038538	3.78778	3.91867	3.74502	6.30713	6.26034	5.35089	0.591863	1.38e-09	1.50719
Ubr1	ubiquitin protein ligase E3 component n-recognin 1	ENSMUSG00000027272	5.53785	5.09081	4.24792	5.53902	6.55338	6.49883	0.282804	0.0123178	1.21656
Uchl1	ubiquitin carboxy-terminal hydrolase L1	ENSMUSG00000029223	70.7173	52.5568	60.2838	91.6662	105.197	115.174	0.806035	7.92e-16	1.7484
Uck1	uridine-cytidine kinase 1	ENSMUSG00000002550	12.3341	10.7556	10.4269	7.99041	9.61173	7.36597	-0.490248	0.00144116	0.711903
Ucp2	uncoupling protein 2 (mitochondrial, proton carrier)	ENSMUSG00000033685	29.8611	27.0555	21.8958	17.6009	18.4598	15.6763	-0.489947	2.68e-08	0.712051
Ufc1	ubiquitin-fold modifier conjugating enzyme 1	ENSMUSG00000062963	57.1653	49.5358	48.662	44.8799	48.4843	34.2066	-0.336673	0.0014671	0.791865
Ugcg	UDP-glucose ceramide glucosyltransferase	ENSMUSG00000028381	5.58514	7.49174	4.54927	7.59651	9.29708	8.93445	0.517317	0.00203698	1.43129
Umps	uridine monophosphate synthetase	ENSMUSG00000022814	31.3197	27.8832	26.3458	39.2321	38.8585	41.4041	0.448914	2.47e-09	1.36501
Unc119	unc-119 lipid binding chaperone	ENSMUSG00000002058	26.773	25.5037	19.7918	19.6617	21.3086	19.4145	-0.288278	0.0246404	0.818879
Unc119b	unc-119 lipid binding chaperone B	ENSMUSG00000046562	10.6909	8.67653	8.27365	11.2434	12.3517	11.1037	0.302293	0.00564604	1.2331
Unc45a	unc-45 myosin chaperone A	ENSMUSG00000030533	9.76611	9.51306	9.93293	15.0054	13.0218	12.1595	0.424317	0.0015006	1.34194
Upf1	UPF1 regulator of nonsense transcripts homolog (yeast)	ENSMUSG00000058301	12.6711	10.7711	12.3886	16.7417	15.3699	14.6492	0.348494	0.00059892	1.27323
Urod	uroporphyrinogen decarboxylase	ENSMUSG00000028684	33.5216	24.1449	26.1631	20.502	25.5061	26.1785	-0.272062	0.0298741	0.828135
Use1	unconventional SNARE in the ER 1 homolog (S. cerevisiae)	ENSMUSG00000002395	78.7763	75.4484	65.7787	53.7987	57.0906	69.2938	-0.264201	0.0126973	0.832659
Usp1	ubiquitin specific peptidase 1	ENSMUSG00000028560	21.5939	15.6522	17.223	14.0424	16.4345	15.7652	-0.274959	0.00649712	0.826474
Usp11	ubiquitin specific peptidase 11	ENSMUSG00000031066	18.0798	14.9957	15.2993	13.7186	11.442	11.1943	-0.453033	3.15e-05	0.730506
Usp12	ubiquitin specific peptidase 12	ENSMUSG00000029640	6.24833	3.96842	4.35577	6.93145	7.59079	6.45273	0.440762	0.0067414	1.35732
Usp25	ubiquitin specific peptidase 25	ENSMUSG00000022867	9.43487	7.37695	8.0717	10.282	12.1387	10.4618	0.355157	0.000579227	1.27912
Usp36	ubiquitin specific peptidase 36	ENSMUSG00000033909	5.11388	4.47683	5.05588	6.58713	5.13107	4.74646	0.311029	0.0413557	1.24059
Usp6nl	USP6 N-terminal like	ENSMUSG00000039046	9.78382	8.29612	8.9465	17.3507	16.2433	16.2751	0.881193	2.25e-30	1.8419
Usp9x	ubiquitin specific peptidase 9, X chromosome	ENSMUSG00000031010	52.6975	46.9209	52.657	38.8905	45.9891	37.6497	-0.339459	3.38e-07	0.790338
Utp4	UTP4 small subunit processome component	ENSMUSG00000041438	23.9919	19.8832	19.3842	28.496	27.217	26.1527	0.296909	0.00258443	1.22851
Vamp2	vesicle-associated membrane protein 2	ENSMUSG00000020894	10.2959	9.67206	8.98292	7.00408	8.91012	6.47447	-0.523242	0.00113304	0.695806
Vamp4	vesicle-associated membrane protein 4	ENSMUSG00000026696	15.1795	16.1046	16.1602	10.5616	11.413	14.3159	-0.448932	0.00831845	0.732585
Vamp8	vesicle-associated membrane protein 8	ENSMUSG00000050732	75.0789	53.3774	55.2492	41.06	44.8116	48.2602	-0.447759	0.0002273	0.733181
Vat1	vesicle amine transport 1	ENSMUSG00000034993	107.97	97.839	102.725	90.4381	85.0047	83.436	-0.296197	4.85e-07	0.814397
Vcan	versican	ENSMUSG00000021614	15.4289	14.2645	13.6369	7.34093	8.63748	6.96054	-0.913565	6.02e-31	0.530872
Vcl	vinculin	ENSMUSG00000021823	19.7886	18.6668	18.9038	26.1018	33.8377	29.7113	0.423864	4.05e-06	1.34152
Vegfa	vascular endothelial growth factor A	ENSMUSG00000023951	6.46254	7.59017	6.94249	3.40267	5.82532	4.98527	-0.655956	0.00058766	0.634655
Vgll4	vestigial like family member 4	ENSMUSG00000030315	19.5175	15.6613	17.4616	25.3036	30.6978	25.7082	0.613069	5.33e-09	1.52951
Vim	vimentin	ENSMUSG00000026728	798.333	679.267	670.015	994.554	1032.56	1037.92	0.480537	8.84e-37	1.39526
Vldlr	very low density lipoprotein receptor	ENSMUSG00000024924	7.29289	6.56136	6.14435	8.62263	9.04814	8.09056	0.34032	0.000343723	1.26604
Vmac	vimentin-type intermediate filament associated coiled-coil protein	ENSMUSG00000054723	10.1679	6.20556	7.28455	4.99451	4.56885	5.64606	-0.609916	0.0021879	0.655235
Vnn1	vanin 1	ENSMUSG00000037440	16.7345	12.1736	15.2754	9.32412	10.923	8.73327	-0.641829	2.21e-06	0.6409
Vps11	VPS11, CORVET/HOPS core subunit	ENSMUSG00000032127	16.1356	14.8122	14.3094	11.5152	12.3757	13.7394	-0.325527	0.00252806	0.798007
Vps28	vacuolar protein sorting 28	ENSMUSG00000115987	33.5424	21.7492	23.1579	22.9456	20.5826	23.9432	-0.339557	0.0417524	0.790284
Vps36	vacuolar protein sorting 36	ENSMUSG00000031479	18.5946	13.438	16.1827	13.074	14.7186	12.5178	-0.266094	0.0146972	0.831568
Vps37c	vacuolar protein sorting 37C	ENSMUSG00000048832	6.01126	6.3058	7.37439	9.7307	8.96903	7.91979	0.383147	0.0276851	1.30418
Vps37d	vacuolar protein sorting 37D	ENSMUSG00000043614	6.78099	5.04826	5.16993	2.55837	3.86038	2.86357	-0.857922	0.000854462	0.551747
Vps52	VPS52 GARP complex subunit	ENSMUSG00000024319	8.54971	7.67625	8.69426	7.37999	7.06113	6.14299	-0.376227	0.00603523	0.77045
Vps54	VPS54 GARP complex subunit	ENSMUSG00000020128	9.43881	7.53271	7.39769	10.1397	11.4504	11.088	0.382442	0.000282474	1.30355
Vrk3	vaccinia related kinase 3	ENSMUSG00000002205	19.555	17.4578	15.9328	16.5208	14.7956	12.3932	-0.26875	0.0416013	0.830039
Vwa8	von Willebrand factor A domain containing 8	ENSMUSG00000058997	4.55166	4.14709	4.14925	5.01226	5.32406	5.51274	0.334019	0.00640879	1.26052
Wasf1	WASP family, member 1	ENSMUSG00000019831	29.8591	25.4107	22.4963	14.6291	16.5014	14.5799	-0.776687	4.39e-15	0.583706
Washc4	WASH complex subunit 4	ENSMUSG00000034560	5.22023	3.61374	3.87843	5.41612	5.86466	5.71866	0.42531	0.000914937	1.34286
Wasl	WASP like actin nucleation promoting factor	ENSMUSG00000029684	12.9131	13.6087	13.8756	16.5382	18.7125	16.5958	0.337943	0.000562826	1.26395
Wbp1	WW domain binding protein 1	ENSMUSG00000030035	18.9153	25.4137	22.0009	15.8782	18.809	17.9229	-0.448741	0.00452266	0.732682
Wdr1	WD repeat domain 1	ENSMUSG00000005103	47.2818	44.4123	39.1778	78.9933	85.7506	83.8864	0.891066	4.14e-52	1.85455
Wdr13	WD repeat domain 13	ENSMUSG00000031166	8.56991	8.82559	5.6289	9.75371	9.86908	8.58358	0.281809	0.0474857	1.21572
Wdr3	WD repeat domain 3	ENSMUSG00000033285	9.14538	7.30281	7.37435	9.19502	10.9975	9.27311	0.266682	0.0324422	1.20304
Wdr36	WD repeat domain 36	ENSMUSG00000038299	16.1095	9.90189	13.1117	10.2298	11.2664	10.0504	-0.287076	0.0165486	0.819561
Wdr37	WD repeat domain 37	ENSMUSG00000021147	9.03955	7.9188	7.42096	7.93046	10.7845	10.4593	0.266613	0.02844	1.20298
Wdr43	WD repeat domain 43	ENSMUSG00000041057	19.0442	17.7432	15.7264	23.6547	24.3528	23.4913	0.417995	7e-07	1.33607
Wdr59	WD repeat domain 59	ENSMUSG00000031959	8.44312	5.0175	6.70231	4.3315	4.28945	4.52086	-0.648	2.44e-05	0.638164
Wdr6	WD repeat domain 6	ENSMUSG00000066357	32.5789	27.6554	26.1307	26.0215	25.6488	22.7871	-0.30797	0.000147559	0.807777
Wdr74	WD repeat domain 74	ENSMUSG00000042729	24.3202	24.4024	20.7973	31.434	29.2554	26.8487	0.291676	0.0208899	1.22406
Wdtc1	WD and tetratricopeptide repeats 1	ENSMUSG00000037622	11.5971	9.306	8.45443	8.52299	7.65828	7.94978	-0.322239	0.00517489	0.799828
Wfdc10	WAP four-disulfide core domain 10	ENSMUSG00000070529	26.2791	15.2502	21.5351	7.27604	6.44814	7.32949	-1.57803	1.1e-08	0.334938
Wnt4	wingless-type MMTV integration site family, member 4	ENSMUSG00000036856	55.5369	47.2398	49.9488	35.0762	33.6653	29.0482	-0.677011	6.09e-21	0.62546
Wnt6	wingless-type MMTV integration site family, member 6	ENSMUSG00000033227	51.91	46.2654	40.4911	9.77803	7.9507	10.2162	-2.35377	3.76e-100	0.195634
Wt1	Wilms tumor 1 homolog	ENSMUSG00000016458	23.5594	21.7336	22.4873	13.5657	15.5115	16.831	-0.647606	1.02e-11	0.638339
Xab2	XPA binding protein 2	ENSMUSG00000019470	23.7423	14.942	14.6255	11.5778	17.3614	13.438	-0.296294	0.0321406	0.814342
Xbp1	X-box binding protein 1	ENSMUSG00000020484	167.737	129.06	134.319	106.303	113.584	119.306	-0.379575	1.17e-08	0.768664
Xpnpep1	X-prolyl aminopeptidase (aminopeptidase P) 1, soluble	ENSMUSG00000025027	21.1956	13.7339	18.1426	14.3571	13.2877	12.1368	-0.336742	0.00123211	0.791828
Xpr1	xenotropic and polytropic retrovirus receptor 1	ENSMUSG00000026469	10.8599	8.63947	9.77581	8.08466	8.43856	7.9343	-0.329504	0.000189875	0.79581
Xrcc6	X-ray repair complementing defective repair in Chinese hamster cells 6	ENSMUSG00000022471	13.4029	12.2597	12.9704	10.5841	11.4603	9.76557	-0.279904	0.0398762	0.823646
Xxylt1	xyloside xylosyltransferase 1	ENSMUSG00000047434	5.93065	7.95687	5.31251	4.23051	3.64441	4.26521	-0.663416	0.000418528	0.631382
Yes1	YES proto-oncogene 1, Src family tyrosine kinase	ENSMUSG00000014932	9.81768	8.99003	8.80865	11.0826	13.333	12.1989	0.390626	0.000139318	1.31096
Ypel1	yippee like 1	ENSMUSG00000022773	2.75916	4.5486	3.11652	5.96731	6.15142	5.74442	0.673046	0.00130328	1.59444
Ypel5	yippee like 5	ENSMUSG00000039770	21.6438	16.4552	16.6051	22.9	25.2535	23.2069	0.311603	0.000790532	1.24109
Ythdf2	YTH N6-methyladenosine RNA binding protein 2	ENSMUSG00000040025	23.8804	20.8969	20.7294	28.6016	27.9384	28.6971	0.366294	7.77e-07	1.28904
Ywhaz	tyrosine 3-monooxygenase/tryptophan 5-monooxygenase activation protein, zeta polypeptide	ENSMUSG00000022285	134.301	115.512	103.546	134.108	166.866	145.474	0.279035	2.12e-05	1.21338
Zbed4	zinc finger, BED type containing 4	ENSMUSG00000034333	4.48619	5.25942	4.12155	5.69581	6.42006	4.93878	0.424874	0.012996	1.34246
Zbtb17	zinc finger and BTB domain containing 17	ENSMUSG00000006215	5.07346	6.46461	5.21127	7.38464	7.83146	9.65397	0.410963	0.0177012	1.32957
Zbtb18	zinc finger and BTB domain containing 18	ENSMUSG00000063659	7.67313	6.305	8.68552	11.3867	10.0958	9.92595	0.294421	0.0414656	1.22639
Zbtb33	zinc finger and BTB domain containing 33	ENSMUSG00000048047	13.2711	10.1641	9.16771	12.2427	15.3186	13.3191	0.314148	0.00357511	1.24328
Zc3h14	zinc finger CCCH type containing 14	ENSMUSG00000021012	40.1713	34.9004	34.9205	45.8651	48.9433	47.0078	0.351832	4.67e-07	1.27618
Zc3h18	zinc finger CCCH-type containing 18	ENSMUSG00000017478	17.9078	16.0643	14.1935	21.2151	20.1271	18.6407	0.287769	0.0020637	1.22075
Zc3h7b	zinc finger CCCH type containing 7B	ENSMUSG00000022390	24.1313	22.5026	20.4145	19.147	16.8135	14.5628	-0.454761	5.24e-07	0.729631
Zcchc17	zinc finger, CCHC domain containing 17	ENSMUSG00000028772	12.6458	12.3961	10.6557	9.11692	8.77576	10.6518	-0.390596	0.00653243	0.762815
Zcchc24	zinc finger, CCHC domain containing 24	ENSMUSG00000055538	12.59	12.9469	12.8932	9.29263	9.13111	9.94237	-0.476736	6.58e-06	0.718602
Zcchc9	zinc finger, CCHC domain containing 9	ENSMUSG00000021621	8.10342	9.53867	9.14666	12.8229	10.5679	12.9986	0.412342	0.0274979	1.33084
Zdhhc2	zinc finger, DHHC domain containing 2	ENSMUSG00000039470	13.648	9.98063	9.80189	12.9436	16.3257	12.5155	0.297082	0.0119926	1.22866
Zdhhc8	zinc finger, DHHC domain containing 8	ENSMUSG00000060166	9.21637	6.03191	6.24222	6.45494	6.29397	5.99551	-0.33195	0.04993	0.794462
Zeb2	zinc finger E-box binding homeobox 2	ENSMUSG00000026872	15.2924	14.6934	13.0511	21.8455	26.9858	20.7189	0.566426	2.7e-14	1.48085
Zfand5	zinc finger, AN1-type domain 5	ENSMUSG00000024750	27.8446	21.7641	23.1672	32.5552	35.4914	37.7001	0.512152	1.51e-17	1.42618
Zfp143	zinc finger protein 143	ENSMUSG00000061079	3.90552	4.33486	3.74806	7.07102	6.35874	5.9887	0.563699	0.00113267	1.47805
Zfp148	zinc finger protein 148	ENSMUSG00000022811	18.8465	15.5173	15.5174	12.1573	14.0028	13.5211	-0.312289	1.18e-05	0.805363
Zfp189	zinc finger protein 189	ENSMUSG00000039634	6.14819	4.32672	3.597	5.88834	6.77228	5.93231	0.366843	0.0375448	1.28953
Zfp217	zinc finger protein 217	ENSMUSG00000052056	5.1542	5.00189	4.30006	5.85934	7.10766	5.55537	0.349598	0.00502295	1.27421
Zfp266	zinc finger protein 266	ENSMUSG00000060510	13.3067	12.6806	12.7271	17.3126	19.2413	17.1178	0.383815	1.07e-06	1.30479
Zfp280b	zinc finger protein 280B	ENSMUSG00000049764	14.1191	11.8024	11.428	8.92593	10.7702	8.68898	-0.386539	8.95e-05	0.764962
Zfp282	zinc finger protein 282	ENSMUSG00000025821	7.44581	6.71302	7.21003	10.8178	9.41912	8.76225	0.417698	0.000326778	1.33579
Zfp317	zinc finger protein 317	ENSMUSG00000057551	7.03615	7.07933	6.68355	10.2069	8.75881	7.29477	0.29415	0.0208657	1.22616
Zfp35	zinc finger protein 35	ENSMUSG00000063281	7.80361	5.41293	7.18418	8.43152	8.07875	9.89868	0.332336	0.0409009	1.25905
Zfp358	zinc finger protein 358	ENSMUSG00000047264	19.4304	17.3891	18.9775	27.5063	25.9469	22.0842	0.371923	0.00183391	1.29408
Zfp36l1	zinc finger protein 36, C3H type-like 1	ENSMUSG00000021127	33.3726	28.8092	29.2956	24.5156	22.984	21.9586	-0.425996	3.38e-07	0.744324
Zfp385b	zinc finger protein 385B	ENSMUSG00000027016	26.185	16.8776	18.3899	33.1263	36.8741	35.0222	0.686309	1.55e-11	1.60916
Zfp41	zinc finger protein 41	ENSMUSG00000047003	12.7342	11.5178	9.76186	15.7207	18.0114	17.4808	0.31233	0.000297251	1.24171
Zfp444	zinc finger protein 444	ENSMUSG00000044876	10.7522	10.7984	11.6175	10.0693	9.17578	10.1358	-0.339656	0.0169141	0.79023
Zfp46	zinc finger protein 46	ENSMUSG00000051351	9.22185	11.1302	8.72908	12.9715	14.2881	10.0239	0.318561	0.0155702	1.24709
Zfp467	zinc finger protein 467	ENSMUSG00000068551	22.426	17.5508	14.825	16.5306	13.4788	14.1881	-0.459482	1.01e-05	0.727247
Zfp516	zinc finger protein 516	ENSMUSG00000058881	7.09958	6.48567	6.79831	9.00639	8.9485	8.06075	0.316694	0.000889067	1.24547
Zfp532	zinc finger protein 532	ENSMUSG00000042439	10.0237	6.91273	6.90899	7.71441	6.49279	6.56879	-0.385669	0.00208741	0.765424
Zfp553	zinc finger protein 553	ENSMUSG00000045598	15.2732	13.6738	11.5375	18.5615	18.1955	16.8793	0.359825	0.000320072	1.28327
Zfp574	zinc finger protein 574	ENSMUSG00000045252	9.23785	8.49599	8.12905	6.21433	6.49317	7.36294	-0.274461	0.0300691	0.826759
Zfp580	zinc finger protein 580	ENSMUSG00000055633	9.25445	6.04731	8.1984	4.24571	5.30852	5.60852	-0.694548	0.00624523	0.617903
Zfp60	zinc finger protein 60	ENSMUSG00000037640	5.6046	5.74814	5.40565	6.00418	7.90175	9.53665	0.343415	0.00749093	1.26876
Zfp646	zinc finger protein 646	ENSMUSG00000049739	6.52765	7.14875	6.35899	9.57716	8.55632	7.84088	0.311076	0.00979054	1.24063
Zfp664	zinc finger protein 664	ENSMUSG00000079215	24.7635	20.3267	17.0447	23.6589	26.9793	26.3946	0.288496	0.00128651	1.22137
Zfp68	zinc finger protein 68	ENSMUSG00000058291	7.58415	7.55454	8.16624	10.4707	12.5614	12.082	0.343784	0.00493267	1.26908
Zfp711	zinc finger protein 711	ENSMUSG00000025529	4.65169	3.54588	4.83589	5.07089	5.9245	5.37372	0.379016	0.0210759	1.30045
Zfp942	zinc finger protein 942	ENSMUSG00000071267	5.33987	5.45362	5.49542	6.33469	7.89369	6.98045	0.384895	0.0112119	1.30577
Zfpm2	zinc finger protein, multitype 2	ENSMUSG00000022306	19.2966	16.5335	16.2963	11.5482	12.4622	11.9061	-0.559451	4.55e-12	0.67856
Zfx	zinc finger protein X-linked	ENSMUSG00000079509	15.5553	13.9462	13.408	19.027	20.0548	18.2463	0.393638	9.22e-08	1.3137
Zfyve9	zinc finger, FYVE domain containing 9	ENSMUSG00000034557	6.21117	6.56183	6.08796	7.16574	9.56851	7.75406	0.332575	0.00867349	1.25926
Zg16	zymogen granule protein 16	ENSMUSG00000049350	15.8207	16.3985	9.71323	5.19072	8.28861	6.85109	-1.05029	7.64e-05	0.48287
Zmiz1	zinc finger, MIZ-type containing 1	ENSMUSG00000007817	22.9494	21.9043	24.9405	20.5852	20.3329	17.6587	-0.280802	0.000771248	0.823133
Zmym3	zinc finger, MYM-type 3	ENSMUSG00000031310	17.4653	18.2207	16.035	10.6757	12.6018	9.69877	-0.710148	1.85e-14	0.611257
Znhit3	zinc finger, HIT type 3	ENSMUSG00000020526	7.75451	6.15863	5.59501	4.57107	3.24091	3.93545	-0.664963	0.0371998	0.630705
Znrf1	zinc and ring finger 1	ENSMUSG00000033545	23.9372	24.4873	21.6575	15.9233	20.0409	15.5768	-0.295574	0.0027647	0.814748
Zpr1	ZPR1 zinc finger	ENSMUSG00000032078	10.8102	9.95148	10.9639	13.3338	14.051	12.7663	0.303181	0.0105923	1.23386
Zranb1	zinc finger, RAN-binding domain containing 1	ENSMUSG00000030967	21.5049	20.1866	18.0369	25.9502	30.8029	29.9994	0.507943	2.5e-11	1.42202
Zscan26	zinc finger and SCAN domain containing 26	ENSMUSG00000022228	8.74768	6.95459	6.95046	7.18052	7.17137	5.31075	-0.276693	0.039881	0.825481
Zswim4	zinc finger SWIM-type containing 4	ENSMUSG00000035671	4.56716	4.14425	3.60384	6.42675	5.96184	5.6279	0.508841	0.00020265	1.42291
