# Supplementary material for: RSPO2 Coordinates with GDF9:BMP15 Heterodimers to Promote Granulosa Cell and Oocyte Development in Mice
Source: Adv Sci (Weinh). 2025 Jun 10;12(30):e01973. doi: 10.1002/advs.202501973 (PMC12376590; doi:10.1002/advs.202501973)
Supplement: Supplementary file 6 — Supplemental Table 5 [file ADVS-12-e01973-s001.xlsx]

## Sheet: Sheet1
List of the significantly changed transcripts in Rspo2-GcKO cumulus cells identified by RNA-Seq analysis
genename	GENENAME	geneid	FF_CC1_FPKM	FF_CC2_FPKM	FF_CC3_FPKM	Rspo2_GcKO_CC1_FPKM	Rspo2_GcKO_CC2_FPKM	Rspo2_GcKO_CC3_FPKM	logFC_Rspo2_GcKO_CC_vs_FF_CC	PValue_Rspo2_GcKO_CC_vs_FF_CC	FC
1110012L19Rik	NA	ENSMUSG00000045237	8.84602	8.44781	8.91093	7.35668	6.63045	6.76583	-0.389137	0.0147818	0.763586
1110032F04Rik	RIKEN cDNA 1110032F04 gene	ENSMUSG00000046999	66.2331	61.484	58.8078	48.5838	46.2608	42.5651	-0.488398	2.19e-17	0.712816
1110051M20Rik	RIKEN cDNA 1110051M20 gene	ENSMUSG00000040591	9.67648	12.2978	10.1912	11.5594	14.2115	14.9587	0.368109	0.0172	1.29066
1110059E24Rik	RIKEN cDNA 1110059E24 gene	ENSMUSG00000035171	23.2831	19.9115	18.2644	19.376	16.7767	14.707	-0.35941	0.0006842	0.779483
1600012H06Rik	RIKEN cDNA 1600012H06 gene	ENSMUSG00000050088	17.4802	15.3196	14.0541	13.1673	11.6919	12.2322	-0.362143	6.42e-05	0.778008
1600020E01Rik	RIKEN cDNA 1600020E01 gene	ENSMUSG00000097048	8.7888	9.26475	7.958	7.29008	6.76641	6.74183	-0.42986	0.000540916	0.742334
1700007K13Rik	RIKEN cDNA 1700007K13 gene	ENSMUSG00000026831	3.89887	4.50714	3.46862	7.21926	7.23977	6.52479	0.844289	0.000188347	1.79538
1700016F12Rik	RIKEN cDNA 1700016F12 gene	ENSMUSG00000104955	35.119	33.026	29.3142	11.4245	10.1199	8.8403	-1.71444	1.55e-37	0.30472
1700123O20Rik	RIKEN cDNA 1700123O20 gene	ENSMUSG00000040822	18.6607	15.9671	15.7528	14.9953	11.883	12.3451	-0.366853	0.000382203	0.775472
1810058I24Rik	RIKEN cDNA 1810058I24 gene	ENSMUSG00000073155	45.3873	43.5576	41.0917	41.164	32.5685	29.979	-0.401899	6.91e-07	0.756862
2310022B05Rik	RIKEN cDNA 2310022B05 gene	ENSMUSG00000031983	8.39744	8.50952	8.19012	12.1897	11.1965	11.5012	0.436357	1.33e-06	1.35318
2310033P09Rik	RIKEN cDNA 2310033P09 gene	ENSMUSG00000020441	11.1163	12.3791	11.4906	19.0362	17.0374	14.8821	0.474571	3.21e-05	1.3895
2310039H08Rik	RIKEN cDNA 2310039H08 gene	ENSMUSG00000062619	12.9583	11.5439	9.49499	16.4638	13.0827	13.7831	0.335956	0.0344256	1.26221
2410002F23Rik	RIKEN cDNA 2410002F23 gene	ENSMUSG00000045411	25.7786	25.5292	23.877	34.9187	35.7097	32.4509	0.411755	7.16e-11	1.3303
2610001J05Rik	RIKEN cDNA 2610001J05 gene	ENSMUSG00000052419	9.68779	10.5029	9.86068	6.77352	5.69955	8.75418	-0.334199	0.00787303	0.793224
2610008E11Rik	RIKEN cDNA 2610008E11 gene	ENSMUSG00000060301	9.36674	8.60285	7.83677	6.35234	6.03934	5.73601	-0.505525	3.03e-08	0.704404
2610044O15Rik8	RIKEN cDNA 2610044O15 gene	ENSMUSG00000071302	7.91851	6.97772	5.33394	4.50975	5.06527	4.54581	-0.44451	0.00344009	0.734834
2700038G22Rik	RIKEN cDNA 2700038G22 gene	ENSMUSG00000097180	6.87694	7.44123	7.22247	5.41614	6.13748	5.79688	-0.322647	0.0410396	0.799601
2700062C07Rik	RIKEN cDNA 2700062C07 gene	ENSMUSG00000024273	11.0956	11.6827	11.2028	8.98574	9.73982	8.67967	-0.377103	0.00764582	0.769982
2700081O15Rik	NA	ENSMUSG00000053080	4.55868	4.40638	3.96935	6.58956	7.83325	7.41227	0.734397	3.11e-13	1.6637
2900097C17Rik	NA	ENSMUSG00000102869	27.9761	28.8539	28.7664	38.5846	37.8777	35.6385	0.343151	6.19e-09	1.26852
3110082I17Rik	RIKEN cDNA 3110082I17 gene	ENSMUSG00000053553	8.53644	7.65695	7.52397	10.2634	10.6988	10.3729	0.341526	0.00709209	1.2671
4833420G17Rik	RIKEN cDNA 4833420G17 gene	ENSMUSG00000062822	25.4375	22.5878	21.6083	18.008	19.8566	19.4319	-0.29541	3.02e-05	0.814841
4930402H24Rik	RIKEN cDNA 4930402H24 gene	ENSMUSG00000027309	6.29913	7.28188	5.66506	6.93761	6.67786	6.24975	0.35203	0.000874087	1.27636
4930550L24Rik	NA	ENSMUSG00000046180	17.41	18.6136	16.8414	8.52285	7.13249	7.70872	-1.24486	1.15e-27	0.421949
4931406P16Rik	NA	ENSMUSG00000066571	9.14427	7.76588	9.73538	5.49006	6.61783	6.06414	-0.58212	5.6e-09	0.667981
5031425E22Rik	RIKEN cDNA 5031425E22 gene	ENSMUSG00000073147	13.9919	13.6004	11.2689	10.5314	9.59431	8.52927	-0.481097	7.52e-05	0.716432
5730480H06Rik	RIKEN cDNA 5730480H06 gene	ENSMUSG00000029089	9.28504	7.10181	6.01478	6.97849	5.08129	5.63926	-0.392842	0.00884379	0.761628
6330403K07Rik	RIKEN cDNA 6330403K07 gene	ENSMUSG00000018451	6.70369	6.64794	5.85284	8.82267	8.11831	8.61946	0.346789	0.0145813	1.27173
9430015G10Rik	RIKEN cDNA 9430015G10 gene	ENSMUSG00000059939	7.64635	7.74956	6.80962	8.19218	10.0206	9.75965	0.323057	0.00572276	1.25098
9930021J03Rik	RIKEN cDNA 9930021J03 gene	ENSMUSG00000046138	4.94563	4.02738	4.16963	5.41424	6.70373	6.98677	0.420734	1.41e-05	1.33861
A530020G20Rik	RIKEN cDNA A530020G20 gene	ENSMUSG00000097124	5.09552	5.57974	5.88792	3.11887	4.14264	3.77755	-0.733171	6.48e-09	0.60158
Aar2	AAR2 splicing factor homolog	ENSMUSG00000027628	5.60982	6.10194	6.23122	4.34594	5.41527	4.6163	-0.327178	0.00911373	0.797094
Aard	alanine and arginine rich domain containing protein	ENSMUSG00000068522	5.90305	5.33115	5.72784	2.80568	2.34704	2.4886	-1.18023	4.97e-09	0.441281
Aars	alanyl-tRNA synthetase	ENSMUSG00000031960	46.5695	47.0413	44.7472	29.9102	32.4467	30.9474	-0.673156	7.38e-32	0.627133
Abca4	ATP-binding cassette, sub-family A (ABC1), member 4	ENSMUSG00000028125	11.9113	11.9195	11.4347	13.8831	15.0529	17.1646	0.422793	1.28e-07	1.34052
Abcc3	ATP-binding cassette, sub-family C (CFTR/MRP), member 3	ENSMUSG00000020865	5.25482	5.29253	4.82619	5.74242	6.86608	7.05397	0.293286	0.00511231	1.22543
Abcd2	ATP-binding cassette, sub-family D (ALD), member 2	ENSMUSG00000055782	39.3616	39.1312	36.3571	28.7506	30.7751	27.0725	-0.451426	7.86e-18	0.731319
Abcg2	ATP binding cassette subfamily G member 2 (Junior blood group)	ENSMUSG00000029802	8.35277	7.4505	6.81465	5.37692	5.12954	5.65327	-0.38843	0.00075429	0.76396
Abhd2	abhydrolase domain containing 2	ENSMUSG00000039202	11.6214	11.4496	10.8586	5.58101	6.23757	6.00997	-0.988751	4.35e-40	0.503914
Abhd8	abhydrolase domain containing 8	ENSMUSG00000007950	7.14374	9.21267	7.92659	14.2352	12.0266	11.5048	0.593805	3.73e-06	1.50922
Abracl	ABRA C-terminal like	ENSMUSG00000078453	63.7598	51.2011	54.3724	49.5737	40.9478	38.5371	-0.453535	1.19e-05	0.730251
Abraxas2	BRISC complex subunit	ENSMUSG00000030965	11.2615	11.8486	10.6625	7.66009	10.1538	9.53781	-0.386185	0.000415092	0.76515
Abtb1	ankyrin repeat and BTB (POZ) domain containing 1	ENSMUSG00000030083	13.5872	11.7619	12.5656	10.6698	8.66931	9.19183	-0.38648	0.00030739	0.764994
Acadm	acyl-Coenzyme A dehydrogenase, medium chain	ENSMUSG00000062908	35.6758	37.0863	35.3691	32.4935	31.3113	28.5331	-0.273141	0.000216403	0.827516
Ackr3	atypical chemokine receptor 3	ENSMUSG00000044337	24.5107	21.5106	20.1876	10.8495	10.6998	9.84903	-1.12766	5.88e-48	0.457657
Acot7	acyl-CoA thioesterase 7	ENSMUSG00000028937	32.876	30.902	31.1732	26.6235	29.1814	26.658	-0.263963	0.00110107	0.832797
Acot9	acyl-CoA thioesterase 9	ENSMUSG00000025287	20.4603	20.1949	19.9292	10.5511	10.899	9.34928	-0.974378	4.42e-22	0.508959
Acox3	acyl-Coenzyme A oxidase 3, pristanoyl	ENSMUSG00000029098	5.45301	5.27559	4.82008	7.76447	7.67955	8.61078	0.532342	8.73e-07	1.44627
Acsbg1	acyl-CoA synthetase bubblegum family member 1	ENSMUSG00000032281	30.9782	34.8791	31.9668	17.2164	16.1948	15.681	-1.04546	1.13e-45	0.48449
Acsl4	acyl-CoA synthetase long-chain family member 4	ENSMUSG00000031278	29.1591	26.1362	25.1561	16.4491	17.3524	15.8112	-0.75037	1.27e-35	0.594451
Acyp2	acylphosphatase 2, muscle type	ENSMUSG00000060923	8.18775	7.0857	8.65712	7.40442	5.51331	4.03774	-0.551028	0.00805844	0.682534
Adamts10	a disintegrin-like and metallopeptidase (reprolysin type) with thrombospondin type 1 motif, 10	ENSMUSG00000024299	21.3113	18.4493	18.2273	32.0803	32.1456	32.1852	0.699511	7.76e-29	1.62395
Adamts2	a disintegrin-like and metallopeptidase (reprolysin type) with thrombospondin type 1 motif, 2	ENSMUSG00000036545	18.2981	17.3301	16.1626	31.5879	34.4123	33.5433	0.90257	6.67e-55	1.86939
Adamts5	a disintegrin-like and metallopeptidase (reprolysin type) with thrombospondin type 1 motif, 5 (aggrecanase-2)	ENSMUSG00000022894	8.25875	7.34736	7.74332	5.63277	6.53166	5.83393	-0.417589	2.42e-08	0.748675
Adamts9	a disintegrin-like and metallopeptidase (reprolysin type) with thrombospondin type 1 motif, 9	ENSMUSG00000030022	7.57506	6.50998	6.66555	2.9133	4.30898	4.61336	-0.743152	2.81e-08	0.597433
Adcy9	adenylate cyclase 9	ENSMUSG00000005580	4.75478	4.41296	4.59381	5.56528	7.22549	6.74591	0.434079	9.27e-05	1.35105
Add3	adducin 3 (gamma)	ENSMUSG00000025026	7.87745	6.69103	6.10273	8.76561	9.57595	7.39169	0.272524	0.00651521	1.20792
Adgrf5	adhesion G protein-coupled receptor F5	ENSMUSG00000056492	31.1338	30.3214	28.1489	18.6469	16.7885	16.3525	-0.861619	6.46e-53	0.550335
Adgrg1	adhesion G protein-coupled receptor G1	ENSMUSG00000031785	32.0468	34.2133	36.6281	46.0452	47.3308	41.8079	0.334086	1.61e-05	1.26058
Adgrl2	adhesion G protein-coupled receptor L2	ENSMUSG00000028184	5.62646	5.64847	5.08913	3.01952	3.28576	3.45282	-0.765116	1.68e-10	0.588406
Adgrv1	adhesion G protein-coupled receptor V1	ENSMUSG00000069170	6.25933	7.07011	6.06955	3.7675	4.1711	5.90577	-0.349786	0.000469555	0.7847
Adprm	ADP-ribose/CDP-alcohol diphosphatase, manganese dependent	ENSMUSG00000020910	7.67612	7.17974	9.09567	5.03583	6.42328	7.00824	-0.427769	0.0162523	0.743411
Aebp1	AE binding protein 1	ENSMUSG00000020473	12.5306	13.4896	13.2647	19.6219	19.2891	18.0739	0.485508	1.35e-10	1.40008
Afdn	afadin, adherens junction formation factor	ENSMUSG00000068036	11.5586	17.6449	15.8466	15.4003	22.3466	16.3941	0.54473	1.16e-12	1.45875
Aff1	AF4/FMR2 family, member 1	ENSMUSG00000029313	9.9785	9.95348	10.09	6.51835	8.50268	8.88658	-0.334405	0.000535114	0.793111
Aff3	AF4/FMR2 family, member 3	ENSMUSG00000037138	13.6288	14.0795	13.8811	17.4195	19.6235	20.6978	0.419763	7.05e-08	1.33771
Agap3	ArfGAP with GTPase domain, ankyrin repeat and PH domain 3	ENSMUSG00000023353	13.3881	15.2695	13.4356	20.0559	17.711	18.3789	0.431585	2.99e-07	1.34871
Agbl5	ATP/GTP binding protein-like 5	ENSMUSG00000029165	4.8345	6.08631	5.48802	8.59563	9.03638	6.59027	0.496028	5.74e-05	1.41033
Ago1	argonaute RISC catalytic subunit 1	ENSMUSG00000041530	6.01255	5.45525	5.1846	7.14937	9.4161	7.92757	0.519105	9.22e-09	1.43307
Agpat1	1-acylglycerol-3-phosphate O-acyltransferase 1 (lysophosphatidic acid acyltransferase, alpha)	ENSMUSG00000034254	18.7394	17.6268	17.2839	25.3978	24.1146	21.1458	0.315043	0.000317508	1.24405
Agpat2	1-acylglycerol-3-phosphate O-acyltransferase 2 (lysophosphatidic acid acyltransferase, beta)	ENSMUSG00000026922	6.09038	6.3812	5.66365	10.6763	8.60457	7.46399	0.466423	0.00211713	1.38168
Agpat3	1-acylglycerol-3-phosphate O-acyltransferase 3	ENSMUSG00000001211	12.1821	10.488	12.5764	14.111	14.1014	14.1355	0.331533	1.77e-05	1.25835
Agpat4	1-acylglycerol-3-phosphate O-acyltransferase 4 (lysophosphatidic acid acyltransferase, delta)	ENSMUSG00000023827	9.12006	8.52772	8.11646	7.38266	7.5295	6.39533	-0.317112	0.0117372	0.802675
Agt	angiotensinogen (serpin peptidase inhibitor, clade A, member 8)	ENSMUSG00000031980	8.82573	7.77055	8.70891	14.038	15.0044	13.2027	0.685897	8.58e-10	1.6087
Ahcyl2	S-adenosylhomocysteine hydrolase-like 2	ENSMUSG00000029772	10.924	10.5557	10.599	6.3826	6.68187	6.59296	-0.753411	2.63e-18	0.593199
Ahi1	Abelson helper integration site 1	ENSMUSG00000019986	4.48381	3.85002	4.41279	5.94151	6.5996	5.64747	0.442002	7.63e-05	1.35849
Ahr	aryl-hydrocarbon receptor	ENSMUSG00000019256	9.28172	9.29501	8.17105	4.50422	4.71959	4.53906	-1.00641	1.75e-31	0.497784
AI480526	expressed sequence AI480526	ENSMUSG00000090086	14.5742	14.4156	15.0027	8.87083	8.6927	10.3818	-0.622863	1.38e-05	0.649381
AI597479	expressed sequence AI597479	ENSMUSG00000010290	14.6638	15.2341	14.5715	11.6603	11.7916	11.8318	-0.394949	6.97e-07	0.760516
AI837181	expressed sequence AI837181	ENSMUSG00000047423	10.6472	9.86814	8.98158	8.38836	7.94781	7.31497	-0.321367	0.0136658	0.800311
Aif1l	allograft inflammatory factor 1-like	ENSMUSG00000001864	28.9255	27.5792	26.8381	42.0206	43.6283	41.1105	0.617732	2.25e-24	1.53446
Aip	aryl-hydrocarbon receptor-interacting protein	ENSMUSG00000024847	18.2335	16.8686	17.0809	19.3684	20.3947	21.5763	0.263849	0.0158738	1.20068
Ak4	adenylate kinase 4	ENSMUSG00000028527	8.48811	8.15689	7.59916	14.6235	14.7853	13.6388	0.80901	8.32e-26	1.75201
Akap1	A kinase (PRKA) anchor protein 1	ENSMUSG00000018428	5.9881	5.64613	5.51622	8.10933	8.51574	8.69712	0.504882	4.16e-07	1.41901
Alad	aminolevulinate, delta-, dehydratase	ENSMUSG00000028393	11.7843	11.582	11.2484	14.7649	15.6865	12.8671	0.296107	0.0188841	1.22783
Aldh16a1	aldehyde dehydrogenase 16 family, member A1	ENSMUSG00000007833	7.33896	7.73438	6.84842	11.6432	7.04622	7.52642	0.322977	0.00966123	1.25091
Aldh18a1	aldehyde dehydrogenase 18 family, member A1	ENSMUSG00000025007	49.0147	58.9024	49.7293	40.892	45.0788	42.2539	-0.336549	1.07e-06	0.791934
Aldh1a1	aldehyde dehydrogenase family 1, subfamily A1	ENSMUSG00000053279	31.9444	31.0866	29.3243	11.878	10.5931	9.62702	-1.56727	5.64e-74	0.337446
Aldh1a7	aldehyde dehydrogenase family 1, subfamily A7	ENSMUSG00000024747	17.7295	17.25	16.3244	8.36287	7.78599	7.25045	-1.17179	5.08e-32	0.443871
Aldh6a1	aldehyde dehydrogenase family 6, subfamily A1	ENSMUSG00000021238	5.33674	4.89583	4.83152	6.94983	6.56422	5.78022	0.297139	0.0183557	1.22871
Alg14	asparagine-linked glycosylation 14	ENSMUSG00000039887	10.3191	9.60815	9.64318	8.08443	7.5684	7.6093	-0.341338	0.00246505	0.789309
Alkbh1	alkB homolog 1, histone H2A dioxygenase	ENSMUSG00000079036	13.9246	11.0739	11.8721	17.0418	17.2386	17.0511	0.504052	4.05e-08	1.41819
Alkbh5	alkB homolog 5, RNA demethylase	ENSMUSG00000042650	14.6602	14.1832	14.3271	22.7544	24.6574	22.289	0.636322	1.42e-24	1.55436
Alkbh7	alkB homolog 7	ENSMUSG00000002661	7.14849	5.45301	6.12868	10.2725	10.97	8.65955	0.640705	0.000530033	1.55909
Alms1	ALMS1, centrosome and basal body associated	ENSMUSG00000063810	2.8444	3.05591	2.88058	5.48965	5.67062	5.67285	0.803697	5.5e-22	1.74557
Amd1	S-adenosylmethionine decarboxylase 1	ENSMUSG00000075232	32.7142	30.4647	26.8826	41.1371	41.728	37.3562	0.409871	9.34e-09	1.32857
Amh	anti-Mullerian hormone	ENSMUSG00000035262	78.6792	70.8214	71.7591	1.42602	1.80379	1.43918	-5.65845	0	0.0197987
Amhr2	anti-Mullerian hormone type 2 receptor	ENSMUSG00000023047	45.6788	45.6391	40.8643	37.0188	35.6559	32.1039	-0.385358	4.54e-09	0.765589
Amigo2	adhesion molecule with Ig like domain 2	ENSMUSG00000048218	5.81426	6.19161	5.11215	6.72434	7.88396	7.64982	0.306042	0.0101373	1.23631
Ammecr1	Alport syndrome, mental retardation, midface hypoplasia and elliptocytosis chromosomal region gene 1	ENSMUSG00000042225	24.2651	22.5994	22.1464	15.9962	19.0928	17.6364	-0.442725	5.23e-11	0.735744
Amn1	antagonist of mitotic exit network 1	ENSMUSG00000068250	6.29484	5.83172	5.63123	5.01404	4.17566	4.22196	-0.631069	3.85e-06	0.645698
Amot	angiomotin	ENSMUSG00000041688	9.42158	9.60031	9.23247	6.61879	7.23678	7.37991	-0.408903	1.43e-07	0.753196
Amotl2	angiomotin-like 2	ENSMUSG00000032531	9.71306	10.3879	9.29363	13.2516	14.0666	14.2168	0.481982	2.01e-09	1.39666
Ampd2	adenosine monophosphate deaminase 2	ENSMUSG00000027889	11.0589	9.85228	9.48922	15.0131	14.3553	13.3389	0.501931	3.47e-09	1.41611
Anapc15	anaphase promoting complex C subunit 15	ENSMUSG00000030649	18.7258	18.7034	14.7187	10.3653	7.4485	11.5561	-0.35217	0.0358982	0.783405
Anapc4	anaphase promoting complex subunit 4	ENSMUSG00000029176	19.8088	20.7068	18.7336	14.977	16.7843	16.2475	-0.289944	8.05e-05	0.817934
Ankfy1	ankyrin repeat and FYVE domain containing 1	ENSMUSG00000020790	7.71029	6.99637	7.57243	6.51734	6.96186	5.90543	-0.290357	7.04e-05	0.817699
Ankmy2	ankyrin repeat and MYND domain containing 2	ENSMUSG00000036188	4.73792	6.34514	6.05629	8.66856	7.37753	6.44592	0.286293	0.0441413	1.2195
Ankra2	ankyrin repeat, family A (RFXANK-like), 2	ENSMUSG00000021661	9.11008	9.05974	8.68435	7.55938	5.82395	5.83083	-0.552752	2.22e-05	0.681719
Ankrd10	ankyrin repeat domain 10	ENSMUSG00000031508	15.5155	15.1655	12.4433	19.3421	17.853	17.9226	0.283915	0.000196129	1.21749
Ankrd27	ankyrin repeat domain 27 (VPS9 domain)	ENSMUSG00000034867	3.79093	4.37119	3.77143	5.25519	6.85006	5.57001	0.498047	3.76e-05	1.4123
Ankrd28	ankyrin repeat domain 28	ENSMUSG00000014496	31.6898	30.4731	29.1932	22.2895	23.7675	23.8966	-0.435797	6.36e-15	0.739285
Ankrd49	ankyrin repeat domain 49	ENSMUSG00000031931	8.3706	7.06177	6.71216	7.49078	6.13204	4.99691	-0.420472	0.00102958	0.74718
Anks1	ankyrin repeat and SAM domain containing 1	ENSMUSG00000024219	6.40212	6.12721	5.27779	8.80325	8.15101	7.32309	0.304828	0.00220584	1.23527
Ano10	anoctamin 10	ENSMUSG00000037949	7.51295	9.01916	8.1601	10.3428	11.1344	10.3301	0.313143	0.00500759	1.24241
Ano4	anoctamin 4	ENSMUSG00000035189	48.8045	45.5228	44.3742	55.2445	59.9917	55.2297	0.273821	5.94e-07	1.20901
Anxa1	annexin A1	ENSMUSG00000024659	41.5606	42.1241	35.1293	23.3654	20.8991	20.4587	-0.950351	9.12e-31	0.517507
Anxa2	annexin A2	ENSMUSG00000032231	147.479	146.098	127.667	71.1788	62.3465	62.4506	-1.15577	3.14e-86	0.448828
Anxa3	annexin A3	ENSMUSG00000029484	16.4952	16.3399	17.0276	12.077	9.40855	9.87574	-0.600587	5.3e-07	0.659486
Apoa1	apolipoprotein A-I	ENSMUSG00000032083	47.9361	45.4985	44.5126	39.791	31.3767	32.0777	-0.479811	1.44e-07	0.717072
Apoe	apolipoprotein E	ENSMUSG00000002985	8.56603	8.35082	6.66089	17.4066	13.6427	13.3347	0.917881	1.43e-11	1.88934
App	amyloid beta (A4) precursor protein	ENSMUSG00000022892	43.9557	41.5876	34.3201	26.753	27.6464	26.6282	-0.575044	5.94e-23	0.671266
Aqp8	aquaporin 8	ENSMUSG00000030762	10.9468	10.115	9.70552	5.52824	6.04418	6.30209	-0.831763	1.2e-09	0.561842
Arf6	ADP-ribosylation factor 6	ENSMUSG00000044147	42.1151	38.5471	35.141	66.3952	57.7566	59.1724	0.614166	1.3e-16	1.53067
Arglu1	arginine and glutamate rich 1	ENSMUSG00000040459	36.7998	36.7444	32.5271	29.7393	30.2894	29.3183	-0.297697	4.71e-07	0.81355
Arhgap1	Rho GTPase activating protein 1	ENSMUSG00000027247	21.5712	19.9279	20.5499	14.6604	17.5377	15.1481	-0.35331	7.52e-06	0.782786
Arhgap12	Rho GTPase activating protein 12	ENSMUSG00000041225	13.6792	14.453	12.2822	18.2627	18.425	17.6683	0.41505	1.28e-09	1.33334
Arhgap19	Rho GTPase activating protein 19	ENSMUSG00000025154	22.3036	22.1813	19.7758	19.2855	18.2657	16.955	-0.307571	1.47e-05	0.808001
Arhgap20	Rho GTPase activating protein 20	ENSMUSG00000053199	10.8412	10.0898	11.1338	5.10736	6.00667	5.54075	-0.952301	2.88e-30	0.516808
Arhgap31	Rho GTPase activating protein 31	ENSMUSG00000022799	15.7282	13.8337	14.5025	18.651	21.4823	21.7425	0.449452	9.01e-10	1.36552
Arhgap42	Rho GTPase activating protein 42	ENSMUSG00000050730	9.66409	11.2007	10.078	7.52555	8.64424	8.07441	-0.412079	3.91e-06	0.75154
Arhgef1	Rho guanine nucleotide exchange factor (GEF) 1	ENSMUSG00000040940	15.9	12.5913	13.4467	17.9436	17.923	17.1184	0.319589	8.64e-05	1.24797
Arhgef28	Rho guanine nucleotide exchange factor (GEF) 28	ENSMUSG00000021662	20.0037	20.7189	20.7085	30.7591	35.0973	35.0091	0.656545	5.77e-20	1.5763
Arhgef39	Rho guanine nucleotide exchange factor (GEF) 39	ENSMUSG00000051517	6.72186	5.80091	5.1303	9.92326	9.41197	7.63319	0.523445	0.000199411	1.43738
Arhgef7	Rho guanine nucleotide exchange factor (GEF7)	ENSMUSG00000031511	21.6399	21.5166	23.055	29.7756	35.6123	35.64	0.564734	4.92e-12	1.47911
Arid1a	AT rich interactive domain 1A (SWI-like)	ENSMUSG00000007880	7.0628	6.04263	6.54742	8.88064	10.5906	10.2902	0.55549	6.1e-11	1.46967
Arid2	AT rich interactive domain 2 (ARID, RFX-like)	ENSMUSG00000033237	20.1245	18.3091	18.0411	13.9066	17.8272	16.5913	-0.276855	0.000284222	0.825388
Arl10	ADP-ribosylation factor-like 10	ENSMUSG00000025870	4.7608	4.75116	5.31997	6.87885	5.97314	5.10429	0.392968	0.0352433	1.31309
Arl14ep	ADP-ribosylation factor-like 14 effector protein	ENSMUSG00000027122	28.0004	30.5953	26.2795	18.7039	17.4047	17.7612	-0.722624	4.46e-24	0.605994
Arl5b	ADP-ribosylation factor-like 5B	ENSMUSG00000017418	14.0545	16.1658	14.1058	21.4382	23.393	27.2883	0.678131	5e-26	1.60007
Armc6	armadillo repeat containing 6	ENSMUSG00000002343	7.43835	7.4016	7.41699	6.27768	6.03463	6.02909	-0.422386	0.00173468	0.746189
Armcx1	armadillo repeat containing, X-linked 1	ENSMUSG00000033460	9.36478	7.81329	8.92579	10.1561	11.7122	9.73282	0.28285	0.0132744	1.2166
Armcx2	armadillo repeat containing, X-linked 2	ENSMUSG00000033436	15.6071	14.0496	13.7607	21.1724	21.8457	21.5737	0.486775	2.39e-12	1.40131
Armcx4	armadillo repeat containing, X-linked 4	ENSMUSG00000049804	4.45132	4.61675	3.92998	5.06782	5.59759	5.80463	0.291294	0.00105302	1.22374
Armcx5	armadillo repeat containing, X-linked 5	ENSMUSG00000072969	14.1034	13.9522	13.7853	17.7943	18.3915	18.6784	0.362122	1.66e-05	1.28531
Armcx6	armadillo repeat containing, X-linked 6	ENSMUSG00000050394	5.11875	5.97806	5.67638	7.90929	10.2243	7.82828	0.604988	0.000241755	1.52097
Armh3	armadillo-like helical domain containing 3	ENSMUSG00000039901	3.85198	4.51025	3.82919	5.54415	5.41446	5.37924	0.351415	0.00367354	1.27581
Arpc1b	actin related protein 2/3 complex, subunit 1B	ENSMUSG00000029622	19.6244	18.8061	21.425	16.9228	15.1719	14.1974	-0.29624	0.000701942	0.814372
Arpc3	actin related protein 2/3 complex, subunit 3	ENSMUSG00000029465	90.0214	81.0985	81.775	80.6677	69.7833	69.0176	-0.265804	0.000255173	0.831735
Arrb2	arrestin, beta 2	ENSMUSG00000060216	10.262	9.01122	9.06379	16.2935	11.7526	12.2717	0.331249	0.0063578	1.2581
Art4	ADP-ribosyltransferase 4	ENSMUSG00000030217	13.0835	12.8615	12.6067	21.9349	22.0896	20.7665	0.702479	2.54e-18	1.6273
Arxes1	adipocyte-related X-chromosome expressed sequence 1	ENSMUSG00000048355	15.3953	16.1005	16.2033	13.3425	12.8569	12.7691	-0.389669	0.048889	0.763305
Asah1	N-acylsphingosine amidohydrolase 1	ENSMUSG00000031591	61.2392	59.8717	52.7851	52.791	46.9773	47.0469	-0.300467	1.21e-06	0.811989
Asb4	ankyrin repeat and SOCS box-containing 4	ENSMUSG00000042607	4.25941	4.28991	4.64284	9.12442	7.74274	8.18859	0.850036	1.41e-13	1.80255
Asb8	ankyrin repeat and SOCS box-containing 8	ENSMUSG00000048175	5.99655	6.22691	6.11237	4.07172	4.37374	3.2657	-0.658648	9.89e-06	0.633472
Asns	asparagine synthetase	ENSMUSG00000029752	81.5121	81.4395	70.9394	38.6252	40.4468	35.32	-1.08817	2.88e-62	0.470358
Ass1	argininosuccinate synthetase 1	ENSMUSG00000076441	16.1178	13.8216	15.5651	7.83315	7.30374	6.76079	-1.11618	2.72e-20	0.461312
Atad2b	ATPase family, AAA domain containing 2B	ENSMUSG00000052812	5.59851	4.94213	5.04232	6.09732	6.73784	6.60305	0.293665	0.000558291	1.22575
Atf3	activating transcription factor 3	ENSMUSG00000026628	6.3447	7.15133	6.69135	15.4858	16.2641	16.5027	1.19495	2.82e-27	2.28937
Atf5	activating transcription factor 5	ENSMUSG00000038539	27.9559	25.6993	26.395	21.6312	20.7241	19.2576	-0.461276	6.74e-08	0.726344
Atf6	activating transcription factor 6	ENSMUSG00000026663	14.6625	14.5737	14.5367	10.9678	11.9993	11.6867	-0.395987	1.29e-09	0.759969
Atf7	activating transcription factor 7	ENSMUSG00000099083	6.88965	5.60898	5.77052	3.7465	5.10522	5.59431	-0.266918	0.0111074	0.831093
Atg2b	autophagy related 2B	ENSMUSG00000041341	5.88685	5.1049	4.39994	6.45181	7.00193	7.15729	0.394374	7.65e-05	1.31437
Atg5	autophagy related 5	ENSMUSG00000038160	22.0809	22.7686	22.1083	18.6797	20.4192	17.8271	-0.296684	0.000165912	0.814122
Atg9a	autophagy related 9A	ENSMUSG00000033124	4.56004	3.98957	4.43179	5.87569	6.83647	5.76955	0.418508	0.00020073	1.33654
Atox1	antioxidant 1 copper chaperone	ENSMUSG00000018585	43.5415	42.0336	45.7904	42.0628	33.8457	31.6291	-0.330582	0.00545458	0.795216
Atp13a2	ATPase type 13A2	ENSMUSG00000036622	6.85034	8.14318	7.79531	9.71714	10.4937	9.79373	0.342656	0.000424199	1.26809
Atp1b1	ATPase, Na+/K+ transporting, beta 1 polypeptide	ENSMUSG00000026576	42.8652	45.5674	39.3443	54.0041	52.2404	52.1504	0.294311	7.47e-06	1.2263
Atp1b2	ATPase, Na+/K+ transporting, beta 2 polypeptide	ENSMUSG00000041329	41.9737	40.563	37.3783	33.0156	34.0039	31.3553	-0.322827	9.87e-09	0.799501
Atp2a2	ATPase, Ca++ transporting, cardiac muscle, slow twitch 2	ENSMUSG00000029467	68.7282	68.6953	60.6053	83.4597	87.9175	81.7009	0.337956	5.07e-13	1.26396
Atp5k	ATP synthase, H+ transporting, mitochondrial F1F0 complex, subunit E	ENSMUSG00000050856	115.403	117.212	159.983	100.865	83.2765	92.8807	-0.547254	2.38e-06	0.684322
Atp6v0a1	ATPase, H+ transporting, lysosomal V0 subunit A1	ENSMUSG00000019302	10.6864	10.5544	10.1706	13.1484	14.4252	14.2405	0.324659	7.25e-05	1.25237
Atp7a	ATPase, Cu++ transporting, alpha polypeptide	ENSMUSG00000033792	19.3786	17.519	16.0932	10.6622	11.7643	13.0935	-0.607198	2.03e-12	0.656471
Atp8b2	ATPase, class I, type 8B, member 2	ENSMUSG00000060671	12.4626	11.8176	12.3155	16.6595	18.385	17.7579	0.451094	7.11e-11	1.36708
Atr	ataxia telangiectasia and Rad3 related	ENSMUSG00000032409	5.139	4.35289	4.58892	5.13698	5.6081	5.95426	0.29659	0.00197189	1.22824
Atrnl1	attractin like 1	ENSMUSG00000054843	11.3526	11.2835	10.2778	13.4109	13.1882	15.0412	0.276588	0.000205884	1.21133
Atxn7	ataxin 7	ENSMUSG00000021738	8.65239	7.99014	8.38453	10.928	10.6921	11.1724	0.357504	5.25e-07	1.28121
Atxn7l1	ataxin 7-like 1	ENSMUSG00000020564	4.24221	4.91762	4.83215	6.82718	6.66653	5.57968	0.441599	0.00389378	1.35811
Atxn7l3	ataxin 7-like 3	ENSMUSG00000059995	4.51342	4.5047	4.29566	12.5375	11.7987	11.6948	1.37359	1.91e-49	2.59114
Atxn7l3b	ataxin 7-like 3B	ENSMUSG00000074748	32.0785	33.677	30.8463	26.9985	27.5871	24.22	-0.348902	4.16e-08	0.785181
AU020206	expressed sequence AU020206	ENSMUSG00000097415	15.0314	17.6475	15.8213	8.50229	10.3804	9.14268	-0.838232	4.24e-16	0.559328
Auh	AU RNA binding protein/enoyl-coenzyme A hydratase	ENSMUSG00000021460	9.88571	8.24349	8.37234	8.91929	7.36987	7.85438	-0.296985	0.0169644	0.813952
Aurka	aurora kinase A	ENSMUSG00000027496	16.7645	15.6122	15.2694	22.4883	20.3413	18.754	0.298409	0.000760626	1.22979
Aurkb	aurora kinase B	ENSMUSG00000020897	25.3957	22.2391	22.362	29.0591	29.8769	28.1573	0.280853	0.000513265	1.21491
Azin1	antizyme inhibitor 1	ENSMUSG00000037458	34.7628	32.8994	31.0284	41.0683	43.3764	41.1454	0.280045	4.42e-07	1.21423
B230118H07Rik	NA	ENSMUSG00000027165	6.0982	4.39716	5.52808	7.18833	6.27243	6.51664	0.295025	0.0378674	1.22691
B230219D22Rik	RIKEN cDNA B230219D22 gene	ENSMUSG00000045767	21.4519	19.3833	18.2246	17.004	17.2451	16.5388	-0.267047	3.68e-05	0.831019
B2m	beta-2 microglobulin	ENSMUSG00000060802	190.512	175.679	162.051	300.298	229.747	232.124	0.472996	2.3e-09	1.38799
B3galnt2	UDP-GalNAc:betaGlcNAc beta 1,3-galactosaminyltransferase, polypeptide 2	ENSMUSG00000039242	26.0761	24.4957	21.8765	18.3943	20.3727	20.512	-0.370217	5.35e-07	0.773666
B3gntl1	UDP-GlcNAc:betaGal beta-1,3-N-acetylglucosaminyltransferase-like 1	ENSMUSG00000046605	3.57343	4.38482	3.91013	5.10964	5.51815	5.50628	0.400762	0.00612055	1.32021
B4galt2	UDP-Gal:betaGlcNAc beta 1,4- galactosyltransferase, polypeptide 2	ENSMUSG00000028541	8.39702	5.94362	8.63835	10.0455	10.9115	9.35069	0.329541	0.01333	1.25661
Bad	BCL2-associated agonist of cell death	ENSMUSG00000024959	9.0315	7.30014	8.92769	14.4926	12.8294	9.91004	0.515927	0.000695567	1.42991
Bag1	BCL2-associated athanogene 1	ENSMUSG00000028416	90.9073	87.0775	84.228	79.3056	70.8071	67.8657	-0.322021	2.46e-07	0.799948
Bag2	BCL2-associated athanogene 2	ENSMUSG00000042215	11.6188	10.3586	11.5691	15.4312	14.6535	15.0985	0.402187	0.000132074	1.32151
Bag3	BCL2-associated athanogene 3	ENSMUSG00000030847	14.2301	15.1123	14.4337	26.9315	29.6934	27.5572	0.87179	4.84e-29	1.82993
Baiap2	brain-specific angiogenesis inhibitor 1-associated protein 2	ENSMUSG00000025372	6.84317	7.18283	7.19267	6.27784	5.18599	5.13293	-0.351452	0.00411597	0.783795
Basp1	brain abundant, membrane attached signal protein 1	ENSMUSG00000045763	5.1714	4.68392	3.71578	11.4177	12.8433	10.2595	1.29635	1.64e-21	2.45607
Baz2a	bromodomain adjacent to zinc finger domain, 2A	ENSMUSG00000040054	5.94814	4.5581	4.77318	5.61211	7.1418	6.52564	0.308179	0.00137002	1.23814
Bbip1	BBSome interacting protein 1	ENSMUSG00000084957	32.2142	27.3052	23.5836	21.0528	21.1482	21.4055	-0.348152	0.000919419	0.78559
Bbs4	Bardet-Biedl syndrome 4 (human)	ENSMUSG00000025235	9.82991	8.80032	8.0396	6.59476	7.07966	6.83792	-0.498022	1.97e-05	0.708077
BC017158	NA	ENSMUSG00000030780	8.15028	9.48947	7.91291	10.4064	10.2698	11.6551	0.32131	0.0197315	1.24946
BC055324	cDNA sequence BC055324	ENSMUSG00000041406	7.06311	6.62564	6.38831	6.32011	5.68966	5.43805	-0.300506	0.00887525	0.811967
Bcar1	breast cancer anti-estrogen resistance 1	ENSMUSG00000031955	4.89583	4.6376	4.48486	6.78403	6.7849	5.48172	0.384749	0.00147779	1.30563
Bcar3	breast cancer anti-estrogen resistance 3	ENSMUSG00000028121	44.3688	44.0909	39.6192	31.1326	29.007	30.4339	-0.516942	1.28e-18	0.698851
Bckdk	branched chain ketoacid dehydrogenase kinase	ENSMUSG00000030802	6.54911	7.50418	7.37068	9.33104	8.61825	8.13969	0.293157	0.00407984	1.22532
Bcl2l1	BCL2-like 1	ENSMUSG00000007659	3.36191	3.87336	3.86472	10.5098	8.44338	7.1641	1.13693	9.82e-17	2.19913
Bcl2l11	BCL2-like 11 (apoptosis facilitator)	ENSMUSG00000027381	5.98842	5.89334	6.03906	6.80158	6.30058	8.77809	0.347818	0.00225977	1.27263
Bcl7c	B cell CLL/lymphoma 7C	ENSMUSG00000030814	57.3284	44.3085	52.3073	66.1791	64.6746	58.1576	0.317063	9.55e-05	1.24579
Bcor	BCL6 interacting corepressor	ENSMUSG00000040363	2.69035	3.00633	2.81519	6.41626	8.01207	7.1062	1.45199	1.5e-44	2.73585
Bend4	BEN domain containing 4	ENSMUSG00000092060	4.85391	4.4396	4.14798	5.25732	5.47653	5.79392	0.291253	0.000896454	1.2237
Bet1l	Bet1 golgi vesicular membrane trafficking protein like	ENSMUSG00000025484	12.2587	11.6497	10.7644	17.1643	14.9855	14.6105	0.382733	0.00146752	1.30381
Bex2	brain expressed X-linked 2	ENSMUSG00000042750	24.8246	21.9	26.1874	13.2768	12.1948	13.9743	-0.942077	6.18e-13	0.520483
Bex4	brain expressed X-linked 4	ENSMUSG00000047844	864.796	807.2	709.493	730.453	624.455	635.309	-0.296635	2.07e-06	0.814149
Bhlhe40	basic helix-loop-helix family, member e40	ENSMUSG00000030103	4.39381	3.92832	4.03198	9.05201	10.3389	9.15933	1.15565	2.63e-23	2.22785
Bicd1	BICD cargo adaptor 1	ENSMUSG00000003452	9.62599	8.75545	8.5255	6.43431	6.84487	6.57942	-0.440139	1.56e-10	0.737064
Bin1	bridging integrator 1	ENSMUSG00000024381	9.12348	10.2905	9.33551	14.7216	15.1395	13.3354	0.554615	1.93e-07	1.46878
Blcap	bladder cancer associated protein	ENSMUSG00000067787	15.3712	13.3513	14.1304	12.5979	11.5166	12.1992	-0.344298	0.000556868	0.787691
Bloc1s2	biogenesis of lysosomal organelles complex-1, subunit 2	ENSMUSG00000057506	25.3919	21.0553	21.2842	20.0603	16.092	17.65	-0.373619	0.0030717	0.771844
Bmi1	Bmi1 polycomb ring finger oncogene	ENSMUSG00000026739	6.02799	6.73616	5.80026	10.3118	7.80681	9.31209	0.492885	1.1e-05	1.40726
Bmp2	bone morphogenetic protein 2	ENSMUSG00000027358	5.57238	6.28031	5.2012	12.4171	11.6774	10.5191	0.978613	4.82e-23	1.97057
Bmp2k	BMP2 inducible kinase	ENSMUSG00000034663	11.9702	11.3048	11.8445	8.7635	9.45209	9.52216	-0.399516	9.03e-08	0.758113
Bmp6	bone morphogenetic protein 6	ENSMUSG00000039004	20.1485	18.0309	17.304	11.0481	10.5147	11.3556	-0.789565	9.71e-24	0.578519
Bmpr1a	bone morphogenetic protein receptor, type 1A	ENSMUSG00000021796	28.1844	26.8966	25.67	23.0762	24.4962	22.0527	-0.281861	7.34e-07	0.822529
Bmt2	base methyltransferase of 25S rRNA 2	ENSMUSG00000042742	5.78937	5.01537	5.01236	7.04977	6.81644	6.7646	0.328069	0.00087197	1.25533
Bnip3	BCL2/adenovirus E1B interacting protein 3	ENSMUSG00000078566	82.3696	80.1312	73.3128	126.469	110.995	108.225	0.550083	2.7e-13	1.46417
Bola3	bolA-like 3 (E. coli)	ENSMUSG00000045160	15.1119	12.4211	17.1229	12.693	10.6991	10.5679	-0.334911	0.0039638	0.792833
Bora	bora, aurora kinase A activator	ENSMUSG00000022070	8.5334	7.88779	8.06654	12.1845	14.5888	11.922	0.626615	3.51e-10	1.54394
Borcs7	BLOC-1 related complex subunit 7	ENSMUSG00000062376	6.38031	5.42827	5.5619	4.81228	5.0928	4.91572	-0.286253	0.0336979	0.820029
Brd2	bromodomain containing 2	ENSMUSG00000024335	66.7916	67.4641	64.0661	99.5897	108.3	111.613	0.538652	7.59e-30	1.45262
Brpf1	bromodomain and PHD finger containing, 1	ENSMUSG00000001632	9.49248	8.32891	8.45444	10.0182	12.0802	10.8906	0.272296	0.00282459	1.20773
Btbd10	BTB (POZ) domain containing 10	ENSMUSG00000038187	10.3822	10.2127	9.51793	10.0736	8.15975	8.27159	-0.268301	0.0131584	0.830297
Btbd2	BTB (POZ) domain containing 2	ENSMUSG00000003344	8.65634	9.86465	8.69307	11.6861	14.7844	11.6226	0.350216	0.00202309	1.27475
Btbd3	BTB (POZ) domain containing 3	ENSMUSG00000062098	18.4114	19.025	17.5451	12.5734	14.2439	13.3454	-0.517523	9.84e-13	0.69857
Btc	betacellulin, epidermal growth factor family member	ENSMUSG00000082361	9.42489	9.93657	8.15484	4.906	4.12356	3.56454	-1.1624	1.48e-20	0.446769
Btg1	BTG anti-proliferation factor 1	ENSMUSG00000036478	39.9954	39.1637	34.7438	58.9117	53.2367	52.2955	0.469519	1.06e-16	1.38465
Btg2	BTG anti-proliferation factor 2	ENSMUSG00000020423	12.9289	14.5453	12.6013	66.5785	65.5578	65.5184	2.24482	2.53e-242	4.73979
Bysl	bystin-like	ENSMUSG00000023988	7.54342	7.52698	7.12963	6.9886	6.25671	6.08134	-0.274258	0.00568265	0.826876
Bzw1	basic leucine zipper and W2 domains 1	ENSMUSG00000051223	158.542	161.404	142.501	134.086	133.07	129.001	-0.281	2.91e-10	0.823021
C130074G19Rik	RIKEN cDNA C130074G19 gene	ENSMUSG00000039349	38.4964	40.8057	38.7082	51.2656	56.1318	52.3945	0.387554	1.58e-10	1.30817
C1galt1	core 1 synthase, glycoprotein-N-acetylgalactosamine 3-beta-galactosyltransferase, 1	ENSMUSG00000042460	22.9825	20.9109	20.899	18.7458	18.5917	16.8015	-0.305407	1.9e-07	0.809214
C1galt1c1	C1GALT1-specific chaperone 1	ENSMUSG00000048970	13.5079	11.9089	11.0094	10.1784	9.06887	8.16891	-0.454442	0.000385281	0.729793
Cab39	calcium binding protein 39	ENSMUSG00000036707	23.1212	24.8666	24.3503	20.9839	20.2407	19.6542	-0.290479	4.16e-05	0.817631
Cab39l	calcium binding protein 39-like	ENSMUSG00000021981	5.75983	4.79005	4.86618	7.55731	6.35594	6.1553	0.296545	0.0153454	1.2282
Cables1	CDK5 and Abl enzyme substrate 1	ENSMUSG00000040957	21.187	21.3231	19.7289	62.7299	62.3328	57.879	1.46283	1.03e-128	2.75648
Cables2	CDK5 and Abl enzyme substrate 2	ENSMUSG00000038990	6.85749	6.66803	6.01547	8.08037	7.62542	7.12388	0.274863	0.00796841	1.20988
Cad	carbamoyl-phosphate synthetase 2, aspartate transcarbamylase, and dihydroorotase	ENSMUSG00000013629	8.48522	8.41975	8.75606	10.4706	11.8038	10.3785	0.301111	5.19e-05	1.23209
Camk2d	calcium/calmodulin-dependent protein kinase II, delta	ENSMUSG00000053819	29.058	26.0645	25.9002	20.1428	20.2039	19.3688	-0.448228	3.22e-12	0.732943
Camsap1	calmodulin regulated spectrin-associated protein 1	ENSMUSG00000026933	6.39995	6.55461	6.45001	7.1372	8.57128	9.02725	0.281387	0.00144624	1.21536
Camta1	calmodulin binding transcription activator 1	ENSMUSG00000014592	14.3907	13.1797	12.2727	18.8869	17.7266	18.2703	0.650405	2.71e-22	1.56961
Cant1	calcium activated nucleotidase 1	ENSMUSG00000025575	11.318	10.2995	10.5548	16.1409	14.8262	14.4115	0.385176	5.49e-06	1.30602
Capg	capping protein (actin filament), gelsolin-like	ENSMUSG00000056737	19.2581	16.0766	17.4053	12.2914	10.1326	11.4449	-0.680375	1.89e-08	0.624003
Capn2	calpain 2	ENSMUSG00000026509	33.5036	32.6677	31.1202	26.3289	27.7155	27.1077	-0.31014	1.28e-06	0.806564
Capn5	calpain 5	ENSMUSG00000035547	5.85309	5.23134	5.33588	10.0682	11.8265	10.363	0.876932	3.3e-20	1.83647
Capn6	calpain 6	ENSMUSG00000067276	5.66733	5.97655	5.24158	7.57204	7.49541	7.99106	0.418473	6.98e-05	1.33651
Capn7	calpain 7	ENSMUSG00000021893	18.1274	17.9524	17.1848	21.6835	24.7939	23.9161	0.384768	5.87e-08	1.30565
Caprin2	caprin family member 2	ENSMUSG00000030309	8.27164	8.05277	7.49642	6.30993	5.59051	6.51153	-0.453353	0.00014303	0.730343
Car14	carbonic anhydrase 14	ENSMUSG00000038526	231.173	208.765	201.867	301.446	279.352	299.318	0.41987	3.67e-14	1.33781
Carhsp1	calcium regulated heat stable protein 1	ENSMUSG00000008393	171.738	174.796	164.567	236.917	245.811	223.915	0.410469	2.54e-19	1.32912
Cars	cysteinyl-tRNA synthetase	ENSMUSG00000010755	65.188	69.1859	63.137	36.8087	38.6516	37.3246	-0.867505	8.62e-50	0.548094
Casp7	caspase 7	ENSMUSG00000025076	6.19475	5.26667	4.95906	6.81665	7.0876	6.82241	0.325791	0.0125105	1.25335
Casp9	caspase 9	ENSMUSG00000028914	5.3337	5.00846	6.49244	3.85341	5.26884	4.88516	-0.273523	0.0299579	0.827297
Cast	calpastatin	ENSMUSG00000021585	12.7672	11.6142	10.8761	8.19571	9.0364	7.92298	-0.547911	1.61e-11	0.68401
Cav1	caveolin 1, caveolae protein	ENSMUSG00000007655	5.88734	5.52367	5.76486	5.25445	4.61914	5.39293	-0.26713	0.0417597	0.830971
Cavin1	caveolae associated 1	ENSMUSG00000004044	54.4838	57.1691	52.3309	42.8169	43.424	41.8018	-0.403604	7.63e-14	0.755967
Cblb	Casitas B-lineage lymphoma b	ENSMUSG00000022637	16.9635	15.7899	16.463	9.2419	8.79379	8.48781	-0.916562	2.9e-45	0.52977
Cbs	cystathionine beta-synthase	ENSMUSG00000024039	7.97464	7.11791	8.94838	15.4633	14.8856	13.6484	0.829659	6.3e-25	1.77727
Cbx4	chromobox 4	ENSMUSG00000039989	2.75734	2.28473	1.98266	12.9796	12.2459	12.3542	2.38481	4.31e-125	5.22277
Cc2d2a	coiled-coil and C2 domain containing 2A	ENSMUSG00000039765	7.37622	6.65372	7.00615	9.66266	11.0321	11.6049	0.569999	3.51e-10	1.48452
Ccdc12	coiled-coil domain containing 12	ENSMUSG00000019659	40.5927	38.5712	35.795	33.6286	26.5299	30.7057	-0.345649	0.000929557	0.786954
Ccdc163	coiled-coil domain containing 163	ENSMUSG00000028689	13.6044	15.7056	13.1315	12.616	12.4188	11.1736	-0.33588	0.00890147	0.792301
Ccdc25	coiled-coil domain containing 25	ENSMUSG00000022035	10.8953	11.5929	11.0282	8.52866	8.93087	8.36586	-0.406074	0.000122192	0.754675
Ccdc3	coiled-coil domain containing 3	ENSMUSG00000026676	3.03508	3.5458	3.38649	9.7502	9.9818	9.64383	1.50245	7.8e-35	2.83323
Ccdc71	coiled-coil domain containing 71	ENSMUSG00000049305	5.70992	6.25021	6.11459	3.74669	3.67381	3.15802	-0.828731	6.05e-10	0.563024
Ccdc86	coiled-coil domain containing 86	ENSMUSG00000024732	7.62282	8.22623	7.80225	11.244	11.7413	10.5149	0.492447	1.09e-06	1.40683
Ccdc91	coiled-coil domain containing 91	ENSMUSG00000030301	7.17158	6.31941	6.12582	9.03216	8.86779	7.98021	0.343311	0.00456841	1.26866
Cchcr1	coiled-coil alpha-helical rod protein 1	ENSMUSG00000040312	4.5873	4.66895	4.18446	6.83714	6.24178	6.06106	0.359873	0.00799364	1.28331
Ccm2	cerebral cavernous malformation 2	ENSMUSG00000000378	12.9379	12.8151	11.3512	11.7891	9.32837	10.1576	-0.288092	0.0096335	0.818985
Ccn1	cellular communication network factor 1	ENSMUSG00000028195	21.3969	22.2603	20.1134	95.6686	93.4584	94.9099	2.09046	1.25e-271	4.25884
Ccn2	cellular communication network factor 2	ENSMUSG00000019997	198.376	191.881	184.164	90.2935	80.0022	85.234	-1.20794	1.32e-122	0.432888
Ccnb1ip1	cyclin B1 interacting protein 1	ENSMUSG00000071470	9.91162	6.02983	7.29294	17.3563	9.50709	10.408	0.599873	0.015574	1.51558
Ccnd2	cyclin D2	ENSMUSG00000000184	16.9269	17.3837	17.3621	30.3929	33.1641	31.333	0.865402	7.91e-43	1.82185
Ccnl1	cyclin L1	ENSMUSG00000027829	69.4277	63.0671	55.4657	88.7365	85.8019	87.1043	0.438183	5.33e-16	1.3549
Ccnt2	cyclin T2	ENSMUSG00000026349	25.053	24.2502	23.3111	20.2858	20.7355	22.3671	-0.303152	4.79e-06	0.81048
Ccsap	centriole, cilia and spindle associated protein	ENSMUSG00000031971	9.60216	10.7513	9.00221	5.25622	6.13379	6.09646	-0.82003	3.31e-12	0.56643
Cd1d1	CD1d1 antigen	ENSMUSG00000028076	8.1705	8.9993	7.2921	5.37952	5.95012	6.72749	-0.441906	0.00195178	0.736162
Cd24a	CD24a antigen	ENSMUSG00000047139	5.98788	5.98158	5.11645	7.97401	7.72075	7.11922	0.383696	0.00526564	1.30468
Cd276	CD276 antigen	ENSMUSG00000035914	4.35561	3.67987	3.56217	6.35329	6.93844	6.54378	0.783603	1.73e-11	1.72143
Cd36	CD36 molecule	ENSMUSG00000002944	53.777	47.392	43.6854	31.2872	28.4125	28.9587	-0.772157	6.91e-35	0.585542
Cd3eap	CD3E antigen, epsilon polypeptide associated protein	ENSMUSG00000047649	5.73508	5.42073	6.10811	8.8996	7.06579	8.03317	0.409021	0.0016674	1.32778
Cdc14a	CDC14 cell division cycle 14A	ENSMUSG00000033502	26.5338	18.5046	19.7003	18.7768	15.1613	18.2194	-0.351989	1.84e-06	0.783503
Cdc20	cell division cycle 20	ENSMUSG00000006398	52.6988	50.328	49.2888	67.4346	64.5949	61.7422	0.272146	4.62e-06	1.2076
Cdc25a	cell division cycle 25A	ENSMUSG00000032477	6.67101	6.46297	5.88214	8.53157	9.38858	9.01387	0.452632	2.52e-06	1.36854
Cdc25b	cell division cycle 25B	ENSMUSG00000027330	8.20518	6.49964	6.50636	9.27696	9.98321	8.78664	0.378506	0.00092364	1.29999
Cdc42	cell division cycle 42	ENSMUSG00000006699	184.138	177.059	163.472	148.215	149.542	134.832	-0.322359	6.72e-11	0.799761
Cdc42ep5	CDC42 effector protein (Rho GTPase binding) 5	ENSMUSG00000063838	36.1114	28.1933	30.4175	31.7158	21.1901	20.2781	-0.426735	0.00127083	0.743944
Cdca7l	cell division cycle associated 7 like	ENSMUSG00000021175	11.7123	12.1837	10.679	15.1887	17.0509	16.6658	0.379247	7.07e-05	1.30066
Cdh2	cadherin 2	ENSMUSG00000024304	37.355	39.0802	37.4325	25.0352	27.3218	25.328	-0.625242	3.85e-26	0.648311
Cdk12	cyclin-dependent kinase 12	ENSMUSG00000003119	6.08031	5.95182	5.52632	6.74408	10.0957	8.7936	0.37145	0.00142597	1.29365
Cdk17	cyclin-dependent kinase 17	ENSMUSG00000020015	7.64911	7.28639	6.98775	5.46025	5.67964	5.96802	-0.416047	5.7e-05	0.749475
Cdkn2aip	CDKN2A interacting protein	ENSMUSG00000038069	12.7673	10.4792	10.09	13.9783	13.9994	13.3391	0.307555	0.000973611	1.23761
Cdkn2c	cyclin dependent kinase inhibitor 2C	ENSMUSG00000028551	4.07713	3.40232	3.04656	5.48443	5.05851	6.2017	0.686328	1.16e-05	1.60918
Cdr2	cerebellar degeneration-related 2	ENSMUSG00000030878	7.68326	7.39292	7.34445	11.8015	12.3114	10.4158	0.554313	1.44e-07	1.46847
Cdv3	carnitine deficiency-associated gene expressed in ventricle 3	ENSMUSG00000032803	46.0335	44.203	40.4299	69.358	53.7985	51.1336	0.281263	3.01e-07	1.21526
Cebpa	CCAAT/enhancer binding protein (C/EBP), alpha	ENSMUSG00000034957	24.2542	19.5792	20.5643	35.2953	33.0799	30.3208	0.572683	3.36e-13	1.48729
Cebpb	CCAAT/enhancer binding protein (C/EBP), beta	ENSMUSG00000056501	41.7365	40.3418	40.916	80.7586	64.125	57.2676	0.704482	4.88e-14	1.62956
Cebpg	CCAAT/enhancer binding protein (C/EBP), gamma	ENSMUSG00000056216	16.0323	15.8311	14.6572	12.5506	12.4554	11.6114	-0.409379	9.14e-09	0.752947
Cenpc1	centromere protein C1	ENSMUSG00000029253	18.685	21.073	18.9485	16.4724	17.1162	15.7736	-0.291974	0.000132621	0.816784
Cenpf	centromere protein F	ENSMUSG00000026605	4.65875	4.48006	4.21008	5.12126	6.03977	5.89333	0.351015	2.22e-05	1.27546
Cenpx	centromere protein X	ENSMUSG00000025144	25.6781	23.5316	22.037	22.6866	18.9343	17.8476	-0.319546	0.011884	0.801322
Cep192	centrosomal protein 192	ENSMUSG00000024542	5.3578	4.32193	4.07925	5.02472	6.01238	6.26541	0.391143	5.31e-05	1.31143
Cep68	centrosomal protein 68	ENSMUSG00000044066	4.97234	4.27951	4.52275	5.5961	6.06499	5.59316	0.305425	0.00269585	1.23578
Cep76	centrosomal protein 76	ENSMUSG00000073542	4.22055	4.78061	3.93303	7.33481	6.24946	6.38109	0.563758	1.81e-06	1.47811
Cep85	centrosomal protein 85	ENSMUSG00000037443	6.82288	8.43675	7.52651	10.4636	8.89737	9.19116	0.367468	0.000880792	1.29009
Cers6	ceramide synthase 6	ENSMUSG00000027035	11.5273	11.7962	9.95957	7.32143	7.46095	7.89553	-0.568636	1.15e-12	0.674254
Cgrrf1	cell growth regulator with ring finger domain 1	ENSMUSG00000055128	8.53392	8.28829	10.0543	7.4665	6.80278	7.60724	-0.32436	0.0259902	0.798653
Chac1	ChaC, cation transport regulator 1	ENSMUSG00000027313	21.6636	20.2403	19.9488	6.67291	7.36036	7.28576	-1.53685	3.37e-47	0.344636
Chchd6	coiled-coil-helix-coiled-coil-helix domain containing 6	ENSMUSG00000030086	12.5086	12.0773	11.8266	11.3934	11.0337	9.87017	-0.267313	0.0429372	0.830866
Chd1	chromodomain helicase DNA binding protein 1	ENSMUSG00000023852	8.11062	7.94993	8.01979	11.3115	12.7268	14.0052	0.58857	8.95e-13	1.50376
Chd2	chromodomain helicase DNA binding protein 2	ENSMUSG00000078671	10.9228	10.3706	11.4333	7.73621	9.42139	9.22381	-0.314958	3.86e-05	0.803874
Chd4	chromodomain helicase DNA binding protein 4	ENSMUSG00000063870	41.4971	39.9762	40.5356	51.907	57.2737	58.5615	0.360046	2.1e-09	1.28347
Chic2	cysteine-rich hydrophobic domain 2	ENSMUSG00000029229	9.7653	8.8002	7.70598	7.8882	7.47333	6.48644	-0.283534	9.83e-05	0.821576
Chka	choline kinase alpha	ENSMUSG00000024843	14.0418	14.5524	13.1189	22.2534	24.6778	26.6132	0.784932	7.89e-24	1.72301
Chmp4b	charged multivesicular body protein 4B	ENSMUSG00000038467	146.874	134.336	124.573	117.754	101.216	96.9041	-0.419518	4.04e-11	0.747674
Chp2	calcineurin-like EF hand protein 2	ENSMUSG00000030865	12.9712	12.2433	13.9869	18.5728	18.2443	15.9084	0.365705	0.00103396	1.28851
Chpf	chondroitin polymerizing factor	ENSMUSG00000032997	21.3517	19.3226	19.6783	27.4513	28.1992	25.6965	0.381197	4.56e-08	1.30242
Chpf2	chondroitin polymerizing factor 2	ENSMUSG00000038181	7.81315	7.58495	11.0823	11.1979	9.48851	12.6156	0.283598	0.00467051	1.21723
Chrdl1	chordin-like 1	ENSMUSG00000031283	4.25377	3.82024	2.95357	5.77961	6.54623	6.76755	0.71405	3.66e-08	1.6404
Chst11	carbohydrate sulfotransferase 11	ENSMUSG00000034612	60.3112	56.7003	56.0357	45.9575	50.4038	48.6558	-0.303665	1.25e-08	0.810192
Chst14	carbohydrate sulfotransferase 14	ENSMUSG00000074916	7.1571	6.99748	5.81152	9.74629	8.18234	7.72422	0.321997	0.0105224	1.25006
Chst15	carbohydrate sulfotransferase 15	ENSMUSG00000030930	7.85916	7.7719	6.47096	1.95711	2.46012	2.08715	-1.7681	2.88e-50	0.293595
Chsy1	chondroitin sulfate synthase 1	ENSMUSG00000032640	14.8985	16.5904	15.0084	20.6279	23.9103	22.051	0.46275	1.39e-09	1.37817
Ciao3	cytosolic iron-sulfur assembly component 3	ENSMUSG00000002280	5.22952	5.63877	5.3307	4.15691	4.89926	4.22682	-0.359087	0.0137373	0.779658
Cinp	cyclin-dependent kinase 2 interacting protein	ENSMUSG00000021276	20.0206	18.3425	23.0725	16.6802	18.4441	15.5255	-0.319033	0.00482539	0.801607
Cir1	corepressor interacting with RBPJ, 1	ENSMUSG00000041777	15.9008	13.1144	11.7498	11.7848	11.334	10.3873	-0.385851	0.00117773	0.765327
Cisd1	CDGSH iron sulfur domain 1	ENSMUSG00000037710	15.2548	12.3198	13.4985	21.9639	15.4472	17.1608	0.360513	0.0100742	1.28388
Cited1	Cbp/p300-interacting transactivator with Glu/Asp-rich carboxy-terminal domain 1	ENSMUSG00000051159	9.57453	7.3768	7.94624	4.96887	2.4771	3.5812	-1.1809	1.81e-07	0.441077
Ckap2l	cytoskeleton associated protein 2-like	ENSMUSG00000048327	14.771	14.9232	14.4404	10.4402	12.7504	11.4608	-0.404596	8.99e-06	0.755448
Ckap4	cytoskeleton-associated protein 4	ENSMUSG00000046841	47.9609	42.8481	42.2893	59.6761	63.2159	58.1715	0.401781	7.25e-13	1.32114
Ckb	creatine kinase, brain	ENSMUSG00000001270	6.78033	6.21839	6.64054	12.7068	10.7406	11.7802	0.815441	4.95e-10	1.75984
Cklf	chemokine-like factor	ENSMUSG00000054400	17.551	12.2712	11.2224	22.8305	20.6366	21.5156	0.604273	3.27e-07	1.52021
Clcn4	chloride channel, voltage-sensitive 4	ENSMUSG00000000605	12.0197	12.199	11.0576	15.4205	15.4426	14.3239	0.318046	1.78e-05	1.24664
Clcn5	chloride channel, voltage-sensitive 5	ENSMUSG00000004317	5.92111	5.30277	5.39851	3.62114	4.1548	4.11875	-0.509243	6.28e-09	0.702591
Clec1a	C-type lectin domain family 1, member a	ENSMUSG00000033082	6.73847	6.52755	6.21394	10.4592	9.95588	9.38834	0.480247	5.39e-08	1.39498
Clec2d	C-type lectin domain family 2, member d	ENSMUSG00000030157	4.84759	4.99125	3.94318	7.2259	6.26531	6.88264	0.513125	0.00385927	1.42714
Clic1	chloride intracellular channel 1	ENSMUSG00000007041	62.216	61.278	56.8732	48.8224	44.3783	46.0482	-0.430317	1.14e-10	0.742099
Clip1	CAP-GLY domain containing linker protein 1	ENSMUSG00000049550	10.2112	9.15741	9.39244	14.0686	14.4059	15.6754	0.50919	1.95e-12	1.42325
Clk1	CDC-like kinase 1	ENSMUSG00000026034	114.998	118.907	108.734	174.583	161.461	163.854	0.429796	9.73e-19	1.34704
Clk4	CDC like kinase 4	ENSMUSG00000020385	35.4361	36.7235	35.2701	51.8471	48.1119	44.6124	0.347519	6.21e-08	1.27237
Cln3	ceroid lipofuscinosis, neuronal 3, juvenile (Batten, Spielmeyer-Vogt disease)	ENSMUSG00000030720	5.11255	8.22047	6.21136	9.0623	8.73511	8.30012	0.43197	0.00134233	1.34907
Cln5	ceroid-lipofuscinosis, neuronal 5	ENSMUSG00000022125	23.3249	20.8476	21.182	17.6215	16.4965	14.7667	-0.442912	7.87e-08	0.735648
Cln8	CLN8 transmembrane ER and ERGIC protein	ENSMUSG00000026317	7.72842	7.68553	6.75863	9.24064	9.62352	9.97477	0.282365	0.000101941	1.21619
Clp1	CLP1, cleavage and polyadenylation factor I subunit	ENSMUSG00000027079	9.25255	7.63397	9.56364	14.0161	13.5196	11.8309	0.46173	4.43e-05	1.37719
Cltb	clathrin, light polypeptide (Lcb)	ENSMUSG00000047547	10.8316	8.97895	8.51463	6.24144	5.60581	6.03537	-0.710184	9.03e-09	0.611242
Cluh	clustered mitochondria (cluA/CLU1) homolog	ENSMUSG00000020741	13.948	12.6705	12.8971	17.3052	20.3296	19.6556	0.484555	5.26e-11	1.39915
Cmtm3	CKLF-like MARVEL transmembrane domain containing 3	ENSMUSG00000031875	27.6588	27.2037	23.2717	33.9671	33.6558	32.8851	0.34392	8.51e-06	1.2692
Cmtm6	CKLF-like MARVEL transmembrane domain containing 6	ENSMUSG00000032434	17.3437	18.4562	17.2446	14.2289	15.1495	14.2038	-0.343987	6.47e-06	0.787861
Cmtm7	CKLF-like MARVEL transmembrane domain containing 7	ENSMUSG00000032436	9.31196	9.27421	9.76073	12.4323	11.8965	11.2596	0.340456	0.0325959	1.26616
Cnga1	cyclic nucleotide gated channel alpha 1	ENSMUSG00000067220	6.67903	6.25802	5.88646	2.41983	2.10867	1.83045	-1.43597	2.02e-21	0.369599
Cnih4	cornichon family AMPA receptor auxiliary protein 4	ENSMUSG00000062169	22.7243	23.2179	21.6775	15.6513	15.8709	16.5042	-0.4962	2.93e-12	0.708972
Cnksr3	Cnksr family member 3	ENSMUSG00000015202	15.4628	15.9999	14.9931	12.2831	12.9002	12.2588	-0.349643	3.35e-06	0.784778
Cnmd	chondromodulin	ENSMUSG00000022025	260.809	248.577	224.16	89.379	79.5931	77.3263	-1.6358	1.47e-188	0.321792
Cnnm1	cyclin M1	ENSMUSG00000025189	10.9001	9.58408	9.81089	16.1004	16.8557	16.1058	0.649997	4.8e-19	1.56916
Cnst	consortin, connexin sorting protein	ENSMUSG00000038949	7.78036	8.32328	7.9649	5.79907	6.94133	6.80983	-0.359222	0.000470567	0.779585
Cntrob	centrobin, centrosomal BRCA2 interacting protein	ENSMUSG00000032782	4.69358	3.43058	4.04423	5.4083	5.93107	5.66752	0.473321	0.000139161	1.3883
Coasy	Coenzyme A synthase	ENSMUSG00000001755	13.3073	15.11	14.1148	23.6667	22.0977	20.2827	0.559163	3.74e-10	1.47341
Cobl	cordon-bleu WH2 repeat	ENSMUSG00000020173	3.23575	3.27066	2.98597	5.48956	5.90573	6.57711	0.82473	2.36e-12	1.7712
Cobll1	Cobl-like 1	ENSMUSG00000034903	16.8279	15.588	14.3127	6.77691	7.67432	6.99891	-1.15576	1.1e-50	0.448829
Cog7	component of oligomeric golgi complex 7	ENSMUSG00000034951	3.94917	4.39445	3.92469	5.46499	5.4212	5.02305	0.367895	0.00476257	1.29047
Col11a1	collagen, type XI, alpha 1	ENSMUSG00000027966	4.20711	3.66002	3.65438	6.53815	7.04287	6.89722	0.773662	1.72e-20	1.7096
Col4a3bp	NA	ENSMUSG00000021669	10.2782	8.76541	8.08885	6.17026	6.53131	7.83932	-0.380917	3.49e-05	0.767949
Col6a1	collagen, type VI, alpha 1	ENSMUSG00000001119	7.77758	8.58254	7.86344	23.0191	22.3474	22.4781	1.43359	1.3e-79	2.70118
Colgalt2	collagen beta(1-O)galactosyltransferase 2	ENSMUSG00000032649	12.2658	12.3081	11.5301	19.6628	19.5449	18.4594	0.62912	1.82e-20	1.54662
Commd1	COMM domain containing 1	ENSMUSG00000051355	14.8863	11.9375	11.8725	10.2102	7.86633	9.89252	-0.454039	0.000797597	0.729996
Commd2	COMM domain containing 2	ENSMUSG00000036513	13.5225	11.2447	11.9908	10.9596	10.3969	8.4552	-0.392861	0.000173365	0.761618
Coprs	coordinator of PRMT5, differentiation stimulator	ENSMUSG00000031458	4.40364	4.74216	4.6809	11.7659	7.42219	5.66495	0.733655	0.00210726	1.66285
Cops7b	COP9 signalosome subunit 7B	ENSMUSG00000026240	6.0943	5.8261	4.89123	7.5845	4.95116	5.35161	-0.271725	0.0167977	0.828328
Coq10a	coenzyme Q10A	ENSMUSG00000039914	3.55918	2.89537	3.67617	5.97506	5.00326	5.17492	0.62576	0.00255464	1.54302
Coq10b	coenzyme Q10B	ENSMUSG00000025981	34.1836	33.7218	32.8729	29.5907	28.0368	24.3635	-0.348422	4.81e-06	0.785443
Coq7	demethyl-Q 7	ENSMUSG00000030652	24.3057	23.4902	21.9201	22.0209	20.8617	18.0652	-0.270529	0.0143745	0.829015
Coq8a	coenzyme Q8A	ENSMUSG00000026489	3.4505	3.69359	3.09446	7.10693	7.44791	6.38848	0.92743	1.12e-15	1.90189
Coro1c	coronin, actin binding protein 1C	ENSMUSG00000004530	21.3687	21.1649	20.0683	17.5887	18.3649	17.4065	-0.315211	1.87e-05	0.803734
Cox17	cytochrome c oxidase assembly protein 17, copper chaperone	ENSMUSG00000046516	60.5171	52.4144	42.8059	65.1501	49.7727	60.2813	-0.584508	0.0228232	0.666877
Cox4i2	cytochrome c oxidase subunit 4I2	ENSMUSG00000009876	97.3926	80.9017	94.5265	74.4513	68.9995	72.9732	-0.383632	8.64e-06	0.766505
Cox6b1	cytochrome c oxidase, subunit 6B1	ENSMUSG00000036751	233.872	209.043	222.265	210.536	185.729	178.033	-0.28079	3.8e-05	0.82314
Cox6c	cytochrome c oxidase subunit 6C	ENSMUSG00000014313	332.956	286.445	316.794	289.797	228.763	251.576	-0.335078	6.31e-06	0.792741
Cox7a2	cytochrome c oxidase subunit 7A2	ENSMUSG00000032330	193.139	152.243	179.865	151.602	125.111	137.399	-0.378367	1.03e-05	0.769308
Cox7c	cytochrome c oxidase subunit 7C	ENSMUSG00000017778	354.826	298.652	297.22	288.817	251.746	271.449	-0.280874	4.8e-05	0.823092
Cpped1	calcineurin-like phosphoesterase domain containing 1	ENSMUSG00000065979	7.61168	7.66916	6.87247	11.0254	11.8769	10.1175	0.488785	1.29e-06	1.40326
Cpsf2	cleavage and polyadenylation specific factor 2	ENSMUSG00000041781	17.5948	16.6759	15.6508	12.3066	13.335	12.6856	-0.417243	1.4e-10	0.748855
Crabp2	cellular retinoic acid binding protein II	ENSMUSG00000004885	86.0867	74.2023	69.9069	136.279	113.592	113.758	0.592395	1.61e-15	1.50775
Cradd	CASP2 and RIPK1 domain containing adaptor with death domain	ENSMUSG00000045867	18.2285	19.6241	18.0838	13.6699	13.0691	11.8919	-0.537436	2.64e-07	0.688994
Crbn	cereblon	ENSMUSG00000005362	20.7536	18.5951	17.1331	13.3961	13.6324	11.8947	-0.640548	6.24e-12	0.641469
Crcp	calcitonin gene-related peptide-receptor component protein	ENSMUSG00000025532	16.3256	16.9077	14.9949	14.0526	12.7623	10.765	-0.4168	0.000210873	0.749084
Creb3	cAMP responsive element binding protein 3	ENSMUSG00000028466	34.4669	34.1811	30.8693	26.1711	26.1642	22.598	-0.478057	4.63e-09	0.717944
Creb3l2	cAMP responsive element binding protein 3-like 2	ENSMUSG00000038648	43.5731	42.7314	42.5555	51.4447	56.3419	53.8661	0.271865	3.34e-07	1.20737
Creb3l3	cAMP responsive element binding protein 3-like 3	ENSMUSG00000035041	6.67487	5.809	5.53712	9.89598	10.3286	8.67934	0.615905	2.7e-07	1.53252
Creg1	cellular repressor of E1A-stimulated genes 1	ENSMUSG00000040713	32.5368	31.8509	28.3323	24.4831	22.9386	22.2017	-0.472216	9.05e-11	0.720857
Crem	cAMP responsive element modulator	ENSMUSG00000063889	10.7546	7.8594	7.38111	6.02868	6.65983	6.36876	-0.358292	0.0223656	0.780088
Crim1	cysteine rich transmembrane BMP regulator 1 (chordin like)	ENSMUSG00000024074	69.7415	64.3993	62.9751	52.3666	55.8019	58.7123	-0.29008	6.36e-07	0.817856
Crtc2	CREB regulated transcription coactivator 2	ENSMUSG00000027936	14.4176	14.7152	15.1067	19.0048	20.4916	18.1248	0.301884	0.000503117	1.23275
Crtc3	CREB regulated transcription coactivator 3	ENSMUSG00000030527	8.67798	9.04283	8.74085	7.20863	7.74755	7.25383	-0.303826	0.000318923	0.810101
Cryzl2	crystallin zeta like 2	ENSMUSG00000033488	8.55887	7.11742	7.23101	9.43585	9.79745	8.75155	0.269841	0.035329	1.20567
Csgalnact2	chondroitin sulfate N-acetylgalactosaminyltransferase 2	ENSMUSG00000042042	16.4137	16.548	14.4806	13.5	13.8367	12.7307	-0.32	1.22e-05	0.80107
Csk	c-src tyrosine kinase	ENSMUSG00000032312	12.1742	10.235	10.1295	14.3123	15.0297	14.1846	0.385719	1.92e-05	1.30651
Csnk1g3	casein kinase 1, gamma 3	ENSMUSG00000073563	13.9837	14.7499	13.8969	12.3485	12.9074	11.9194	-0.270405	0.000198138	0.829087
Csrnp1	cysteine-serine-rich nuclear protein 1	ENSMUSG00000032515	2.58013	2.31109	3.54379	12.9003	12.1973	12.4232	2.0527	2.79e-65	4.14882
Csrnp3	cysteine-serine-rich nuclear protein 3	ENSMUSG00000044647	7.2626	7.16657	6.6482	5.85924	5.9835	6.54067	-0.289532	9.81e-05	0.818168
Cstb	cystatin B	ENSMUSG00000005054	49.5176	40.3764	41.429	41.8953	33.7173	33.3208	-0.307294	0.00603049	0.808156
Ct55	cancer/testis antigen 55	ENSMUSG00000055555	4.37155	4.71218	4.25003	14.2641	15.5467	12.4655	1.60901	1.66e-31	3.05043
Ctbp2	C-terminal binding protein 2	ENSMUSG00000030970	16.1	14.2345	14.615	17.3681	16.366	19.2488	0.285734	0.00178289	1.21903
Ctdsp1	CTD (carboxy-terminal domain, RNA polymerase II, polypeptide A) small phosphatase 1	ENSMUSG00000026176	24.4046	21.5309	21.304	28.363	29.2374	26.5211	0.304288	1.08e-05	1.23481
Cth	cystathionase (cystathionine gamma-lyase)	ENSMUSG00000028179	12.3895	12.8306	10.7343	8.79348	7.49656	8.31529	-0.601916	2.25e-07	0.658878
Ctnnal1	catenin (cadherin associated protein), alpha-like 1	ENSMUSG00000038816	14.7443	16.8638	15.6142	7.9861	7.93496	8.85922	-0.960273	2.3e-28	0.51396
Ctr9	CTR9 homolog, Paf1/RNA polymerase II complex component	ENSMUSG00000005609	15.2142	14.2385	13.976	11.3181	12.5089	12.3108	-0.2808	0.000206563	0.823134
Ctsc	cathepsin C	ENSMUSG00000030560	49.0831	47.0626	43.2872	34.126	31.3832	31.2644	-0.59591	2.26e-22	0.661627
Ctsl	cathepsin L	ENSMUSG00000021477	1312.49	1406.3	1238.87	1170.82	849.66	933.426	-0.56843	1.25e-26	0.67435
Ctso	cathepsin O	ENSMUSG00000028015	9.65194	9.1079	7.8952	7.61825	7.30242	6.97547	-0.310817	0.00148095	0.806185
Cttnbp2nl	CTTNBP2 N-terminal like	ENSMUSG00000062127	13.4511	13.0393	12.5322	10.9722	11.0193	10.954	-0.308801	1.74e-05	0.807312
Ctxn1	cortexin 1	ENSMUSG00000048644	10.3316	8.42654	8.00092	6.25247	6.95091	6.3429	-0.423052	0.00712159	0.745845
Cul1	cullin 1	ENSMUSG00000029686	68.1515	68.4115	63.9404	51.0879	51.8791	49.8702	-0.451918	3.16e-19	0.73107
Cul7	cullin 7	ENSMUSG00000038545	9.45487	9.90593	9.94147	14.1397	15.6122	15.4543	0.517891	3.12e-11	1.43186
Cwc22	CWC22 spliceosome-associated protein	ENSMUSG00000027014	16.6316	17.916	15.8456	13.9812	14.0267	11.3076	-0.384105	9.56e-06	0.766254
Cxadr	coxsackie virus and adenovirus receptor	ENSMUSG00000022865	13.8394	14.4861	12.4821	9.07881	9.23368	9.53008	-0.531139	1.57e-11	0.692008
Cxcl1	chemokine (C-X-C motif) ligand 1	ENSMUSG00000029380	10.4233	10.481	9.59639	19.8541	16.6192	16.4224	0.661645	1.58e-07	1.58189
Cxcl5	chemokine (C-X-C motif) ligand 5	ENSMUSG00000029371	16.6546	16.447	16.6727	14.3557	11.7721	12.0561	-0.428409	2.71e-05	0.743081
Cyb5r1	cytochrome b5 reductase 1	ENSMUSG00000026456	9.6339	9.95891	9.32099	8.84922	8.16182	7.97613	-0.316664	0.00385339	0.802924
Cyfip1	cytoplasmic FMR1 interacting protein 1	ENSMUSG00000030447	26.9638	29.7053	26.5652	21.7504	22.4704	20.7697	-0.401228	2.08e-12	0.757213
Cyfip2	cytoplasmic FMR1 interacting protein 2	ENSMUSG00000020340	10.4871	10.9582	10.4337	20.0093	22.8661	22.6858	0.996611	2.83e-41	1.99531
Cyp1b1	cytochrome P450, family 1, subfamily b, polypeptide 1	ENSMUSG00000024087	46.0643	46.4905	42.7684	55.9987	57.984	55.9584	0.290788	6.61e-09	1.22331
Cyth2	cytohesin 2	ENSMUSG00000003269	46.5395	41.831	29.5158	45.7941	39.7438	44.289	0.266437	3.22e-05	1.20283
Czib	CXXC motif containing zinc binding protein	ENSMUSG00000028608	17.5876	17.6293	18.6826	15.3961	12.9566	14.7573	-0.312576	0.000682108	0.805203
D11Wsu47e	DNA segment, Chr 11, Wayne State University 47, expressed	ENSMUSG00000041623	5.80223	6.51404	6.20586	4.84094	4.40091	5.66991	-0.372455	0.010865	0.772467
Dab2	disabled 2, mitogen-responsive phosphoprotein	ENSMUSG00000022150	54.4374	53.097	51.6628	42.2244	46.3279	46.9762	-0.282556	1.9e-06	0.822133
Dact1	dishevelled-binding antagonist of beta-catenin 1	ENSMUSG00000044548	3.22443	3.31902	2.9044	5.97688	5.55695	5.15886	0.747772	2.15e-09	1.6792
Dbi	diazepam binding inhibitor	ENSMUSG00000026385	207.408	181.872	188.678	191.213	144.541	140.062	-0.326899	0.000280626	0.797248
Dbnl	drebrin-like	ENSMUSG00000020476	21.146	18.0143	18.9644	26.2915	24.9167	23.6701	0.311265	0.000103684	1.2408
Dctd	dCMP deaminase	ENSMUSG00000031562	5.7287	5.61326	6.12217	9.29426	7.15951	7.4027	0.413238	0.0026963	1.33167
Dctn4	dynactin 4	ENSMUSG00000024603	23.0412	25.6125	22.3825	20.449	21.0261	18.027	-0.307646	2.96e-05	0.807959
Dctn6	dynactin 6	ENSMUSG00000031516	56.2741	47.8861	45.6665	34.8048	32.8359	36.1475	-0.519904	6.12e-11	0.697418
Dda1	DET1 and DDB1 associated 1	ENSMUSG00000074247	14.4687	13.6377	13.6541	18.5616	18.5605	16.9181	0.325761	0.000609583	1.25333
Ddah1	dimethylarginine dimethylaminohydrolase 1	ENSMUSG00000028194	6.33669	6.25723	6.94483	13.2034	12.7151	11.1758	0.924643	5.8e-22	1.89821
Ddah2	dimethylarginine dimethylaminohydrolase 2	ENSMUSG00000007039	12.9116	14.053	11.7912	17.9353	17.0759	16.3813	0.408627	0.000208085	1.32742
Ddc	dopa decarboxylase	ENSMUSG00000020182	5.68518	6.88513	5.91596	4.04361	3.36555	3.61397	-0.807527	0.000104105	0.57136
Ddhd1	DDHD domain containing 1	ENSMUSG00000037697	12.8947	10.1771	10.4844	16.127	13.5136	14.7402	0.311221	5.38e-06	1.24076
Ddi2	DNA-damage inducible protein 2	ENSMUSG00000078515	13.7632	12.6615	12.9949	18.8974	20.8434	20.1518	0.644529	2.29e-19	1.56323
Ddit3	DNA-damage inducible transcript 3	ENSMUSG00000025408 ENSMUSG00000116429	15.6448	14.8592	11.5521	11.3606	11.4207	10.7389	-0.397254	0.00985725	0.759302
Ddit4l	DNA-damage-inducible transcript 4-like	ENSMUSG00000046818	85.3442	83.6549	80.4846	46.7229	50.3165	45.2986	-0.881252	1.7e-63	0.542896
Ddr1	discoidin domain receptor family, member 1	ENSMUSG00000003534	22.6912	20.7543	21.0956	15.6925	13.9938	13.9569	-0.557339	6.64e-14	0.679555
Ddx27	DEAD box helicase 27	ENSMUSG00000017999	23.9595	24.1001	23.1061	18.5414	19.7322	20.3267	-0.331081	1.52e-05	0.79494
Ddx52	DExD box helicase 52	ENSMUSG00000020677	19.6363	19.6244	18.214	15.6403	14.6486	15.9833	-0.348408	4.66e-06	0.78545
Deaf1	DEAF1, transcription factor	ENSMUSG00000058886	8.8876	11.0969	9.76923	13.3182	15.287	11.5114	0.340472	0.00473777	1.26617
Defb19	defensin beta 19	ENSMUSG00000050645	41.3636	31.6415	35.4561	14.6145	11.2703	14.5389	-1.44063	3.98e-18	0.368407
Dennd6a	DENN/MADD domain containing 6A	ENSMUSG00000040818	5.97274	5.65046	5.0564	4.9235	4.3338	4.5131	-0.409908	0.000565735	0.752672
Depdc5	DEP domain containing 5	ENSMUSG00000037426	4.80326	5.10115	4.52287	7.50594	6.54776	7.14194	0.363897	6.02e-05	1.2869
Depdc7	DEP domain containing 7	ENSMUSG00000027173	14.8236	12.7049	11.7728	9.62454	8.85589	7.18112	-0.637284	9.1e-08	0.642922
Dera	deoxyribose-phosphate aldolase (putative)	ENSMUSG00000030225	11.2704	9.98155	11.2887	7.67092	9.66985	8.55807	-0.384765	0.00309415	0.765904
Derl3	Der1-like domain family, member 3	ENSMUSG00000009092	36.7026	38.8465	39.9417	72.3255	72.3094	70.3871	0.817851	2.09e-27	1.76278
Desi1	desumoylating isopeptidase 1	ENSMUSG00000022472	4.77366	4.69693	5.34648	7.2503	6.42577	4.84181	0.415172	0.00377594	1.33346
Dexi	dexamethasone-induced transcript	ENSMUSG00000038055	3.87675	5.01333	4.14766	7.2025	5.94419	5.76921	0.480053	0.00810635	1.39479
Dgcr8	DGCR8, microprocessor complex subunit	ENSMUSG00000022718	15.3332	14.6888	13.6657	8.30804	10.1012	9.42394	-0.630971	4.1e-09	0.645742
Dhrs3	dehydrogenase/reductase (SDR family) member 3	ENSMUSG00000066026	8.25681	9.36909	8.83291	16.1127	16.7916	15.6782	0.888391	4.49e-18	1.85111
Dhx32	DEAH (Asp-Glu-Ala-His) box polypeptide 32	ENSMUSG00000030986	33.7297	36.2397	35.4336	25.8288	24.7209	26.1135	-0.500029	8.17e-13	0.707093
Dhx33	DEAH (Asp-Glu-Ala-His) box polypeptide 33	ENSMUSG00000040620	9.9644	9.67616	8.41048	12.4317	11.7249	11.5037	0.275645	0.000227225	1.21054
Dhx37	DEAH (Asp-Glu-Ala-His) box polypeptide 37	ENSMUSG00000029480	3.59571	3.87111	4.02537	5.23882	5.10747	5.06224	0.384892	0.000552819	1.30576
Dhx9	DEAH (Asp-Glu-Ala-His) box polypeptide 9	ENSMUSG00000042699	111.371	105.336	104.492	86.1348	94.0362	95.2643	-0.26886	2.36e-07	0.829975
Diablo	diablo, IAP-binding mitochondrial protein	ENSMUSG00000029433	21.419	22.7541	27.3371	30.5825	30.4613	29.8225	0.410635	0.0390658	1.32927
Dip2a	disco interacting protein 2 homolog A	ENSMUSG00000020231	5.27604	5.02255	4.40131	6.27191	8.09321	7.884	0.579952	3.55e-07	1.4948
Dip2c	disco interacting protein 2 homolog C	ENSMUSG00000048264	6.16406	5.69619	5.16513	3.85737	3.61795	3.4541	-0.705994	8.5e-17	0.61302
Dipk2a	divergent protein kinase domain 2A	ENSMUSG00000045414	47.6593	47.6134	44.6575	30.5891	30.4309	27.905	-0.711477	2.07e-40	0.610694
Dis3l2	DIS3 like 3'-5' exoribonuclease 2	ENSMUSG00000053333	11.0837	10.9921	10.6432	14.8246	14.1873	12.0635	0.287085	0.00147897	1.22017
Dkk3	dickkopf WNT signaling pathway inhibitor 3	ENSMUSG00000030772	6.24456	6.2032	5.95712	4.53875	4.99399	4.61683	-0.434064	0.000153519	0.740174
Dlc1	deleted in liver cancer 1	ENSMUSG00000031523	9.69243	9.08193	8.96652	14.7586	16.1293	15.795	0.687573	1.34e-23	1.61057
Dmd	dystrophin, muscular dystrophy	ENSMUSG00000045103	10.6507	10.4317	9.67234	7.49241	7.29592	8.25721	-0.467887	1.75e-08	0.723023
Dnaja4	DnaJ heat shock protein family (Hsp40) member A4	ENSMUSG00000032285	6.76947	6.68363	6.68708	4.31809	4.78107	4.40155	-0.575472	8.12e-05	0.671067
Dnajb1	DnaJ heat shock protein family (Hsp40) member B1	ENSMUSG00000005483	18.875	19.6791	18.8749	62.9329	63.4376	59.3398	1.6314	4.59e-166	3.09814
Dnajb13	DnaJ heat shock protein family (Hsp40) member B13	ENSMUSG00000030708	50.1097	56.5262	53.5628	73.0735	84.6041	81.6587	0.71214	9.72e-29	1.63823
Dnajb2	DnaJ heat shock protein family (Hsp40) member B2	ENSMUSG00000026203	8.09326	5.6673	6.501	9.08783	8.34813	8.543	0.338882	0.00671499	1.26478
Dnajb4	DnaJ heat shock protein family (Hsp40) member B4	ENSMUSG00000028035	11.8173	11.9166	11.3964	25.5552	22.1442	21.2857	0.903314	1.59e-25	1.87036
Dnajb9	DnaJ heat shock protein family (Hsp40) member B9	ENSMUSG00000014905	43.2434	34.968	33.3808	59.0603	59.2945	59.9456	0.626169	6.45e-18	1.54346
Dnajc16	DnaJ heat shock protein family (Hsp40) member C16	ENSMUSG00000040697	4.56199	4.61276	4.40367	5.60505	5.98998	5.73603	0.2738	0.00321056	1.20899
Dnajc5	DnaJ heat shock protein family (Hsp40) member C5	ENSMUSG00000000826	20.9734	21.3347	19.7152	15.8398	18.6243	18.0302	-0.276875	0.000113963	0.825377
Dnmt3a	DNA methyltransferase 3A	ENSMUSG00000020661	4.36226	3.78095	4.15543	5.7774	6.60426	6.42631	0.589835	1.9e-11	1.50507
Dnph1	2'-deoxynucleoside 5'-phosphate N-hydrolase 1	ENSMUSG00000040658	22.7383	18.3534	20.1747	31.3927	28.2105	25.9621	0.425219	2.29e-05	1.34278
Dock4	dedicator of cytokinesis 4	ENSMUSG00000035954	23.74	22.0684	21.0416	25.3774	27.8334	29.9775	0.263961	0.000137179	1.20077
Dock6	dedicator of cytokinesis 6	ENSMUSG00000032198	6.58588	7.90426	7.95972	9.49702	13.1793	13.0038	0.653604	1.11e-12	1.57309
Dock9	dedicator of cytokinesis 9	ENSMUSG00000025558	30.0064	28.81	27.9071	37.1491	40.3508	40.9455	0.422247	5.48e-12	1.34001
Dohh	deoxyhypusine hydroxylase/monooxygenase	ENSMUSG00000078440	22.7064	21.8346	20.0856	27.2392	23.1318	25.2812	0.385505	0.026888	1.30632
Dok7	docking protein 7	ENSMUSG00000044716	2.20959	2.16263	2.2121	8.98614	9.89916	9.02811	2.00542	1.01e-52	4.01505
Dpagt1	dolichyl-phosphate (UDP-N-acetylglucosamine) acetylglucosaminephosphotransferase 1 (GlcNAc-1-P transferase)	ENSMUSG00000032123	8.73741	9.63933	7.69139	13.6473	11.8639	10.976	0.427864	0.000103965	1.34524
Dpf3	D4, zinc and double PHD fingers, family 3	ENSMUSG00000021221	6.9332	6.81056	6.51432	11.7589	13.1241	10.7424	0.64916	4.87e-07	1.56825
Dph6	diphthamine biosynthesis 6	ENSMUSG00000057147	5.04943	5.26673	5.47199	6.59281	7.41425	6.06437	0.320906	0.0109243	1.24911
Dpysl3	dihydropyrimidinase-like 3	ENSMUSG00000024501	61.1445	60.1973	56.1809	40.5412	44.8345	43.1673	-0.521419	6.26e-22	0.696686
Dpysl5	dihydropyrimidinase-like 5	ENSMUSG00000029168	18.307	18.7091	16.9883	26.4542	28.917	26.9001	0.569883	4.57e-21	1.4844
Dram2	DNA-damage regulated autophagy modulator 2	ENSMUSG00000027900	17.104	14.4974	12.7378	10.8389	12.1975	13.6886	-0.275977	0.0058408	0.825891
Drd4	dopamine receptor D4	ENSMUSG00000025496	3.48827	3.7416	4.22493	6.36353	6.71255	5.85887	0.647421	3.88e-06	1.56637
Drosha	drosha, ribonuclease type III	ENSMUSG00000022191	11.3687	11.1968	10.714	13.1293	15.5622	13.4294	0.290125	0.000326973	1.22275
Dsp	desmoplakin	ENSMUSG00000054889	23.3602	22.5835	22.3362	17.4634	18.8458	19.8756	-0.325788	2.1e-07	0.797862
Dst	dystonin	ENSMUSG00000026131	30.8143	26.0453	20.7946	19.1027	15.0826	24.4052	-0.277233	0.000556304	0.825172
Dtx3	deltex 3, E3 ubiquitin ligase	ENSMUSG00000040415	14.7159	14.9447	13.7019	20.781	20.113	21.2929	0.483425	3.98e-08	1.39806
Dusp1	dual specificity phosphatase 1	ENSMUSG00000024190	5.48864	6.88964	5.73925	18.3122	17.5496	19.1681	1.6125	1.06e-47	3.05781
Dusp16	dual specificity phosphatase 16	ENSMUSG00000030203	5.27782	5.82278	5.4368	9.30316	9.49894	8.82928	0.630222	1.04e-12	1.5478
Dusp18	dual specificity phosphatase 18	ENSMUSG00000047205	7.95691	5.75814	5.44943	7.50553	7.72534	10.9542	0.385375	2.56e-05	1.3062
Dusp5	dual specificity phosphatase 5	ENSMUSG00000034765	12.2478	12.5115	10.7964	26.8816	25.7921	24.603	1.08148	3e-38	2.11621
Dvl1	dishevelled segment polarity protein 1	ENSMUSG00000029071	8.97979	7.71434	8.04	10.2302	9.91027	10.7586	0.277613	0.00309473	1.21219
Dvl2	dishevelled segment polarity protein 2	ENSMUSG00000020888	11.9001	10.8471	10.4525	16.2124	15.4529	15.3033	0.448877	7.43e-08	1.36498
Dynll2	dynein light chain LC8-type 2	ENSMUSG00000020483	36.0765	36.1249	35.0752	49.2824	52.0621	46.3943	0.406053	3.26e-11	1.32506
Dyrk1b	dual-specificity tyrosine-(Y)-phosphorylation regulated kinase 1b	ENSMUSG00000002409	7.81863	7.13917	7.80886	6.33454	5.68194	3.8309	-0.511484	0.000492629	0.7015
Dyrk2	dual-specificity tyrosine-(Y)-phosphorylation regulated kinase 2	ENSMUSG00000028630	9.59056	10.0233	8.34497	12.6779	14.5031	13.7527	0.512963	3.9e-11	1.42698
E030030I06Rik	RIKEN cDNA E030030I06 gene	ENSMUSG00000097327	8.19294	10.2366	9.79782	7.44203	7.02134	6.89522	-0.462927	0.0254274	0.725513
E2f1	E2F transcription factor 1	ENSMUSG00000027490	9.28244	9.22228	9.5855	12.5772	11.9949	11.3123	0.319342	0.000878325	1.24776
E330017L17Rik	RIKEN cDNA E330017L17 gene	ENSMUSG00000086369	13.9364	16.1019	13.4106	11.1423	9.31973	10.011	-0.594714	0.000110415	0.662176
Eda2r	ectodysplasin A2 receptor	ENSMUSG00000034457	10.6304	9.78822	9.09274	6.98125	7.39494	6.37886	-0.528083	1.49e-08	0.693476
Edc3	enhancer of mRNA decapping 3	ENSMUSG00000038957	8.6651	8.70453	7.90543	7.41937	8.35928	6.53772	-0.329072	0.000699007	0.796048
Edem2	ER degradation enhancer, mannosidase alpha-like 2	ENSMUSG00000038312	17.1927	17.5674	16.6076	21.4818	22.9169	20.966	0.288819	0.000252223	1.22164
Edn1	endothelin 1	ENSMUSG00000021367	12.162	11.7895	9.79908	23.6566	24.8879	21.7941	1.01224	2.77e-29	2.01705
Eef2k	eukaryotic elongation factor-2 kinase	ENSMUSG00000035064	3.30682	2.87329	3.24495	5.87953	7.59436	6.3119	1.02545	1.96e-22	2.03559
Efna5	ephrin A5	ENSMUSG00000048915	9.07566	9.56758	9.2608	11.649	12.7276	11.0436	0.282407	0.000640404	1.21622
Efr3b	EFR3 homolog B	ENSMUSG00000020658	3.50661	3.44702	3.35226	6.06425	6.74321	6.55451	0.860149	4.92e-19	1.81523
Egln1	egl-9 family hypoxia-inducible factor 1	ENSMUSG00000031987	9.58205	8.86487	9.2127	13.1998	14.0737	12.4062	0.450863	9.47e-08	1.36686
Egr1	early growth response 1	ENSMUSG00000038418	89.2228	91.3267	79.9099	198.56	203.311	186.152	1.11886	1.12e-123	2.17175
Egr2	early growth response 2	ENSMUSG00000037868	7.19009	6.84858	6.1453	20.0457	23.128	20.8434	1.64265	6.05e-13	3.1224
Ehmt2	euchromatic histone lysine N-methyltransferase 2	ENSMUSG00000013787	13.7647	14.1292	13.122	20.1135	19.4016	18.4295	0.515444	1.73e-12	1.42943
Eid1	EP300 interacting inhibitor of differentiation 1	ENSMUSG00000091337	29.6381	30.5326	25.9534	45.6407	40.3258	37.6277	0.488618	1.04e-07	1.4031
Eif2ak3	eukaryotic translation initiation factor 2 alpha kinase 3	ENSMUSG00000031668	11.3775	10.9094	10.0196	14.438	15.2892	15.558	0.42965	5.86e-09	1.34691
Eif2b2	eukaryotic translation initiation factor 2B, subunit 2 beta	ENSMUSG00000004788	24.4459	24.2797	22.8517	23.4655	20.1047	20.0315	-0.270497	0.00309215	0.829034
Eif2s2	eukaryotic translation initiation factor 2, subunit 2 (beta)	ENSMUSG00000074656	136.4	134.972	125.674	112.943	103.141	99.024	-0.382851	9.67e-13	0.766921
Eif3j1	eukaryotic translation initiation factor 3, subunit J1	ENSMUSG00000027236	25.2604	25.9721	23.6538	21.9123	21.5691	20.0925	-0.31806	9.17e-07	0.802148
Eif3j2	eukaryotic translation initiation factor 3, subunit J2	ENSMUSG00000043424	14.9825	16.537	16.435	10.9494	11.0491	11.2063	-1.0509	3.34e-09	0.482666
Eif4e3	eukaryotic translation initiation factor 4E member 3	ENSMUSG00000093661	7.8892	6.18635	5.90988	5.41102	5.33299	5.28215	-0.377195	0.0081993	0.769933
Eif4ebp1	eukaryotic translation initiation factor 4E binding protein 1	ENSMUSG00000031490	73.5172	67.5844	68.0067	47.6673	41.8765	42.2791	-0.7022	6.85e-27	0.614634
Elac2	elaC ribonuclease Z 2	ENSMUSG00000020549	12.3167	11.2676	10.5938	16.2898	16.484	16.3718	0.452253	1.96e-08	1.36818
Elf1	E74-like factor 1	ENSMUSG00000036461	22.7468	22.826	20.9712	17.7915	18.9965	17.8638	-0.30819	1.5e-06	0.807655
Ell2	elongation factor for RNA polymerase II 2	ENSMUSG00000001542	14.0891	14.1663	14.0104	10.9757	10.6854	10.7606	-0.451485	6.29e-10	0.73129
Eml4	echinoderm microtubule associated protein like 4	ENSMUSG00000032624	15.0647	14.5828	15.0236	10.8673	12.9866	11.7507	-0.336167	1.14e-05	0.792143
Emp1	epithelial membrane protein 1	ENSMUSG00000030208	20.9662	22.1209	19.937	16.6945	17.6246	16.85	-0.341877	1.36e-05	0.789014
Enc1	ectodermal-neural cortex 1	ENSMUSG00000041773	4.93522	4.63274	4.54885	12.5454	12.8706	12.3894	1.37593	1.93e-63	2.59535
Ensa	endosulfine alpha	ENSMUSG00000038619	26.6293	25.325	22.8328	23.0914	19.7002	20.0026	-0.275763	5.3e-05	0.826013
Entpd1	ectonucleoside triphosphate diphosphohydrolase 1	ENSMUSG00000048120	17.5075	13.5515	12.133	8.17979	8.85366	9.12685	-0.732019	8.34e-17	0.602061
Ep300	E1A binding protein p300	ENSMUSG00000055024	5.52102	4.51061	4.89927	5.33334	6.17898	6.72569	0.295305	0.00354497	1.22714
Epha4	Eph receptor A4	ENSMUSG00000026235	3.61125	4.08786	4.13131	5.1512	5.47811	5.65474	0.449151	7.3e-06	1.36524
Epha7	Eph receptor A7	ENSMUSG00000028289	5.81059	6.30133	5.99572	4.63693	4.89444	4.69392	-0.428251	8.43e-07	0.743162
Ephb4	Eph receptor B4	ENSMUSG00000029710	4.38	3.76722	3.44013	7.26582	6.64612	7.89324	0.863623	3.58e-14	1.8196
Ephx2	epoxide hydrolase 2, cytoplasmic	ENSMUSG00000022040	249.233	247.036	233.245	192.156	204.739	188.048	-0.37847	3.14e-17	0.769253
Erc1	ELKS/RAB6-interacting/CAST family member 1	ENSMUSG00000030172	6.89995	5.79877	5.7951	3.26891	4.29824	4.12361	-0.694364	6.46e-09	0.617982
Ercc5	excision repair cross-complementing rodent repair deficiency, complementation group 5	ENSMUSG00000026048	8.47957	8.76777	7.68098	6.14663	6.86488	7.01348	-0.367925	0.000168392	0.774896
Ercc8	excision repaiross-complementing rodent repair deficiency, complementation group 8	ENSMUSG00000021694	5.42681	5.98544	5.38768	4.45848	4.52581	4.96973	-0.297873	0.0430367	0.813451
Erf	Ets2 repressor factor	ENSMUSG00000040857	5.26895	5.06371	4.89776	14.6401	15.6069	14.045	1.51741	4e-63	2.86277
Eri1	exoribonuclease 1	ENSMUSG00000031527	9.43403	8.79917	7.95443	13.5953	13.4994	13.5428	0.618226	4.96e-17	1.53499
Eri2	exoribonuclease 2	ENSMUSG00000030929	6.22448	6.40286	5.77425	6.08921	4.62426	4.80642	-0.396963	0.000813138	0.759455
Eri3	exoribonuclease 3	ENSMUSG00000033423	75.5064	73.772	73.0983	97.8702	98.3589	87.4817	0.274216	1.64e-06	1.20934
Esf1	ESF1 nucleolar pre-rRNA processing protein homolog	ENSMUSG00000045624	20.5209	20.3218	19.1441	14.1022	17.3133	16.6452	-0.367621	2.22e-06	0.775059
Esr2	estrogen receptor 2 (beta)	ENSMUSG00000021055	42.1352	38.5356	39.643	54.7452	58.4762	55.8839	0.437506	4.58e-15	1.35426
Esyt1	extended synaptotagmin-like protein 1	ENSMUSG00000025366	12.4388	12.061	11.9402	14.6553	17.1615	16.2717	0.369276	4.19e-06	1.2917
Etfa	electron transferring flavoprotein, alpha polypeptide	ENSMUSG00000032314	78.5263	79.9907	76.3138	71.7741	64.1304	61.4159	-0.304663	4.51e-06	0.809632
Etfbkmt	electron transfer flavoprotein beta subunit lysine methyltransferase	ENSMUSG00000039958	12.2301	13.9476	11.5439	9.64608	8.38132	7.48901	-0.658755	1.13e-07	0.633425
Etl4	enhancer trap locus 4	ENSMUSG00000036617	24.9685	22.8032	25.2779	12.275	13.3086	13.479	-0.944832	6.13e-39	0.51949
Etnk2	ethanolamine kinase 2	ENSMUSG00000070644	5.96429	6.04629	6.4269	10.321	7.90314	8.52927	0.531185	5.71e-05	1.44512
Etv6	ets variant 6	ENSMUSG00000030199	17.8744	18.5733	16.1671	11.8851	13.3044	11.8263	-0.551739	1.17e-14	0.682197
Exo1	exonuclease 1	ENSMUSG00000039748	5.63826	5.61557	5.69454	4.22584	4.44687	4.53793	-0.345849	0.000410493	0.786845
Eya2	EYA transcriptional coactivator and phosphatase 2	ENSMUSG00000017897	24.6391	25.3794	25.756	33.9663	33.1223	29.6918	0.28666	0.00010647	1.21981
Ezr	ezrin	ENSMUSG00000052397	42.8706	44.6159	41.6836	33.6782	35.9832	36.6028	-0.329816	2.49e-07	0.795638
Faap20	Fanconi anemia core complex associated protein 20	ENSMUSG00000073684	8.25366	9.70563	8.84975	12.1749	11.0765	11.9656	0.296656	0.0293508	1.22829
Fam107b	family with sequence similarity 107, member B	ENSMUSG00000026655	14.3361	12.6964	12.3539	10.7402	10.6778	9.09759	-0.432743	1.3e-06	0.740852
Fam110c	family with sequence similarity 110, member C	ENSMUSG00000036136	19.2209	20.7782	17.3833	16.073	15.1582	14.6743	-0.357812	5.2e-06	0.780347
Fam117b	family with sequence similarity 117, member B	ENSMUSG00000041040	11.7256	12.0682	12.1637	18.7699	18.8496	17.0627	0.536713	2.5e-15	1.45066
Fam118a	family with sequence similarity 118, member A	ENSMUSG00000022434	14.9164	13.8392	12.1559	25.8655	23.6328	22.094	0.764403	8.42e-20	1.69867
Fam122a	family with sequence similarity 122, member A	ENSMUSG00000074922	8.50195	7.65058	5.79104	6.21209	5.04126	4.45403	-0.543546	0.0108524	0.686083
Fam136a	family with sequence similarity 136, member A	ENSMUSG00000057497	15.8448	12.3617	13.384	20.01	20.0779	18.1305	0.433586	2.27e-05	1.35059
Fam168a	family with sequence similarity 168, member A	ENSMUSG00000029461	11.4694	12.3294	11.1057	9.95726	11.3484	10.0437	-0.309474	0.000127884	0.806936
Fam173a	NA	ENSMUSG00000057411	14.6797	13.722	13.9169	14.2616	10.4088	12.4257	-0.378326	0.0158699	0.76933
Fam183b	family with sequence similarity 183, member B	ENSMUSG00000049154	11.9088	9.72661	11.4912	17.9544	18.1031	14.6166	0.518617	0.00242078	1.43258
Fam20c	FAM20C, golgi associated secretory pathway kinase	ENSMUSG00000025854	20.2381	19.4723	19.5853	28.7583	28.8607	29.3415	0.489125	7.68e-14	1.40359
Fam214a	family with sequence similarity 214, member A	ENSMUSG00000034858	35.7054	35.047	31.7841	21.4552	24.1425	23.022	-0.603769	4.14e-18	0.658033
Fam216a	family with sequence similarity 216, member A	ENSMUSG00000029463	11.9926	11.2973	8.22122	17.6918	12.7505	14.0458	0.404812	0.0126822	1.32392
Fam222a	family with sequence similarity 222, member A	ENSMUSG00000041930	1.07453	1.04874	0.692841	7.18877	6.76183	5.68729	2.7255	1.58e-54	6.61391
Fam222b	family with sequence similarity 222, member B	ENSMUSG00000037750	10.0738	9.32178	9.51074	6.24996	6.84394	5.71993	-0.673283	2.42e-10	0.627078
Fam25c	family with sequence similarity 25, member C	ENSMUSG00000043681	6.88796	6.18296	7.73769	1.84363	0.989599	1.87151	-2.05474	3.51e-08	0.240691
Fam3c	FAM3 metabolism regulating signaling molecule C	ENSMUSG00000029672	151.911	153.317	139.995	120.593	114.909	118.635	-0.317748	1.25e-10	0.802321
Fam49b	NA	ENSMUSG00000022378	50.9337	48.4855	44.2505	78.1855	71.9106	60.0708	0.362575	5.73e-11	1.28572
Fam76a	family with sequence similarity 76, member A	ENSMUSG00000028878	7.19794	7.60576	5.65067	6.9359	5.51381	5.50021	-0.282912	0.0230423	0.82193
Fam78a	family with sequence similarity 78, member A	ENSMUSG00000050592	6.56311	5.50137	5.5786	10.868	11.6545	11.3138	0.881931	1.2e-21	1.84284
Fam81a	family with sequence similarity 81, member A	ENSMUSG00000032224	12.8295	14.0338	12.986	23.9499	27.4797	25.5417	0.793022	2.38e-29	1.7327
Fam83d	family with sequence similarity 83, member D	ENSMUSG00000027654	10.5504	9.6258	8.92815	12.9286	12.6981	12.8516	0.330674	0.00041357	1.2576
Fam8a1	family with sequence similarity 8, member A1	ENSMUSG00000069237	18.2709	15.9677	15.0259	20.5541	20.9487	20.3919	0.29139	5.11e-05	1.22382
Fanca	Fanconi anemia, complementation group A	ENSMUSG00000032815	9.70919	8.32112	8.90107	10.5478	10.2013	12.2744	0.269101	0.00579176	1.20506
Fancc	Fanconi anemia, complementation group C	ENSMUSG00000021461	20.6809	11.0809	9.90199	11.6182	12.303	8.55702	-0.500047	4.07e-07	0.707084
Fasn	fatty acid synthase	ENSMUSG00000025153	13.4138	12.2871	13.4548	18.069	22.3822	22.8669	0.61828	1.79e-15	1.53504
Fbh1	F-box DNA helicase 1	ENSMUSG00000058594	12	11.2212	10.39	14.8991	14.4829	14.1025	0.288821	0.000412231	1.22164
Fbrs	fibrosin	ENSMUSG00000042423	7.69553	7.36192	7.32857	10.4984	11.0007	10.9873	0.508536	1.35e-08	1.42261
Fbrsl1	fibrosin-like 1	ENSMUSG00000043323	9.28216	8.86375	8.41315	11.7839	11.8449	12.3686	0.412451	4.43e-06	1.33095
Fbxl17	F-box and leucine-rich repeat protein 17	ENSMUSG00000023965	21.4183	19.6739	18.2228	28.8515	30.0751	28.4233	0.379157	8.83e-09	1.30058
Fbxl19	F-box and leucine-rich repeat protein 19	ENSMUSG00000030811	5.63352	4.83847	4.46309	8.87928	7.07575	7.74796	0.700303	1.46e-09	1.62485
Fbxo22	F-box protein 22	ENSMUSG00000032309	30.9589	28.4608	25.9787	38.2487	35.5098	34.6048	0.312572	6e-05	1.24192
Fbxo25	F-box protein 25	ENSMUSG00000038365	6.92909	6.81333	6.47515	5.59973	5.68899	5.18029	-0.361238	0.00698488	0.778496
Fbxo33	F-box protein 33	ENSMUSG00000035329	8.83106	8.95155	8.08547	13.2554	13.2558	11.2243	0.499965	5.98e-09	1.41418
Fbxo38	F-box protein 38	ENSMUSG00000042211	16.2541	15.4227	15.4814	13.1308	14.032	12.4769	-0.277636	0.000104023	0.824942
Fbxo4	F-box protein 4	ENSMUSG00000022184	8.68566	8.04254	7.58422	6.36791	5.25685	5.34283	-0.569065	9.41e-05	0.674054
Fbxo45	F-box protein 45	ENSMUSG00000035764	13.3985	12.1445	11.5491	15.9549	15.8197	16.1604	0.316528	1.21e-05	1.24533
Fbxo6	F-box protein 6	ENSMUSG00000055401	6.68418	5.76036	6.51205	4.77196	4.94586	5.4714	-0.455891	0.01013	0.72906
Fbxo8	F-box protein 8	ENSMUSG00000038206	7.09237	6.45444	6.40318	5.99749	5.30613	4.65407	-0.385674	0.000873913	0.765421
Fbxw17	F-box and WD-40 domain protein 17	ENSMUSG00000037816	15.2101	12.3818	13.036	9.24742	8.53978	8.72002	-0.79221	3.61e-12	0.577459
Fcgrt	Fc fragment of IgG receptor and transporter	ENSMUSG00000003420	2.42852	2.04786	2.45614	6.46317	6.6847	5.68638	1.46053	6e-16	2.7521
Fchsd2	FCH and double SH3 domains 2	ENSMUSG00000030691	4.04875	4.74117	3.97458	5.83996	7.38009	5.92217	0.533333	1.15e-05	1.44727
Fdft1	farnesyl diphosphate farnesyl transferase 1	ENSMUSG00000021273	25.1034	23.7556	23.3525	34.8167	29.5288	27.8566	0.457412	1.31e-13	1.37308
Fdps	farnesyl diphosphate synthetase	ENSMUSG00000059743	225.653	208.263	203.072	194.861	189.193	168.662	-0.556164	0.0132905	0.680108
Fdx1	ferredoxin 1	ENSMUSG00000032051	161.101	139.403	136.309	80.9135	63.2524	60.4018	-1.12778	1.13e-65	0.457619
Fdxr	ferredoxin reductase	ENSMUSG00000018861	21.1639	18.3219	18.5998	31.1723	28.2822	26.7594	0.474314	9.71e-09	1.38926
Fermt2	fermitin family member 2	ENSMUSG00000037712	49.4901	48.673	48.9503	68.5602	71.7442	68.0184	0.451294	2.36e-17	1.36727
Fetub	fetuin beta	ENSMUSG00000022871	28.5889	27.519	24.3534	52.2546	55.4932	47.8714	0.900978	6.65e-35	1.86733
Fez2	fasciculation and elongation protein zeta 2 (zygin II)	ENSMUSG00000056121	26.6631	25.5943	26.4321	21.8297	17.3447	16.5091	-0.593287	1.13e-11	0.662831
Fgfbp3	fibroblast growth factor binding protein 3	ENSMUSG00000047632	23.5781	23.3721	20.5484	12.3414	9.68967	9.43961	-1.10851	9.13e-24	0.463773
Fgfr1op2	FGFR1 oncogene partner 2	ENSMUSG00000040242	23.85	23.3572	23.2968	19.9681	17.9262	18.1906	-0.327189	1.21e-05	0.797088
Fgfr2	fibroblast growth factor receptor 2	ENSMUSG00000030849	5.42236	5.81822	5.24303	6.48075	7.2958	7.34187	0.27572	0.00890095	1.2106
Fgfrl1	fibroblast growth factor receptor-like 1	ENSMUSG00000008090	20.4097	19.5328	19.8817	31.0686	28.5567	27.2786	0.477137	1.7e-10	1.39198
Fhdc1	FH2 domain containing 1	ENSMUSG00000041842	9.56001	7.27482	7.84424	12.7572	12.882	13.0536	0.541217	2.24e-12	1.4552
Fhl1	four and a half LIM domains 1	ENSMUSG00000023092	52.9893	54.5143	50.1148	74.8756	81.4668	71.6148	0.473448	2.88e-17	1.38842
Fhl2	four and a half LIM domains 2	ENSMUSG00000008136	12.1527	10.1895	12.5557	25.2987	22.567	22.2583	0.973526	5.86e-19	1.96363
Fhod3	formin homology 2 domain containing 3	ENSMUSG00000034295	4.02572	3.72209	3.54445	5.12217	5.52455	6.01405	0.522072	1.86e-06	1.43602
Fignl1	fidgetin-like 1	ENSMUSG00000035455	14.6538	14.4334	12.9511	11.2999	12.166	10.1641	-0.351082	7.22e-05	0.783996
Fkbp5	FK506 binding protein 5	ENSMUSG00000024222	67.8162	60.2085	60.6054	83.922	87.6616	77.9719	0.394806	1.03e-13	1.31477
Flot1	flotillin 1	ENSMUSG00000059714	13.6091	14.0981	12.985	10.4308	9.52723	9.95054	-0.515494	2.71e-06	0.699554
Flrt3	fibronectin leucine rich transmembrane protein 3	ENSMUSG00000051379	8.73707	8.35424	8.02266	3.09994	4.55153	3.91785	-1.14636	1.59e-22	0.451763
Fmnl2	formin-like 2	ENSMUSG00000036053	4.35106	4.47917	4.3248	5.20294	6.3494	5.46263	0.330579	0.00113472	1.25752
Fndc3a	fibronectin type III domain containing 3A	ENSMUSG00000033487	12.6368	12.7209	12.682	10.3067	11.0727	11.2859	-0.26504	0.000338373	0.832176
Fndc4	fibronectin type III domain containing 4	ENSMUSG00000038552	8.46162	9.90207	8.88645	11.9933	12.3363	11.503	0.384736	0.000455533	1.30562
Fndc5	fibronectin type III domain containing 5	ENSMUSG00000001334	2.94189	3.40558	3.43907	7.51559	8.65591	6.59468	1.19028	8.85e-17	2.28196
Fnip1	folliculin interacting protein 1	ENSMUSG00000035992	6.20169	5.58105	5.49693	8.31845	8.3866	8.24085	0.486815	8.67e-10	1.40135
Fos	FBJ osteosarcoma oncogene	ENSMUSG00000021250	171.818	177.59	162.138	596.557	581.264	544.499	1.70222	0	3.254
Fosb	FBJ osteosarcoma oncogene B	ENSMUSG00000003545	65.8122	61.2422	56.8192	288.999	316.014	287.244	2.15568	0	4.4558
Fosl2	fos-like antigen 2	ENSMUSG00000029135	31.8206	31.0583	32.1789	41.0744	46.4959	43.9261	0.42531	1.9e-12	1.34286
Foxk2	forkhead box K2	ENSMUSG00000039275	8.13148	8.18356	8.10173	13.7274	13.352	12.962	0.6191	4.57e-17	1.53592
Foxl2	forkhead box L2	ENSMUSG00000050397	6.91665	6.67166	6.78325	16.2951	17.475	13.6912	1.13068	6.54e-32	2.18961
Foxo1	forkhead box O1	ENSMUSG00000044167	38.3564	38.2451	36.4586	49.4335	55.0528	49.9289	0.401045	2.42e-14	1.32046
Foxo3	forkhead box O3	ENSMUSG00000048756	6.08474	6.02336	6.44542	13.7612	13.6301	12.8089	1.1475	3.21e-51	2.2153
Foxp1	forkhead box P1	ENSMUSG00000030067	37.6045	31.2335	51.0387	30.7471	27.1518	28.0299	-0.479623	5.55e-15	0.717165
Foxp4	forkhead box P4	ENSMUSG00000023991	7.94055	7.66263	7.76201	15.9825	16.4861	14.2171	0.954319	6.81e-30	1.93766
Fra10ac1	FRA10AC1 homolog (human)	ENSMUSG00000054237	5.43102	6.24417	5.61119	8.12372	7.39731	8.22711	0.396812	0.00879471	1.3166
Frat2	frequently rearranged in advanced T cell lymphomas 2	ENSMUSG00000047604	9.56405	7.73828	8.28941	16.224	14.9039	15.5584	0.811555	7.76e-15	1.7551
Frmd5	FERM domain containing 5	ENSMUSG00000027238	16.8528	18.7305	16.1196	13.6245	14.7282	14.3267	-0.379705	1.87e-06	0.768595
Furin	furin (paired basic amino acid cleaving enzyme)	ENSMUSG00000030530	6.52503	6.63703	5.9864	8.67257	7.60237	8.0282	0.297718	0.00129718	1.2292
Fut10	fucosyltransferase 10	ENSMUSG00000046152	6.17641	6.06954	6.32802	8.94414	8.6942	7.11699	0.364406	0.000607297	1.28735
Fuz	fuzzy planar cell polarity protein	ENSMUSG00000011658	4.99971	3.96489	4.90853	6.9851	6.60156	6.19852	0.360735	0.0225384	1.28408
Fxn	frataxin	ENSMUSG00000059363	15.2277	14.4171	12.3813	14.3386	11.4146	10.2369	-0.297657	0.0295065	0.813573
Fxr2	fragile X mental retardation, autosomal homolog 2	ENSMUSG00000018765	20.8127	19.0517	19.0739	30.4985	30.0938	30.9362	0.57657	2.71e-18	1.4913
Fzr1	fizzy and cell division cycle 20 related 1	ENSMUSG00000020235	11.8727	11.6783	9.7402	17.6417	15.5994	14.9834	0.471782	6.51e-08	1.38682
Gab1	growth factor receptor bound protein 2-associated protein 1	ENSMUSG00000031714	5.40704	5.89891	5.61292	8.09774	9.97603	9.22205	0.639996	1.09e-10	1.55832
Gab2	growth factor receptor bound protein 2-associated protein 2	ENSMUSG00000004508	15.1273	16.28	15.5404	11.7366	13.8243	13.655	-0.305103	0.000105896	0.809385
Gabbr1	gamma-aminobutyric acid (GABA) B receptor, 1	ENSMUSG00000024462	5.88446	3.99781	3.77317	6.09757	6.33353	5.34522	0.42469	0.00143017	1.34228
Gadd45a	growth arrest and DNA-damage-inducible 45 alpha	ENSMUSG00000036390	31.7807	29.5444	28.2081	22.9613	21.6985	19.3965	-0.566923	1.32e-09	0.675055
Gadd45b	growth arrest and DNA-damage-inducible 45 beta	ENSMUSG00000015312	8.91968	6.00857	6.32704	16.8441	17.8202	19.0142	1.31026	1.31e-19	2.47987
Gadd45g	growth arrest and DNA-damage-inducible 45 gamma	ENSMUSG00000021453	14.876	14.7778	12.8806	33.465	26.4369	24.1071	0.926244	3.41e-14	1.90032
Galc	galactosylceramidase	ENSMUSG00000021003	60.1754	58.6459	52.8118	42.3986	40.5467	42.7776	-0.503543	2.34e-19	0.705372
Galk1	galactokinase 1	ENSMUSG00000020766	43.2276	39.7818	42.833	57.1301	58.2619	46.4135	0.296808	0.000378061	1.22842
Galnt11	polypeptide N-acetylgalactosaminyltransferase 11	ENSMUSG00000038072	5.94039	5.19266	4.19493	6.35742	6.20849	8.09617	0.382276	0.0100535	1.3034
Galnt7	polypeptide N-acetylgalactosaminyltransferase 7	ENSMUSG00000031608	10.0364	10.9686	10.154	7.7835	8.32836	7.88933	-0.425982	6.63e-07	0.744332
Gars	glycyl-tRNA synthetase	ENSMUSG00000029777	107.717	114.591	105.091	71.3863	73.6326	70.1562	-0.669704	2.87e-35	0.628635
Gas2l1	growth arrest-specific 2 like 1	ENSMUSG00000034201	16.1317	16.7537	13.332	20.8912	20.6314	20.3911	0.415006	5.18e-07	1.3333
Gas6	growth arrest specific 6	ENSMUSG00000031451	32.9416	37.3929	32.2782	29.1274	25.7175	26.4278	-0.392565	2.2e-07	0.761774
Gata4	GATA binding protein 4	ENSMUSG00000021944	12.6103	11.3129	10.8336	27.7719	30.8627	26.7219	1.22435	3.04e-65	2.3365
Gata6	GATA binding protein 6	ENSMUSG00000005836	9.03211	9.10025	9.18111	20.4118	18.9007	17.0453	0.979521	6.38e-32	1.97181
Gatd3a	glutamine amidotransferase like class 1 domain containing 3A	ENSMUSG00000053329	17.9441	16.4239	18.3211	24.497	21.9012	20.1193	0.287301	0.00695035	1.22035
Gch1	GTP cyclohydrolase 1	ENSMUSG00000037580	42.2523	36.8447	38.8682	35.514	32.7449	29.9353	-0.318114	2.18e-06	0.802118
Gcn1	GCN1 activator of EIF2AK4	ENSMUSG00000041638	10.1248	9.5467	10.2094	11.2311	13.1865	12.3181	0.270666	0.00116036	1.20636
Gdnf	glial cell line derived neurotrophic factor	ENSMUSG00000022144	2.88895	2.7832	2.66654	7.47963	7.39745	6.43774	1.32374	8.51e-30	2.50314
Gem	GTP binding protein (gene overexpressed in skeletal muscle)	ENSMUSG00000028214	16.1702	16.266	14.1394	38.847	32.2813	30.9401	1.03325	1.96e-31	2.04663
Gga2	golgi associated, gamma adaptin ear containing, ARF binding protein 2	ENSMUSG00000030872	21.0362	23.1279	19.215	31.6417	33.8424	31.2423	0.429468	1.07e-11	1.34674
Ggps1	geranylgeranyl diphosphate synthase 1	ENSMUSG00000021302	29.5393	26.5766	27.1111	20.1983	23.6512	23.5525	-0.373247	8.69e-08	0.772043
Ghr	growth hormone receptor	ENSMUSG00000055737	3.44054	3.95186	3.92982	6.21361	5.86832	6.74717	0.721494	2.94e-09	1.64889
Gid4	GID complex subunit 4, VID24 homolog	ENSMUSG00000018415	6.68114	6.82323	6.37275	10.4128	9.82306	8.01589	0.439843	4.54e-06	1.35646
Gipc1	GIPC PDZ domain containing family, member 1	ENSMUSG00000019433	13.5764	12.0283	13.4443	19.7362	19.6473	17.4138	0.483434	5.93e-06	1.39807
Git2	GIT ArfGAP 2	ENSMUSG00000041890	6.67825	6.2565	5.36769	8.08459	8.2404	7.75821	0.390443	7.44e-05	1.3108
Gjc1	gap junction protein, gamma 1	ENSMUSG00000034520	5.50982	5.00122	4.43231	11.3201	9.54618	11.0117	1.0239	7.45e-16	2.03341
Glb1	galactosidase, beta 1	ENSMUSG00000045594	13.0456	11.2679	11.0945	16.9621	15.3731	14.4936	0.335356	0.000594083	1.26169
Glce	glucuronyl C5-epimerase	ENSMUSG00000032252	7.48667	7.78085	8.02445	5.36724	6.22116	6.17801	-0.436777	6.49e-06	0.738783
Glrx	glutaredoxin	ENSMUSG00000021591	10.2221	11.5947	10.2255	8.77945	8.09447	6.39821	-0.596152	0.000143735	0.661516
Gm10382	predicted gene 10382	ENSMUSG00000072612	4.09005	4.27661	3.83053	7.07715	8.13775	6.5125	0.629304	0.000673812	1.54682
Gm10762	NA	ENSMUSG00000074807	8.17196	7.2688	6.9193	5.482	4.88037	5.13243	-0.636383	9.63e-06	0.643324
Gm10800	NA	ENSMUSG00000075014	31.0274	6.68101	11.6092	7.3376	3.88771	6.76567	-1.46601	0.0268065	0.361982
Gm12065	NA	ENSMUSG00000086117	34.058	25.4098	26.3847	12.4309	15.4497	15.9713	-1.01582	2.05e-12	0.494547
Gm13889	predicted gene 13889	ENSMUSG00000087006	19.8628	16.4758	14.0125	49.448	43.9693	39.7355	1.36062	1.05e-30	2.56795
Gm1673	predicted gene 1673	ENSMUSG00000070858	15.569	10.2071	16.3467	9.86427	8.47866	9.45806	-0.677524	0.00136029	0.625237
Gm16973	predicted gene, 16973	ENSMUSG00000097743	5.7408	5.58033	5.3295	9.38987	9.56408	9.71526	0.810861	8.89e-09	1.75426
Gm17300	NA	ENSMUSG00000091021	14.498	14.0047	13.7914	9.31815	8.22439	8.90797	-0.743375	8.23e-10	0.59734
Gm2000	ribosomal protein L35 pseudogene	ENSMUSG00000078193	67.925	69.7872	86.9571	61.1904	51.3179	56.9866	-0.694691	0.00240311	0.617841
Gm20186	predicted gene, 20186	ENSMUSG00000106874	10.8487	9.97414	10.6027	5.93536	5.06994	7.44324	-0.753058	0.000168782	0.593345
Gm30292	predicted gene, 30292	ENSMUSG00000104109	5.62769	6.52246	5.46406	3.42593	4.56889	4.50416	-0.563596	6.28e-05	0.676613
Gm38431	predicted gene, 38431	ENSMUSG00000111497	23.339	1.37669	24.269	7.13447	34.9935	3.9508	2.39382	0.00267977	5.25548
Gm42303	predicted gene, 42303	ENSMUSG00000110373	18.4175	19.6496	15.9284	13.7237	13.6223	12.2647	-0.501807	2.16e-06	0.706221
Gm45650	predicted gene 45650	ENSMUSG00000109992	7.32667	5.62317	5.58256	3.79139	3.13333	3.57602	-0.864977	3.17e-08	0.549055
Gm46430	predicted gene, 46430	ENSMUSG00000113204	5.88642	5.03233	6.47504	4.72989	4.43163	4.40582	-0.392086	0.0166498	0.762027
Gm47283	NA	ENSMUSG00000096768	207.259	187.752	169.972	301.587	270.983	242.845	0.468813	2.03e-08	1.38397
Gm48882	NA	ENSMUSG00000112593	9.24603	9.77467	9.55519	17.7707	14.8747	13.7115	0.622103	0.000124832	1.53912
Gm4926	T-cell immunoglobulin and mucin domain containing 2 pseudogene	ENSMUSG00000086909	14.3157	12.2281	12.3318	11.4285	10.862	9.5754	-0.41644	0.000126575	0.749271
Gm49909	NA	ENSMUSG00000117098	64.6696	77.8352	72.4948	78.452	55.1696	63.2573	-1.33704	0.000381327	0.395831
Gm6277	predicted gene 6277	ENSMUSG00000097440	5.94083	4.85451	4.18248	5.74557	7.27009	5.87798	-0.471311	0.0208297	0.721309
Gm7072	predicted gene 7072	ENSMUSG00000117284	7.96299	7.61392	7.36987	5.80469	5.136	4.71293	-0.573347	5.09e-08	0.672056
Gmppb	GDP-mannose pyrophosphorylase B	ENSMUSG00000070284	6.05396	4.56925	5.29695	10.0616	9.57715	9.23145	0.741069	2.56e-08	1.67141
Gna12	guanine nucleotide binding protein, alpha 12	ENSMUSG00000000149	18.9188	18.7553	17.1772	25.8889	25.1506	24.0295	0.419793	2.05e-09	1.33774
Gnai1	guanine nucleotide binding protein (G protein), alpha inhibiting 1	ENSMUSG00000057614	11.02	10.9929	9.40351	7.72292	6.95365	6.4973	-0.643217	8.02e-11	0.640284
Gnb5	guanine nucleotide binding protein (G protein), beta 5	ENSMUSG00000032192	17.951	15.8066	18.4813	28.2753	21.6047	21.0941	0.313056	0.00122357	1.24234
Gng12	guanine nucleotide binding protein (G protein), gamma 12	ENSMUSG00000036402	11.9092	12.2915	11.4092	8.82972	10.4826	10.2356	-0.274049	0.00240117	0.826995
Gnl3	guanine nucleotide binding protein-like 3 (nucleolar)	ENSMUSG00000042354	56.6087	59.4737	55.9124	77.3812	77.8967	77.5763	0.343558	3.35e-09	1.26888
Gnpda1	glucosamine-6-phosphate deaminase 1	ENSMUSG00000052102	6.05981	5.90589	5.93341	7.56314	8.63252	7.40681	0.39362	0.00190063	1.31369
Gnrhr	gonadotropin releasing hormone receptor	ENSMUSG00000029255	9.63237	9.28464	8.23591	2.99699	3.96841	3.03037	-1.43673	4.63e-22	0.369403
Golga2	golgi autoantigen, golgin subfamily a, 2	ENSMUSG00000002546	13.5027	14.5932	14.5733	17.1173	18.1192	18.3523	0.268731	0.000659424	1.20475
Golph3l	golgi phosphoprotein 3-like	ENSMUSG00000046519	8.56761	9.99009	10.5774	8.29692	7.64893	7.84283	-0.386327	0.000855001	0.765075
Gorasp1	golgi reassembly stacking protein 1	ENSMUSG00000032513	3.42704	3.89032	3.26571	5.16591	5.91189	5.03563	0.695018	4.98e-07	1.6189
Gosr1	golgi SNAP receptor complex member 1	ENSMUSG00000010392	9.9733	10.1585	9.65088	7.88818	9.07192	8.49953	-0.291204	0.000843351	0.81722
Gpam	glycerol-3-phosphate acyltransferase, mitochondrial	ENSMUSG00000024978	8.64391	8.2987	7.69085	14.9694	16.848	14.3905	0.873442	1.7e-34	1.83203
Gpank1	G patch domain and ankyrin repeats 1	ENSMUSG00000092417	5.84127	8.46849	6.82295	5.93656	5.8021	4.30989	-0.548019	0.0046327	0.683958
Gpatch4	G patch domain containing 4	ENSMUSG00000028069	10.2448	9.7449	9.36436	8.28787	6.19729	8.24022	-0.408025	0.00370727	0.753655
Gpc4	glypican 4	ENSMUSG00000031119	33.0635	34.1921	32.2241	28.0377	29.8886	27.2262	-0.293375	9.19e-06	0.815991
Gprasp1	G protein-coupled receptor associated sorting protein 1	ENSMUSG00000043384	41.1326	41.6107	36.9815	48.4991	52.0625	47.8687	0.288947	1.97e-08	1.22175
Gprc5b	G protein-coupled receptor, family C, group 5, member B	ENSMUSG00000008734	2.14275	2.24453	2.10502	5.70697	5.99446	5.93475	1.35238	7.49e-26	2.55333
Gpsm1	G-protein signalling modulator 1 (AGS3-like, C. elegans)	ENSMUSG00000026930	14.0399	12.3086	13.3665	30.3235	30.8951	26.4347	1.09792	5.27e-52	2.14045
Gpt2	glutamic pyruvate transaminase (alanine aminotransferase) 2	ENSMUSG00000031700	7.4485	7.01629	6.64929	3.72357	5.24481	4.46473	-0.71107	2.69e-09	0.610867
Gpx3	glutathione peroxidase 3	ENSMUSG00000018339	31.1576	29.6658	26.5136	53.7279	46.7073	48.0901	0.729405	1.08e-21	1.65796
Gramd1b	GRAM domain containing 1B	ENSMUSG00000040111	26.1649	24.1047	24.9243	33.7503	42.4805	43.4579	0.641788	1.05e-18	1.56026
Grasp	NA	ENSMUSG00000000531	4.3693	3.4532	4.29985	12.8829	12.579	12.0378	1.60001	7.98e-36	3.03145
Grem1	gremlin 1, DAN family BMP antagonist	ENSMUSG00000074934	21.7316	22.6344	20.6417	28.7942	27.4528	27.3327	0.30545	4.77e-07	1.2358
Grem2	gremlin 2, DAN family BMP antagonist	ENSMUSG00000050069	32.1174	32.5357	29.4948	18.987	20.1794	16.9437	-0.81163	4.2e-34	0.569738
Grk2	G protein-coupled receptor kinase 2	ENSMUSG00000024858	11.1518	11.0113	12.0957	14.3021	14.9989	13.4493	0.263168	0.00337477	1.20011
Grk6	G protein-coupled receptor kinase 6	ENSMUSG00000074886	12.6491	13.6746	11.8356	17.7527	17.6073	17.4772	0.332456	7.66e-05	1.25916
Gsk3a	glycogen synthase kinase 3 alpha	ENSMUSG00000057177	36.5905	31.9024	33.2204	44.2016	41.7033	41.2271	0.284047	9.46e-05	1.21761
Gss	glutathione synthetase	ENSMUSG00000027610	11.7087	10.2	9.15075	7.3905	9.42072	6.78697	-0.366362	0.00526763	0.775736
Gsta4	glutathione S-transferase, alpha 4	ENSMUSG00000032348	54.6059	47.0815	45.5196	37.6271	36.1818	34.2261	-0.497475	2.27e-09	0.708345
Gstm2	glutathione S-transferase, mu 2	ENSMUSG00000040562	83.8277	81.6394	76.3232	73.6199	68.0334	58.3852	-0.326577	1.54e-05	0.797426
Gsto1	glutathione S-transferase omega 1	ENSMUSG00000025068	26.9451	22.7766	21.5051	35.4186	32.3043	31.5482	0.401921	2.32e-05	1.32127
Gt(ROSA)26Sor	gene trap ROSA 26, Philippe Soriano	ENSMUSG00000086429	28.6655	18.4121	22.5559	21.6742	18.7084	15.8476	-0.291014	0.0238155	0.817327
Gtf2h3	general transcription factor IIH, polypeptide 3	ENSMUSG00000029387	10.7753	9.14909	8.6823	11.8595	11.9164	11.5564	0.289035	0.00405529	1.22182
Gtf2i	general transcription factor II I	ENSMUSG00000060261	23.191	22.5467	23.512	35.1582	39.3444	36.0893	0.639019	2.77e-25	1.55727
Gtf2ird1	general transcription factor II I repeat domain-containing 1	ENSMUSG00000023079	7.07955	7.23567	6.76949	8.39203	8.87434	8.43809	0.283187	0.0114494	1.21688
Gtpbp8	GTP-binding protein 8 (putative)	ENSMUSG00000022668	7.33612	7.93967	7.26092	5.6793	6.54512	6.67293	-0.302129	0.00730509	0.811055
Guf1	GUF1 homolog, GTPase	ENSMUSG00000029208	10.0389	10.0575	9.17159	8.49801	8.37321	8.90129	-0.263518	0.00546521	0.833054
Gulo	gulonolactone (L-) oxidase	ENSMUSG00000034450	3.84241	3.28764	3.43385	10.1078	10.1812	11.004	1.49517	1.48e-30	2.81898
Gyg	glycogenin	ENSMUSG00000019528	12.3119	12.5094	14.8083	12.3235	10.8982	10.94	-0.270161	0.0232761	0.829227
Gys1	glycogen synthase 1, muscle	ENSMUSG00000003865	6.58387	6.93147	7.78748	10.1914	11.4986	9.86522	0.508116	1.24e-06	1.42219
H1f0	H1.0 linker histone	ENSMUSG00000096210	17.891	13.5932	13.7703	34.0901	30.844	30.9317	1.06737	4.15e-28	2.09561
H1f10	H1.10 linker histone	ENSMUSG00000044927	31.2998	27.5136	28.2871	48.9634	48.4006	42.3895	0.677972	7.36e-14	1.59989
H2ax	H2A.X variant histone	ENSMUSG00000049932	42.4259	42.1768	41.8689	64.4685	61.0651	51.5987	0.446182	1.51e-08	1.36243
H2-D1	histocompatibility 2, D region locus 1	ENSMUSG00000073411	86.4518	84.0083	72.1978	155.814	136.282	139.073	0.777569	1.12e-38	1.71424
H2-K1	histocompatibility 2, K1, K region	ENSMUSG00000061232	151.352	148.379	133.794	270.034	242.066	246.293	0.757382	3.55e-39	1.69042
H2-Q10	histocompatibility 2, Q region locus 10	ENSMUSG00000067235	11.141	10.3766	8.99278	5.74665	4.97631	6.73335	-0.754955	4.67e-08	0.592565
H2-Q4	histocompatibility 2, Q region locus 4	ENSMUSG00000035929	28.2396	25.0732	22.9601	51.1864	47.1892	38.8537	0.912854	1.79e-19	1.88277
H2-Q7	histocompatibility 2, Q region locus 7	ENSMUSG00000060550	4.57646	4.12372	2.91661	9.62218	8.08608	9.00404	1.46317	3.24e-24	2.75714
H2-T23	histocompatibility 2, T region locus 23	ENSMUSG00000067212	13.7002	13.5612	12.4984	18.9789	16.6088	16.3544	0.280345	0.00587589	1.21449
Hadhb	hydroxyacyl-CoA dehydrogenase trifunctional multienzyme complex subunit beta	ENSMUSG00000059447	53.412	54.0423	47.5364	45.5731	42.1187	40.329	-0.333316	6.86e-07	0.79371
Hars2	histidyl-tRNA synthetase 2	ENSMUSG00000019143	14.8439	12.3145	12.5029	9.07147	12.7726	11.1757	-0.266474	0.0128498	0.831349
Has2	hyaluronan synthase 2	ENSMUSG00000022367	19.189	16.7927	15.7371	13.2529	13.6366	13.6768	-0.408693	3.35e-08	0.753305
Hccs	holocytochrome c synthetase	ENSMUSG00000031352	35.0238	31.3184	28.4827	25.0539	27.2112	25.6333	-0.312857	1.24e-05	0.805046
Hdac5	histone deacetylase 5	ENSMUSG00000008855	8.84629	8.04158	8.00405	11.4022	12.803	11.5319	0.486614	8.13e-08	1.40115
Hells	helicase, lymphoid specific	ENSMUSG00000025001	11.1017	10.6549	9.7622	13.4358	13.1801	13.248	0.293509	2.66e-05	1.22562
Herc1	HECT and RLD domain containing E3 ubiquitin protein ligase family member 1	ENSMUSG00000038664	14.6987	14.3243	14.1952	10.2793	12.2481	12.0591	-0.428074	1.18e-07	0.743253
Hes1	hes family bHLH transcription factor 1	ENSMUSG00000022528	3.91581	3.55769	3.43558	15.6424	14.7998	14.304	2.04221	8.93e-45	4.11877
Hexim1	hexamethylene bis-acetamide inducible 1	ENSMUSG00000048878	17.367	15.6526	14.7985	25.7461	21.8322	23.0054	0.503722	1.61e-11	1.41787
Hey2	hairy/enhancer-of-split related with YRPW motif 2	ENSMUSG00000019789	27.7013	26.5008	27.2614	23.3972	24.4579	21.8409	-0.291442	2.94e-05	0.817085
Heyl	hairy/enhancer-of-split related with YRPW motif-like	ENSMUSG00000032744	7.19077	7.19621	6.59171	12.0815	13.6353	11.6863	0.867915	1.35e-23	1.82502
Hibch	3-hydroxyisobutyryl-Coenzyme A hydrolase	ENSMUSG00000041426	8.89668	8.21557	7.97571	12.2439	13.3055	11.2826	0.496255	1.06e-05	1.41055
Hinfp	histone H4 transcription factor	ENSMUSG00000032119	3.50908	4.4814	3.96156	5.56813	5.1971	5.03908	0.339955	0.00434227	1.26572
Hint1	histidine triad nucleotide binding protein 1	ENSMUSG00000020267	267.34	233.209	257.47	246.539	199.132	210.533	-0.263446	0.000448404	0.833096
Hk2	hexokinase 2	ENSMUSG00000000628	2.33408	2.02646	1.81875	8.17188	8.93416	9.05855	2.03106	1.95e-84	4.08706
Hmg20a	high mobility group 20A	ENSMUSG00000032329	11.697	11.9385	11.4667	9.37875	9.22621	10.0095	-0.326039	0.000241788	0.797724
Hmga1	high mobility group AT-hook 1	ENSMUSG00000046711	26.4275	18.9405	19.1341	9.32889	9.152	7.91178	-1.33015	8.37e-21	0.397727
Hmgcs1	3-hydroxy-3-methylglutaryl-Coenzyme A synthase 1	ENSMUSG00000093930	46.8718	48.7944	45.3411	69.0151	68.2762	63.6759	0.523181	6.19e-19	1.43712
Hmgn5	high-mobility group nucleosome binding domain 5	ENSMUSG00000031245	40.3555	42.3775	38.3782	32.908	31.6443	32.5786	-0.300462	1.83e-05	0.811993
Hnrnpa0	heterogeneous nuclear ribonucleoprotein A0	ENSMUSG00000007836	118.94	117.147	115.309	152.888	153.692	141.477	0.304701	5.51e-11	1.23516
Hnrnpd	heterogeneous nuclear ribonucleoprotein D	ENSMUSG00000000568	113.385	123.923	123.513	150.755	156.938	156.119	0.263793	5.59e-08	1.20063
Hps1	HPS1, biogenesis of lysosomal organelles complex 3 subunit 1	ENSMUSG00000025188	11.3221	10.7914	10.1054	14.5001	14.2729	13.6089	0.290189	0.000412979	1.2228
Hps5	HPS5, biogenesis of lysosomal organelles complex 2 subunit 2	ENSMUSG00000014418	6.57909	6.2189	6.30418	7.42574	8.00997	8.10427	0.322525	0.000403561	1.25052
Hs3st1	heparan sulfate (glucosamine) 3-O-sulfotransferase 1	ENSMUSG00000051022	93.4335	94.3069	83.0591	55.4944	52.2006	51.0884	-0.821072	3.42e-43	0.566021
Hsd11b2	hydroxysteroid 11-beta dehydrogenase 2	ENSMUSG00000031891	33.8149	32.5096	30.739	45.7541	45.4959	41.6119	0.406349	8.16e-10	1.32533
Hsd17b1	hydroxysteroid (17-beta) dehydrogenase 1	ENSMUSG00000019301	181.552	178.644	171.243	317.757	295.763	274.162	0.679445	1.28e-39	1.60152
Hsd17b11	hydroxysteroid (17-beta) dehydrogenase 11	ENSMUSG00000029311	37.2451	39.8025	37.8329	29.9668	28.8981	28.4108	-0.464214	2.8e-10	0.724866
Hsd17b12	hydroxysteroid (17-beta) dehydrogenase 12	ENSMUSG00000027195	68.3302	65.4047	61.7027	47.0815	44.0664	41.9057	-0.601675	1.19e-23	0.658988
Hsd17b7	hydroxysteroid (17-beta) dehydrogenase 7	ENSMUSG00000026675	4.13566	3.97373	4.06311	5.8951	7.0166	7.67792	0.701034	1.44e-09	1.62567
Hsd3b1	hydroxy-delta-5-steroid dehydrogenase, 3 beta- and steroid delta-isomerase 1	ENSMUSG00000027871	273.859	265.558	238.514	134.454	125.639	118.353	-1.10462	7.84e-95	0.465026
Hspa1a	heat shock protein 1A	ENSMUSG00000091971	2.60311	2.50151	2.9847	8.46385	9.03138	8.96121	1.96897	4.17e-16	3.91488
Hspa1b	heat shock protein 1B	ENSMUSG00000090877	4.25045	3.66966	4.05296	12.2431	11.5453	12.6578	1.55492	1.27e-26	2.93818
Hspa2	heat shock protein 2	ENSMUSG00000059970	3.78795	3.86149	3.07065	6.91228	6.57174	5.99563	0.806588	4.21e-09	1.74907
Hspa8	heat shock protein 8	ENSMUSG00000015656	788.11	723.582	720.182	1016	1041.82	951.543	0.413261	7.1e-23	1.33169
Hspb1	heat shock protein 1	ENSMUSG00000004951	4.7641	2.99295	3.94301	9.02968	8.05718	6.61031	0.960749	4.06e-05	1.94632
Htra3	HtrA serine peptidase 3	ENSMUSG00000029096	9.60852	10.2614	9.57667	18.2876	18.8602	16.2977	0.85127	2.27e-20	1.80409
Hyal2	hyaluronoglucosaminidase 2	ENSMUSG00000010047	7.97092	7.80877	7.39429	15.2198	16.7597	13.4147	0.894057	3.22e-16	1.85839
Hypk	huntingtin interacting protein K	ENSMUSG00000027245	50.5141	63.5382	67.1265	72.3088	53.8335	57.6449	0.872542	0.000922322	1.83089
Iah1	isoamyl acetate-hydrolyzing esterase 1 homolog	ENSMUSG00000062054	16.4186	16.7092	17.963	17.4765	11.9366	13.0343	-0.386425	0.00490662	0.765023
Iars	isoleucine-tRNA synthetase	ENSMUSG00000037851	46.8088	46.7108	44.2049	26.9128	26.6247	26.8543	-0.82535	2.83e-52	0.564345
Id1	inhibitor of DNA binding 1, HLH protein	ENSMUSG00000042745	19.9602	16.5516	16.9497	40.4172	30.01	33.5888	0.915216	5.55e-14	1.88585
Id2	inhibitor of DNA binding 2	ENSMUSG00000020644	7.57263	8.33633	7.76197	51.2903	35.1852	44.9886	2.39593	7.86e-89	5.26318
Id3	inhibitor of DNA binding 3	ENSMUSG00000007872	17.1348	15.7016	17.9744	62.4592	54.7329	52.8896	1.73699	2.34e-75	3.33339
Idh1	isocitrate dehydrogenase 1 (NADP+), soluble	ENSMUSG00000025950	93.3472	93.4277	86.9427	79.0012	73.4113	69.5022	-0.355729	5.7e-11	0.781475
Ier2	immediate early response 2	ENSMUSG00000053560	55.5473	53.6623	49.8648	131.955	114.383	117.532	1.15053	1.07e-70	2.21995
Ier5	immediate early response 5	ENSMUSG00000056708	6.1068	5.9041	4.96206	11.9398	10.6196	9.05734	0.833845	2.05e-14	1.78243
Ifi27	interferon, alpha-inducible protein 27	ENSMUSG00000064215	33.8532	33.8472	28.2002	70.0612	65.1149	64.7961	1.0078	7.16e-36	2.01084
Ifitm2	interferon induced transmembrane protein 2	ENSMUSG00000060591	207.195	162.586	176.102	173.762	155.833	149.278	-0.263893	0.0151198	0.832837
Ifitm3	interferon induced transmembrane protein 3	ENSMUSG00000025492	4.05896	6.67377	4.94465	13.1253	13.0859	15.1157	1.38753	1.06e-10	2.61631
Ifngr1	interferon gamma receptor 1	ENSMUSG00000020009	25.073	23.6108	24.2087	18.1477	19.135	19.2358	-0.406922	1.17e-06	0.754231
Ift172	intraflagellar transport 172	ENSMUSG00000038564	5.48184	5.07114	5.81093	6.56769	7.56122	7.02175	0.28938	0.00773707	1.22211
Ift57	intraflagellar transport 57	ENSMUSG00000032965	3.63453	4.07533	4.07922	6.75897	6.16422	5.36907	0.513427	0.000714841	1.42744
Igf1	insulin-like growth factor 1	ENSMUSG00000020053	32.1871	31.5381	29.528	20.3531	19.7129	18.7004	-0.705611	1.07e-39	0.613183
Igfbp4	insulin-like growth factor binding protein 4	ENSMUSG00000017493	2.39813	2.70753	3.20491	9.61066	8.47325	8.491	1.63874	2.19e-38	3.11394
Igsf11	immunoglobulin superfamily, member 11	ENSMUSG00000022790	56.6982	59.6652	54.897	46.2625	49.5702	46.1403	-0.312676	1.41e-08	0.805147
Igsf3	immunoglobulin superfamily, member 3	ENSMUSG00000042035	46.0646	46.5466	43.981	35.573	38.6962	40.0617	-0.295174	3.98e-07	0.814974
Ihh	Indian hedgehog	ENSMUSG00000006538	10.7358	9.40978	8.56006	32.886	32.5113	30.3545	1.78154	1.46e-98	3.43794
Il11ra1	interleukin 11 receptor, alpha chain 1	ENSMUSG00000073889	6.08108	5.75839	5.56055	9.53375	7.95991	8.60938	0.485438	0.000242996	1.40001
Il17ra	interleukin 17 receptor A	ENSMUSG00000002897	14.1367	14.9041	15.8934	9.57893	10.6804	9.24934	-0.609885	1.24e-19	0.655249
Il1r1	interleukin 1 receptor, type I	ENSMUSG00000026072	18.66	18.5	16.4859	12.6515	12.7121	12.4305	-0.479455	4.56e-13	0.717249
Il1rap	interleukin 1 receptor accessory protein	ENSMUSG00000022514	6.29226	6.15614	5.02994	4.07397	3.81863	3.63023	-0.607136	5.53e-07	0.656498
Il6st	interleukin 6 signal transducer	ENSMUSG00000021756	11.866	12.0157	11.6917	8.81928	10.1026	9.79629	-0.363808	1.65e-06	0.777111
Impa1	inositol (myo)-1(or 4)-monophosphatase 1	ENSMUSG00000027531	11.173	11.1031	12.4239	12.3061	8.3817	9.9776	-0.271333	0.00923877	0.828554
Impact	impact, RWD domain protein	ENSMUSG00000024423	11.9214	11.9688	10.1119	15.48	17.926	15.4442	0.397982	5.97e-07	1.31766
Impdh1	inosine monophosphate dehydrogenase 1	ENSMUSG00000003500	31.7466	32.7557	32.3394	38.7764	40.385	41.3412	0.263299	0.000100092	1.20022
Ing1	inhibitor of growth family, member 1	ENSMUSG00000045969	12.2527	11.7653	12.167	18.1576	19.7069	17.3655	0.659176	2.18e-13	1.57918
Ing2	inhibitor of growth family, member 2	ENSMUSG00000063049	5.64096	5.14513	4.50051	9.32975	7.11919	8.60495	0.647509	4.83e-07	1.56646
Ing3	inhibitor of growth family, member 3	ENSMUSG00000029670	16.8096	17.6667	16.6895	17.1102	15.2617	14.8964	-0.263629	0.000236973	0.83299
Inhba	inhibin beta-A	ENSMUSG00000041324	99.31	92.574	89.575	155.376	164.304	160.817	0.717703	1.14e-54	1.64456
Inhbb	inhibin beta-B	ENSMUSG00000037035	183.484	167.089	174.078	517.13	511.361	468.95	1.45823	2.72e-214	2.74771
Inip	INTS3 and NABP interacting protein	ENSMUSG00000038544	13.8295	12.4301	11.3773	10.2957	10.0109	10.3688	-0.299656	0.00158783	0.812446
Ino80c	INO80 complex subunit C	ENSMUSG00000047989	7.16807	7.38218	7.25807	5.13927	6.32125	5.35792	-0.412661	0.000998064	0.751236
Inppl1	inositol polyphosphate phosphatase-like 1	ENSMUSG00000032737	17.4121	15.8885	14.702	20.1729	21.364	20.4831	0.405819	5.55e-09	1.32484
Insig1	insulin induced gene 1	ENSMUSG00000045294	62.0502	62.4778	57.0963	83.3496	79.5148	75.5041	0.348371	5.48e-11	1.27312
Insig2	insulin induced gene 2	ENSMUSG00000003721	19.1566	17.982	16.6673	10.7835	10.9771	11.0027	-0.696911	6.92e-16	0.616892
Ints12	integrator complex subunit 12	ENSMUSG00000028016	9.33081	9.35439	8.61904	8.63742	7.78618	5.80741	-0.380939	0.000934719	0.767938
Ints14	integrator complex subunit 14	ENSMUSG00000034263	15.9617	16.04	16.4872	14.5609	13.1008	13.6532	-0.278404	0.00132244	0.824503
Ints6	integrator complex subunit 6	ENSMUSG00000035161	3.78287	3.22614	3.08075	7.66264	7.86774	7.00227	1.08896	4.39e-42	2.12721
Ipo11	importin 11	ENSMUSG00000042590	12.0345	10.7274	11.7652	13.6883	15.423	14.9321	0.29126	0.000432469	1.22371
Ipo13	importin 13	ENSMUSG00000033365	5.58411	6.18582	5.36858	7.66704	7.7697	7.09986	0.334462	0.00260625	1.26091
Iqgap1	IQ motif containing GTPase activating protein 1	ENSMUSG00000030536	14.9747	15.3438	14.8894	11.4575	12.4846	12.0031	-0.385692	2.6e-09	0.765412
Iqgap2	IQ motif containing GTPase activating protein 2	ENSMUSG00000021676	5.35132	4.48824	5.14269	5.95811	6.68514	6.54231	0.313346	0.00135797	1.24259
Irak2	interleukin-1 receptor-associated kinase 2	ENSMUSG00000060477	7.07998	5.97743	4.21659	9.72554	10.8615	7.95431	0.708702	2.87e-07	1.63433
Irf1	interferon regulatory factor 1	ENSMUSG00000018899	6.01213	5.94064	5.85593	34.5124	29.4712	32.7957	2.35255	4.53e-138	5.10726
Irf2bp1	interferon regulatory factor 2 binding protein 1	ENSMUSG00000044030	10.9931	10.6464	9.64673	15.9563	14.2496	15.6008	0.507179	8.34e-09	1.42127
Irf2bp2	interferon regulatory factor 2 binding protein 2	ENSMUSG00000051495	4.2834	4.47994	3.66055	10.6286	9.61724	9.04043	1.20602	1.12e-36	2.30701
Irf2bpl	interferon regulatory factor 2 binding protein-like	ENSMUSG00000034168	1.80015	2.13814	1.74642	7.69504	7.29267	7.43998	1.90001	1.37e-51	3.73215
Irf9	interferon regulatory factor 9	ENSMUSG00000002325	3.95803	3.07234	2.96905	6.324	6.35166	5.02104	0.74239	1.8e-07	1.67295
Irs1	insulin receptor substrate 1	ENSMUSG00000055980	14.3343	14.1614	12.8675	10.0606	10.7011	11.7678	-0.42325	3.09e-05	0.745743
Irs2	insulin receptor substrate 2	ENSMUSG00000038894	8.56758	8.10225	7.72868	14.0799	15.5274	14.7099	0.808848	7.91e-31	1.75181
Irx3	Iroquois related homeobox 3	ENSMUSG00000031734	4.54945	4.59076	4.27187	12.8415	15.2131	15.5405	1.63625	5.46e-49	3.10857
Itga2	integrin alpha 2	ENSMUSG00000015533	32.8222	29.948	31.0887	24.5049	27.9651	27.3624	-0.278003	1.1e-05	0.824732
Itga9	integrin alpha 9	ENSMUSG00000039115	5.16171	4.26355	4.57916	7.35556	9.36149	8.75919	0.854142	4.32e-18	1.80768
Itih5	inter-alpha (globulin) inhibitor H5	ENSMUSG00000025780	4.31115	4.18496	4.47579	11.0172	12.8611	13.0522	1.45862	4.67e-60	2.74845
Itm2a	integral membrane protein 2A	ENSMUSG00000031239	40.3796	37.5945	33.5451	32.2188	23.3546	26.4614	-0.484176	5.24e-07	0.714906
Itpkb	inositol 1,4,5-trisphosphate 3-kinase B	ENSMUSG00000038855	4.5773	4.23689	4.26781	5.8506	7.11353	6.68591	0.523993	7.25e-08	1.43793
Itprid2	ITPR interacting domain containing 2	ENSMUSG00000027007	72.4177	67.4611	63.5952	46.5691	46.5219	46.7559	-0.583237	1.65e-32	0.667464
Jade3	jade family PHD finger 3	ENSMUSG00000037315	14.1869	13.8059	12.4675	8.82388	10.829	9.55242	-0.540467	1.36e-11	0.687548
Jdp2	Jun dimerization protein 2	ENSMUSG00000034271	8.72521	6.56138	7.11185	3.87293	4.54487	4.00357	-0.891059	2.8e-08	0.539218
Jmjd6	jumonji domain containing 6	ENSMUSG00000056962	13.447	12.6132	13.1207	23.9977	21.1346	23.0442	0.651171	1.63e-14	1.57044
Jun	jun proto-oncogene	ENSMUSG00000052684	85.3689	88.7571	78.4305	272.979	268.028	262.165	1.63621	8.58e-241	3.10848
Junb	jun B proto-oncogene	ENSMUSG00000052837	22.6307	19.5997	18.1013	126.175	108.047	108.094	2.4706	3.27e-247	5.54273
Kank2	KN motif and ankyrin repeat domains 2	ENSMUSG00000032194	3.51677	3.6422	3.53676	5.88055	7.45445	6.69062	0.841252	3.79e-14	1.7916
Kansl1	KAT8 regulatory NSL complex subunit 1	ENSMUSG00000018412	20.9629	21.3971	19.9091	16.2311	16.8873	16.0157	-0.400122	6.18e-11	0.757794
Katnb1	katanin p80 (WD40-containing) subunit B 1	ENSMUSG00000031787	6.97956	7.44561	6.69114	14.5379	13.983	13.0134	0.947935	4.27e-29	1.92911
Katnbl1	katanin p80 subunit B like 1	ENSMUSG00000027132	14.0512	13.9039	12.4845	12.1861	10.5172	10.7275	-0.302731	0.0029639	0.810716
Kazald1	Kazal-type serine peptidase inhibitor domain 1	ENSMUSG00000025213	12.3317	10.6404	11.228	20.8836	18.0637	19.7192	0.702894	1.52e-10	1.62777
Kcnj3	potassium inwardly-rectifying channel, subfamily J, member 3	ENSMUSG00000026824	6.36703	5.66656	5.89576	12.3375	10.6213	9.98162	0.787773	2.38e-22	1.72641
Kcnt2	potassium channel, subfamily T, member 2	ENSMUSG00000052726	8.50908	6.82473	5.05332	13.4332	9.94212	10.7629	0.793084	1.16e-16	1.73277
Kctd12b	potassium channel tetramerisation domain containing 12b	ENSMUSG00000041633	6.05585	5.73612	5.61973	3.32378	3.83517	3.90813	-0.707931	2.98e-11	0.612197
Kctd13	potassium channel tetramerisation domain containing 13	ENSMUSG00000030685	5.48316	5.32233	4.48234	8.345	7.89553	7.52668	0.593302	3.88e-05	1.5087
Kctd14	potassium channel tetramerisation domain containing 14	ENSMUSG00000051727	14.205	14.889	14.0495	45.6925	49.5594	43.5692	1.71469	2.29e-114	3.28227
Kctd17	potassium channel tetramerisation domain containing 17	ENSMUSG00000033287	4.28167	3.45942	3.1089	7.5667	6.63193	7.41275	0.941918	2.89e-07	1.92108
Kctd9	potassium channel tetramerisation domain containing 9	ENSMUSG00000034327	13.7402	12.5419	11.6176	8.89424	9.92018	8.22173	-0.446271	1.96e-06	0.733938
Kdelr3	KDEL (Lys-Asp-Glu-Leu) endoplasmic reticulum protein retention receptor 3	ENSMUSG00000010830	35.9465	34.9105	32.637	47.2784	40.3125	42.8156	0.282591	0.00040374	1.21638
Kdm3a	lysine (K)-specific demethylase 3A	ENSMUSG00000053470	20.7361	21.8042	20.7324	27.5647	27.2762	28.0752	0.387944	1.35e-09	1.30853
Kdm5b	lysine (K)-specific demethylase 5B	ENSMUSG00000042207	11.2243	10.0891	11.0701	13.6547	14.0251	14.1783	0.280104	3.43e-05	1.21428
Kdm6a	lysine (K)-specific demethylase 6A	ENSMUSG00000037369	23.7319	22.6709	23.663	18.84	20.7301	20.1644	-0.319949	2.45e-06	0.801098
Kdm6b	KDM1 lysine (K)-specific demethylase 6B	ENSMUSG00000018476	2.17978	2.35244	1.9311	6.1082	6.57136	6.22449	1.49135	3.22e-46	2.81151
Kdm7a	lysine (K)-specific demethylase 7A	ENSMUSG00000042599	14.7676	14.4684	13.8379	9.41469	10.3866	11.5713	-0.491681	2.12e-10	0.711196
Kif13b	kinesin family member 13B	ENSMUSG00000060012	5.04144	5.03233	5.08565	2.59577	3.29646	3.36532	-0.765622	2.66e-13	0.5882
Kif1c	kinesin family member 1C	ENSMUSG00000020821	5.56626	5.09365	4.62122	6.80028	6.27994	6.63428	0.380208	1.93e-05	1.30153
Kifap3	kinesin-associated protein 3	ENSMUSG00000026585	5.17061	4.5779	5.15768	6.58714	6.83336	6.4076	0.338703	0.00118868	1.26462
Kin	Kin17 DNA and RNA binding protein	ENSMUSG00000037262	15.0524	14.8847	12.8419	11.12	10.7161	10.7203	-0.420566	0.000217858	0.747131
Kitl	kit ligand	ENSMUSG00000019966	36.3514	34.6852	32.7899	12.2061	13.649	11.6646	-1.52023	7.85e-139	0.348631
Klc2	kinesin light chain 2	ENSMUSG00000024862	16.5755	14.8939	14.938	30.1635	32.9925	30.1618	1.01791	7.82e-44	2.02499
Klf10	Kruppel-like factor 10	ENSMUSG00000037465	3.44665	4.32947	3.00218	8.76944	8.28409	7.43877	1.16351	8.63e-19	2.24001
Klf11	Kruppel-like factor 11	ENSMUSG00000020653	3.78956	4.38713	3.85815	11.209	12.7103	11.0184	1.46919	6.82e-44	2.76866
Klf16	Kruppel-like factor 16	ENSMUSG00000035397	4.99493	5.13361	4.51365	12.4311	11.9573	10.6181	1.22304	7.33e-30	2.33438
Klf2	Kruppel-like factor 2 (lung)	ENSMUSG00000055148	7.23968	6.43819	6.47778	36.1886	27.0695	25.9398	2.10081	4.27e-73	4.2895
Klf4	Kruppel-like factor 4 (gut)	ENSMUSG00000003032	11.4335	10.4145	10.5031	32.7198	36.9385	32.8232	1.62237	7.11e-109	3.07881
Klf9	Kruppel-like factor 9	ENSMUSG00000033863	6.49091	5.38778	5.90285	10.7062	11.4492	11.1166	0.863476	7.77e-21	1.81942
Klhl23	kelch-like 23	ENSMUSG00000042155	9.80888	8.82746	8.38422	12.5464	13.2745	13.8657	0.540547	1.25e-11	1.45452
Klhl24	kelch-like 24	ENSMUSG00000062901	18.4716	16.7242	17.1468	14.0958	14.2068	14.2136	-0.348859	1.53e-09	0.785205
Klhl5	kelch-like 5	ENSMUSG00000054920	4.24783	3.89442	4.47108	6.54664	6.623	5.44417	0.540828	2.84e-05	1.45481
Kmt2b	lysine (K)-specific methyltransferase 2B	ENSMUSG00000006307	4.65625	4.30701	4.52691	5.3909	5.89335	5.79216	0.306584	0.00182445	1.23678
Kmt2c	lysine (K)-specific methyltransferase 2C	ENSMUSG00000038056	5.53978	5.77459	5.97248	4.32089	5.17883	4.91957	-0.367517	0.000110363	0.775115
Kmt2e	lysine (K)-specific methyltransferase 2E	ENSMUSG00000029004	6.84188	5.92824	6.44637	7.2381	8.92034	9.81497	0.362392	0.00103348	1.28556
Kmt5a	lysine methyltransferase 5A	ENSMUSG00000049327	26.6997	23.9113	25.489	34.0078	35.1228	34.5029	0.368855	5.06e-08	1.29133
Knstrn	kinetochore-localized astrin/SPAG5 binding	ENSMUSG00000027331	12.0359	11.2506	13.9882	14.6648	16.0141	14.0837	0.35948	4.58e-06	1.28296
Kpna2	karyopherin (importin) alpha 2	ENSMUSG00000018362	72.4656	73.6207	68.3119	97.8165	93.9941	83.0383	0.305528	5.8e-07	1.23587
Krt79	keratin 79	ENSMUSG00000061397	5.5709	4.70418	3.66672	7.75193	5.10075	6.39278	0.374731	0.0157634	1.2966
Krt8	keratin 8	ENSMUSG00000049382	13.0567	13.0598	13.6234	6.40768	5.91041	7.78781	-1.02221	1.2e-15	0.492361
Lama1	laminin, alpha 1	ENSMUSG00000032796	34.8948	33.3901	31.826	25.1924	28.9879	31.351	-0.275828	0.000120959	0.825976
Lamb1	laminin B1	ENSMUSG00000002900	13.5308	12.7251	12.1402	20.3885	22.2005	22.913	0.719369	5.62e-25	1.64646
Lamtor3	late endosomal/lysosomal adaptor, MAPK and MTOR activator 3	ENSMUSG00000091512	21.6183	22.9742	20.6945	18.5704	17.3972	16.7527	-0.326949	0.000536654	0.797221
Large2	LARGE xylosyl- and glucuronyltransferase 2	ENSMUSG00000040434	22.4878	22.5286	21.6859	32.0201	32.6852	30.1397	0.516429	2.36e-14	1.43041
Larp4	La ribonucleoprotein domain family, member 4	ENSMUSG00000023025	14.0157	14.081	13.2714	17.8518	19.6721	17.1806	0.383797	9.81e-11	1.30477
Larp4b	La ribonucleoprotein domain family, member 4B	ENSMUSG00000033499	12.8831	12.1375	11.3112	9.59053	10.3316	10.9146	-0.285822	0.000184151	0.820274
Larp7	La ribonucleoprotein domain family, member 7	ENSMUSG00000027968	52.8052	51.845	47.3909	44.194	41.8186	39.5842	-0.314208	3.62e-07	0.804292
Lars	leucyl-tRNA synthetase	ENSMUSG00000024493	36.1356	35.2637	33.5372	25.0744	25.769	25.5648	-0.454386	2.39e-14	0.729821
Lars2	leucyl-tRNA synthetase, mitochondrial	ENSMUSG00000035202	29.1365	18.2974	20.4343	54.9362	36.1215	39.7844	0.93146	0.000530951	1.90721
Lasp1	LIM and SH3 protein 1	ENSMUSG00000038366	16.9362	17.4541	18.0987	21.6144	22.9099	21.335	0.286803	9.34e-05	1.21993
Ldb1	LIM domain binding 1	ENSMUSG00000025223	22.953	22.56	20.374	35.2375	32.9826	31.1966	0.494614	2.88e-12	1.40894
Ldlrad4	low density lipoprotein receptor class A domain containing 4	ENSMUSG00000024544	5.33579	5.94941	5.41006	6.53334	7.37903	7.69635	0.284715	0.0192285	1.21817
Leng1	leukocyte receptor cluster (LRC) member 1	ENSMUSG00000078813	4.02935	5.09388	4.28189	5.85377	5.56078	5.83622	0.424028	0.0128203	1.34167
Leng8	leukocyte receptor cluster (LRC) member 8	ENSMUSG00000035545	32.9035	32.5912	35.5172	21.3073	25.3177	23.5865	-0.551342	1.24e-15	0.682385
Lgals3	lectin, galactose binding, soluble 3	ENSMUSG00000050335	6.2885	6.69061	6.16423	4.05465	4.45552	3.24101	-0.74193	3.76e-05	0.597939
Lgals3bp	lectin, galactoside-binding, soluble, 3 binding protein	ENSMUSG00000033880	7.71649	7.61711	7.88464	21.2773	20.6741	20.7827	1.3471	2.67e-46	2.54399
Lgalsl	lectin, galactoside binding-like	ENSMUSG00000042363	14.4928	12.7642	12.1158	17.7775	19.0015	17.071	0.403054	1.32e-07	1.3223
Lgr4	leucine-rich repeat-containing G protein-coupled receptor 4	ENSMUSG00000050199	22.7124	21.5479	21.1651	17.4381	19.3326	17.4801	-0.31675	2.9e-07	0.802877
Lhfpl2	lipoma HMGIC fusion partner-like 2	ENSMUSG00000045312	22.4899	22.3657	21.4829	30.7802	34.6487	33.9183	0.539471	1.94e-17	1.45344
Lifr	LIF receptor alpha	ENSMUSG00000054263	6.65937	7.0275	6.55488	3.46347	3.8933	3.7914	-0.916895	4.79e-29	0.529648
Limch1	LIM and calponin homology domains 1	ENSMUSG00000037736	4.94091	5.0874	5.02032	9.83017	10.144	10.5303	0.882005	2.04e-21	1.84293
Lipt2	lipoyl(octanoyl) transferase 2 (putative)	ENSMUSG00000030725	8.63429	7.91762	7.81883	7.0268	8.01139	5.52322	-0.335691	0.0225019	0.792404
Litaf	LPS-induced TN factor	ENSMUSG00000022500	7.22774	7.36369	7.31152	5.46387	6.66428	5.28315	-0.340172	0.00894168	0.789947
Lix1l	Lix1-like	ENSMUSG00000049288	7.19801	6.86061	7.19706	10.4132	10.5413	9.706	0.476074	5e-07	1.39095
Llgl1	LLGL1 scribble cell polarity complex component	ENSMUSG00000020536	7.50337	7.17621	6.90486	10.4267	10.2204	9.5384	0.413298	9.04e-07	1.33173
Lmbr1l	limb region 1 like	ENSMUSG00000022999	8.46074	8.29547	6.69411	10.6009	12.0051	10.2024	0.469201	5.76e-05	1.38434
Lmna	lamin A	ENSMUSG00000028063	65.7603	68.4004	65.6842	50.472	48.7421	49.286	-0.450012	5.59e-15	0.732037
Lmnb2	lamin B2	ENSMUSG00000062075	9.6753	9.55689	9.11942	12.0777	12.8547	12.7535	0.364786	1.67e-05	1.28769
Lmo4	LIM domain only 4	ENSMUSG00000028266	79.5101	75.2069	73.5994	61.7599	56.8392	55.4305	-0.440087	1.15e-12	0.73709
Lnpep	leucyl/cystinyl aminopeptidase	ENSMUSG00000023845	20.752	19.088	19.7158	14.7009	15.0708	15.5503	-0.438838	1.03e-14	0.737729
Lonrf1	LON peptidase N-terminal domain and ring finger 1	ENSMUSG00000039633	4.78507	4.24739	4.19766	7.25574	8.61439	7.11343	0.73219	7.67e-12	1.66116
Lox	lysyl oxidase	ENSMUSG00000024529	5.87906	4.86615	4.22454	6.71708	6.68099	6.84098	0.37874	0.000326587	1.30021
Loxl1	lysyl oxidase-like 1	ENSMUSG00000032334	14.8	17.1871	15.143	20.3015	22.5691	18.4057	0.315067	0.000179958	1.24407
Loxl2	lysyl oxidase-like 2	ENSMUSG00000034205	8.41183	8.86247	6.72252	4.36456	4.55007	4.55993	-0.75099	5.94e-09	0.594196
Lpar4	lysophosphatidic acid receptor 4	ENSMUSG00000049929	12.8877	11.5786	10.7823	9.05402	8.44787	8.40316	-0.483295	3.27e-09	0.715342
Lpin1	lipin 1	ENSMUSG00000020593	4.68306	4.03396	4.531	6.50394	6.45097	7.55317	0.529909	1.09e-07	1.44384
Lpin3	lipin 3	ENSMUSG00000027412	10.0499	9.50249	9.68031	4.9258	5.4074	5.18248	-0.983557	6.66e-24	0.505731
Lrfn4	leucine rich repeat and fibronectin type III domain containing 4	ENSMUSG00000045045	4.1351	4.32428	4.42799	6.47347	5.92462	5.31619	0.431197	0.000637296	1.34835
Lrp1	low density lipoprotein receptor-related protein 1	ENSMUSG00000040249	27.3391	22.755	24.391	32.7044	39.0347	41.5756	0.540054	4.94e-05	1.45403
Lrp5	low density lipoprotein receptor-related protein 5	ENSMUSG00000024913	25.9425	24.4018	25.2375	28.5667	33.8873	32.3311	0.266844	7.22e-05	1.20317
Lrp8	low density lipoprotein receptor-related protein 8, apolipoprotein e receptor	ENSMUSG00000028613	26.1857	22.4339	22.4594	31.2468	18.8377	19.3622	-0.388789	2.02e-09	0.763771
Lrrc1	leucine rich repeat containing 1	ENSMUSG00000032352	8.40151	7.87505	7.40784	6.08527	6.92364	6.69074	-0.316627	0.00253551	0.802945
Lrrc10b	leucine rich repeat containing 10B	ENSMUSG00000090291	10.53	10.0526	9.12778	17.5263	18.1921	17.5283	0.79092	6.92e-17	1.73018
Lrrc14	leucine rich repeat containing 14	ENSMUSG00000033728	5.79627	6.01197	5.17725	5.30212	4.46038	3.81532	-0.309034	0.0137154	0.807182
Lrrc41	leucine rich repeat containing 41	ENSMUSG00000028703	18.1476	16.4902	15.6643	22.0129	24.5395	24.2952	0.469266	4.82e-08	1.3844
Lrrc42	leucine rich repeat containing 42	ENSMUSG00000028617	16.7843	16.226	15.5258	20.07	19.1688	20.9488	0.275947	0.00274077	1.21079
Lrrc58	leucine rich repeat containing 58	ENSMUSG00000034158	6.62558	6.42482	6.78067	7.95778	9.78521	10.0963	0.445916	1.73e-06	1.36218
Lrrc8d	leucine rich repeat containing 8D	ENSMUSG00000046079	10.2313	9.61235	9.0869	11.4832	12.6239	11.6356	0.281899	0.00115084	1.21579
Lrrfip1	leucine rich repeat (in FLII) interacting protein 1	ENSMUSG00000026305	10.9409	11.7311	9.7599	21.4554	20.2722	20.7305	0.908242	1.8e-32	1.87676
Lrrn1	leucine rich repeat protein 1, neuronal	ENSMUSG00000034648	6.35267	5.54536	5.33847	3.79511	3.0254	3.46263	-0.798784	1.05e-10	0.574834
Lrrn2	leucine rich repeat protein 2, neuronal	ENSMUSG00000026443	17.2709	17.2905	16.7454	24.3583	25.1478	21.6846	0.430837	8.02e-10	1.34802
Lrrtm3	leucine rich repeat transmembrane neuronal 3	ENSMUSG00000042846	24.4044	23.4843	21.025	17.0636	18.0222	17.5772	-0.406181	5.74e-10	0.754618
Lsm10	U7 snRNP-specific Sm-like protein LSM10	ENSMUSG00000050188	9.18303	7.72537	7.15546	7.85266	5.12697	5.83221	-0.402819	0.0347347	0.756379
Lsm4	LSM4 homolog, U6 small nuclear RNA and mRNA degradation associated	ENSMUSG00000031848	93.47	84.0032	90.7429	80.086	69.7522	66.305	-0.364674	4.29e-06	0.776644
Lsm5	LSM5 homolog, U6 small nuclear RNA and mRNA degradation associated	ENSMUSG00000091625	84.8497	69.7833	70.0794	75.0199	55.6019	63.8229	-0.273709	0.0111409	0.82719
Lsm7	LSM7 homolog, U6 small nuclear RNA and mRNA degradation associated	ENSMUSG00000035215	116.12	92.3737	93.9867	94.3917	86.5977	78.5114	-0.279521	0.0011329	0.823865
Lss	lanosterol synthase	ENSMUSG00000033105	5.27184	4.60906	6.16663	6.67238	7.04646	5.95549	0.265506	0.01355	1.20206
Ltbp1	latent transforming growth factor beta binding protein 1	ENSMUSG00000001870	34.767	33.0469	32.0151	21.9359	27.8425	24.2789	-0.357659	1.32e-07	0.78043
Ltbp3	latent transforming growth factor beta binding protein 3	ENSMUSG00000024940	13.5488	13.3641	14.2475	28.5973	32.7324	23.5478	0.902486	1.82e-42	1.86928
Ltbr	lymphotoxin B receptor	ENSMUSG00000030339	18.3783	18.0304	15.62	21.4052	22.4906	21.1919	0.288173	0.000389717	1.22109
Ltn1	listerin E3 ubiquitin protein ligase 1	ENSMUSG00000052299	9.40997	8.96921	8.70861	7.52314	7.35744	7.35107	-0.324757	1.4e-06	0.798433
LTO1	ABCE maturation factor	ENSMUSG00000031072	6.54376	6.00683	5.66108	4.6661	3.80138	4.73791	-0.542522	0.000201373	0.68657
Lxn	latexin	ENSMUSG00000047557	11.1934	11.7261	9.15051	9.56028	8.26933	5.71886	-0.538843	0.00235381	0.688323
Ly6g6e	lymphocyte antigen 6 complex, locus G6E	ENSMUSG00000013766	15.8329	21.0907	18.0646	14.6149	11.3461	12.6328	-0.493985	0.0019306	0.710061
Ly96	lymphocyte antigen 96	ENSMUSG00000025779	13.5208	10.1516	10.6818	8.60562	7.96017	7.91607	-0.552075	0.00331152	0.682039
Lysmd2	LysM, putative peptidoglycan-binding, domain containing 2	ENSMUSG00000032184	12.4871	13.3996	11.112	11.5295	8.94475	10.5928	-0.316838	0.0240363	0.802828
Lysmd3	LysM, putative peptidoglycan-binding, domain containing 3	ENSMUSG00000035840	21.8237	19.3815	17.662	27.3863	27.2753	28.4138	0.476622	3.92e-13	1.39148
Lztr1	leucine-zipper-like transcriptional regulator, 1	ENSMUSG00000022761	23.0889	24.1441	24.318	33.8753	33.7414	35.2472	0.457809	2.87e-10	1.37345
Lzts1	leucine zipper, putative tumor suppressor 1	ENSMUSG00000036306	2.50771	2.54387	2.63749	5.04735	5.91834	5.29703	1.0249	2.56e-18	2.03482
Lzts2	leucine zipper, putative tumor suppressor 2	ENSMUSG00000035342	20.5957	19.0736	18.1325	29.4394	26.0238	24.422	0.336068	9e-06	1.26231
Mad2l1	MAD2 mitotic arrest deficient-like 1	ENSMUSG00000029910	40.0676	39.9089	41.2937	34.5254	35.2248	31.8537	-0.316583	2.33e-07	0.802969
Mafa	v-maf musculoaponeurotic fibrosarcoma oncogene family, protein A (avian)	ENSMUSG00000047591	4.3902	4.10807	3.92289	7.74447	6.98403	7.05133	0.759506	1.19e-12	1.69291
Maff	v-maf musculoaponeurotic fibrosarcoma oncogene family, protein F (avian)	ENSMUSG00000042622	17.9044	16.6029	15.8603	40.7533	37.1884	34.5482	1.11623	1.83e-45	2.1678
Mafk	v-maf musculoaponeurotic fibrosarcoma oncogene family, protein K (avian)	ENSMUSG00000018143	25.0721	24.1779	22.1039	46.696	50.1516	45.2831	0.96136	5.92e-50	1.94714
Magohb	mago homolog B, exon junction complex core component	ENSMUSG00000030188	23.7594	18.6888	17.7529	28.2298	22.923	25.4657	0.309064	0.0138284	1.2389
Malsu1	mitochondrial assembly of ribosomal large subunit 1	ENSMUSG00000029815	9.81897	7.54758	7.15234	7.00124	7.25103	7.3388	-0.269216	0.0232707	0.82977
Man2a2	mannosidase 2, alpha 2	ENSMUSG00000038886	5.41293	4.85408	4.75544	6.52789	7.43288	6.38086	0.326109	0.00104758	1.25363
Map2k3	mitogen-activated protein kinase kinase 3	ENSMUSG00000018932	15.1641	14.6559	14.8931	12.6485	13.3637	10.3785	-0.35109	0.000504555	0.783992
Map2k4	mitogen-activated protein kinase kinase 4	ENSMUSG00000033352	32.1673	34.2841	30.2702	24.0719	24.974	23.5574	-0.463617	2.03e-13	0.725166
Map2k5	mitogen-activated protein kinase kinase 5	ENSMUSG00000058444	6.08968	6.38122	6.38354	8.69537	7.53406	8.04087	0.316755	0.00948615	1.24553
Map2k6	mitogen-activated protein kinase kinase 6	ENSMUSG00000020623	2.639	2.27848	2.39907	5.74874	5.51635	5.29294	1.15476	1.5e-11	2.22647
Map3k10	mitogen-activated protein kinase kinase kinase 10	ENSMUSG00000040390	8.39612	8.897	6.9188	11.953	12.1527	8.92285	0.436967	0.000110583	1.35376
Map3k11	mitogen-activated protein kinase kinase kinase 11	ENSMUSG00000004054	5.86556	5.65376	5.58558	7.57371	7.86264	6.75421	0.360475	0.000366365	1.28385
Mapk3	mitogen-activated protein kinase 3	ENSMUSG00000063065	7.89125	6.17016	6.94527	15.0996	14.1379	9.85962	0.844026	2.69e-09	1.79505
Mapk7	mitogen-activated protein kinase 7	ENSMUSG00000001034	3.87992	4.16708	3.94185	6.26316	5.165	5.39527	0.414561	0.00117675	1.33289
Mapk9	mitogen-activated protein kinase 9	ENSMUSG00000020366	11.3342	10.9226	11.4457	12.9745	13.873	14.2782	0.287109	0.000277893	1.22019
Mapkap1	mitogen-activated protein kinase associated protein 1	ENSMUSG00000038696	18.9619	17.669	16.8576	29.846	29.2025	24.4992	0.498198	6.98e-11	1.41245
Mapkbp1	mitogen-activated protein kinase binding protein 1	ENSMUSG00000033902	4.4737	4.09	4.53601	5.04217	6.91512	6.12576	0.445063	3.04e-05	1.36137
Marchf2	membrane associated ring-CH-type finger 2	ENSMUSG00000079557	5.9457	6.02456	4.84166	7.75408	8.65317	7.48461	0.345329	0.0224006	1.27044
Marcks	myristoylated alanine rich protein kinase C substrate	ENSMUSG00000069662	102.524	102.081	97.3541	87.5848	85.8209	79.4327	-0.310637	2.13e-11	0.806286
Mark1	MAP/microtubule affinity regulating kinase 1	ENSMUSG00000026620	12.6122	12.564	11.8703	9.8896	9.77998	8.85567	-0.447932	5.07e-09	0.733093
Mark4	MAP/microtubule affinity regulating kinase 4	ENSMUSG00000030397	4.47942	4.1866	4.01173	6.35109	6.40797	5.87479	0.50408	4.02e-06	1.41822
Mars1	methionine-tRNA synthetase 1	ENSMUSG00000040354	43.0568	42.01	42.4887	28.0199	29.2251	28.4207	-0.612744	3.09e-23	0.653951
Marveld1	MARVEL (membrane-associating) domain containing 1	ENSMUSG00000044345	8.73122	9.54814	7.37342	13.8815	13.8464	13.0109	0.620317	3.42e-11	1.53721
Mast2	microtubule associated serine/threonine kinase 2	ENSMUSG00000003810	9.20586	9.08589	8.49381	6.23926	8.32238	7.10706	-0.326754	0.000549371	0.797328
Mast4	microtubule associated serine/threonine kinase family member 4	ENSMUSG00000034751	14.4733	17.3014	15.5643	14.076	17.0563	17.7126	0.533833	2.85e-10	1.44777
Mastl	microtubule associated serine/threonine kinase-like	ENSMUSG00000026779	6.99258	6.67266	5.92114	4.56477	4.70449	4.62157	-0.535069	9.47e-09	0.690126
Mau2	MAU2 sister chromatid cohesion factor	ENSMUSG00000031858	16.8115	17.3057	12.6621	12.1179	13.7006	12.2298	-0.321299	5.16e-05	0.800349
Mavs	mitochondrial antiviral signaling protein	ENSMUSG00000037523	4.92187	3.7829	3.59342	5.02615	5.51486	5.32603	0.33207	0.0154674	1.25882
Maz	MYC-associated zinc finger protein (purine-binding transcription factor)	ENSMUSG00000030678	42.8259	38.2423	39.3603	66.8132	53.9939	53.937	0.478406	4.35e-10	1.3932
Mbd1	methyl-CpG binding domain protein 1	ENSMUSG00000024561	14.3478	14.7231	13.3209	12.4647	13.2474	10.5083	-0.295023	0.000367645	0.815059
Mbnl1	muscleblind like splicing factor 1	ENSMUSG00000027763	39.4704	38.8994	32.2308	22.3863	25.1276	24.0769	-0.685142	7.72e-31	0.621945
Mboat1	membrane bound O-acyltransferase domain containing 1	ENSMUSG00000038732	12.4961	13.4877	12.1282	23.0655	24.2357	22.0004	0.893581	1.91e-26	1.85778
Mcl1	myeloid cell leukemia sequence 1	ENSMUSG00000038612	52.7059	49.8476	49.7172	77.376	75.0531	73.0819	0.513076	9.88e-26	1.42709
Mcph1	microcephaly, primary autosomal recessive 1	ENSMUSG00000039842	5.40534	5.4672	5.19987	6.25895	7.1858	6.25351	0.290195	0.00313033	1.22281
Mcrip1	MAPK regulated corepressor interacting protein 1	ENSMUSG00000061111	35.7678	34.8471	34.5357	48.229	45.7004	38.6589	0.276597	0.000705754	1.21133
Mcrip2	MAPK regulated corepressor interacting protein 2	ENSMUSG00000025732	4.63727	4.53287	4.16741	7.01294	7.71485	6.71486	0.649429	0.00207867	1.56855
Mdfic	MyoD family inhibitor domain containing	ENSMUSG00000041390	125.535	125.883	113.736	98.1574	101.195	97.4134	-0.348764	4.94e-14	0.785257
Mdh1	malate dehydrogenase 1, NAD (soluble)	ENSMUSG00000020321	184.919	173.568	165.279	171.334	150.425	135.771	-0.271906	1.73e-06	0.828224
Mdk	midkine	ENSMUSG00000027239	12.8458	9.76349	10.2997	10.1769	7.06235	8.05443	-0.433364	0.0211063	0.740533
Me1	malic enzyme 1, NADP(+)-dependent, cytosolic	ENSMUSG00000032418	61.0625	62.7152	55.2106	45.0323	45.8429	40.9815	-0.485453	1.99e-15	0.714273
Me2	malic enzyme 2, NAD(+)-dependent, mitochondrial	ENSMUSG00000024556	58.7284	57.9802	56.0782	45.7005	45.5205	44.9367	-0.384398	2.07e-12	0.766099
Me3	malic enzyme 3, NADP(+)-dependent, mitochondrial	ENSMUSG00000030621	13.1254	18.0886	14.844	20.4238	15.7659	19.6264	0.303785	0.000433422	1.23438
Med14	mediator complex subunit 14	ENSMUSG00000064127	6.04356	5.86961	6.00736	5.01855	4.70602	5.2543	-0.304014	0.000460281	0.809996
Med15	mediator complex subunit 15	ENSMUSG00000012114	14.2753	13.2759	15.8093	8.44929	11.4691	11.1338	-0.362559	0.000937141	0.777784
Med20	mediator complex subunit 20	ENSMUSG00000092558	10.885	9.60751	10.1042	8.84477	8.68865	8.52044	-0.359369	0.000201469	0.779505
Med23	mediator complex subunit 23	ENSMUSG00000019984	17.2619	16.4784	15.4747	13.2906	14.7804	13.9078	-0.288999	4.71e-05	0.81847
Med25	mediator complex subunit 25	ENSMUSG00000002968	24.9335	21.4317	22.213	30.11	29.6344	29.4742	0.331122	5.03e-07	1.25799
Med4	mediator complex subunit 4	ENSMUSG00000022109	37.8188	32.8772	31.1735	32.9927	26.8491	27.378	-0.293568	0.000399225	0.815881
Med8	mediator complex subunit 8	ENSMUSG00000006392	27.0803	24.6163	21.9633	20.1434	22.0413	20.2214	-0.31899	0.00125643	0.801631
Med9	mediator complex subunit 9	ENSMUSG00000061650	21.172	21.3353	20.7902	19.1537	17.5555	15.7839	-0.319809	0.000354086	0.801176
Mef2d	myocyte enhancer factor 2D	ENSMUSG00000001419	15.2116	13.4428	13.0599	21.903	22.5932	22.6329	0.638319	2.54e-20	1.55651
Megf8	multiple EGF-like-domains 8	ENSMUSG00000045039	4.75393	4.07182	4.36322	6.95648	7.6056	6.87037	0.602222	2.13e-14	1.51805
Mepce	methylphosphate capping enzyme	ENSMUSG00000029726	12.1182	10.8587	10.8438	20.4506	20.2913	19.3814	0.80099	8.66e-25	1.7423
Metap1	methionyl aminopeptidase 1	ENSMUSG00000005813	20.7681	20.1115	19.0568	17.4348	18.7758	15.8379	-0.268507	0.000439646	0.830178
Mettl2	methyltransferase like 2	ENSMUSG00000020691	13.1021	13.111	11.1927	8.54851	10.745	9.33678	-0.359279	0.000788859	0.779554
Mex3a	mex3 RNA binding family member A	ENSMUSG00000074480	3.40616	2.61924	3.32493	5.66364	5.93371	5.41525	0.815712	2.2e-12	1.76017
Mex3c	mex3 RNA binding family member C	ENSMUSG00000037253	88.1404	78.0686	75.3625	144.97	139.293	133.35	0.737243	1.02e-49	1.66699
Mex3d	mex3 RNA binding family member D	ENSMUSG00000048696	6.41144	5.3337	4.64169	10.2279	8.58521	8.69023	0.691855	3.71e-10	1.61536
Mfsd2a	major facilitator superfamily domain containing 2A	ENSMUSG00000028655	3.87107	3.38438	3.64802	23.1856	22.7521	21.3784	2.56673	4.34e-125	5.92467
Mgat2	mannoside acetylglucosaminyltransferase 2	ENSMUSG00000043998	16.4186	14.4743	15.2841	23.6138	21.8148	20.9791	0.488534	1.14e-09	1.40302
Mgat4b	mannoside acetylglucosaminyltransferase 4, isoenzyme B	ENSMUSG00000036620	65.4814	63.3499	65.3008	93.27	92.6498	81.5157	0.376193	5.2e-10	1.29791
Mgp	matrix Gla protein	ENSMUSG00000030218	8.12858	9.52611	6.79837	12.2677	9.72071	11.7679	0.451052	0.0229179	1.36704
Mgst1	microsomal glutathione S-transferase 1	ENSMUSG00000008540	180.695	165.882	159.822	166.205	121.295	137.868	-0.26671	0.000511231	0.831213
Mgst3	microsomal glutathione S-transferase 3	ENSMUSG00000026688	19.7587	15.5131	15.8597	28.5171	23.9719	22.0374	0.486373	2.86e-05	1.40092
Mib2	mindbomb E3 ubiquitin protein ligase 2	ENSMUSG00000029060	10.4629	10.5807	9.6166	11.9899	12.9102	14.2424	0.339154	0.000313036	1.26501
Mical1	microtubule associated monooxygenase, calponin and LIM domain containing 1	ENSMUSG00000019823	20.7159	19.8853	20.2167	16.4657	16.1732	16.0557	-0.397913	1.17e-07	0.758956
Mical3	microtubule associated monooxygenase, calponin and LIM domain containing 3	ENSMUSG00000051586	5.90451	4.60528	4.50691	7.08692	10.7609	8.06999	0.804585	1.18e-19	1.74664
Mid1	midline 1	ENSMUSG00000035299	5.25654	6.0698	5.61092	5.50662	6.3164	5.8979	-0.380183	0.0213654	0.76834
Mid1ip1	Mid1 interacting protein 1 (gastrulation specific G12-like (zebrafish))	ENSMUSG00000008035	287.282	273.864	267.388	236.309	225.639	222.751	-0.306106	1.2e-11	0.808822
Midn	midnolin	ENSMUSG00000035621	9.65807	8.64613	8.39288	29.129	29.2343	28.1249	1.64849	1.48e-117	3.13504
Mindy3	MINDY lysine 48 deubiquitinase 3	ENSMUSG00000026767	22.4668	19.7408	18.7046	14.9743	14.8495	13.8467	-0.545154	3.38e-10	0.685318
Mir17hg	Mir17 host gene (non-protein coding)	ENSMUSG00000089726	10.9642	10.212	8.73803	8.73804	7.2563	7.58186	-0.370682	0.000244665	0.773417
Mirg	miRNA containing gene	ENSMUSG00000097391	9.89607	6.49568	8.18661	7.2176	6.34832	4.39172	-0.403515	0.00639819	0.756014
Mknk2	MAP kinase-interacting serine/threonine kinase 2	ENSMUSG00000020190	14.2913	12.5364	13.8274	22.0633	23.1608	20.8561	0.653167	2.03e-18	1.57262
Mlf1	myeloid leukemia factor 1	ENSMUSG00000048416	49.4948	46.78	44.3305	80.1338	60.1597	64.1935	0.488835	1.61e-08	1.40331
Mllt10	myeloid/lymphoid or mixed-lineage leukemia; translocated to, 10	ENSMUSG00000026743	7.94061	7.91815	7.25886	7.94063	9.61216	8.58927	0.270452	0.00697858	1.20619
Mlst8	MTOR associated protein, LST8 homolog (S. cerevisiae)	ENSMUSG00000024142	7.21452	6.58815	6.19556	5.20046	5.59808	4.88339	-0.288721	0.0476556	0.818627
Mlxip	MLX interacting protein	ENSMUSG00000038342	11.641	10.9721	11.359	13.2524	16.0765	15.0212	0.324799	4.6e-06	1.25249
Mmab	methylmalonic aciduria (cobalamin deficiency) cblB type homolog (human)	ENSMUSG00000029575	5.45443	5.75962	5.43575	8.21328	8.41753	8.46864	0.534446	8.86e-07	1.44839
Mmd2	monocyte to macrophage differentiation-associated 2	ENSMUSG00000039533	3.9852	4.07009	3.56339	5.16362	6.00364	5.85934	0.540131	1.99e-05	1.4541
Mmp11	matrix metallopeptidase 11	ENSMUSG00000000901	12.2031	12.5714	11.4563	16.0663	15.0131	16.3514	0.376355	4.15e-05	1.29806
Mmp14	matrix metallopeptidase 14 (membrane-inserted)	ENSMUSG00000000957	9.34526	7.20934	6.79465	12.6317	14.0212	10.4418	0.620825	3.43e-07	1.53775
Mmp23	matrix metallopeptidase 23	ENSMUSG00000029061	13.2153	14.2781	13.9743	23.3428	20.7603	19.5949	0.517605	8.13e-07	1.43158
Mob3a	MOB kinase activator 3A	ENSMUSG00000003348	5.7123	5.68513	5.26186	6.49328	8.56228	6.22869	0.281117	0.0332313	1.21514
Mocs2	molybdenum cofactor synthesis 2	ENSMUSG00000015536	22.321	24.9483	23.6913	19.6845	15.7496	16.4018	-0.547837	8.19e-08	0.684045
Mpc2	mitochondrial pyruvate carrier 2	ENSMUSG00000026568	23.7717	21.8677	24.0193	23.8143	17.8328	18.4002	-0.276207	0.0214749	0.825759
Mpp5	membrane protein, palmitoylated 5 (MAGUK p55 subfamily member 5)	ENSMUSG00000021112	12.0021	10.7331	11.0792	8.75834	10.001	9.48394	-0.295075	0.00011759	0.81503
Mpped2	metallophosphoesterase domain containing 2	ENSMUSG00000016386	15.1725	14.1148	13.5885	28.58	27.4511	27.6449	0.880851	9.46e-35	1.84146
Mrap	melanocortin 2 receptor accessory protein	ENSMUSG00000039956	14.5574	13.7441	13.7807	13.9074	10.4699	10.6039	-0.355606	0.0116136	0.781541
Mras	muscle and microspikes RAS	ENSMUSG00000032470	59.8194	57.2333	57.918	79.5178	83.4331	75.1014	0.391581	1.19e-16	1.31183
Mreg	melanoregulin	ENSMUSG00000039395	13.2123	13.0517	11.9629	5.24005	4.31137	4.31599	-1.53884	7.67e-42	0.344162
Mrm3	mitochondrial rRNA methyltransferase 3	ENSMUSG00000038046	7.99284	6.09682	6.46561	5.47665	5.58067	4.97535	-0.389396	0.0137597	0.763449
Mro	maestro	ENSMUSG00000064036	22.8223	24.1609	21.4029	14.9438	13.7642	15.1201	-0.698373	5.73e-15	0.616267
Mroh2a	maestro heat-like repeat family member 2A	ENSMUSG00000079429	3.31643	3.89682	3.87461	5.7252	7.87701	7.65264	0.904232	8.82e-19	1.87155
Mrpl1	mitochondrial ribosomal protein L1	ENSMUSG00000029486	10.675	11.2203	11.965	10.1859	9.46564	9.42056	-0.27431	0.00311839	0.826846
Mrpl16	mitochondrial ribosomal protein L16	ENSMUSG00000024683	25.2433	21.3747	22.1152	19.8965	19.0414	15.4676	-0.343827	0.000735958	0.787949
Mrpl17	mitochondrial ribosomal protein L17	ENSMUSG00000030879	5.90773	6.52959	4.68812	8.09889	6.75234	6.98923	0.343872	8.46e-05	1.26916
Mrpl20	mitochondrial ribosomal protein L20	ENSMUSG00000029066	53.6412	50.9997	51.2253	47.2849	41.9337	42.7905	-0.278365	0.00135894	0.824525
Mrpl44	mitochondrial ribosomal protein L44	ENSMUSG00000026248	14.4331	13.5521	14.7044	8.68131	10.0702	9.82905	-0.618572	5.06e-07	0.651315
Mrpl9	mitochondrial ribosomal protein L9	ENSMUSG00000028140	37.1002	32.7504	32.7195	27.8127	27.5306	23.414	-0.407116	2.75e-05	0.754129
Mrps18a	mitochondrial ribosomal protein S18A	ENSMUSG00000023967	34.4904	30.3817	34.4849	32.7612	28.1481	24.5883	-0.287516	0.0106908	0.819312
Mrps24	mitochondrial ribosomal protein S24	ENSMUSG00000020477	32.4724	34.9613	29.3739	27.0424	23.6672	27.9519	-0.327998	0.0018676	0.796641
Mrtfb	myocardin related transcription factor B	ENSMUSG00000009569	16.9095	17.6953	16.3373	7.56701	9.4459	9.72762	-0.977361	7.08e-34	0.507908
Msantd4	Myb/SANT-like DNA-binding domain containing 4 with coiled-coils	ENSMUSG00000041124	11.2232	12.3708	10.7322	10.2116	9.16287	8.95577	-0.353833	0.000289264	0.782502
Msh6	mutS homolog 6	ENSMUSG00000005370	12.2787	12.013	11.4743	15.0207	15.7141	15.4226	0.302001	2.34e-05	1.23285
Msl1	male specific lethal 1	ENSMUSG00000052915	13.9486	12.921	11.7325	18.7633	20.6313	18.263	0.599652	9.69e-16	1.51535
Msl2	MSL complex subunit 2	ENSMUSG00000066415	8.83545	8.48265	8.23907	11.775	10.1558	10.7015	0.284309	0.000469392	1.21783
Msl3	MSL complex subunit 3	ENSMUSG00000031358	31.029	27.9703	26.6952	21.8072	26.9496	23.7039	-0.277449	0.000765009	0.825049
Msn	moesin	ENSMUSG00000031207	18.8473	18.7878	18.4461	14.2501	15.1791	15.8121	-0.369641	7.18e-07	0.773975
Msra	methionine sulfoxide reductase A	ENSMUSG00000054733	14.4429	14.3881	12.5404	18.7063	18.6812	15.7926	0.282501	0.00361047	1.2163
Msto1	misato 1, mitochondrial distribution and morphology regulator	ENSMUSG00000068922	6.326	5.98711	5.31239	8.70675	8.47581	7.5156	0.407517	0.00255549	1.3264
Mt1	metallothionein 1	ENSMUSG00000031765	154.005	147.603	161.267	144.867	100.489	111.094	-0.372745	0.000143678	0.772311
Mt3	metallothionein 3	ENSMUSG00000031760	10.8711	9.03718	11.0117	7.92066	7.2917	3.88002	-0.761414	0.00213521	0.589918
Mta1	metastasis associated 1	ENSMUSG00000021144	25.5195	24.7576	23.4406	34.3014	34.4541	30.1713	0.361771	5.87e-08	1.285
Mtbp	Mdm2, transformed 3T3 cell double minute p53 binding protein	ENSMUSG00000022369	13.5785	14.8835	14.6585	10.8028	12.0897	10.8684	-0.393764	1.41e-05	0.761141
Mterf4	mitochondrial transcription termination factor 4	ENSMUSG00000026273	7.06276	7.94234	8.28068	7.66744	6.23176	5.77104	-0.379592	0.0121909	0.768655
Mthfd2	methylenetetrahydrofolate dehydrogenase (NAD+ dependent), methenyltetrahydrofolate cyclohydrolase	ENSMUSG00000005667	81.5699	85.0335	77.2381	45.1128	45.3227	42.8664	-0.910155	2.09e-58	0.532128
Mthfr	methylenetetrahydrofolate reductase	ENSMUSG00000029009	9.35908	8.49555	7.97594	5.19032	5.26752	5.15797	-0.739122	3.56e-16	0.599104
Mtmr3	myotubularin related protein 3	ENSMUSG00000034354	15.1899	15.3945	14.3851	11.6759	12.7658	13.7531	-0.299528	4.06e-05	0.812518
Mtmr4	myotubularin related protein 4	ENSMUSG00000018401	3.73379	3.99299	4.43959	6.48841	5.33247	5.70373	0.534565	5.27e-07	1.44851
mt-Nd2	NA	ENSMUSG00000064345	2870.64	2712.52	3040.3	2493.94	2403.8	2181.44	-0.32827	1.61e-08	0.796491
Mtus1	mitochondrial tumor suppressor 1	ENSMUSG00000045636	5.50054	5.99737	5.63412	1.92123	1.67526	1.74163	-1.85905	1.57e-41	0.275657
Mvd	mevalonate (diphospho) decarboxylase	ENSMUSG00000006517	13.3928	12.844	12.765	19.1891	16.8262	15.0718	0.336693	0.00136228	1.26286
Mvk	mevalonate kinase	ENSMUSG00000041939	16.2077	15.9578	15.1284	24.5303	25.082	23.6568	0.578871	1.06e-10	1.49368
Mxi1	MAX interactor 1, dimerization protein	ENSMUSG00000025025	15.4942	16.4137	15.9622	20.7898	23.2482	22.1539	0.47797	5.8e-09	1.39278
Myc	myelocytomatosis oncogene	ENSMUSG00000022346	51.1766	54.2366	49.8124	47.1999	41.4414	38.23	-0.359867	1.88e-07	0.779237
Mycl	v-myc avian myelocytomatosis viral oncogene lung carcinoma derived	ENSMUSG00000028654	8.82146	9.20017	7.62824	39.17	41.1688	38.0103	2.16289	3.06e-201	4.47813
Mylip	myosin regulatory light chain interacting protein	ENSMUSG00000038175	4.22903	3.98361	3.72086	5.83593	5.00679	5.47565	0.417629	0.00135562	1.33573
Myo10	myosin X	ENSMUSG00000022272	9.48302	9.50151	9.46681	18.2251	19.8836	20.167	0.906682	6.26e-34	1.87473
Myo18a	myosin XVIIIA	ENSMUSG00000000631	2.71623	3.2566	3.11559	7.80432	7.64518	7.20024	1.19688	3.12e-34	2.29244
Myo1e	myosin IE	ENSMUSG00000032220	71.829	74.3453	74.0556	89.047	99.971	95.2475	0.310727	2.99e-07	1.24033
Myof	myoferlin	ENSMUSG00000048612	14.7118	13.482	13.8111	11.1199	11.88	12.961	-0.273227	0.000745694	0.827466
Mysm1	myb-like, SWIRM and MPN domains 1	ENSMUSG00000062627	6.8668	7.48882	6.74663	5.06095	5.37608	6.21676	-0.404395	5.28e-05	0.755553
N6amt1	N-6 adenine-specific DNA methyltransferase 1 (putative)	ENSMUSG00000044442	17.6859	15.1123	13.4901	9.78193	10.4275	10.8083	-0.631924	4.43e-09	0.645315
Naa10	N(alpha)-acetyltransferase 10, NatA catalytic subunit	ENSMUSG00000031388	39.9232	40.9099	41.2484	38.9344	35.8712	33.8877	-0.283328	0.0245451	0.821693
Naa38	N(alpha)-acetyltransferase 38, NatC auxiliary subunit	ENSMUSG00000059278	51.8809	48.5785	47.7162	46.5758	39.632	40.63	-0.291514	0.00483301	0.817044
Naa50	N(alpha)-acetyltransferase 50, NatE catalytic subunit	ENSMUSG00000022698	57.2815	59.7328	55.7761	72.0652	75.7417	65.6654	0.264162	1.5e-06	1.20094
Naaa	N-acylethanolamine acid amidase	ENSMUSG00000029413	7.50445	6.3663	6.14308	4.37626	4.91646	4.06974	-0.575487	1.35e-05	0.67106
Naalad2	N-acetylated alpha-linked acidic dipeptidase 2	ENSMUSG00000043943	12.3429	13.5541	13.1948	19.044	16.5867	19.9431	0.468337	8.34e-10	1.38351
Nab1	Ngfi-A binding protein 1	ENSMUSG00000002881	30.445	28.9079	27.601	21.2032	19.4299	19.8511	-0.553598	1.43e-19	0.681319
Naf1	nuclear assembly factor 1 ribonucleoprotein	ENSMUSG00000014907	7.99925	6.25064	6.67428	9.14493	9.67952	9.23779	0.355585	0.00174883	1.2795
Naga	N-acetyl galactosaminidase, alpha	ENSMUSG00000022453	12.1419	11.7817	11.1618	16.1472	15.3242	13.8684	0.313122	0.00235832	1.24239
Naglu	alpha-N-acetylglucosaminidase (Sanfilippo disease IIIB)	ENSMUSG00000001751	45.4198	41.6796	41.2546	57.6112	54.458	52.8607	0.315524	2.89e-08	1.24446
Nap1l5	nucleosome assembly protein 1-like 5	ENSMUSG00000055430	400.184	424.185	388.29	556.707	526.407	473.272	0.316672	2.68e-09	1.24545
Napepld	N-acyl phosphatidylethanolamine phospholipase D	ENSMUSG00000044968	6.23647	5.95887	5.99811	3.50416	3.31213	2.71606	-0.98399	3.53e-17	0.50558
Nars	asparaginyl-tRNA synthetase	ENSMUSG00000024587	143.178	143.746	124.862	94.052	91.47	81.5433	-0.648321	1.64e-40	0.638023
Nat9	N-acetyltransferase 9 (GCN5-related, putative)	ENSMUSG00000015542	6.85615	4.81804	6.73623	9.64076	9.43276	9.77996	0.602926	0.000403689	1.51879
Nav2	neuron navigator 2	ENSMUSG00000052512	4.79537	4.10655	4.62713	5.67748	6.54771	7.04974	0.512876	5.33e-08	1.42689
Nbn	nibrin	ENSMUSG00000028224	11.6212	11.4326	10.7302	10.6982	8.94163	9.31701	-0.289674	0.00363708	0.818087
Ncdn	neurochondrin	ENSMUSG00000028833	5.47632	4.21164	4.96672	6.27161	7.30898	5.92789	0.333934	0.00613406	1.26045
Nck2	non-catalytic region of tyrosine kinase adaptor protein 2	ENSMUSG00000066877	15.7815	15.4783	14.0155	11.2707	11.7132	10.6064	-0.489322	8.66e-09	0.71236
Ncoa7	nuclear receptor coactivator 7	ENSMUSG00000039697	14.7145	13.8512	11.7526	7.24642	8.15767	8.76617	-0.712747	1.05e-14	0.610157
Ncor2	nuclear receptor co-repressor 2	ENSMUSG00000029478	7.19669	5.50289	5.51036	9.03774	8.36442	7.61111	0.366081	9.32e-05	1.28885
Ndfip2	Nedd4 family interacting protein 2	ENSMUSG00000053253	15.7764	14.0988	13.9806	12.6977	13.0867	11.9981	-0.28601	0.000888364	0.820167
Ndst2	N-deacetylase/N-sulfotransferase (heparan glucosaminyl) 2	ENSMUSG00000039308	7.19869	6.30131	6.27074	5.75873	5.11624	4.65313	-0.282451	0.0103353	0.822193
Ndufa12	NADH:ubiquinone oxidoreductase subunit A12	ENSMUSG00000020022	120.682	99.0971	134.074	98.7224	88.0698	94.3218	-0.2923	0.000602299	0.816599
Ndufa13	NADH:ubiquinone oxidoreductase subunit A13	ENSMUSG00000036199	41.6778	39.7188	46.5293	36.342	34.4014	38.4576	-0.272651	0.0045819	0.827797
Ndufa3	NADH:ubiquinone oxidoreductase subunit A3	ENSMUSG00000035674	91.1243	88.677	120.915	80.4985	72.8034	81.8757	-0.368088	0.000401719	0.774809
Ndufa4l2	Ndufa4, mitochondrial complex associated like 2	ENSMUSG00000040280	21.1457	21.4994	20.3665	13.2477	15.8449	15.7515	-0.53607	9.31e-06	0.689647
Ndufaf4	NADH:ubiquinone oxidoreductase complex assembly factor 4	ENSMUSG00000028261	6.78494	6.08407	5.89268	6.14989	5.25716	5.51751	-0.312857	0.0118589	0.805046
Ndufb4	NADH:ubiquinone oxidoreductase subunit B4	ENSMUSG00000022820	35.4893	29.4575	30.8518	27.7292	24.1131	25.3367	-0.483073	1.14e-05	0.715452
Ndufc1	NADH:ubiquinone oxidoreductase subunit C1	ENSMUSG00000037152	45.1024	36.1752	41.7926	37.467	29.893	32.749	-0.352797	0.000644187	0.783065
Ndufs6	NADH:ubiquinone oxidoreductase core subunit S6	ENSMUSG00000021606	99.4022	84.2786	86.7078	80.6808	66.3016	66.7251	-0.404701	4.6e-06	0.755393
Neat1	nuclear paraspeckle assembly transcript 1 (non-protein coding)	ENSMUSG00000092274	7.01805	4.95509	5.67959	6.0096	3.76916	4.84513	-0.613645	6.91e-16	0.653543
Nectin1	nectin cell adhesion molecule 1	ENSMUSG00000032012	12.4193	10.601	10.7505	16.9457	18.0946	15.4097	0.542499	4.88e-14	1.45649
Nectin3	nectin cell adhesion molecule 3	ENSMUSG00000022656	28.7863	29.2846	27.2035	23.7486	20.3475	20.781	-0.427004	8.92e-10	0.743805
Nedd9	neural precursor cell expressed, developmentally down-regulated gene 9	ENSMUSG00000021365	9.40561	10.2335	9.4224	13.8833	13.5435	13.81	0.447851	5.43e-09	1.36401
Nek2	NIMA (never in mitosis gene a)-related expressed kinase 2	ENSMUSG00000026622	7.64813	6.89972	6.5948	8.80848	9.54452	8.92927	0.331279	0.0178863	1.25813
Nek6	NIMA (never in mitosis gene a)-related expressed kinase 6	ENSMUSG00000026749	12.005	11.4748	8.7899	14.3044	13.5988	10.8322	0.325042	5.74e-06	1.2527
Nelfe	negative elongation factor complex member E, Rdbp	ENSMUSG00000024369	21.3117	21.9211	20.363	28.0298	28.0692	24.2418	0.280081	0.00176008	1.21426
Nemp2	nuclear envelope integral membrane protein 2	ENSMUSG00000043015	5.60337	5.81591	5.60918	4.42779	4.98518	4.61383	-0.355772	0.00381107	0.781451
Nenf	neuron derived neurotrophic factor	ENSMUSG00000037499	68.8349	62.1218	55.0786	50.5521	40.3181	41.2564	-0.53583	1.48e-08	0.689762
Neu3	neuraminidase 3	ENSMUSG00000035239	21.1947	20.3939	19.5738	16.1509	17.6895	15.3788	-0.37221	3.05e-07	0.772598
Neurl4	neuralized E3 ubiquitin protein ligase 4	ENSMUSG00000047284	6.75119	5.84493	5.65835	7.45157	9.0114	8.67566	0.419981	8.68e-06	1.33791
Nf1	neurofibromin 1	ENSMUSG00000020716	9.16171	8.14517	7.61101	6.10019	6.27367	5.95059	-0.435291	2.21e-09	0.739544
Nfil3	nuclear factor, interleukin 3, regulated	ENSMUSG00000056749	6.60597	6.08516	6.15598	12.4851	14.6007	12.641	1.07548	2.59e-21	2.10743
Nfix	nuclear factor I/X	ENSMUSG00000001911	4.14677	4.69488	4.81523	7.03312	8.11321	6.71497	0.708702	6.29e-10	1.63433
Nfkbia	nuclear factor of kappa light polypeptide gene enhancer in B cells inhibitor, alpha	ENSMUSG00000021025	24.3088	26.5425	24.7408	39.9886	37.2201	34.3772	0.510789	2.88e-10	1.42483
Nfkbiz	nuclear factor of kappa light polypeptide gene enhancer in B cells inhibitor, zeta	ENSMUSG00000035356	8.01757	8.09709	7.76185	13.2676	13.8985	15.088	0.766817	1.51e-16	1.70151
Nfx1	nuclear transcription factor, X-box binding 1	ENSMUSG00000028423	43.9396	45.3637	40.1202	35.1596	35.8988	38.0812	-0.307146	7.42e-08	0.808239
Nfyb	nuclear transcription factor-Y beta	ENSMUSG00000020248	11.8625	9.43271	8.77848	12.5512	12.2231	12.0816	0.264931	0.0107547	1.20158
Ngdn	neuroguidin, EIF4E binding protein	ENSMUSG00000022204	30.9715	28.7304	28.0409	23.5927	23.9324	21.1974	-0.399118	1.04e-05	0.758322
Ngly1	N-glycanase 1	ENSMUSG00000021785	10.383	10.469	8.89809	8.57448	7.39759	8.55325	-0.307609	0.00343232	0.80798
Ngrn	neugrin, neurite outgrowth associated	ENSMUSG00000047084	13.84	16.3636	11.7454	10.661	9.00906	9.45646	-0.565457	1.98e-05	0.675741
Nif3l1	Ngg1 interacting factor 3-like 1 (S. pombe)	ENSMUSG00000026036	7.79839	7.82622	7.82516	6.76434	6.98793	6.08545	-0.32408	0.00163291	0.798807
Nipal1	NIPA-like domain containing 1	ENSMUSG00000067219	45.9424	44.3373	44.3331	20.4685	22.1747	20.9632	-1.1262	5.17e-83	0.458122
Nlk	nemo like kinase	ENSMUSG00000017376	6.97111	7.01302	7.20708	9.3345	9.87576	7.89409	0.301147	0.00124021	1.23212
Nmb	neuromedin B	ENSMUSG00000025723	20.5462	16.2715	14.2159	13.7965	12.2459	12.2209	-0.410283	0.0430038	0.752476
Nmt2	N-myristoyltransferase 2	ENSMUSG00000026643	47.8167	45.8348	44.334	37.7038	38.8423	37.8036	-0.31468	7.53e-10	0.804029
Nnat	neuronatin	ENSMUSG00000067786	88.6151	80.6915	80.4442	52.6622	48.657	45.9038	-0.831902	2.59e-33	0.561788
Noct	nocturnin	ENSMUSG00000023087	3.04506	2.74557	2.74058	5.84608	6.91828	5.06231	0.578476	1.43e-06	1.49327
Nol12	nucleolar protein 12	ENSMUSG00000033099	9.61724	7.61199	8.36615	8.28796	8.19355	8.43641	-0.326331	0.00318447	0.797562
Nol8	nucleolar protein 8	ENSMUSG00000021392	11.3453	10.303	9.72827	13.4605	12.6015	12.707	0.277086	0.000245022	1.21174
Nop14	NOP14 nucleolar protein	ENSMUSG00000036693	28.608	26.8451	26.3356	22.5169	22.8921	22.0712	-0.342022	6.34e-07	0.788935
Nos2	nitric oxide synthase 2, inducible	ENSMUSG00000020826	5.07066	5.33677	5.22196	10.509	12.0732	11.4537	1.10322	9.46e-28	2.14833
Nova1	NOVA alternative splicing regulator 1	ENSMUSG00000021047	9.04355	10.0283	8.60374	6.52547	7.47165	7.08798	-0.312551	0.000205188	0.805217
Npdc1	neural proliferation, differentiation and control 1	ENSMUSG00000015094	13.6407	15.1846	18.2242	25.0612	26.663	22.7304	0.648409	1.44e-08	1.56744
Npepl1	aminopeptidase-like 1	ENSMUSG00000039263	28.0444	29.7314	26.8818	36.1213	39.2802	32.5233	0.302069	6.06e-05	1.23291
Nppc	natriuretic peptide type C	ENSMUSG00000026241	19.1214	19.3209	16.442	35.8242	27.6496	27.7024	0.694361	8.23e-10	1.61817
Npr2	natriuretic peptide receptor 2	ENSMUSG00000028469	106.456	102.253	96.7807	131.65	139.847	129.369	0.368197	3.98e-15	1.29074
Nr0b1	nuclear receptor subfamily 0, group B, member 1	ENSMUSG00000025056	26.3449	27.7156	26.3567	14.2843	16.4799	17.5143	-0.760185	7.24e-16	0.590421
Nr1d1	nuclear receptor subfamily 1, group D, member 1	ENSMUSG00000020889	2.54495	3.15689	2.6301	5.71114	6.39408	6.48787	1.14373	2.07e-13	2.20951
Nr1d2	nuclear receptor subfamily 1, group D, member 2	ENSMUSG00000021775	14.3639	15.3234	13.4806	17.4166	19.6333	18.8017	0.276529	0.000204221	1.21128
Nr2f2	nuclear receptor subfamily 2, group F, member 2	ENSMUSG00000030551	4.69738	4.68043	4.83442	5.98108	5.73675	5.2148	0.282043	0.0143128	1.21592
Nr2f6	nuclear receptor subfamily 2, group F, member 6	ENSMUSG00000002393	7.66562	8.1523	7.62922	10.6488	10.5489	8.55504	0.450702	0.00192159	1.36671
Nr4a1	nuclear receptor subfamily 4, group A, member 1	ENSMUSG00000023034	21.3618	21.3262	19.1958	156.727	149.083	141.099	2.85054	0	7.21272
Nr5a1	nuclear receptor subfamily 5, group A, member 1	ENSMUSG00000026751	34.6031	32.4494	32.7011	49.3914	52.453	47.9075	0.520746	4.09e-19	1.4347
Nr5a2	nuclear receptor subfamily 5, group A, member 2	ENSMUSG00000026398	76.65	74.9878	72.4544	111.318	120.702	116.55	0.592662	1.5e-32	1.50803
Nradd	neurotrophin receptor associated death domain	ENSMUSG00000032491	6.99815	6.42509	6.40863	4.9806	5.75893	5.22829	-0.38411	0.026891	0.766251
Nras	neuroblastoma ras oncogene	ENSMUSG00000027852	23.2467	23.6927	21.2792	18.2301	20.666	18.7922	-0.265783	6.86e-05	0.831747
Nrbp1	nuclear receptor binding protein 1	ENSMUSG00000029148	19.0039	21.1044	19.3549	24.2759	24.2325	25.9359	0.269325	0.0017086	1.20524
Nrde2	nrde-2 necessary for RNA interference, domain containing	ENSMUSG00000021179	8.72288	8.84838	7.98422	5.57847	6.36351	6.21287	-0.53188	5.98e-07	0.691653
Nrf1	nuclear respiratory factor 1	ENSMUSG00000058440	17.7935	17.8131	15.796	14.3149	13.8345	11.6677	-0.408159	3.14e-06	0.753585
Nrm	nurim (nuclear envelope membrane protein)	ENSMUSG00000059791	12.5332	13.0202	11.7546	18.7303	14.8457	12.1526	0.2785	0.046975	1.21293
Nrsn1	neurensin 1	ENSMUSG00000048978	2.2773	2.34667	2.23995	5.89335	7.45314	6.64704	1.54604	9.23e-21	2.92015
Nsg1	neuron specific gene family member 1	ENSMUSG00000029126	3.46674	3.14165	3.38552	5.02637	5.9904	5.23173	0.597631	0.000144816	1.51323
Nsmaf	neutral sphingomyelinase (N-SMase) activation associated factor	ENSMUSG00000028245	25.6588	25.2871	24.9267	17.7717	18.9548	18.4943	-0.466053	2.06e-12	0.723942
Nsmce2	NSE2/MMS21 homolog, SMC5-SMC6 complex SUMO ligase	ENSMUSG00000059586	33.33	27.9041	27.7374	27.6423	24.7554	21.8439	-0.325619	0.00132056	0.797956
Nsmf	NMDA receptor synaptonuclear signaling and neuronal migration factor	ENSMUSG00000006476	7.98621	9.26502	8.07543	7.5131	6.56654	7.04877	-0.343573	0.00347313	0.788087
Nsrp1	nuclear speckle regulatory protein 1	ENSMUSG00000037958	8.04929	8.14447	7.66696	6.21905	7.68786	5.9976	-0.312816	0.00464039	0.805069
Nsun4	NOL1/NOP2/Sun domain family, member 4	ENSMUSG00000028706	7.42845	6.99771	8.0103	5.92676	6.19539	5.0317	-0.439747	0.000657939	0.737264
Nt5c3	5'-nucleotidase, cytosolic III	ENSMUSG00000029780	36.3104	37.1462	33.6452	23.3845	22.0171	22.8283	-0.716757	4.47e-19	0.608464
Nub1	negative regulator of ubiquitin-like proteins 1	ENSMUSG00000028954	18.8037	20.7574	20.5242	16.1704	16.871	15.9132	-0.297246	0.000573866	0.813804
Nudt13	nudix (nucleoside diphosphate linked moiety X)-type motif 13	ENSMUSG00000021809	7.06594	7.28574	8.04602	3.41145	4.31705	5.12001	-0.81505	1.34e-08	0.568389
Nudt19	nudix (nucleoside diphosphate linked moiety X)-type motif 19	ENSMUSG00000034875	6.29365	5.65522	5.74371	8.76126	8.34574	6.55018	0.405159	0.00429255	1.32423
Nudt3	nudix (nucleotide diphosphate linked moiety X)-type motif 3	ENSMUSG00000024213	21.8577	21.4525	20.0173	32.2035	27.4376	26.8786	0.301078	0.000924646	1.23206
Nudt4	nudix (nucleoside diphosphate linked moiety X)-type motif 4	ENSMUSG00000020029	31.7063	28.7721	26.5426	41.705	43.9315	40.797	0.48072	9.67e-15	1.39544
Nufip2	nuclear fragile X mental retardation protein interacting protein 2	ENSMUSG00000037857	10.3844	10.2393	10.2917	19.6491	19.1284	18.1422	0.818041	4.13e-36	1.76301
Numb	NUMB endocytic adaptor protein	ENSMUSG00000021224	14.818	14.2085	12.2298	9.05366	9.94645	10.6186	-0.471142	3.39e-07	0.721393
Nup153	nucleoporin 153	ENSMUSG00000021374	18.007	16.0186	14.8253	24.1797	26.8877	26.3728	0.526973	1.39e-14	1.4409
Nup35	nucleoporin 35	ENSMUSG00000026999	14.7879	12.8773	13.6554	11.8264	11.0749	10.0734	-0.290607	0.00923951	0.817558
Nupr1	nuclear protein transcription regulator 1	ENSMUSG00000030717	117.085	107.872	106.905	104.398	87.5206	82.7065	-0.334291	7.05e-07	0.793174
Nxn	nucleoredoxin	ENSMUSG00000020844	5.55046	4.6399	3.90645	8.6491	9.84033	7.08431	0.973676	2.28e-12	1.96384
Obsl1	obscurin-like 1	ENSMUSG00000026211	80.8499	72.2381	74.3731	112.518	113.936	107.014	0.579869	2.8e-33	1.49471
Odf2	outer dense fiber of sperm tails 2	ENSMUSG00000026790	18.9741	19.0947	17.961	23.6542	23.3675	22.366	0.265079	6.71e-05	1.2017
Ogt	O-linked N-acetylglucosamine (GlcNAc) transferase (UDP-N-acetylglucosamine:polypeptide-N-acetylglucosaminyl transferase)	ENSMUSG00000034160	54.2434	49.6119	55.1503	36.3918	39.4869	39.0808	-0.439376	3.76e-16	0.737454
Oip5os1	Opa interacting protein 5, opposite strand 1	ENSMUSG00000085438	20.3637	18.3371	18.0963	12.2425	14.4916	13.7777	-0.524558	3.78e-15	0.695172
Omd	osteomodulin	ENSMUSG00000048368	10.5256	9.9285	9.02611	7.94361	8.8815	8.36136	-0.337336	0.00263762	0.791501
Orc6	origin recognition complex, subunit 6	ENSMUSG00000031697	35.8933	32.6416	32.9608	30.6424	26.5773	25.7153	-0.352436	5.18e-05	0.78326
Ormdl2	ORM1-like 2 (S. cerevisiae)	ENSMUSG00000025353	7.9434	6.52429	6.45133	3.52547	5.73431	4.30285	-0.500264	0.0162322	0.706978
Osbpl1a	oxysterol binding protein-like 1A	ENSMUSG00000044252	8.18948	7.3933	7.20926	8.879	9.91426	9.69287	0.331135	0.000626343	1.258
Osbpl5	oxysterol binding protein-like 5	ENSMUSG00000037606	10.6346	11.109	9.96288	13.1439	16.0398	15.0897	0.395147	8.36e-06	1.31508
Osbpl6	oxysterol binding protein-like 6	ENSMUSG00000042359	16.02	18.3826	19.729	15.7764	13.138	15.3488	-0.290662	0.000126095	0.817527
Osbpl9	oxysterol binding protein-like 9	ENSMUSG00000028559	35.9451	34.6095	33.4393	30.9927	29.8181	27.514	-0.308016	6.56e-07	0.807752
Osgin2	oxidative stress induced growth inhibitor family member 2	ENSMUSG00000041153	36.8526	35.6348	34.9032	23.4294	25.2089	23.2341	-0.606773	1.2e-21	0.656664
Osr2	odd-skipped related 2	ENSMUSG00000022330	8.00862	8.96853	7.10551	4.65194	4.54457	5.45857	-0.790008	2.88e-07	0.578341
Ostf1	osteoclast stimulating factor 1	ENSMUSG00000024725	5.39978	5.1259	6.02329	5.58028	4.90093	4.23518	-0.300529	0.0370998	0.811955
Otof	otoferlin	ENSMUSG00000062372	8.28121	7.09891	8.38425	14.6005	18.2463	17.1164	1.02405	2.24e-29	2.03361
Otor	otoraplin	ENSMUSG00000027416	29.6391	27.1958	26.8264	50.4935	38.454	41.4739	0.558567	5.49e-08	1.47281
Pacs1	phosphofurin acidic cluster sorting protein 1	ENSMUSG00000024855	5.10378	5.43386	5.15717	6.2938	7.94693	6.26588	0.350563	0.000817204	1.27506
Pacsin2	protein kinase C and casein kinase substrate in neurons 2	ENSMUSG00000016664	19.5897	18.8797	18.212	14.8711	16.4175	14.0097	-0.331453	4.54e-06	0.794736
Pak4	p21 (RAC1) activated kinase 4	ENSMUSG00000030602	9.48129	8.33253	8.45719	12.6642	11.3811	12.1884	0.457464	8.2e-06	1.37313
Pald1	phosphatase domain containing, paladin 1	ENSMUSG00000020092	4.56045	5.56844	4.89618	7.5068	8.15921	8.20541	0.660502	3.49e-10	1.58063
Pam	peptidylglycine alpha-amidating monooxygenase	ENSMUSG00000026335	12.0674	12.0693	12.4662	10.5328	10.0642	8.43146	-0.336594	0.000127277	0.791909
Pan2	PAN2 poly(A) specific ribonuclease subunit	ENSMUSG00000005682	15.6786	15.9107	13.636	10.1694	14.2846	13.1246	-0.322604	0.00092883	0.799625
Papolg	poly(A) polymerase gamma	ENSMUSG00000020273	12.8302	13.599	13.4455	9.87343	10.5495	9.62709	-0.456389	1.84e-08	0.728808
Papss2	3'-phosphoadenosine 5'-phosphosulfate synthase 2	ENSMUSG00000024899	45.8786	44.0749	46.9501	38.3567	37.8866	31.8797	-0.343135	9.59e-08	0.788327
Paqr7	progestin and adipoQ receptor family member VII	ENSMUSG00000037348	8.04941	7.57311	7.90013	16.6908	14.4472	12.179	0.839247	3.3e-17	1.78912
Patz1	POZ (BTB) and AT hook containing zinc finger 1	ENSMUSG00000020453	8.30792	7.06136	7.01807	9.39659	8.56599	9.08133	0.276894	0.00838965	1.21158
Pbx3	pre B cell leukemia homeobox 3	ENSMUSG00000038718	4.88925	5.28468	4.95295	10.9628	11.1035	10.5095	1.1313	2.12e-25	2.19056
Pbxip1	pre B cell leukemia transcription factor interacting protein 1	ENSMUSG00000042613	9.1003	9.2826	9.76224	12.8717	13.0514	13.6093	0.445646	1.41e-07	1.36192
Pcdh10	protocadherin 10	ENSMUSG00000049100	16.2125	17.2012	16.8207	11.3005	11.2324	11.2812	-0.653321	1.98e-24	0.635815
Pcdh18	protocadherin 18	ENSMUSG00000037892	8.05946	7.19801	6.85134	4.75703	4.89413	5.00772	-0.643047	2.29e-11	0.640359
Pcdh7	protocadherin 7	ENSMUSG00000029108	5.64756	5.34667	5.14325	1.91049	2.60564	2.72058	-1.15636	1.94e-19	0.448645
Pcdhgc3	protocadherin gamma subfamily C, 3	ENSMUSG00000102918	8.26102	6.54514	7.28849	12.2139	12.9895	13.7553	0.707795	0.000183744	1.63331
Pcf11	PCF11 cleavage and polyadenylation factor subunit	ENSMUSG00000041328	13.2388	12.8441	11.4892	20.5964	22.6459	22.0226	1.032	4.82e-47	2.04486
Pcgf2	polycomb group ring finger 2	ENSMUSG00000018537	4.37333	3.93618	3.63586	6.23986	7.63391	6.70255	0.797497	1.78e-08	1.73808
Pck2	phosphoenolpyruvate carboxykinase 2 (mitochondrial)	ENSMUSG00000040618	56.9298	56.0641	56.6581	34.3331	36.8408	32.8777	-0.717168	5.43e-37	0.608291
Pcnx	pecanex homolog	ENSMUSG00000021140	12.3181	11.3228	10.8848	13.8054	16.4463	17.2013	0.482695	6.65e-12	1.39735
Pcnx3	pecanex homolog 3	ENSMUSG00000054874	7.3391	6.1984	6.70335	8.07615	9.53185	8.5262	0.429662	3.63e-07	1.34692
Pcsk5	proprotein convertase subtilisin/kexin type 5	ENSMUSG00000024713	14.0262	14.1922	13.4703	18.8928	20.2423	20.3565	0.455964	3.34e-11	1.3717
Pdcd10	programmed cell death 10	ENSMUSG00000027835	34.3223	27.3521	28.5142	24.2342	21.4065	21.6698	-0.469493	1.8e-07	0.722219
Pdcd6ip	programmed cell death 6 interacting protein	ENSMUSG00000032504	17.0431	18.1597	15.8119	13.3756	15.2394	13.4754	-0.375329	1.55e-08	0.770929
Pde6d	phosphodiesterase 6D, cGMP-specific, rod, delta	ENSMUSG00000026239	11.8435	9.0151	8.38564	16.3674	13.5145	15.1302	0.560609	4.79e-05	1.47489
Pde7b	phosphodiesterase 7B	ENSMUSG00000019990	3.85883	3.78569	3.13002	7.71329	7.72764	6.54474	1.00606	2.55e-18	2.00842
Pdgfc	platelet-derived growth factor, C polypeptide	ENSMUSG00000028019	12.8251	11.821	10.1263	3.24675	3.98343	4.31076	-1.55315	4.68e-41	0.340765
Pdha1	pyruvate dehydrogenase E1 alpha 1	ENSMUSG00000031299	14.2846	13.6934	12.7525	13.0464	12.6443	10.6718	-0.294919	0.00359963	0.815118
Pdlim4	PDZ and LIM domain 4	ENSMUSG00000020388	7.0861	8.20534	7.4123	20.3814	17.5164	14.6293	1.13547	8.91e-15	2.1969
Pdlim5	PDZ and LIM domain 5	ENSMUSG00000028273	11.6357	10.1645	10.2537	6.38357	6.86411	6.4172	-0.754039	8.89e-19	0.592941
Pds5a	PDS5 cohesin associated factor A	ENSMUSG00000029202	27.4683	25.6589	25.2153	30.0861	23.3747	33.2028	0.266065	6.42e-06	1.20252
Pdss1	prenyl (solanesyl) diphosphate synthase, subunit 1	ENSMUSG00000026784	7.37184	7.2899	6.31265	5.55084	4.82437	5.34777	-0.386901	0.0103501	0.764771
Pdzd8	PDZ domain containing 8	ENSMUSG00000074746	6.70155	5.4443	5.71409	7.51071	8.08398	7.35757	0.294018	0.000594865	1.22605
Peg3	paternally expressed 3	ENSMUSG00000002265	6.40129	6.26041	5.86663	9.29776	10.889	11.2616	0.738683	3.14e-20	1.66865
Peli2	pellino 2	ENSMUSG00000021846	21.3489	20.7877	20.6786	16.1769	18.3465	17.7847	-0.324304	6.19e-07	0.798684
Penk	preproenkephalin	ENSMUSG00000045573	7.08161	5.98501	5.83109	4.57807	3.99462	3.76272	-0.638831	0.000393479	0.642233
Perp	PERP, TP53 apoptosis effector	ENSMUSG00000019851	15.8555	14.7202	13.0447	6.73167	6.3742	5.2933	-1.27502	2.93e-28	0.413221
Pex11b	peroxisomal biogenesis factor 11 beta	ENSMUSG00000028102	6.90773	5.48218	6.00421	8.89644	10.2111	9.39607	0.494434	0.00248469	1.40877
Pex6	peroxisomal biogenesis factor 6	ENSMUSG00000002763	9.73303	8.27198	8.70007	10.4111	11.9861	11.8312	0.303691	0.00167456	1.2343
Pfkfb3	6-phosphofructo-2-kinase/fructose-2,6-biphosphatase 3	ENSMUSG00000026773	5.16419	6.65469	5.76273	14.8102	15.7202	15.4308	1.28863	1.98e-40	2.44295
Pfkl	phosphofructokinase, liver, B-type	ENSMUSG00000020277	36.0401	34.7095	34.5915	47.1677	46.2358	44.4635	0.311172	8.18e-09	1.24072
Pfkm	phosphofructokinase, muscle	ENSMUSG00000033065	6.4792	6.31853	6.89842	8.7879	10.0784	8.08476	0.355306	0.00149053	1.27926
Pfkp	phosphofructokinase, platelet	ENSMUSG00000021196	44.9271	45.9665	44.0234	38.012	37.7522	39.1119	-0.278437	4.21e-08	0.824484
Pgm2	phosphoglucomutase 2	ENSMUSG00000029171	6.87117	7.13493	7.6212	5.98528	6.69638	5.40545	-0.290018	0.0234804	0.817892
Pgp	phosphoglycolate phosphatase	ENSMUSG00000043445	9.6881	10.7972	8.71997	15.2235	13.4914	11.4	0.411117	0.000150394	1.32972
Phex	phosphate regulating endopeptidase homolog, X-linked	ENSMUSG00000057457	10.9142	11.1809	10.6835	13.8322	15.8751	12.198	0.3729	8.82e-07	1.29495
Phf12	PHD finger protein 12	ENSMUSG00000037791	8.09827	6.06525	6.29697	10.2774	10.997	11.2487	0.599873	8.13e-09	1.51558
Phf13	PHD finger protein 13	ENSMUSG00000047777	8.15959	7.81604	7.91652	12.9605	13.462	12.8157	0.661914	2.49e-14	1.58218
Phf20l1	PHD finger protein 20-like 1	ENSMUSG00000072501	28.207	22.6831	21.0952	15.7902	14.6313	14.7048	-0.80585	6.37e-42	0.572025
Phf23	PHD finger protein 23	ENSMUSG00000018572	13.3911	12.7723	11.544	23.0357	24.6919	23.0351	0.831956	4.07e-21	1.7801
Phf3	PHD finger protein 3	ENSMUSG00000048874	51.0451	53.055	48.8833	36.7367	42.179	44.6899	-0.363555	1.1e-08	0.777247
Phf8	PHD finger protein 8	ENSMUSG00000041229	7.39154	8.10735	7.2141	5.45418	6.59906	6.16973	-0.394551	9.61e-05	0.760726
Phgdh	3-phosphoglycerate dehydrogenase	ENSMUSG00000053398	72.0711	70.7054	61.7967	41.1488	37.8903	38.6176	-0.860687	1.56e-42	0.55069
Phldb1	pleckstrin homology like domain, family B, member 1	ENSMUSG00000048537	19.7234	18.8557	19.5765	27.5586	29.6389	28.1444	0.495874	2.19e-16	1.41018
Phykpl	5-phosphohydroxy-L-lysine phospholyase	ENSMUSG00000020359	5.54943	4.93956	5.4224	7.05962	8.31167	5.96095	0.337341	0.0124851	1.26343
Pias3	protein inhibitor of activated STAT 3	ENSMUSG00000028101	4.92795	5.23937	4.09786	7.4174	6.53895	7.61893	0.604824	1.85e-06	1.52079
Pid1	phosphotyrosine interaction domain containing 1	ENSMUSG00000045658	5.28313	4.38328	4.06461	8.0459	9.41149	8.90412	0.861647	2.51e-11	1.81711
Pik3c2a	phosphatidylinositol-4-phosphate 3-kinase catalytic subunit type 2 alpha	ENSMUSG00000030660	4.46224	3.86437	3.90611	5.3019	5.25804	5.811	0.316836	0.00448304	1.2456
Pik3cd	phosphatidylinositol-4,5-bisphosphate 3-kinase catalytic subunit delta	ENSMUSG00000039936	11.4407	11.3632	10.924	4.75063	4.43034	4.33558	-1.4273	8.44e-53	0.371826
Pik3r1	phosphoinositide-3-kinase regulatory subunit 1	ENSMUSG00000041417	50.0303	51.5651	49.3246	27.4888	29.6582	29.458	-0.743527	1.52e-38	0.597277
Pik3r2	phosphoinositide-3-kinase regulatory subunit 2	ENSMUSG00000031834	5.8489	5.465	5.25632	6.59565	7.74352	7.71168	0.339411	0.0100168	1.26524
Pim1	proviral integration site 1	ENSMUSG00000024014	14.0093	13.6274	12.709	21.5777	26.43	19.1693	0.681303	1.35e-14	1.60359
Pim2	proviral integration site 2	ENSMUSG00000031155	5.0131	4.18444	4.21278	6.39566	5.71671	5.91704	0.426207	0.00484542	1.3437
Pim3	proviral integration site 3	ENSMUSG00000035828	27.9592	25.0729	23.0999	104.441	98.3943	90.0448	1.88338	9.78e-208	3.68939
Pimreg	PICALM interacting mitotic regulator	ENSMUSG00000020808	12.8956	11.8002	9.16149	16.8293	16.3264	15.167	0.475819	6.09e-05	1.39071
Pink1	PTEN induced putative kinase 1	ENSMUSG00000028756	29.0555	28.3353	25.0627	40.1485	38.325	33.9655	0.396692	1.49e-08	1.31649
Pip4k2c	phosphatidylinositol-5-phosphate 4-kinase, type II, gamma	ENSMUSG00000025417	6.16345	6.28705	5.07374	7.02697	7.70091	8.08386	0.351946	0.00329776	1.27628
Pitpnm1	phosphatidylinositol transfer protein, membrane-associated 1	ENSMUSG00000024851	7.48763	6.65672	6.82079	14.2631	15.1305	13.5742	0.778666	5.05e-17	1.71554
Pkn1	protein kinase N1	ENSMUSG00000057672	4.27359	3.81794	3.66227	5.19447	5.20526	5.17528	0.434955	0.000387447	1.35187
Pknox2	Pbx/knotted 1 homeobox 2	ENSMUSG00000035934	5.70354	5.8448	5.23893	4.9813	4.82233	4.6706	-0.304116	0.00694094	0.809938
Pkp2	plakophilin 2	ENSMUSG00000041957	8.66153	9.81574	9.51955	7.10743	7.41586	7.32668	-0.381461	0.000348012	0.76766
Plau	plasminogen activator, urokinase	ENSMUSG00000021822	26.1642	27.6148	22.5285	12.9692	12.6587	12.3042	-1.06444	2.03e-36	0.47816
Plbd1	phospholipase B domain containing 1	ENSMUSG00000030214	34.5309	33.5072	32.4564	28.4338	27.578	25.9042	-0.341675	1.04e-06	0.789124
Plcb3	phospholipase C, beta 3	ENSMUSG00000024960	7.64044	7.91865	8.24177	9.9877	11.2182	10.4213	0.358054	0.000128947	1.2817
Plcg1	phospholipase C, gamma 1	ENSMUSG00000016933	13.1118	15.3163	15.0579	17.3936	16.2282	21.7035	0.301592	0.000227804	1.2325
Plcl2	phospholipase C-like 2	ENSMUSG00000038910	6.84811	7.58885	6.85263	9.39145	10.1832	9.1005	0.352619	7.13e-05	1.27688
Pld1	phospholipase D1	ENSMUSG00000027695	6.33501	5.55471	5.30761	6.25174	6.88179	8.23235	0.267078	0.0163248	1.20337
Plekha5	pleckstrin homology domain containing, family A member 5	ENSMUSG00000030231	7.49023	4.81126	6.02651	7.0083	7.93452	6.52334	0.277601	0.00697176	1.21218
Plekhd1	pleckstrin homology domain containing, family D (with coiled-coil domains) member 1	ENSMUSG00000066438	7.44804	7.2826	7.36259	14.3501	16.3032	14.8037	0.98804	1.91e-28	1.98349
Plekhh1	pleckstrin homology domain containing, family H (with MyTH4 domain) member 1	ENSMUSG00000060716	5.69125	6.02592	5.54857	10.8922	11.6912	11.6215	0.940373	3.62e-27	1.91902
Plekhm2	pleckstrin homology domain containing, family M (with RUN domain) member 2	ENSMUSG00000028917	4.58092	5.59674	4.07543	6.68339	6.45041	6.32248	0.448158	8.78e-05	1.3643
Plekhn1	pleckstrin homology domain containing, family N member 1	ENSMUSG00000078485	4.60282	5.16288	4.151	6.57912	6.25734	7.6389	0.439118	0.000305808	1.35578
Plekho1	pleckstrin homology domain containing, family O member 1	ENSMUSG00000015745	6.99607	9.00674	6.18812	10.2893	8.57096	10.6328	0.358486	0.00537013	1.28208
Plk1	polo like kinase 1	ENSMUSG00000030867	12.0324	12.6284	10.275	17.531	15.1896	16.0904	0.389045	0.000167727	1.30953
Plk4	polo like kinase 4	ENSMUSG00000025758	15.7653	13.0819	12.856	11.6623	12.2584	12.5487	-0.282216	0.00479109	0.822327
Plp1	proteolipid protein (myelin) 1	ENSMUSG00000031425	67.9495	62.326	60.9838	95.1641	90.421	94.4805	0.493934	4.61e-27	1.40828
Plpp3	phospholipid phosphatase 3	ENSMUSG00000028517	13.6347	13.5785	12.8749	10.3494	9.71827	10.5219	-0.452172	1.43e-07	0.730942
Pls3	plastin 3 (T-isoform)	ENSMUSG00000016382	38.8962	38.7087	34.7284	32.4908	33.4112	31.8741	-0.277023	2.21e-06	0.825292
Plscr1	phospholipid scramblase 1	ENSMUSG00000032369	17.0094	15.2924	16.8776	11.156	9.2505	9.17895	-0.76807	5.52e-14	0.587202
Plscr3	phospholipid scramblase 3	ENSMUSG00000019461	6.17296	6.68721	6.52507	6.68466	8.14588	8.83023	0.265728	0.0286017	1.20224
Pmp22	peripheral myelin protein 22	ENSMUSG00000018217	3.94431	3.60622	2.9093	5.64989	5.09931	6.91638	0.767883	4.05e-05	1.70277
Pnisr	PNN interacting serine/arginine-rich	ENSMUSG00000028248	41.8501	40.0222	39.2033	27.5347	30.1298	28.7945	-0.586545	3.02e-24	0.665936
Pnpla2	patatin-like phospholipase domain containing 2	ENSMUSG00000025509	9.44839	10.4946	9.8393	14.8463	14.9814	15.2463	0.471932	3.9e-07	1.38697
Pnrc1	proline-rich nuclear receptor coactivator 1	ENSMUSG00000040128	66.991	68.7553	60.6731	122.312	115.4	106.807	0.758022	1.49e-36	1.69117
Pnrc2	proline-rich nuclear receptor coactivator 2	ENSMUSG00000028675	48.4094	44.8746	40.5881	37.427	34.3446	34.4937	-0.376882	4.79e-08	0.7701
Podxl2	podocalyxin-like 2	ENSMUSG00000033152	15.0197	14.4756	13.8371	24.6131	21.6549	20.0384	0.467831	2.03e-06	1.38303
Poglut2	protein O-glucosyltransferase 2	ENSMUSG00000026047	43.3962	43.078	39.9112	35.3884	36.7524	35.1832	-0.278251	5.43e-06	0.82459
Pola2	polymerase (DNA directed), alpha 2	ENSMUSG00000024833	12.8189	10.6805	10.8859	15.0254	14.9687	15.2219	0.355589	0.000152433	1.27951
Pold1	polymerase (DNA directed), delta 1, catalytic subunit	ENSMUSG00000038644	11.4661	11.2359	10.8684	13.8882	17.3734	14.8879	0.484318	4e-07	1.39892
Pold2	polymerase (DNA directed), delta 2, regulatory subunit	ENSMUSG00000020471	24.7934	23.1999	24.5214	34.6057	32.7973	31.8225	0.378529	3.79e-06	1.30002
Pold3	polymerase (DNA-directed), delta 3, accessory subunit	ENSMUSG00000030726	23.0465	20.3152	18.6668	16.2015	19.3022	15.3674	-0.302125	0.000500945	0.811057
Polr2f	polymerase (RNA) II (DNA directed) polypeptide F	ENSMUSG00000033020	43.4685	34.3912	42.3512	34.4431	29.5528	31.0561	-0.386477	0.000186269	0.764995
Polr3a	polymerase (RNA) III (DNA directed) polypeptide A	ENSMUSG00000025280	6.01003	5.42762	5.10544	4.07984	4.51136	4.73457	-0.388042	0.000629255	0.764166
Polr3d	polymerase (RNA) III (DNA directed) polypeptide D	ENSMUSG00000000776	25.8169	26.0207	22.267	36.0832	33.6541	33.6412	0.455382	2.23e-09	1.37115
Polr3gl	polymerase (RNA) III (DNA directed) polypeptide G like	ENSMUSG00000028104	8.77955	9.28008	9.83722	15.5717	13.5135	13.8681	0.585169	5.12e-06	1.50022
Pom121	nuclear pore membrane protein 121	ENSMUSG00000053293	8.91227	7.91388	7.9569	10.5892	12.3593	10.8458	0.351363	3.96e-05	1.27577
Pomt1	protein-O-mannosyltransferase 1	ENSMUSG00000039254	25.1239	24.8742	23.9513	29.2624	34.7268	30.8952	0.318049	1.94e-06	1.24664
Pop5	processing of precursor 5, ribonuclease P/MRP family (S. cerevisiae)	ENSMUSG00000060152	18.5047	16.6033	14.3452	12.9822	10.274	8.37902	-0.365398	0.00810019	0.776255
Pop7	processing of precursor 7, ribonuclease P family, (S. cerevisiae)	ENSMUSG00000029715	11.0446	12.0362	9.29829	9.08344	8.46965	7.25854	-0.340157	0.0405027	0.789955
Ppan	peter pan homolog	ENSMUSG00000004100	17.8454	17.0094	15.273	27.8879	25.5933	26.0911	0.673931	4.73e-17	1.59541
Pparg	peroxisome proliferator activated receptor gamma	ENSMUSG00000000440	72.9507	71.5487	65.1926	112.951	103.402	99.5608	0.540459	2.65e-22	1.45444
Ppih	peptidyl prolyl isomerase H	ENSMUSG00000060288	35.5544	33.6843	34.5937	34.9172	31.7558	25.096	-0.362858	0.000339207	0.777623
Ppm1d	protein phosphatase 1D magnesium-dependent, delta isoform	ENSMUSG00000020525	3.93389	4.56637	4.41873	6.68095	5.81733	5.55498	0.421355	0.00197952	1.33918
Ppp1r10	protein phosphatase 1, regulatory subunit 10	ENSMUSG00000039220	21.1903	21.7339	20.6242	36.7455	39.9987	39.2806	0.833247	2.38e-37	1.78169
Ppp1r12b	protein phosphatase 1, regulatory subunit 12B	ENSMUSG00000073557	6.21112	5.3003	5.15061	3.36942	4.22411	4.85424	-0.487457	5.45e-06	0.713281
Ppp1r15a	protein phosphatase 1, regulatory subunit 15A	ENSMUSG00000040435	52.0297	54.3587	48.0399	110.188	104.2	103.031	0.987927	4.85e-67	1.98333
Ppp1r15b	protein phosphatase 1, regulatory subunit 15B	ENSMUSG00000046062	25.2169	26.4558	23.8439	29.8557	33.6131	31.8405	0.28122	4.76e-06	1.21522
Ppp1r35	protein phosphatase 1, regulatory subunit 35	ENSMUSG00000029725	14.7013	9.29784	10.423	17.3581	12.6642	16.298	0.421282	0.00984423	1.33912
Ppp2r2a	protein phosphatase 2, regulatory subunit B, alpha	ENSMUSG00000022052	24.3059	23.5015	21.5663	30.7108	30.7217	28.5827	0.307595	2.17e-07	1.23764
Ppp4r3a	protein phosphatase 4 regulatory subunit 3A	ENSMUSG00000041846	21.915	23.1081	22.0878	28.5581	28.8481	27.4283	0.298399	1.83e-05	1.22978
Pprc1	peroxisome proliferative activated receptor, gamma, coactivator-related 1	ENSMUSG00000055491	8.07979	6.55504	6.09052	8.74357	10.9682	10.4909	0.51686	1.31e-07	1.43084
Prc1	protein regulator of cytokinesis 1	ENSMUSG00000038943	29.7836	32.748	30.8913	39.3439	39.7718	39.2348	0.306538	7.81e-06	1.23674
Prdm1	PR domain containing 1, with ZNF domain	ENSMUSG00000038151	15.02	14.1287	12.1779	11.3327	12.0623	10.576	-0.281555	0.000289084	0.822704
Prdm4	PR domain containing 4	ENSMUSG00000035529	8.38687	7.23461	7.57934	6.89898	6.83726	6.40258	-0.274446	0.00460922	0.826768
Prep	prolyl endopeptidase	ENSMUSG00000019849	21.916	21.9303	20.4731	14.1653	14.9116	14.043	-0.632628	2.18e-34	0.645
Prkaa1	protein kinase, AMP-activated, alpha 1 catalytic subunit	ENSMUSG00000050697	15.4366	15.0156	13.1	12.0239	11.7343	13.0744	-0.278251	0.000424465	0.82459
Prkag2	protein kinase, AMP-activated, gamma 2 non-catalytic subunit	ENSMUSG00000028944	32.4281	31.5882	26.2953	35.4836	34.8768	34.1959	0.276043	6.37e-05	1.21087
Prkar2a	protein kinase, cAMP dependent regulatory, type II alpha	ENSMUSG00000032601	4.91063	4.58737	4.86563	7.38983	7.83172	7.00571	0.573553	8.92e-10	1.48818
Prkd3	protein kinase D3	ENSMUSG00000024070	19.3381	18.8542	17.8733	15.6805	15.338	16.2945	-0.332081	7.08e-08	0.79439
Prkra	protein kinase, interferon inducible double stranded RNA dependent activator	ENSMUSG00000002731	11.7764	11.6992	11.0547	17.2801	16.346	15.3446	0.438113	2.85e-05	1.35483
Prmt3	protein arginine N-methyltransferase 3	ENSMUSG00000030505	13.2988	11.5507	12.1878	16.3108	15.9793	14.7546	0.282416	0.00140329	1.21623
Pros1	protein S (alpha)	ENSMUSG00000022912	47.0621	48.2595	43.5296	29.7851	28.2419	30.5811	-0.711726	6.77e-31	0.610589
Prpf18	pre-mRNA processing factor 18	ENSMUSG00000039449	17.7214	16.5135	16.2031	15.8651	14.7285	12.9564	-0.272492	0.000556249	0.827888
Prps1l3	phosphoribosyl pyrophosphate synthetase 1-like 3	ENSMUSG00000079104	18.3802	17.0414	15.9648	15.8517	14.4635	13.9696	-0.267365	0.00618074	0.830836
Prr13	proline rich 13	ENSMUSG00000023048	17.2748	13.6092	13.919	15.7069	11.7733	9.67072	-0.321635	0.0291645	0.800163
Prr14	proline rich 14	ENSMUSG00000030822	11.4536	9.30045	10.6601	14.2945	13.3994	12.0628	0.317184	0.00266963	1.2459
Prr15	proline rich 15	ENSMUSG00000045725	5.77797	6.96171	6.13494	3.33317	2.32747	2.97286	-1.12642	3.72e-09	0.458051
Prune1	prune exopolyphosphatase	ENSMUSG00000015711	8.5355	8.50798	7.5296	11.1579	11.3514	11.5243	0.436661	2.72e-06	1.35347
Psat1	phosphoserine aminotransferase 1	ENSMUSG00000024640	40.6934	43.6796	39.0667	20.379	18.3618	18.6009	-1.19751	9.67e-68	0.436027
Psd	pleckstrin and Sec7 domain containing	ENSMUSG00000037126	26.0152	23.3412	22.1322	55.5856	47.7037	46.0956	1.05087	4.15e-43	2.07178
Psen2	presenilin 2	ENSMUSG00000010609	7.39754	6.28464	5.91914	8.09817	11.6099	9.08323	0.58156	5.66e-05	1.49647
Psmb9	proteasome (prosome, macropain) subunit, beta type 9 (large multifunctional peptidase 2)	ENSMUSG00000096727	4.91868	5.09596	4.93438	7.94409	8.7732	8.3958	0.708769	1.17e-05	1.63441
Psmg2	proteasome (prosome, macropain) assembly chaperone 2	ENSMUSG00000024537	22.7732	19.1847	17.9854	29.983	25.9328	21.0408	0.270959	0.0271318	1.20661
Psph	phosphoserine phosphatase	ENSMUSG00000029446	15.1576	15.9092	13.4673	7.00406	6.8055	6.45473	-1.1595	2.16e-21	0.447668
Psrc1	proline/serine-rich coiled-coil 1	ENSMUSG00000068744	9.90766	8.89452	8.2697	12.6731	12.6171	10.0591	0.285653	0.0240804	1.21896
Ptbp2	polypyrimidine tract binding protein 2	ENSMUSG00000028134	41.058	39.0494	33.7452	28.5402	30.015	33.1141	-0.329991	9.19e-06	0.795541
Ptcd2	pentatricopeptide repeat domain 2	ENSMUSG00000021650	8.52115	9.54647	8.11395	5.93275	6.05359	6.83158	-0.546503	0.000115266	0.684678
Ptges	prostaglandin E synthase	ENSMUSG00000050737	41.5287	40.1443	35.9055	68.5472	71.4999	61.6753	0.730305	1.3e-37	1.65899
Ptgr1	prostaglandin reductase 1	ENSMUSG00000028378	5.95421	6.58868	5.66885	4.84286	4.02893	3.94527	-0.560755	0.000101337	0.677947
Ptgs2	prostaglandin-endoperoxide synthase 2	ENSMUSG00000032487	9.94695	10.3262	9.83683	5.47828	5.25252	4.13587	-1.05535	8.24e-26	0.481181
Ptov1	prostate tumor over expressed gene 1	ENSMUSG00000038502	71.995	65.2736	67.1964	94.7576	86.0428	77.7912	0.298483	1.85e-06	1.22985
Ptp4a3	protein tyrosine phosphatase 4a3	ENSMUSG00000059895	3.46023	3.03509	2.34226	5.4158	6.71299	6.31187	1.36373	6.58e-19	2.5735
Ptpn13	protein tyrosine phosphatase, non-receptor type 13	ENSMUSG00000034573	38.6456	36.5603	35.717	27.0142	30.2391	33.5348	-0.340104	4.07e-06	0.789985
Ptpn2	protein tyrosine phosphatase, non-receptor type 2	ENSMUSG00000024539	30.0291	25.1958	24.9396	37.8772	40.8335	35.7394	0.346443	1.06e-06	1.27142
Ptpn23	protein tyrosine phosphatase, non-receptor type 23	ENSMUSG00000036057	12.8332	12.2799	11.1658	9.49184	11.0149	9.96427	-0.314466	4.68e-05	0.804148
Ptprg	protein tyrosine phosphatase, receptor type, G	ENSMUSG00000021745	11.2983	11.2753	11.0953	8.15992	8.11187	9.03772	-0.474189	9.82e-11	0.719871
Ptprk	protein tyrosine phosphatase, receptor type, K	ENSMUSG00000019889	6.27968	5.82527	5.88731	3.4973	4.9239	4.76144	-0.611072	2.81e-08	0.65471
Ptprm	protein tyrosine phosphatase, receptor type, M	ENSMUSG00000033278	6.31551	6.1099	5.94972	8.14008	9.40802	9.85621	0.5454	3.18e-08	1.45943
Pts	6-pyruvoyl-tetrahydropterin synthase	ENSMUSG00000032067	14.419	13.8931	11.0107	12.5809	10.2706	11.7363	-0.274285	0.0230829	0.82686
Purb	purine rich element binding protein B	ENSMUSG00000094483	21.1416	22.2225	21.4317	24.6409	28.108	27.3128	0.263984	6.72e-05	1.20079
Pusl1	pseudouridylate synthase-like 1	ENSMUSG00000051557	6.1813	5.96241	5.40848	10.2285	6.62702	7.22691	0.397685	0.0424704	1.31739
Pwwp3b	PWWP domain containing 3B	ENSMUSG00000042515	20.517	17.3934	16.5344	12.7387	14.2577	14.8842	-0.444401	7.06e-08	0.734889
Pxdn	peroxidasin	ENSMUSG00000020674	19.4305	19.6535	18.0334	25.9772	27.5895	26.578	0.444999	1.18e-14	1.36131
Pycrl	pyrroline-5-carboxylate reductase-like	ENSMUSG00000022571	12.198	10.3461	11.2173	16.1167	14.3916	12.0772	0.295488	0.0203211	1.2273
Pygb	brain glycogen phosphorylase	ENSMUSG00000033059	17.5374	18.9046	18.0334	29.2333	31.3233	29.5357	0.66811	4.1e-22	1.58899
Pygo2	pygopus 2	ENSMUSG00000047824	12.5168	10.3732	9.35816	18.6928	18.2804	16.8013	0.596606	9.13e-12	1.51215
Pym1	PYM homolog 1, exon junction complex associated factor	ENSMUSG00000064030	16.0176	14.5673	12.9984	12.2812	11.0425	13.2686	-0.299817	0.0195272	0.812356
Pyroxd1	pyridine nucleotide-disulphide oxidoreductase domain 1	ENSMUSG00000041671	6.63625	6.5712	6.64574	4.19728	5.07977	4.76447	-0.494173	0.00725425	0.709969
R3hcc1l	R3H domain and coiled-coil containing 1 like	ENSMUSG00000025184	11.8834	11.6536	10.8887	7.9822	7.57132	7.48404	-0.617991	5.22e-12	0.651578
R3hdm2	R3H domain containing 2	ENSMUSG00000025404	27.8481	27.1593	25.976	32.3581	38.6777	33.7305	0.293816	1.22e-05	1.22588
Rab10os	RAB10, member RAS oncogene family, opposite strand	ENSMUSG00000079179	12.0604	9.79594	8.28441	7.56473	6.52455	5.64961	-0.358488	0.00162554	0.779982
Rab12	RAB12, member RAS oncogene family	ENSMUSG00000023460	33.9167	34.7109	32.9926	26.5799	28.6759	25.3123	-0.382461	6.18e-07	0.767128
Rab26os	RAB26, member RAS oncogene family, opposite strand	ENSMUSG00000093565	13.1076	14.7288	16.7345	8.07128	8.26359	10.1125	-0.731948	0.00188892	0.60209
Rab2b	RAB2B, member RAS oncogene family	ENSMUSG00000022159	10.9817	10.5756	10.571	9.24349	10.5968	8.00173	-0.282526	0.010087	0.82215
Rab33a	RAB33A, member RAS oncogene family	ENSMUSG00000031104	11.6116	9.69455	11.1394	18.6983	15.9426	14.2476	0.533538	8.07e-05	1.44747
Rab3gap1	RAB3 GTPase activating protein subunit 1	ENSMUSG00000036104	17.362	18.619	18.0186	13.1473	12.4112	13.4238	-0.527554	5.62e-12	0.69373
Rab3gap2	RAB3 GTPase activating protein subunit 2	ENSMUSG00000039318	8.65795	8.60455	7.61883	5.57504	6.54521	5.83477	-0.315	0.000323731	0.803851
Rab40c	Rab40C, member RAS oncogene family	ENSMUSG00000025730	5.56213	4.1083	4.59575	5.4429	6.90304	6.06955	0.349439	0.020859	1.27406
Rabgef1	RAB guanine nucleotide exchange factor (GEF) 1	ENSMUSG00000025340	7.38386	7.07211	6.39217	8.80277	11.0131	9.37577	0.455996	8.69e-05	1.37173
Rabif	RAB interacting factor	ENSMUSG00000042229	7.90412	7.68718	9.19436	7.06943	6.65635	6.46274	-0.345422	0.00304364	0.787078
Rabl6	RAB, member RAS oncogene family-like 6	ENSMUSG00000015087	25.1175	24.5285	22.5902	31.0605	35.939	32.0881	0.399717	6.68e-09	1.31925
Rad1	RAD1 checkpoint DNA exonuclease	ENSMUSG00000022248	10.0337	10.5346	8.76938	8.00766	7.08026	8.18919	-0.379199	0.00297649	0.768864
Rad52	RAD52 homolog, DNA repair protein	ENSMUSG00000030166	12.217	11.1445	9.34595	7.85985	7.82664	9.22139	-0.39666	0.00460591	0.759615
Rad54b	RAD54 homolog B (S. cerevisiae)	ENSMUSG00000078773	4.60302	4.44613	4.00291	5.53083	6.13164	5.8405	0.409926	0.00815282	1.32862
Rad54l2	RAD54 like 2 (S. cerevisiae)	ENSMUSG00000040661	9.15317	8.89823	8.91112	5.74331	7.11149	6.87627	-0.525891	4.1e-11	0.69453
Raet1d	retinoic acid early transcript delta	ENSMUSG00000078452	26.0408	25.0804	25.2704	22.0537	20.0046	17.6715	-0.269247	0.00791335	0.829753
Raet1e	retinoic acid early transcript 1E	ENSMUSG00000053219	16.1042	15.6176	15.0274	13.5929	11.6968	11.6117	-0.37262	0.00322306	0.772379
Rai2	retinoic acid induced 2	ENSMUSG00000043518	24.4237	21.2814	22.5654	17.585	19.9729	16.7327	-0.370859	1.23e-05	0.773322
Ralb	v-ral simian leukemia viral oncogene B	ENSMUSG00000004451	18.6475	17.3171	15.7297	24.8018	22.2481	21.154	0.375945	6.57e-06	1.29769
Ralgps2	Ral GEF with PH domain and SH3 binding motif 2	ENSMUSG00000026594	25.3811	23.3312	23.4037	16.2856	17.5261	17.4635	-0.398714	9.02e-12	0.758534
Ramp1	receptor (calcitonin) activity modifying protein 1	ENSMUSG00000034353	4.39631	4.22998	3.55977	7.40503	6.32052	5.34277	0.569788	0.000161723	1.48431
Rap2a	RAS related protein 2a	ENSMUSG00000051615	4.0064	5.20016	4.44654	5.72819	5.91633	5.96514	0.323281	0.00637529	1.25117
Rap2b	RAP2B, member of RAS oncogene family	ENSMUSG00000036894	23.527	22.9525	22.2752	15.1325	13.9587	14.4867	-0.647429	2.59e-20	0.638417
Rapgef4	Rap guanine nucleotide exchange factor (GEF) 4	ENSMUSG00000049044	13.7186	14.135	13.3367	30.5244	33.7779	34.0215	1.24814	5.11e-63	2.37535
Rapgef6	Rap guanine nucleotide exchange factor (GEF) 6	ENSMUSG00000037533	8.98545	7.95274	8.53504	5.98328	6.95435	6.9662	-0.368202	4.82e-06	0.774748
Rarg	retinoic acid receptor, gamma	ENSMUSG00000001288	2.13107	1.72926	1.63328	6.66656	7.34008	6.68347	1.89641	2.91e-37	3.72285
Rarres2	retinoic acid receptor responder (tazarotene induced) 2	ENSMUSG00000009281	29.465	24.0541	30.5841	72.5028	47.8084	62.3345	1.06184	2.16e-22	2.08759
Rars2	arginyl-tRNA synthetase 2, mitochondrial	ENSMUSG00000028292	7.21342	5.6373	6.1431	10.1943	9.46622	7.24815	0.429433	0.00324256	1.3467
Rasa2	RAS p21 protein activator 2	ENSMUSG00000032413	6.66042	7.67106	7.00404	5.3733	5.82684	5.20297	-0.38403	2.83e-05	0.766294
Rasd1	RAS, dexamethasone-induced 1	ENSMUSG00000049892	10.903	9.29348	8.88656	17.8035	16.7587	16.5539	0.769788	3.96e-13	1.70502
Rasgef1b	RasGEF domain family, member 1B	ENSMUSG00000089809	16.0776	16.4499	15.5577	21.9402	20.9311	19.2478	0.321098	1.77e-05	1.24928
Rasl10a	RAS-like, family 10, member A	ENSMUSG00000034209	10.8127	10.4235	10.0075	21.96	21.0282	19.0433	0.953547	6.52e-17	1.93663
Rasl11b	RAS-like, family 11, member B	ENSMUSG00000049907	5.8171	6.38862	5.10082	11.3294	9.2464	8.87671	0.715269	3.48e-07	1.64179
Rassf1	Ras association (RalGDS/AF-6) domain family member 1	ENSMUSG00000010067	7.14828	7.80065	6.18942	18.7696	16.4367	16.3928	1.11114	5.84e-17	2.16016
Rassf2	Ras association (RalGDS/AF-6) domain family member 2	ENSMUSG00000027339	2.59712	2.37982	2.25295	7.03976	7.98567	7.79782	1.62233	4.22e-70	3.07872
Rassf4	Ras association (RalGDS/AF-6) domain family member 4	ENSMUSG00000042129	2.93822	2.78978	2.73771	5.04889	6.5279	5.78249	1.05638	8.08e-22	2.07971
Rassf8	Ras association (RalGDS/AF-6) domain family (N-terminal) member 8	ENSMUSG00000030259	19.0744	17.563	17.6461	10.1061	10.8989	9.42906	-0.919351	1.98e-40	0.528747
Rb1cc1	RB1-inducible coiled-coil 1	ENSMUSG00000025907	22.61	21.1289	18.4857	15.0456	19.1737	13.6745	-0.344558	1.64e-07	0.787549
Rbak	RB-associated KRAB zinc finger	ENSMUSG00000061898	7.39274	7.57283	6.57486	5.19908	5.33946	4.34169	-0.52487	1.6e-05	0.695022
Rbbp7	retinoblastoma binding protein 7, chromatin remodeling factor	ENSMUSG00000031353	320.729	300.887	298.734	260.415	246.878	231.738	-0.353271	1.28e-15	0.782807
Rbck1	RanBP-type and C3HC4-type zinc finger containing 1	ENSMUSG00000027466	14.0044	14.7583	14.1386	17.6893	19.8561	18.9855	0.363464	3.56e-05	1.28651
Rbl1	RB transcriptional corepressor like 1	ENSMUSG00000027641	7.394	7.25138	6.98747	10.6028	10.0617	9.10551	0.404495	1.14e-06	1.32363
Rbm12b1	RNA binding motif protein 12 B1	ENSMUSG00000046667	8.48643	8.31081	8.33652	6.92508	6.33749	6.11911	-0.367965	0.0105006	0.774875
Rbm12b2	RNA binding motif protein 12 B2	ENSMUSG00000052137	10.4055	10.0625	9.95767	8.15636	8.5175	7.66211	-0.297469	0.00929893	0.813679
Rbm15	RNA binding motif protein 15	ENSMUSG00000048109	5.96329	5.15749	4.73682	6.09893	7.76708	6.82172	0.363361	0.00059655	1.28642
Rbm34	RNA binding motif protein 34	ENSMUSG00000033931	9.92195	8.73501	8.65614	6.98537	6.84968	7.86698	-0.330342	0.00336512	0.795348
Rbm38	RNA binding motif protein 38	ENSMUSG00000027510	15.5247	12.4589	13.7331	20.8758	22.3005	22.6991	0.463981	5.09e-06	1.37934
Rbm45	RNA binding motif protein 45	ENSMUSG00000042369	25.1709	22.6115	21.8721	18.1002	18.422	16.7218	-0.452136	3.31e-08	0.73096
Rbms1	RNA binding motif, single stranded interacting protein 1	ENSMUSG00000026970	41.2395	42.7022	40.7768	28.901	29.7212	27.254	-0.589985	6.54e-25	0.66435
Rbms2	RNA binding motif, single stranded interacting protein 2	ENSMUSG00000040043	12.7392	12.585	11.7341	8.34398	10.2455	11.6168	-0.41795	0.000565603	0.748487
Rbmx2	RNA binding motif protein, X-linked 2	ENSMUSG00000031107	6.76412	5.56091	5.36727	5.2891	5.05223	4.73095	-0.303151	0.0482669	0.81048
Rcbtb2	regulator of chromosome condensation (RCC1) and BTB (POZ) domain containing protein 2	ENSMUSG00000022106	12.9842	14.6324	12.0391	17.9993	18.914	18.3182	0.404381	7.78e-07	1.32352
Rccd1	RCC1 domain containing 1	ENSMUSG00000038930	4.24757	4.9839	4.77977	5.52631	6.54348	5.92356	0.305737	0.0309663	1.23605
Rcl1	RNA terminal phosphate cyclase-like 1	ENSMUSG00000024785	31.8365	30.0176	28.7763	23.8546	21.386	20.3764	-0.530398	2.12e-11	0.692364
Rcn3	reticulocalbin 3, EF-hand calcium binding domain	ENSMUSG00000019539	178.511	184.803	159.359	248.876	216.175	204.617	0.274981	2.68e-05	1.20998
Rcor1	REST corepressor 1	ENSMUSG00000037896	8.10682	7.64179	8.54992	9.22411	11.127	10.8086	0.320155	0.000195851	1.24847
Rdh14	retinol dehydrogenase 14 (all-trans and 9-cis)	ENSMUSG00000020621	8.49104	7.48932	6.86904	6.71126	5.72318	5.10288	-0.457907	0.00300989	0.728042
Relt	RELT tumor necrosis factor receptor	ENSMUSG00000008318	2.41368	2.11725	3.42199	10.2907	8.43463	8.50567	1.81444	8.63e-35	3.51724
Rere	arginine glutamic acid dipeptide (RE) repeats	ENSMUSG00000039852	10.6411	10.6232	9.12035	8.48311	8.85834	8.43177	-0.298073	2.99e-05	0.813338
Resf1	retroelement silencing factor 1	ENSMUSG00000032712	15.4819	14.461	14.5123	11.4283	11.9565	12.4263	-0.333537	7.3e-07	0.793589
Retreg2	reticulophagy regulator family member 2	ENSMUSG00000049339	15.0237	13.7777	13.1675	16.9762	20.0518	17.1832	0.322586	0.000334026	1.25057
Rfc2	replication factor C (activator 1) 2	ENSMUSG00000023104	10.5982	11.1869	12.0269	14.2793	13.7668	12.5353	0.280993	0.000578992	1.21503
Rfk	riboflavin kinase	ENSMUSG00000024712	33.4296	31.9274	28.8342	25.9222	25.0245	22.8556	-0.400528	5.68e-09	0.757581
Rgcc	regulator of cell cycle	ENSMUSG00000022018	123.627	110.631	108.324	88.4006	69.3819	68.5131	-0.642538	1.46e-15	0.640585
Rgl2	ral guanine nucleotide dissociation stimulator-like 2	ENSMUSG00000041354	6.90604	5.8125	5.73549	7.51232	8.56313	7.10579	0.327083	0.00497874	1.25447
Rgs10	regulator of G-protein signalling 10	ENSMUSG00000030844	11.6259	10.1801	10.6245	9.27637	8.17133	8.55206	-0.417628	0.00894312	0.748655
Rgs19	regulator of G-protein signaling 19	ENSMUSG00000002458	7.30295	6.56462	5.80958	9.50579	9.12953	7.44611	0.379557	0.0092725	1.30094
Rgs3	regulator of G-protein signaling 3	ENSMUSG00000059810	10.881	11.8657	9.86174	35.7852	41.7873	38.337	1.80719	6.2e-134	3.4996
Rhob	ras homolog family member B	ENSMUSG00000054364	44.1081	43.3164	42.2498	125.083	124.111	113.088	1.42765	1.54e-159	2.69008
Rhoc	ras homolog family member C	ENSMUSG00000002233	17.6362	17.1828	14.1853	26.407	20.9279	21.3922	0.417165	0.000291947	1.3353
Ric1	RAB6A GEF complex partner 1	ENSMUSG00000038658	5.28193	5.59777	5.07629	7.02985	7.17285	6.6355	0.305187	0.000157632	1.23558
Ric8b	RIC8 guanine nucleotide exchange factor B	ENSMUSG00000035620	5.56103	5.39703	5.70983	8.49396	7.34345	7.06255	0.373103	0.000879511	1.29514
Rilpl2	Rab interacting lysosomal protein-like 2	ENSMUSG00000029401	10.9969	9.94137	9.39883	15.8784	14.1268	14.9698	0.512339	1.06e-05	1.42636
Rimklb	ribosomal modification protein rimK-like family member B	ENSMUSG00000040649	27.0417	26.158	26.2238	35.6874	32.2244	34.211	0.29456	5.61e-07	1.22651
Ring1	ring finger protein 1	ENSMUSG00000024325	11.2062	11.794	10.6364	14.3813	13.6245	13.2599	0.265499	0.00760971	1.20205
Riok1	RIO kinase 1	ENSMUSG00000021428	16.7509	15.988	14.8684	14.9882	13.1665	13.6962	-0.293913	0.000373563	0.815686
Riox2	ribosomal oxygenase 2	ENSMUSG00000022724	5.25373	5.27445	4.83362	8.96674	7.20449	6.95388	0.497913	0.00105213	1.41217
Ripk2	receptor (TNFRSF)-interacting serine-threonine kinase 2	ENSMUSG00000041135	6.70777	8.11467	8.02047	7.34128	6.1712	5.6782	-0.305697	0.0191604	0.809051
Rit1	Ras-like without CAAX 1	ENSMUSG00000028057	14.3875	12.7555	13.1435	10.556	8.71216	9.69699	-0.65846	1.17e-07	0.633554
Rlim	ring finger protein, LIM domain interacting	ENSMUSG00000056537	11.9284	11.2628	11.4207	17.1038	18.7167	16.6299	0.538043	3.17e-17	1.452
Rmc1	regulator of MON1-CCZ1	ENSMUSG00000024410	14.2751	15.0423	13.2032	10.9595	9.67646	9.19603	-0.530914	3.16e-07	0.692116
Rmdn2	regulator of microtubule dynamics 2	ENSMUSG00000036368	55.6543	54.6947	51.0686	37.6438	37.5313	37.0207	-0.487859	1.98e-14	0.713083
Rmnd5b	required for meiotic nuclear division 5 homolog B	ENSMUSG00000001054	12.1035	13.9396	12.8685	8.36975	8.63718	10.7788	-0.481761	9.27e-05	0.716103
Rnaseh2b	ribonuclease H2, subunit B	ENSMUSG00000021932	30.4606	25.1945	26.587	23.4448	21.7301	19.951	-0.381167	2.86e-05	0.767816
Rnasel	ribonuclease L (2', 5'-oligoisoadenylate synthetase-dependent)	ENSMUSG00000066800	7.82632	8.73982	7.61041	5.52524	6.14993	5.34315	-0.55289	1.01e-06	0.681653
Rnd3	Rho family GTPase 3	ENSMUSG00000017144	8.43743	8.21349	7.11183	4.52721	6.18051	5.44876	-0.62328	6.75e-07	0.649193
Rnf103	ring finger protein 103	ENSMUSG00000052656	26.9625	29.6691	28.5342	39.3382	38.9253	34.4666	0.344365	5.04e-07	1.26959
Rnf126	ring finger protein 126	ENSMUSG00000035890	31.492	31.2569	27.582	42.4881	41.6231	37.7246	0.373799	9.02e-07	1.29576
Rnf138	ring finger protein 138	ENSMUSG00000024317	9.49085	8.54569	7.52323	11.3075	11.4864	11.381	0.326922	0.000725841	1.25433
Rnf166	ring finger protein 166	ENSMUSG00000014470	8.47895	8.72673	8.75271	12.1611	12.181	10.9171	0.381097	0.000796059	1.30233
Rnf180	ring finger protein 180	ENSMUSG00000021720	7.81595	7.65396	6.02154	3.31724	2.99787	2.50369	-1.34021	2.39e-26	0.394964
Rnf19a	ring finger protein 19A	ENSMUSG00000022280	17.7275	16.7992	16.4628	30.4087	30.0014	30.8556	0.790915	7.48e-40	1.73017
Rnf216	ring finger protein 216	ENSMUSG00000045078	10.3865	9.20473	8.63606	11.4781	12.2253	12.4662	0.279851	0.000461823	1.21407
Rnf217	ring finger protein 217	ENSMUSG00000063760	11.7504	11.1744	10.8109	8.83858	8.51861	7.96548	-0.452322	9.17e-15	0.730866
Rnf34	ring finger protein 34	ENSMUSG00000029474	6.67741	6.09173	6.37707	9.15047	8.79116	7.16454	0.297577	0.00282952	1.22908
Rnf44	ring finger protein 44	ENSMUSG00000034928	15.0679	14.0301	15.1965	18.0137	18.9907	18.1506	0.308925	2.01e-05	1.23878
Rnft1	ring finger protein, transmembrane 1	ENSMUSG00000020521	8.92975	8.79209	8.66278	7.48519	7.14351	6.88028	-0.291246	0.00109693	0.817196
Rnh1	ribonuclease/angiogenin inhibitor 1	ENSMUSG00000038650	42.5006	38.6977	36.0293	35.0883	30.6317	29.604	-0.379275	6.6e-08	0.768824
Rnpc3	RNA-binding region (RNP1, RRM) containing 3	ENSMUSG00000027981	23.8968	23.3564	20.1426	19.1175	16.5288	18.2703	-0.424628	4.89e-07	0.745031
Robo1	roundabout guidance receptor 1	ENSMUSG00000022883	17.621	16.1907	15.3744	20.0998	24.0635	25.7599	0.461896	2.01e-08	1.37735
Robo2	roundabout guidance receptor 2	ENSMUSG00000052516	10.9998	10.958	10.0614	6.70828	9.02931	8.37246	-0.431172	3.59e-07	0.741659
Rock2	Rho-associated coiled-coil containing protein kinase 2	ENSMUSG00000020580	16.461	16.4391	15.971	13.1351	14.1547	14.3183	-0.27591	1.1e-05	0.825929
Romo1	reactive oxygen species modulator 1	ENSMUSG00000067847	65.6345	67.9328	75.9681	65.6926	54.3198	55.8397	-0.300668	0.00340246	0.811876
Rp9	retinitis pigmentosa 9 (human)	ENSMUSG00000032239	25.7072	21.922	26.0843	34.4044	29.1175	27.9117	0.286679	0.00494331	1.21983
Rpa1	replication protein A1	ENSMUSG00000000751	11.4648	13.8278	10.4883	14.6771	14.1186	13.6688	0.312785	4.52e-06	1.2421
Rpap3	RNA polymerase II associated protein 3	ENSMUSG00000022466	30.6253	33.3987	31.0927	25.3175	26.3308	24.644	-0.369659	3.15e-07	0.773965
Rpf1	ribosome production factor 1 homolog	ENSMUSG00000028187	37.6265	34.2272	31.3379	30.0689	29.9175	26.5002	-0.314589	6.48e-05	0.80408
Rph3al	rabphilin 3A-like (without C2 domains)	ENSMUSG00000020847	10.0319	9.8646	9.77815	15.3513	14.5068	13.4685	0.494834	2.95e-07	1.40916
Rpia	ribose 5-phosphate isomerase A	ENSMUSG00000053604	14.4688	14.6125	13.3672	20.1822	17.9103	16.77	0.324662	0.000740062	1.25237
Rpl36	ribosomal protein L36	ENSMUSG00000057863	1120.99	997.716	1040.47	1074.06	841.417	793.11	-0.267746	0.0385351	0.830616
Rpl36al	ribosomal protein L36A-like	ENSMUSG00000049751	278.423	245.869	267.696	299.369	246.474	237.278	0.668198	0.0195535	1.58909
Rpl9-ps6	ribosomal protein L9, pseudogene 6	ENSMUSG00000062456	9.63016	8.80681	12.5137	7.96311	7.55783	8.23001	-0.723673	0.0453238	0.605554
Rplp2	ribosomal protein, large P2	ENSMUSG00000025508	528.223	528.302	634.659	481.342	397.475	446.146	-0.392008	0.00177108	0.762068
Rps27	ribosomal protein S27	ENSMUSG00000090733	835.668	765.817	1099.38	755.025	557.574	668.039	-0.477575	0.0248955	0.718184
Rps27rt	ribosomal protein S27, retrogene	ENSMUSG00000050621	24.6282	14.5499	31.9587	15.262	15.8468	12.2724	-0.728899	0.00336537	0.603364
Rps6ka5	ribosomal protein S6 kinase, polypeptide 5	ENSMUSG00000021180	16.975	14.363	13.6875	11.3173	11.7731	12.2487	-0.349221	1.66e-06	0.785008
Rpusd4	RNA pseudouridylate synthase domain containing 4	ENSMUSG00000032044	10.6227	11.6882	10.4619	8.95761	8.4526	7.67222	-0.451742	0.00015456	0.731159
Rras2	related RAS viral (r-ras) oncogene 2	ENSMUSG00000055723	24.4464	21.0617	22.3396	16.3649	16.4102	14.7468	-0.593155	1.56e-12	0.662892
Rrnad1	ribosomal RNA adenine dimethylase domain containing 1	ENSMUSG00000004896	7.00162	7.3128	6.55269	5.43376	4.92116	5.38362	-0.286605	0.0268139	0.819829
Rrp15	ribosomal RNA processing 15 homolog	ENSMUSG00000001305	29.3018	29.5532	27.2958	28.9141	20.9161	23.7366	-0.266207	0.00536362	0.831503
Rrp9	ribosomal RNA processing 9, U3 small nucleolar RNA binding protein	ENSMUSG00000041506	15.0328	14.3986	13.0045	20.0079	16.4933	17.5008	0.304431	0.00354268	1.23493
Rsbn1	rosbin, round spermatid basic protein 1	ENSMUSG00000044098	5.78106	4.85244	4.856	5.78471	6.60815	5.56906	0.281053	0.016603	1.21508
Rsrc2	arginine/serine-rich coiled-coil 2	ENSMUSG00000029422	40.2104	38.5823	35.7423	49.3636	46.3454	53.1065	0.288444	2.87e-05	1.22132
Rtn4	reticulon 4	ENSMUSG00000020458	86.6817	71.6444	68.1833	59.0186	57.5345	54.5146	-0.452749	1.23e-15	0.730649
Runx1	runt related transcription factor 1	ENSMUSG00000022952	7.28056	7.84224	6.98255	4.9397	5.11659	4.64745	-0.63107	5.67e-10	0.645697
Rxra	retinoid X receptor alpha	ENSMUSG00000015846	4.05015	3.36179	3.75834	6.99306	7.51418	7.30116	0.913215	2.95e-19	1.88324
Rybp	RING1 and YY1 binding protein	ENSMUSG00000072872	16.9246	16.8449	15.5386	24.2102	26.1845	22.4258	0.49335	8.74e-11	1.40771
S100a1	S100 calcium binding protein A1	ENSMUSG00000044080	11.9801	9.73122	9.45458	9.30512	8.83714	7.43374	-0.393651	0.0335123	0.761201
S100a10	S100 calcium binding protein A10 (calpactin)	ENSMUSG00000041959	114.344	110.178	96.3559	73.0194	62.501	63.1305	-0.750775	7.44e-22	0.594284
S100a11	S100 calcium binding protein A11	ENSMUSG00000027907	124.141	99.2443	107.008	88.0275	68.1868	78.3808	-0.547514	3.39e-08	0.684198
S100pbp	S100P binding protein	ENSMUSG00000040928	8.05952	7.17127	7.48176	9.55481	10.5129	9.29433	0.312068	0.000382824	1.24149
Samd1	sterile alpha motif domain containing 1	ENSMUSG00000079003	2.89208	3.40566	2.80915	6.31644	5.60449	5.62025	0.888345	1.18e-08	1.85105
Samd4b	sterile alpha motif domain containing 4B	ENSMUSG00000109336	11.8164	10.9545	10.9995	13.82	15.045	13.7558	0.285386	0.000143425	1.21874
Sap130	Sin3A associated protein	ENSMUSG00000024260	9.78782	9.24215	9.09875	11.6857	12.7442	12.5391	0.301054	0.000207168	1.23204
Sars	seryl-aminoacyl-tRNA synthetase	ENSMUSG00000068739	41.2723	39.3892	41.2425	31.0945	29.1403	24.1136	-0.421665	4.66e-11	0.746562
Sash1	SAM and SH3 domain containing 1	ENSMUSG00000015305	8.86855	8.79224	8.32892	9.83839	11.6406	10.8156	0.28684	0.00033358	1.21997
Sass6	SAS-6 centriolar assembly protein	ENSMUSG00000027959	5.64944	4.45722	5.28357	5.33183	2.58461	2.44997	-0.573419	0.00056366	0.672022
Sat1	spermidine/spermine N1-acetyl transferase 1	ENSMUSG00000025283	22.9394	23.7529	21.9384	21.2487	19.1587	15.6876	-0.300319	0.00683173	0.812073
Sbk1	SH3-binding kinase 1	ENSMUSG00000042978	5.5427	5.60025	5.32425	11.3359	10.8441	10.8763	0.937996	8.36e-26	1.91586
Scaf1	SR-related CTD-associated factor 1	ENSMUSG00000038406	15.4473	13.2879	12.63	17.284	18.7542	18.5554	0.34318	4.62e-06	1.26855
Scarb1	scavenger receptor class B, member 1	ENSMUSG00000037936	116.794	115.789	110.276	80.6368	84.6486	80.9938	-0.517767	3.31e-27	0.698452
Scrn3	secernin 3	ENSMUSG00000008226	5.19497	5.48023	4.71919	6.64707	6.18347	6.46118	0.355221	0.00520266	1.27918
Scube1	signal peptide, CUB domain, EGF-like 1	ENSMUSG00000016763	10.8896	11.1904	9.45101	7.35634	5.46432	5.56608	-0.785151	7.96e-14	0.580291
Scyl3	SCY1-like 3 (S. cerevisiae)	ENSMUSG00000026584	7.85688	9.1272	8.17757	6.75245	7.52614	6.6	-0.279667	0.0126771	0.823781
Sdc2	syndecan 2	ENSMUSG00000022261	40.5606	41.2479	38.5697	27.6472	28.1123	26.9195	-0.577969	2.41e-24	0.669906
Sdc3	syndecan 3	ENSMUSG00000025743	8.53766	7.73607	6.86732	11.2693	12.3523	10.9344	0.545156	6.11e-09	1.45918
Sdc4	syndecan 4	ENSMUSG00000017009	44.2713	43.7595	37.9413	34.8861	32.3385	31.2239	-0.407719	4.12e-10	0.753815
Sdcbp	syndecan binding protein	ENSMUSG00000028249	81.8196	77.3308	75.1008	56.3556	57.0219	52.2874	-0.547303	8.01e-26	0.684298
Sde2	SDE2 telomere maintenance homolog (S. pombe)	ENSMUSG00000038806	12.4319	12.4017	11.5411	17.8598	16.9721	17.5045	0.461578	3.05e-09	1.37705
Sdf2l1	stromal cell-derived factor 2-like 1	ENSMUSG00000022769	40.1909	33.7657	34.2092	32.1336	30.8422	27.2907	-0.322453	0.000348496	0.799709
Sdhaf2	succinate dehydrogenase complex assembly factor 2	ENSMUSG00000024668	8.56222	8.75574	7.81972	9.24328	6.2906	6.20311	-0.309718	0.0255206	0.806799
Sec16a	SEC16 homolog A, endoplasmic reticulum export factor	ENSMUSG00000026924	7.48335	7.66395	7.16011	8.1836	10.7633	10.6052	0.307689	0.00025387	1.23772
Sec24a	Sec24 related gene family, member A (S. cerevisiae)	ENSMUSG00000036391	6.81535	6.51038	5.82368	8.32536	10.2859	8.83266	0.496894	2.17e-08	1.41117
Secisbp2l	SECIS binding protein 2-like	ENSMUSG00000035093	8.46629	8.34309	7.84626	6.69227	6.31575	6.80193	-0.367388	5.02e-06	0.775185
Sem1	SEM1, 26S proteasome complex subunit	ENSMUSG00000042541	70.8166	65.0676	67.8147	62.4077	49.949	57.8513	-0.318693	5.39e-05	0.801796
Sema3c	sema domain, immunoglobulin domain (Ig), short basic domain, secreted, (semaphorin) 3C	ENSMUSG00000028780	35.6619	33.8509	30.6191	26.9912	26.8647	26.0692	-0.387297	1.64e-12	0.764561
Sema4c	sema domain, immunoglobulin domain (Ig), transmembrane domain (TM) and short cytoplasmic domain, (semaphorin) 4C	ENSMUSG00000026121	4.25031	3.70094	4.04007	9.59944	9.16395	8.37979	1.11243	8.11e-26	2.1621
Sema4d	sema domain, immunoglobulin domain (Ig), transmembrane domain (TM) and short cytoplasmic domain, (semaphorin) 4D	ENSMUSG00000021451	6.77976	6.74238	5.75988	12.0634	13.4487	11.6967	0.916957	3.46e-27	1.88813
Sema7a	sema domain, immunoglobulin domain (Ig), and GPI membrane anchor, (semaphorin) 7A	ENSMUSG00000038264	144.539	138.889	132.379	206.208	204.108	192.727	0.4788	4.56e-31	1.39358
Senp6	SUMO/sentrin specific peptidase 6	ENSMUSG00000034252	30.1538	24.219	28.0938	36.9775	37.0511	33.7476	0.394039	8.89e-11	1.31407
Septin4	septin 4	ENSMUSG00000020486	5.36192	5.19894	4.99477	8.46742	8.10847	7.83615	0.614891	4.09e-05	1.53144
Septin5	septin 5	ENSMUSG00000072214	6.45597	7.06124	6.86496	8.40189	7.5087	10.0009	0.59855	0.0122024	1.51419
Septin6	septin 6	ENSMUSG00000050379	16.5373	16.8461	15.7993	13.302	14.9155	13.2772	-0.328573	8.79e-06	0.796324
Septin9	septin 9	ENSMUSG00000059248	5.58945	5.21448	5.87566	9.59011	9.18965	8.31574	0.669334	4.29e-12	1.59034
Serinc5	serine incorporator 5	ENSMUSG00000021703	41.6374	40.3147	38.306	20.3966	23.5882	21.6649	-0.92621	1.11e-48	0.526239
Serpinb9	serine (or cysteine) peptidase inhibitor, clade B, member 9	ENSMUSG00000045827	11.7032	10.2947	10.4982	7.95189	7.59552	7.64685	-0.514293	9.92e-09	0.700136
Sertad1	SERTA domain containing 1	ENSMUSG00000008384	17.0976	16.395	14.4634	28.9201	24.2479	24.4027	0.66728	2.23e-10	1.58808
Sertad4	SERTA domain containing 4	ENSMUSG00000016262	4.6005	5.68438	4.23096	7.85478	8.5519	6.93865	0.636436	2.29e-07	1.55448
Sesn1	sestrin 1	ENSMUSG00000038332	17.0653	15.4134	13.5523	12.1438	11.903	10.709	-0.438345	8.58e-08	0.73798
Sesn2	sestrin 2	ENSMUSG00000028893	14.5738	14.7851	13.5243	8.32822	8.75497	9.58565	-0.740147	3.7e-17	0.598678
Sft2d2	SFT2 domain containing 2	ENSMUSG00000040848	8.12084	7.72908	7.53463	5.67725	6.68081	6.12246	-0.388426	2.23e-05	0.763962
Sgk3	serum/glucocorticoid regulated kinase 3	ENSMUSG00000025915	6.50223	6.23243	5.5522	3.99088	3.7218	4.15913	-0.661931	1.38e-08	0.632032
Sgms1	sphingomyelin synthase 1	ENSMUSG00000040451	18.7358	18.1763	18.0855	11.79	13.1282	12.1452	-0.660977	5.04e-17	0.63245
Sgms2	sphingomyelin synthase 2	ENSMUSG00000050931	21.3972	25.4371	20.6047	13.6097	13.6366	13.8227	-0.870349	3.98e-12	0.547015
Sgo1	shugoshin 1	ENSMUSG00000023940	8.54232	8.70882	8.29396	6.25727	5.58667	5.70511	-0.563675	1.26e-08	0.676577
Sgo2a	shugoshin 2A	ENSMUSG00000026039	6.57723	6.77116	5.85394	4.74996	5.16488	5.30976	-0.482192	0.00082031	0.715889
Sgpl1	sphingosine phosphate lyase 1	ENSMUSG00000020097	12.636	12.4369	11.7834	9.94282	10.5858	10.6656	-0.264868	0.00119238	0.832275
Sh3bgrl	SH3-binding domain glutamic acid-rich protein like	ENSMUSG00000031246	79.0606	76.8289	67.1645	65.0196	62.9	56.7427	-0.323538	3.31e-08	0.799108
Sh3bp4	SH3-domain binding protein 4	ENSMUSG00000036206	3.17066	3.60315	3.26961	6.14234	7.19276	6.55311	0.936425	2.36e-18	1.91378
Sh3bp5l	SH3 binding domain protein 5 like	ENSMUSG00000013646	12.2503	11.0896	10.1567	10.1533	9.18665	8.79258	-0.314572	0.000631957	0.80409
Shb	src homology 2 domain-containing transforming protein B	ENSMUSG00000044813	1.96253	2.10988	1.97708	6.3018	5.12943	5.39469	1.38078	3.34e-16	2.60409
She	src homology 2 domain-containing transforming protein E	ENSMUSG00000046280	7.15933	7.26415	6.73173	12.6236	13.3508	13.094	0.828852	3e-31	1.77627
Shmt2	serine hydroxymethyltransferase 2 (mitochondrial)	ENSMUSG00000025403	111.168	109.81	105.318	76.5571	76.4257	75.8974	-0.493776	8.42e-23	0.710164
Sidt2	SID1 transmembrane family, member 2	ENSMUSG00000034908	41.205	38.3756	37.4249	45.4867	49.2603	49.986	0.309321	1.08e-07	1.23912
Sigmar1	sigma non-opioid intracellular receptor 1	ENSMUSG00000036078	14.0481	14.2775	13.7048	16.8985	18.0614	17.1252	0.319458	0.00128957	1.24786
Sik1	salt inducible kinase 1	ENSMUSG00000024042	4.86976	4.77071	5.19776	15.6183	16.2049	15.499	1.60883	2.6e-82	3.05005
Sike1	suppressor of IKBKE 1	ENSMUSG00000027854	6.08687	6.21513	6.00665	4.4895	4.06961	4.3683	-0.661974	1.14e-11	0.632013
Sin3a	transcriptional regulator, SIN3A (yeast)	ENSMUSG00000042557	8.46201	7.85197	7.59665	10.8221	12.231	11.014	0.451309	1.42e-08	1.36728
Sipa1l1	signal-induced proliferation-associated 1 like 1	ENSMUSG00000042700	9.47277	10.1614	7.88985	5.38541	6.96596	8.75873	-0.450623	5.64e-06	0.731727
Sirt2	sirtuin 2	ENSMUSG00000015149	11.124	12.3797	12.1955	16.5535	15.8314	13.7713	0.285715	0.00636172	1.21901
Sirt3	sirtuin 3	ENSMUSG00000025486	10.0923	11.1999	9.17258	12.3011	13.1413	12.8594	0.43833	0.00087613	1.35504
Six5	sine oculis-related homeobox 5	ENSMUSG00000040841	3.57869	3.54536	3.60179	8.73872	7.48678	8.00888	1.07894	3.01e-19	2.11249
Ska3	spindle and kinetochore associated complex subunit 3	ENSMUSG00000021965	13.997	13.7076	12.692	10.4354	12.418	11.5141	-0.301878	0.00318239	0.811196
Ski	ski sarcoma viral oncogene homolog (avian)	ENSMUSG00000029050	16.971	15.1514	15.3484	19.3774	19.7139	19.8784	0.264971	2.66e-05	1.20161
Skil	SKI-like	ENSMUSG00000027660	21.43	21.7931	18.8445	39.4472	36.72	39.7356	0.802634	7.72e-51	1.74428
Skp2	S-phase kinase-associated protein 2	ENSMUSG00000054115	7.85493	6.06255	5.57092	5.17703	7.10902	6.3187	-0.474596	0.00124626	0.719668
Slc10a4l	NA	ENSMUSG00000060204	7.15563	8.3893	7.46064	4.75819	3.81312	3.16301	-1.09409	5.51e-10	0.468432
Slc11a2	solute carrier family 11 (proton-coupled divalent metal ion transporters), member 2	ENSMUSG00000023030	6.99156	7.19174	7.54035	9.7127	10.1525	9.04278	0.334885	0.000263474	1.26128
Slc12a7	solute carrier family 12, member 7	ENSMUSG00000017756	4.15961	5.08525	4.21928	6.08099	7.53006	6.8516	0.524491	1.06e-06	1.43843
Slc16a10	solute carrier family 16 (monocarboxylic acid transporters), member 10	ENSMUSG00000019838	22.3828	22.8385	20.6474	11.0293	12.3554	12.1602	-0.982919	5.96e-42	0.505955
Slc16a2	solute carrier family 16 (monocarboxylic acid transporters), member 2	ENSMUSG00000033965	9.29285	9.2318	8.91481	11.5063	14.3703	13.1931	0.442505	8.98e-07	1.35896
Slc18a2	solute carrier family 18 (vesicular monoamine), member 2	ENSMUSG00000025094	34.5219	33.1363	30.8696	19.1532	18.6659	18.0121	-0.829396	5.9e-42	0.562765
Slc19a2	solute carrier family 19 (thiamine transporter), member 2	ENSMUSG00000040918	26.2967	24.5643	24.3782	16.4085	15.5842	14.0926	-0.791468	1.09e-31	0.577756
Slc1a4	solute carrier family 1 (glutamate/neutral amino acid transporter), member 4	ENSMUSG00000020142	16.6272	17.1699	15.1629	8.77804	8.40239	8.05494	-1.01748	1.43e-39	0.49398
Slc20a1	solute carrier family 20, member 1	ENSMUSG00000027397	17.2739	20.2833	17.7611	27.0091	28.868	26.5845	0.531255	8.01e-12	1.44519
Slc22a5	solute carrier family 22 (organic cation transporter), member 5	ENSMUSG00000018900	5.03047	5.46844	5.07051	6.42532	7.86185	6.37573	0.375281	0.00255173	1.29709
Slc25a10	solute carrier family 25 (mitochondrial carrier, dicarboxylate transporter), member 10	ENSMUSG00000025792	7.92209	8.849	7.81257	13.5665	12.4649	12.5003	0.547457	7e-07	1.46151
Slc25a11	solute carrier family 25 (mitochondrial carrier oxoglutarate carrier), member 11	ENSMUSG00000014606	18.1532	17.7153	18.1994	27.0627	29.9546	25.7086	0.545222	4.87e-10	1.45924
Slc25a24	solute carrier family 25 (mitochondrial carrier, phosphate carrier), member 24	ENSMUSG00000040322	66.787	62.3938	58.6021	47.8984	47.3487	45.4174	-0.472712	9.5e-21	0.720609
Slc25a35	solute carrier family 25, member 35	ENSMUSG00000018740	5.61822	5.79447	5.31968	8.50641	8.6336	7.74488	0.670455	0.000614985	1.59157
Slc25a36	solute carrier family 25, member 36	ENSMUSG00000032449	16.2669	15.2302	14.7353	18.4766	18.7998	18.4158	0.270296	2.82e-05	1.20606
Slc25a38	solute carrier family 25, member 38	ENSMUSG00000032519	7.06699	6.83419	6.56734	8.62873	7.93124	8.7525	0.277129	0.0403494	1.21178
Slc27a1	solute carrier family 27 (fatty acid transporter), member 1	ENSMUSG00000031808	17.4976	18.6294	17.7658	25.8231	28.5545	24.9927	0.525206	1.01e-11	1.43914
Slc27a3	solute carrier family 27 (fatty acid transporter), member 3	ENSMUSG00000027932	4.06109	4.24163	3.72046	5.7359	6.12888	5.03721	0.459807	0.00124321	1.37536
Slc28a2b	solute carrier family 28 member 2b	ENSMUSG00000079071	6.14596	5.91681	6.03453	2.25759	3.102	2.88806	-1.15993	3.72e-19	0.447535
Slc2a1	solute carrier family 2 (facilitated glucose transporter), member 1	ENSMUSG00000028645	11.0307	11.2445	11.8004	21.0642	21.6601	19.4396	0.838985	1.23e-24	1.78879
Slc30a6	solute carrier family 30 (zinc transporter), member 6	ENSMUSG00000024069	9.27084	8.35134	8.48056	7.57555	6.52712	6.58656	-0.339343	0.00519003	0.790401
Slc35b2	solute carrier family 35, member B2	ENSMUSG00000037089	30.1895	26.6542	25.2094	38.4208	39.9357	35.5633	0.503878	3.89e-11	1.41802
Slc35b3	solute carrier family 35, member B3	ENSMUSG00000021432	11.3183	9.3423	8.8401	7.49641	9.54781	7.32098	-0.340516	0.00475175	0.789759
Slc35b4	solute carrier family 35, member B4	ENSMUSG00000018999	5.77361	5.56311	5.31334	3.96574	4.57852	4.46126	-0.317612	0.00154628	0.802397
Slc35e1	solute carrier family 35, member E1	ENSMUSG00000019731	9.20374	9.81465	10.3959	14.1148	14.7913	12.7855	0.445563	3.89e-07	1.36185
Slc38a1	solute carrier family 38, member 1	ENSMUSG00000023169	14.7561	14.6538	14.0619	16.805	18.2772	19.1762	0.310061	2.36e-06	1.23976
Slc38a3	solute carrier family 38, member 3	ENSMUSG00000010064	13.2918	14.2326	11.6981	24.3054	24.6572	23.5199	0.927992	6.39e-31	1.90263
Slc38a5	solute carrier family 38, member 5	ENSMUSG00000031170	148.144	143.886	138.996	213.09	198.774	192.567	0.429793	7.9e-19	1.34704
Slc39a10	solute carrier family 39 (zinc transporter), member 10	ENSMUSG00000025986	9.59567	10.1123	10.2023	8.17697	8.90335	8.04045	-0.315034	0.000150792	0.803832
Slc39a13	solute carrier family 39 (metal ion transporter), member 13	ENSMUSG00000002105	9.74258	8.18974	8.17424	9.96989	10.8309	11.5975	0.309469	0.00637855	1.23925
Slc3a2	solute carrier family 3 (activators of dibasic and neutral amino acid transport), member 2	ENSMUSG00000010095	177.356	181.126	160.787	147.834	135.354	134.986	-0.343908	9.15e-12	0.787904
Slc40a1	solute carrier family 40 (iron-regulated transporter), member 1	ENSMUSG00000025993	26.7075	26.0898	23.4875	16.5481	16.9552	17.0771	-0.629011	9.23e-21	0.646619
Slc44a2	solute carrier family 44, member 2	ENSMUSG00000057193	8.03099	8.97107	7.95733	10.6192	9.57207	10.0944	0.284347	0.00303637	1.21786
Slc47a2	solute carrier family 47, member 2	ENSMUSG00000069855	22.7558	21.8709	21.1444	32.1501	33.2432	29.4759	0.357878	3.42e-07	1.28154
Slc4a2	solute carrier family 4 (anion exchanger), member 2	ENSMUSG00000028962	22.83	21.1351	22.4871	29.584	31.3762	29.6926	0.464114	7.82e-13	1.37947
Slc4a7	solute carrier family 4, sodium bicarbonate cotransporter, member 7	ENSMUSG00000021733	18.3343	17.763	16.5184	11.7449	13.499	13.3526	-0.505128	3.45e-12	0.704598
Slc6a15	solute carrier family 6 (neurotransmitter transporter), member 15	ENSMUSG00000019894	60.9391	56.5211	56.5051	48.9984	49.468	50.5554	-0.263142	1.17e-06	0.833271
Slc6a6	solute carrier family 6 (neurotransmitter transporter, taurine), member 6	ENSMUSG00000030096	43.4579	39.2557	38.5465	46.2923	57.4331	56.4748	0.340337	1.05e-06	1.26605
Slc7a1	solute carrier family 7 (cationic amino acid transporter, y+ system), member 1	ENSMUSG00000041313	31.452	31.7003	29.9673	19.1659	22.3573	22.4984	-0.595244	9.89e-19	0.661932
Slc7a11	solute carrier family 7 (cationic amino acid transporter, y+ system), member 11	ENSMUSG00000027737	7.67857	7.122	6.64676	2.52615	2.85282	3.281	-1.35802	2.54e-46	0.390116
Slc7a3	solute carrier family 7 (cationic amino acid transporter, y+ system), member 3	ENSMUSG00000031297	7.45526	7.92137	7.4123	3.47733	2.83838	3.42657	-1.35237	1.21e-23	0.391648
Slc7a5	solute carrier family 7 (cationic amino acid transporter, y+ system), member 5	ENSMUSG00000040010	78.0158	79.4294	75.033	57.5257	59.4193	53.8849	-0.493996	1.54e-21	0.710056
Slc7a6os	solute carrier family 7, member 6 opposite strand	ENSMUSG00000033106	39.5852	40.4599	37.9434	59.8273	47.6167	48.0405	0.345676	1.75e-05	1.27075
Slc7a8	solute carrier family 7 (cationic amino acid transporter, y+ system), member 8	ENSMUSG00000022180	22.0006	21.782	20.8554	12.4456	12.377	12.0737	-0.863182	2.9e-38	0.549739
Slc8a1	solute carrier family 8 (sodium/calcium exchanger), member 1	ENSMUSG00000054640	4.56125	4.29653	4.33223	5.79306	7.27356	7.79207	0.673166	1.3e-16	1.59457
Slc9a7	solute carrier family 9 (sodium/hydrogen exchanger), member 7	ENSMUSG00000037341	17.0337	15.8134	16.208	9.91185	9.77926	9.23516	-0.82576	4.11e-20	0.564185
Slit3	slit guidance ligand 3	ENSMUSG00000056427	3.41978	3.3175	2.96958	5.20453	5.68803	5.94239	0.761952	4.63e-12	1.69578
Slitrk6	SLIT and NTRK-like family, member 6	ENSMUSG00000045871	5.61192	5.95342	5.66853	1.98971	2.0979	1.92013	-1.5693	3.1e-36	0.336972
Slu7	SLU7 splicing factor homolog (S. cerevisiae)	ENSMUSG00000020409	22.0475	20.2794	17.7085	15.2142	16.5732	13.8365	-0.44027	1.27e-07	0.736997
Smad2	SMAD family member 2	ENSMUSG00000024563	11.9642	9.17652	9.31028	10.8963	9.41771	12.7579	0.269094	0.00058478	1.20505
Smad7	SMAD family member 7	ENSMUSG00000025880	6.71725	5.42889	5.95108	10.9704	11.2041	9.53319	0.751023	2.2e-15	1.68299
Smarcal1	SWI/SNF related matrix associated, actin dependent regulator of chromatin, subfamily a-like 1	ENSMUSG00000039354	6.08111	6.27144	5.51527	8.18706	8.03828	7.0233	0.291417	0.00762836	1.22384
Smarcd2	SWI/SNF related, matrix associated, actin dependent regulator of chromatin, subfamily d, member 2	ENSMUSG00000078619	5.76912	5.85086	5.66187	6.35142	7.4914	7.9241	0.289865	0.0230576	1.22253
Smco4	single-pass membrane protein with coiled-coil domains 4	ENSMUSG00000058173	13.9585	15.1759	12.9911	22.0922	21.6235	21.3474	0.526018	5.04e-06	1.43995
Smim10l2a	small integral membrane protein 10 like 2A	ENSMUSG00000054850	2.36659	1.54805	2.44991	5.14338	5.36269	5.20806	1.27144	2.04e-12	2.41403
Smim14	small integral membrane protein 14	ENSMUSG00000037822	40.9746	35.3185	34.605	48.8649	48.3599	44.9276	0.283818	0.000141705	1.21741
Smim3	small integral membrane protein 3	ENSMUSG00000038059	11.2714	11.9366	10.3938	15.7098	13.735	14.6136	0.349078	0.000649049	1.27375
Smo	smoothened, frizzled class receptor	ENSMUSG00000001761	18.0089	15.701	16.0469	22.899	22.7478	20.6362	0.352694	3.7e-07	1.27694
Smoc2	SPARC related modular calcium binding 2	ENSMUSG00000023886	16.4812	16.7214	14.4117	21.7785	20.2153	20.5469	0.337069	1.18e-05	1.26319
Smpd2	sphingomyelin phosphodiesterase 2, neutral	ENSMUSG00000019822	8.45949	7.93249	7.63362	10.5688	9.56215	10.7186	0.294497	0.00635337	1.22646
Smtn	smoothelin	ENSMUSG00000020439	4.2692	4.18746	4.19249	6.47957	6.7691	6.31345	0.608104	5.32e-07	1.52425
Snap47	synaptosomal-associated protein, 47	ENSMUSG00000009894	8.17239	9.17289	8.13668	11.3531	14.1144	12.1692	0.425103	0.000513021	1.34267
Snapc3	small nuclear RNA activating complex, polypeptide 3	ENSMUSG00000028483	9.87299	10.7212	9.1845	9.63995	8.43383	6.96144	-0.302882	0.00627104	0.810632
Snapc4	small nuclear RNA activating complex, polypeptide 4	ENSMUSG00000036281	7.30707	8.20039	8.24513	5.60397	6.22762	6.68513	-0.32181	0.00447707	0.800065
Snapin	SNAP-associated protein	ENSMUSG00000001018	42.9183	39.7613	33.4487	57.6569	52.7325	47.1557	0.33189	4.68e-05	1.25866
Sncaip	synuclein, alpha interacting protein (synphilin)	ENSMUSG00000024534	22.1015	23.2195	22.5276	33.4136	32.1274	30.9996	0.435452	2.12e-12	1.35233
Snhg15	small nucleolar RNA host gene 15	ENSMUSG00000085156	9.49685	7.36646	8.16784	12.804	13.9991	12.2716	0.381636	0.00861648	1.30282
Snhg20	small nucleolar RNA host gene 20	ENSMUSG00000086859	16.7312	13.6077	12.288	13.331	6.78378	7.00806	-0.602784	0.00295075	0.658482
Snrnp25	small nuclear ribonucleoprotein 25 (U11/U12)	ENSMUSG00000040767	24.9121	19.3731	20.3469	15.3076	17.6575	17.479	-0.384159	0.00277875	0.766226
Snrnp35	small nuclear ribonucleoprotein 35 (U11/U12)	ENSMUSG00000029402	8.66118	8.92708	6.19729	5.58743	6.69282	6.24181	-0.432455	0.0122462	0.741
Snrpd2	small nuclear ribonucleoprotein D2	ENSMUSG00000040824	93.0354	82.3367	95.6164	88.7998	71.0115	73.5901	-0.27842	0.000951805	0.824494
Snta1	syntrophin, acidic 1	ENSMUSG00000027488	6.02036	5.13451	5.88997	6.80581	7.75543	7.54181	0.323641	0.0163754	1.25148
Snw1	SNW domain containing 1	ENSMUSG00000021039	54.5982	49.9777	48.5448	46.4952	43.034	43.0672	-0.269556	0.00019576	0.829575
Snx1	sorting nexin 1	ENSMUSG00000032382	35.3145	33.8028	30.8783	29.7758	27.3123	27.3745	-0.274838	0.000103462	0.826543
Snx13	sorting nexin 13	ENSMUSG00000020590	9.1083	8.14615	9.06724	8.41498	6.57733	7.07635	-0.329759	6.03e-05	0.795669
Snx18	sorting nexin 18	ENSMUSG00000042364	32.549	32.7945	32.1289	42.1134	41.9008	39.1392	0.289914	8.49e-08	1.22257
Snx4	sorting nexin 4	ENSMUSG00000022808	20.4566	20.0649	19.9609	18.6423	16.2566	15.6497	-0.310298	4.27e-05	0.806475
Snx7	sorting nexin 7	ENSMUSG00000028007	6.73568	7.3484	6.31416	3.76821	4.64514	4.24092	-0.753899	8.77e-07	0.592999
Soat1	sterol O-acyltransferase 1	ENSMUSG00000026600	51.5978	54.421	49.6473	37.207	37.2691	34.4189	-0.554702	3.07e-30	0.680798
Socs3	suppressor of cytokine signaling 3	ENSMUSG00000053113	1.32	0.955532	0.685503	7.54176	6.5998	5.6207	2.78776	1.47e-48	6.90555
Socs7	suppressor of cytokine signaling 7	ENSMUSG00000038485	7.37266	6.26904	6.49336	13.5181	14.3974	14.2411	1.08343	1.97e-49	2.11907
Sorbs3	sorbin and SH3 domain containing 3	ENSMUSG00000022091	6.95783	5.98429	5.50132	8.28655	7.43028	8.06893	0.317573	0.00369834	1.24623
Sox12	SRY (sex determining region Y)-box 12	ENSMUSG00000051817	3.50727	2.36092	2.63467	7.37207	6.74558	6.55473	1.22991	1.46e-23	2.34552
Spast	spastin	ENSMUSG00000024068	8.29483	7.17344	7.2942	8.92868	9.78052	9.67529	0.294866	0.00061939	1.22677
Spata2	spermatogenesis associated 2	ENSMUSG00000047030	6.94673	6.21489	7.06339	8.44868	8.15825	9.11438	0.337934	0.00138333	1.26394
Spats2	spermatogenesis associated, serine-rich 2	ENSMUSG00000051934	10.0581	10.5979	10.8754	14.1573	15.2678	13.3707	0.384818	2.18e-05	1.30569
Spice1	spindle and centriole associated protein 1	ENSMUSG00000043065	5.65947	4.7537	4.56917	6.3818	6.53659	6.15353	0.361115	0.000557816	1.28442
Spin1	spindlin 1	ENSMUSG00000021395	40.1493	38.5915	36.5323	30.7437	32.5196	32.1605	-0.320857	1.48e-08	0.800594
Spin2c	spindlin family, member 2C	ENSMUSG00000046550	80.8335	78.1517	72.9601	57.1064	49.5856	55.4846	-0.575324	9.51e-16	0.671136
Spire1	spire type actin nucleation factor 1	ENSMUSG00000024533	7.53364	7.74444	7.32971	9.37139	9.90276	9.94488	0.352023	2.61e-05	1.27635
Spred1	sprouty protein with EVH-1 domain 1, related sequence	ENSMUSG00000027351	18.0792	16.8308	16.3652	14.7569	15.4836	13.8318	-0.288728	3.82e-06	0.818624
Sprtn	SprT-like N-terminal domain	ENSMUSG00000031986	5.39898	5.13781	5.10433	4.64463	4.92988	3.81352	-0.302814	0.0182327	0.81067
Spsb4	splA/ryanodine receptor domain and SOCS box containing 4	ENSMUSG00000046997	13.2543	13.7937	11.8207	17.4073	16.4166	17.1188	0.359981	7.24e-05	1.28341
Sptb	spectrin beta, erythrocytic	ENSMUSG00000021061	5.35102	6.42516	6.47416	3.81186	4.27464	3.35657	-0.514455	3.51e-07	0.700057
Sptlc1	serine palmitoyltransferase, long chain base subunit 1	ENSMUSG00000021468	10.962	10.5543	9.45209	8.6593	9.32367	8.01939	-0.282711	0.00486906	0.822045
Spty2d1	SPT2 chromatin protein domain containing 1	ENSMUSG00000049516	8.08352	7.8019	7.49374	14.2296	14.1987	14.4462	0.820345	5.37e-31	1.76583
Sra1	steroid receptor RNA activator 1	ENSMUSG00000006050	26.8435	26.6967	23.5274	29.3647	31.3275	32.9737	0.27313	0.00399369	1.20843
Srbd1	S1 RNA binding domain 1	ENSMUSG00000024135	21.1436	20.7865	19.0911	13.2485	14.7402	13.3569	-0.596363	1.57e-14	0.661419
Src	Rous sarcoma oncogene	ENSMUSG00000027646	3.60856	3.3643	3.00393	5.49185	6.14712	5.50708	0.665306	6.74e-08	1.5859
Srf	serum response factor	ENSMUSG00000015605	28.6479	23.7847	24.3913	48.3249	52.1571	48.2818	0.872143	5.42e-38	1.83038
Srp19	signal recognition particle 19	ENSMUSG00000014504	56.9777	61.0479	47.1988	50.9242	50.2863	48.2118	-0.272691	0.000539717	0.827774
Srsf3	serine and arginine-rich splicing factor 3	ENSMUSG00000071172	114.585	112.962	101.241	151.316	145.116	139.5	0.371947	1.17e-14	1.2941
Srsf7	serine and arginine-rich splicing factor 7	ENSMUSG00000024097	83.3842	78.1775	71.8447	130.685	117.144	126.473	0.598017	2.34e-26	1.51363
Srxn1	sulfiredoxin 1 homolog (S. cerevisiae)	ENSMUSG00000032802	6.52545	5.81909	6.11716	2.03051	2.19007	2.21119	-1.55726	1.6e-26	0.339796
Ssbp1	single-stranded DNA binding protein 1	ENSMUSG00000029911	46.8775	41.677	41.7563	44.1405	39.3449	35.8024	-0.274646	0.00176883	0.826653
Ssbp2	single-stranded DNA binding protein 2	ENSMUSG00000003992	2.8791	3.03314	2.63877	5.98708	7.95591	6.53521	0.785709	2.01e-07	1.72394
Sspn	sarcospan	ENSMUSG00000030255	6.23169	6.39624	5.963	8.95011	9.04083	8.19805	0.450649	5.32e-07	1.36666
St3gal2	ST3 beta-galactoside alpha-2,3-sialyltransferase 2	ENSMUSG00000031749	4.2958	4.60895	4.2443	6.23156	6.67638	6.8676	0.541738	2.52e-07	1.45573
St3gal3	ST3 beta-galactoside alpha-2,3-sialyltransferase 3	ENSMUSG00000028538	7.70581	7.53017	8.37645	10.6602	13.0703	10.1463	0.440151	0.000172548	1.35675
St3gal4	ST3 beta-galactoside alpha-2,3-sialyltransferase 4	ENSMUSG00000032038	124.175	117.579	113.297	156.626	160.852	152.983	0.35266	7.7e-15	1.27691
St3gal5	ST3 beta-galactoside alpha-2,3-sialyltransferase 5	ENSMUSG00000056091	67.1345	64.357	66.1292	89.8804	82.0929	79.0674	0.297783	2.52e-07	1.22925
St3gal6	ST3 beta-galactoside alpha-2,3-sialyltransferase 6	ENSMUSG00000022747	12.2469	10.1171	10.2426	4.24333	3.87359	4.66702	-1.22192	3.49e-25	0.428713
Stard3nl	STARD3 N-terminal like	ENSMUSG00000003062	39.6945	31.5927	29.8506	27.0997	23.0615	22.6592	-0.522169	5.49e-09	0.696324
Stat1	signal transducer and activator of transcription 1	ENSMUSG00000026104	9.08408	11.5933	9.25081	7.85615	9.33458	7.25861	-0.390601	0.000145004	0.762812
Stat3	signal transducer and activator of transcription 3	ENSMUSG00000004040	48.492	49.3152	44.5365	34.8565	38.1644	38.2496	-0.471679	8.41e-17	0.721125
Stat5a	signal transducer and activator of transcription 5A	ENSMUSG00000004043	10.9957	11.1291	10.1123	12.6818	13.6459	13.4435	0.318756	6.93e-05	1.24725
Steap1	six transmembrane epithelial antigen of the prostate 1	ENSMUSG00000015652	12.8265	11.9835	11.7056	9.18872	9.44021	7.63736	-0.513877	0.000100131	0.700338
Steap2	six transmembrane epithelial antigen of prostate 2	ENSMUSG00000015653	9.3462	11.1204	8.72306	6.69247	8.47984	6.90602	-0.438034	4.7e-08	0.73814
Steap3	STEAP family member 3	ENSMUSG00000026389	7.11078	6.92617	6.2558	12.4855	12.4453	10.1341	0.79972	4.24e-17	1.74076
Stk24	serine/threonine kinase 24	ENSMUSG00000063410	64.9653	61.2973	60.1016	53.8988	53.3227	49.7403	-0.293739	1.62e-08	0.815785
Stn1	STN1, CST complex subunit	ENSMUSG00000042694	5.34203	4.56636	4.82312	6.51472	6.44032	6.13104	0.389664	0.00907055	1.31009
Ston2	stonin 2	ENSMUSG00000020961	6.1277	4.56805	5.86297	5.40278	5.90006	5.67662	0.27461	0.00853544	1.20967
Stra6	stimulated by retinoic acid gene 6	ENSMUSG00000032327	6.9628	8.69712	8.18148	2.85055	3.2747	2.30279	-1.49801	5.57e-23	0.354041
Strada	STE20-related kinase adaptor alpha	ENSMUSG00000069631	5.14506	4.33783	4.05718	6.47384	6.39599	6.22993	0.423024	0.0045482	1.34073
Stradb	STE20-related kinase adaptor beta	ENSMUSG00000026027	13.6381	12.0727	11.9144	9.2028	8.84121	8.83199	-0.504394	2.98e-07	0.704957
Strip2	striatin interacting protein 2	ENSMUSG00000039629	5.9375	5.52268	5.51037	3.09528	3.9573	3.3567	-0.712592	8.87e-11	0.610223
Stx7	syntaxin 7	ENSMUSG00000019998	12.9656	12.9542	11.3972	9.55111	9.21951	9.59322	-0.475379	4.6e-08	0.719278
Stxbp6	syntaxin binding protein 6 (amisyn)	ENSMUSG00000046314	10.9528	10.2738	9.70337	4.43739	5.40964	5.09246	-1.05869	5.82e-30	0.480068
Suco	SUN domain containing ossification factor	ENSMUSG00000040297	7.52695	7.54647	7.27081	10.659	11.0119	10.7713	0.479632	2.54e-11	1.39439
Sufu	SUFU negative regulator of hedgehog signaling	ENSMUSG00000025231	6.30719	6.19909	5.69226	11.9997	13.3859	12.0344	1.01629	7.42e-31	2.02271
Sult1e1	sulfotransferase family 1E, member 1	ENSMUSG00000029272	8.39245	7.4274	6.63135	1.10421	0.852301	1.39755	-2.77094	3.35e-33	0.146509
Supt7l	SPT7-like, STAGA complex gamma subunit	ENSMUSG00000053134	7.87479	6.77791	6.42603	4.99743	4.89988	5.79722	-0.44019	0.000464575	0.737038
Susd4	sushi domain containing 4	ENSMUSG00000038576	8.13272	8.13166	7.73183	1.52086	2.68734	2.73276	-1.7397	3.54e-35	0.299432
Suv39h2	suppressor of variegation 3-9 2	ENSMUSG00000026646	4.63704	3.51222	3.91018	6.32697	6.8402	5.98924	0.595603	5.4e-06	1.5111
Suz12	SUZ12 polycomb repressive complex 2 subunit	ENSMUSG00000017548	17.6512	16.1674	15.016	21.6178	22.3293	21.9904	0.38157	6.26e-09	1.30276
Syde1	synapse defective 1, Rho GTPase, homolog 1 (C. elegans)	ENSMUSG00000032714	11.4165	10.862	9.53809	9.76104	9.16725	8.36533	-0.286399	0.00159094	0.819946
Synm	synemin, intermediate filament protein	ENSMUSG00000030554	10.2227	10.208	10.0892	6.20967	6.69151	7.2094	-0.654016	1.15e-16	0.635509
Synpo	synaptopodin	ENSMUSG00000043079	13.3904	12.9997	13.8647	28.3792	31.7699	30.6427	1.16245	1.42e-66	2.23837
Syt7	synaptotagmin VII	ENSMUSG00000024743	19.4471	16.2862	18.7674	23.0016	28.6004	24.6888	0.352445	1.42e-06	1.27672
Sytl2	synaptotagmin-like 2	ENSMUSG00000030616	5.79759	4.79168	4.60722	9.28427	8.0507	7.45547	0.613224	4.95e-07	1.52967
Syvn1	synovial apoptosis inhibitor 1, synoviolin	ENSMUSG00000024807	14.7748	14.1839	13.6985	18.371	19.925	19.0385	0.386369	1.18e-07	1.3071
Taco1	translational activator of mitochondrially encoded cytochrome c oxidase I	ENSMUSG00000001983	5.92857	6.36171	5.74725	4.86226	4.44353	4.62586	-0.468502	0.00861208	0.722715
Tada2a	transcriptional adaptor 2A	ENSMUSG00000018651	10.0518	10.0827	8.45927	12.0568	13.2052	13.3203	0.407311	0.000222368	1.32621
Tada3	transcriptional adaptor 3	ENSMUSG00000048930	12.345	12.6005	11.9784	17.3584	15.2362	14.393	0.315019	0.00085591	1.24403
Taf4	TATA-box binding protein associated factor 4	ENSMUSG00000039117	5.05804	4.51439	4.55731	6.57207	6.27744	6.18776	0.406629	4.13e-05	1.32559
Taf5	TATA-box binding protein associated factor 5	ENSMUSG00000025049	4.39781	4.51462	3.8935	5.68883	5.8681	5.42318	0.34873	0.00346654	1.27344
Taf7	TATA-box binding protein associated factor 7	ENSMUSG00000051316	5.32946	5.61635	4.93785	8.03942	7.77127	6.63056	0.437848	5.96e-05	1.35458
Taf8	TATA-box binding protein associated factor 8	ENSMUSG00000023980	11.1169	10.8502	11.3828	9.15021	9.96722	8.7066	-0.263486	0.00956417	0.833073
Tafa5	TAFA chemokine like family member 5	ENSMUSG00000054863	4.68983	3.87399	3.82374	9.74401	9.63824	8.33482	1.11276	2.93e-20	2.16259
Tagln2	transgelin 2	ENSMUSG00000026547	29.8948	28.3652	25.4113	24.3927	23.3236	21.5752	-0.312417	0.000134979	0.805292
Tanc1	tetratricopeptide repeat, ankyrin repeat and coiled-coil containing 1	ENSMUSG00000035168	18.8207	17.6601	17.3889	21.0643	23.6788	24.514	0.299157	1.32e-05	1.23043
Tap1	transporter 1, ATP-binding cassette, sub-family B (MDR/TAP)	ENSMUSG00000037321	3.97505	3.80925	3.31639	8.58816	8.28278	6.99479	1.03654	7.04e-16	2.0513
Tapbp	TAP binding protein	ENSMUSG00000024308	15.2106	15.3291	12.9955	20.94	18.9425	22.8505	0.445834	1.29e-06	1.3621
Tars	threonyl-tRNA synthetase	ENSMUSG00000022241	54.1903	54.9232	48.5724	37.0261	36.9843	36.4181	-0.603933	8.65e-30	0.657958
Tatdn2	TatD DNase domain containing 2	ENSMUSG00000056952	13.7274	14.6278	13.3787	19.4415	20.2644	20.2733	0.480339	7.75e-10	1.39507
Tax1bp3	Tax1 (human T cell leukemia virus type I) binding protein 3	ENSMUSG00000040158	15.7783	16.4055	11.9534	8.66094	7.27738	7.8223	-0.92234	1.35e-09	0.527652
Taz	tafazzin	ENSMUSG00000009995	13.1927	13.6152	11.6499	16.1532	16.7195	14.6259	0.315148	0.00166564	1.24414
Tbc1d1	TBC1 domain family, member 1	ENSMUSG00000029174	10.2517	10.7754	10.8884	8.55531	9.64545	8.90142	-0.290636	0.000451765	0.817542
Tbc1d10a	TBC1 domain family, member 10a	ENSMUSG00000034412	7.81148	8.20297	7.12598	12.2456	12.2546	11.7623	0.547539	1.19e-06	1.46159
Tbc1d31	TBC1 domain family, member 31	ENSMUSG00000022364	15.7937	14.5068	16.2959	12.2037	12.7001	12.7427	-0.331473	5.83e-05	0.794725
Tbc1d4	TBC1 domain family, member 4	ENSMUSG00000033083	8.50163	7.80398	7.63002	5.10862	7.20234	5.94626	-0.69343	1.68e-16	0.618382
Tbc1d7	TBC1 domain family, member 7	ENSMUSG00000021368	7.51378	6.05779	6.37662	8.36138	9.20047	7.57915	0.316521	0.0412118	1.24532
Tbc1d9b	TBC1 domain family, member 9B	ENSMUSG00000036644	6.67473	6.73025	5.78251	6.98233	7.54783	8.19268	0.317324	0.00166685	1.24602
Tbcc	tubulin-specific chaperone C	ENSMUSG00000036430	10.7935	8.37922	9.62023	8.08158	8.5625	7.06395	-0.302932	0.0457036	0.810604
Tbce	tubulin-specific chaperone E	ENSMUSG00000039233	37.4929	36.1775	32.6029	25.4521	27.2454	24.6725	-0.489031	1.9e-09	0.712504
Tbl1x	transducin (beta)-like 1 X-linked	ENSMUSG00000025246	25.1176	24.1556	23.0789	17.4397	19.3436	19.7585	-0.391875	2.51e-09	0.762138
Tbl1xr1	transducin (beta)-like 1X-linked receptor 1	ENSMUSG00000027630	5.17716	6.06625	7.21803	3.82226	4.80998	4.8968	-0.376373	0.000617042	0.770372
Tbrg4	transforming growth factor beta regulated gene 4	ENSMUSG00000000384	24.0106	23.8316	20.845	29.0578	27.9408	28.4934	0.273135	0.000181914	1.20843
Tceal8	transcription elongation factor A (SII)-like 8	ENSMUSG00000051579	106.802	93.2259	92.5148	147.628	123.051	112.589	0.35987	5.65e-07	1.28331
Tcf3	transcription factor 3	ENSMUSG00000020167	21.8192	20.3356	20.7879	27.259	27.2785	25.5401	0.293238	1.82e-05	1.22539
Tcf7l2	transcription factor 7 like 2, T cell specific, HMG box	ENSMUSG00000024985	16.0304	18.2662	16.4225	11.6405	13.445	11.1183	-0.571384	1.58e-10	0.672971
Tchp	trichoplein, keratin filament binding	ENSMUSG00000002486	5.88043	5.08217	5.62002	4.04425	4.90447	4.47695	-0.290868	0.0297081	0.81741
Tcirg1	T cell, immune regulator 1, ATPase, H+ transporting, lysosomal V0 protein A3	ENSMUSG00000001750	5.66312	6.96255	5.28411	8.43081	7.60766	8.13131	0.361753	0.00262037	1.28499
Tcn2	transcobalamin 2	ENSMUSG00000020432	5.53193	4.92003	5.10902	6.54049	6.47018	7.74682	0.321712	0.0262497	1.24981
Tdgf1	teratocarcinoma-derived growth factor 1	ENSMUSG00000032494	6.02608	4.80576	5.29097	7.89587	8.45506	6.77592	0.455401	0.00125183	1.37116
Tdrd3	tudor domain containing 3	ENSMUSG00000022019	6.82469	7.44551	7.41318	10.5953	10.5132	10.6828	0.429001	3.86e-06	1.3463
Tdrd5	tudor domain containing 5	ENSMUSG00000060985	18.3344	18.1028	16.1974	15.2053	14.2745	14.7888	-0.284891	4.44e-05	0.820804
Tdrp	testis development related protein	ENSMUSG00000050052	9.96325	9.20168	8.61447	11.5256	12.4642	12.4458	0.352967	0.000332823	1.27718
Tead1	TEA domain family member 1	ENSMUSG00000055320	5.54319	5.18066	5.43182	3.38188	3.84434	3.92608	-0.586478	6.44e-11	0.665967
Tead2	TEA domain family member 2	ENSMUSG00000030796	9.85075	7.47898	9.03808	15.3219	16.0539	13.3073	0.556565	1.72e-08	1.47076
Tedc1	tubulin epsilon and delta complex 1	ENSMUSG00000037466	4.62254	4.53373	3.61512	6.38581	6.11437	5.87556	0.451474	0.000206497	1.36744
Tef	thyrotroph embryonic factor	ENSMUSG00000022389	6.85125	7.71105	6.83739	12.3842	13.6513	10.6887	0.756542	1.94e-14	1.68944
Tefm	transcription elongation factor, mitochondrial	ENSMUSG00000046909	5.77534	5.32095	5.94893	3.801	3.56409	3.61874	-0.722017	0.000291658	0.606249
Telo2	telomere maintenance 2	ENSMUSG00000024170	4.00748	3.93387	3.47938	6.54639	7.13455	5.54912	0.736215	2.67e-09	1.6658
Tenm4	teneurin transmembrane protein 4	ENSMUSG00000048078	31.7947	26.0012	36.1764	51.7762	38.9853	43.1845	0.52281	7.51e-13	1.43675
Tent4a	terminal nucleotidyltransferase 4A	ENSMUSG00000034575	5.95237	6.02088	4.87709	7.90489	9.17934	8.18824	0.578989	6.14e-09	1.4938
Tent4b	terminal nucleotidyltransferase 4B	ENSMUSG00000036779	8.13012	7.50424	7.91946	10.7045	12.9602	10.8438	0.424463	9.1e-08	1.34207
Terf1	telomeric repeat binding factor 1	ENSMUSG00000025925	15.3982	16.3919	15.6191	13.8282	14.0088	12.2226	-0.281652	0.00282287	0.822649
Terf2	telomeric repeat binding factor 2	ENSMUSG00000031921	11.5985	10.0272	10.6195	14.0666	13.7418	11.6612	0.275737	0.00296537	1.21061
Tes	testin LIM domain protein	ENSMUSG00000029552	205.288	198.399	182.801	140.789	136.065	135.605	-0.533272	1.24e-30	0.690986
Tesk1	testis specific protein kinase 1	ENSMUSG00000028458	5.45932	4.30909	4.73367	6.47658	6.51865	6.24804	0.376479	0.0129426	1.29817
Tex14	testis expressed gene 14	ENSMUSG00000010342	19.6501	18.1035	18.988	25.194	24.5511	26.8527	0.336242	0.000475025	1.26246
Tex15	testis expressed gene 15	ENSMUSG00000009628	20.7968	19.2653	19.4924	25.8764	29.2835	30.9286	0.501033	6.87e-14	1.41523
Tex264	testis expressed gene 264	ENSMUSG00000040813	10.7663	8.97606	10.8064	15.3697	12.7551	14.4286	0.324398	0.00883535	1.25214
Tex30	testis expressed 30	ENSMUSG00000026049	48.6034	43.3847	41.6236	43.2839	35.3559	33.1921	-0.288725	0.00181393	0.818625
Tfam	transcription factor A, mitochondrial	ENSMUSG00000003923	15.4409	13.456	13.1725	12.9716	11.5825	11.0967	-0.294074	0.000237934	0.815596
Tfip11	tuftelin interacting protein 11	ENSMUSG00000029345	10.8237	11.3735	10.445	9.458	9.79096	9.22432	-0.26922	0.00513064	0.829768
Tfpi	tissue factor pathway inhibitor	ENSMUSG00000027082	4.64707	3.74295	3.62383	7.21208	6.35732	6.12928	0.618483	3.14e-05	1.53526
Tgfb3	transforming growth factor, beta 3	ENSMUSG00000021253	20.456	20.8867	17.9599	29.7868	30.6534	28.2327	0.541507	1.71e-16	1.45549
Tgfbr1	transforming growth factor, beta receptor I	ENSMUSG00000007613	77.5983	73.5252	67.4789	47.5885	52.3794	51.8634	-0.567792	1.41e-24	0.674649
Tgfbr3	transforming growth factor, beta receptor III	ENSMUSG00000029287	6.69617	7.7468	6.3449	8.76937	9.37068	9.26229	0.343415	0.000101208	1.26876
Tgif2	TGFB-induced factor homeobox 2	ENSMUSG00000062175	1.69047	1.52877	1.70643	5.25117	5.2601	5.08525	1.38954	2.65e-18	2.61994
Thnsl1	threonine synthase-like 1 (bacterial)	ENSMUSG00000048550	12.5996	11.4506	10.9533	9.61012	9.50692	10.9239	-0.294123	0.000762348	0.815568
Thop1	thimet oligopeptidase 1	ENSMUSG00000004929	16.7675	16.1465	15.3036	24.3182	23.0078	19.7634	0.441896	4e-08	1.35839
Thra	thyroid hormone receptor alpha	ENSMUSG00000058756	16.0172	15.5707	14.2365	19.8785	18.6825	19.6067	0.337712	6.48e-05	1.26375
Tigd2	tigger transposable element derived 2	ENSMUSG00000049232	8.27676	10.0452	8.69904	8.64932	7.9721	6.00612	-0.315899	0.0103955	0.803351
Timm9	translocase of inner mitochondrial membrane 9	ENSMUSG00000021079	20.5934	18.0966	18.877	16.4261	17.7472	13.6257	-0.317502	0.00802559	0.802458
Timmdc1	translocase of inner mitochondrial membrane domain containing 1	ENSMUSG00000002846	11.5664	10.7246	9.66336	16.4861	14.5396	15.2832	0.477139	1.07e-05	1.39198
Timp1	tissue inhibitor of metalloproteinase 1	ENSMUSG00000001131	15.5663	16.6911	16.7341	6.58758	5.29948	5.42277	-1.551	3.05e-21	0.341274
Timp2	tissue inhibitor of metalloproteinase 2	ENSMUSG00000017466	6.06309	5.86664	5.53017	8.1915	7.10326	6.888	0.282167	0.00556143	1.21602
Tiparp	TCDD-inducible poly(ADP-ribose) polymerase	ENSMUSG00000034640	22.6509	21.8921	19.1819	27.5782	28.4175	26.8864	0.326464	1.85e-07	1.25394
Tjp2	tight junction protein 2	ENSMUSG00000024812	11.2587	11.2871	10.8722	5.61728	6.53228	6.56074	-0.876718	2.95e-22	0.544605
Tlcd1	TLC domain containing 1	ENSMUSG00000019437	72.0322	68.1903	41.5459	53.4941	61.6681	66.7516	0.314205	0.0058633	1.24333
Tlcd2	TLC domain containing 2	ENSMUSG00000038217	13.3076	11.8773	12.3058	13.6465	16.1199	14.7429	0.296115	0.0208514	1.22783
Tle5	TLE family member 5, transcriptional modulator	ENSMUSG00000054452	72.648	68.989	71.8981	61.6116	58.4063	50.9787	-0.349798	1.46e-06	0.784694
Tm7sf2	transmembrane 7 superfamily member 2	ENSMUSG00000024799	12.1956	10.8593	10.8323	8.92078	9.48527	7.41558	-0.378277	0.00349922	0.769356
Tmcc1	transmembrane and coiled coil domains 1	ENSMUSG00000030126	38.3904	35.2436	38.8895	33.0078	30.2176	30.7875	-0.308975	0.00103479	0.807215
Tmed3	transmembrane p24 trafficking protein 3	ENSMUSG00000032353	33.8762	29.9254	29.007	42.0493	40.0652	33.387	0.269852	0.00280044	1.20568
Tmem109	transmembrane protein 109	ENSMUSG00000034659	10.6145	9.42559	9.44231	12.1282	12.7005	12.6682	0.264138	0.00939845	1.20092
Tmem126b	transmembrane protein 126B	ENSMUSG00000030614	5.33729	5.12937	5.63164	5.44919	4.28179	3.62188	-0.325833	0.0383027	0.797837
Tmem127	transmembrane protein 127	ENSMUSG00000034850	11.1322	10.6461	11.0982	9.06167	9.77529	9.45302	-0.283821	0.000362761	0.821413
Tmem129	transmembrane protein 129	ENSMUSG00000019295	6.81578	6.65413	6.0117	5.61472	5.24761	6.19734	-0.31132	0.0193394	0.805904
Tmem14c	transmembrane protein 14C	ENSMUSG00000021361	79.8122	70.8366	72.8017	70.7359	59.0224	56.9066	-0.312635	0.0001716	0.80517
Tmem160	transmembrane protein 160	ENSMUSG00000019158	9.78951	9.08879	7.74314	5.70056	6.50846	7.03818	-0.513564	0.00735275	0.70049
Tmem168	transmembrane protein 168	ENSMUSG00000029569	15.9114	15.9618	14.8705	12.4668	12.6397	12.2664	-0.335314	2.39e-06	0.792612
Tmem170b	transmembrane protein 170B	ENSMUSG00000087370	4.37718	4.07925	4.68773	7.09116	7.15356	7.38537	0.646874	1.3e-11	1.56577
Tmem176a	transmembrane protein 176A	ENSMUSG00000023367	6.55792	5.74106	6.47431	9.67993	8.56523	8.19076	0.403872	0.00252471	1.32305
Tmem176b	transmembrane protein 176B	ENSMUSG00000029810	18.3324	15.6884	16.9183	35.8489	32.1949	32.2689	0.888726	2.9e-21	1.85154
Tmem181a	transmembrane protein 181A	ENSMUSG00000038141	6.02413	5.58266	5.26792	7.94635	7.32421	6.69051	0.316074	0.00184447	1.24494
Tmem185b	transmembrane protein 185B	ENSMUSG00000098923	8.11046	7.06823	7.22024	10.2976	9.2555	7.94978	0.267088	0.0150615	1.20338
Tmem189	transmembrane protein 189	ENSMUSG00000090213	6.55419	6.31227	6.88687	10.8433	11.0182	10.533	0.756371	2.66e-06	1.68924
Tmem201	transmembrane protein 201	ENSMUSG00000044700	10.1466	10.8945	9.17099	13.1226	12.5865	11.9916	0.273265	0.000871674	1.20854
Tmem229b	transmembrane protein 229B	ENSMUSG00000046157	3.08562	3.18163	2.87745	6.81621	7.91761	8.38609	1.3512	4.54e-28	2.55124
Tmem230	transmembrane protein 230	ENSMUSG00000027341	17.6438	15.8339	12.1701	19.78	19.5144	19.8304	0.328761	0.000866096	1.25593
Tmem25	transmembrane protein 25	ENSMUSG00000002032	3.80058	4.22679	4.31332	6.32386	6.3959	6.04596	0.552976	3.22e-05	1.46711
Tmem250-ps	transmembrane protein 250, pseudogene	ENSMUSG00000087679	6.16569	6.23614	6.26207	8.58828	7.24629	7.55455	0.301911	0.0192891	1.23278
Tmem256	transmembrane protein 256	ENSMUSG00000070394	67.7309	49.1397	60.8506	53.1009	46.4203	41.481	-0.405024	0.00108778	0.755224
Tmem263	transmembrane protein 263	ENSMUSG00000060935	19.6339	18.7503	17.2701	24.1992	23.7562	21.5982	0.280856	3.23e-05	1.21492
Tmem267	transmembrane protein 267	ENSMUSG00000074634	3.93134	4.15363	4.80912	8.07803	6.79758	7.63375	0.685524	0.00138435	1.60829
Tmem39a	transmembrane protein 39a	ENSMUSG00000002845	43.7186	38.9243	39.2873	51.7485	48.1429	49.8432	0.332328	1.15e-06	1.25904
Tmem43	transmembrane protein 43	ENSMUSG00000030095	32.9582	31.8697	30.4685	25.6244	26.2416	24.2278	-0.386422	7.52e-10	0.765025
Tmem45a	transmembrane protein 45a	ENSMUSG00000022754	18.2285	15.5197	16.4195	22.4865	20.0774	19.2391	0.292863	0.000488257	1.22507
Tmem47	transmembrane protein 47	ENSMUSG00000025666	7.00325	6.89766	6.40029	5.788	6.27653	5.07366	-0.285536	0.00575328	0.820436
Tmem63a	transmembrane protein 63a	ENSMUSG00000026519	3.04106	4.11063	2.9591	5.20864	5.64804	6.8072	0.710398	4.2e-06	1.63626
Tmem80	transmembrane protein 80	ENSMUSG00000025505	13.1529	10.0571	13.2566	10.3942	8.33067	8.23362	-0.458447	0.00185676	0.727769
Tmem86a	transmembrane protein 86A	ENSMUSG00000010307	10.3937	11.4527	9.44727	24.1511	21.1485	19.2733	0.971206	9.19e-21	1.96048
Tmod3	tropomodulin 3	ENSMUSG00000058587	25.9689	23.4408	23.0835	19.7556	20.4792	20.1278	-0.312912	2.4e-06	0.805015
Tmsb4x	thymosin, beta 4, X chromosome	ENSMUSG00000049775	20.178	15.3424	14.7454	31.8347	18.7414	22.5455	0.472815	0.00314717	1.38781
Tmtc2	transmembrane and tetratricopeptide repeat containing 2	ENSMUSG00000036019	21.9212	17.7553	17.2673	22.0984	25.0979	24.2881	0.322271	1.84e-06	1.2503
Tmtc4	transmembrane and tetratricopeptide repeat containing 4	ENSMUSG00000041594	15.8438	15.0867	13.3756	11.8586	11.981	12.7882	-0.265321	0.0019356	0.832014
Tnfrsf12a	tumor necrosis factor receptor superfamily, member 12a	ENSMUSG00000023905	69.9179	66.1506	62.0295	47.6605	38.161	34.473	-0.830825	1.9e-19	0.562208
Tnfrsf1b	tumor necrosis factor receptor superfamily, member 1b	ENSMUSG00000028599	5.68933	5.9489	5.92244	5.18202	5.04145	4.44066	-0.332522	0.00284426	0.794147
Tnip1	TNFAIP3 interacting protein 1	ENSMUSG00000020400	6.80529	7.33902	6.84315	8.01525	9.82497	8.07848	0.281336	0.0126651	1.21532
Tnk2	tyrosine kinase, non-receptor, 2	ENSMUSG00000022791	4.43013	3.43485	4.76216	5.83095	7.72222	5.15297	0.459495	0.000152526	1.37506
Tob1	transducer of ErbB-2.1	ENSMUSG00000037573	15.8269	13.1353	12.2006	32.8563	33.0993	31.8932	1.20369	8.21e-49	2.30328
Tob2	transducer of ERBB2, 2	ENSMUSG00000048546	3.67117	3.31118	2.49629	6.82423	6.11295	6.2502	1.09395	4.81e-18	2.13458
Toe1	target of EGR1, member 1 (nuclear)	ENSMUSG00000028688	13.5789	11.0665	12.1576	10.938	9.5184	9.57098	-0.354981	0.0116429	0.78188
Tom1l1	target of myb1-like 1 (chicken)	ENSMUSG00000020541	23.9829	23.1895	23.1666	32.9022	31.8376	34.8265	0.406047	2.59e-10	1.32505
Topors	topoisomerase I binding, arginine/serine-rich	ENSMUSG00000036822	17.0656	15.5962	15.4381	26.3291	26.7383	26.2555	0.680712	3.21e-26	1.60293
Tox2	TOX high mobility group box family member 2	ENSMUSG00000074607	40.7854	40.656	39.5801	67.3723	67.8643	63.94	0.672108	1.66e-35	1.5934
Tpbg	trophoblast glycoprotein	ENSMUSG00000035274	17.4729	17.7726	16.0423	12.9636	13.1674	12.7889	-0.453401	1.82e-09	0.730319
Tpd52l1	tumor protein D52-like 1	ENSMUSG00000000296	21.9838	20.6767	18.9167	15.2963	16.0599	12.9453	-0.51198	7.69e-06	0.701259
Tpgs1	tubulin polyglutamylase complex subunit 1	ENSMUSG00000020308	12.8691	14.9293	15.6608	19.8638	18.8505	18.0764	0.333156	0.00779231	1.25977
Tpm1	tropomyosin 1, alpha	ENSMUSG00000032366	53.0489	56.4689	49.9447	37.2112	38.3626	35.6197	-0.525642	4.04e-14	0.69465
Tppp3	tubulin polymerization-promoting protein family member 3	ENSMUSG00000014846	25.6975	20.368	18.9409	34.9641	31.5158	32.2386	0.537238	2.22e-07	1.45119
Traf4	TNF receptor associated factor 4	ENSMUSG00000017386	10.7553	12.7802	10.5084	20.8506	23.5567	22.5595	0.927533	3.41e-22	1.90202
Tram2	translocating chain-associating membrane protein 2	ENSMUSG00000041779	13.0231	13.0434	12.0616	21.5266	24.7821	23.0835	0.79997	2.33e-32	1.74106
Trappc4	trafficking protein particle complex 4	ENSMUSG00000032112	20.7059	19.9031	18.38	27.918	24.7859	22.9455	0.304729	0.00524203	1.23519
Trappc5	trafficking protein particle complex 5	ENSMUSG00000040236	7.34297	7.89462	7.9749	7.14417	6.46753	6.89992	-0.305346	0.00717302	0.809248
Trappc8	trafficking protein particle complex 8	ENSMUSG00000033382	14.3059	13.7034	12.3402	9.22025	10.4096	10.8972	-0.458835	4.06e-08	0.727573
Trib2	tribbles pseudokinase 2	ENSMUSG00000020601	40.9639	41.489	37.1428	33.7604	34.9053	33.1154	-0.291408	1.05e-07	0.817104
Trib3	tribbles pseudokinase 3	ENSMUSG00000032715	15.1531	14.2571	13.6197	4.30915	4.6814	4.90719	-1.65631	4.42e-44	0.31725
Tril	TLR4 interactor with leucine-rich repeats	ENSMUSG00000043496	3.4524	3.39359	3.06309	7.20627	8.6892	7.42497	1.16233	1.3e-25	2.23819
Trim13	tripartite motif-containing 13	ENSMUSG00000035235	10.1011	9.5839	10.6313	7.14992	7.72133	7.07663	-0.521587	6.99e-05	0.696605
Trim24	tripartite motif-containing 24	ENSMUSG00000029833	11.7329	11.8603	9.5091	14.7128	15.7221	15.2635	0.455356	2.38e-08	1.37112
Trim25	tripartite motif-containing 25	ENSMUSG00000000275	4.7154	4.69437	4.76916	6.6391	7.39601	7.0745	0.514368	1.73e-08	1.42837
Trim37	tripartite motif-containing 37	ENSMUSG00000018548	17.9122	17.7994	16.5612	23.1521	22.0581	21.422	0.284817	1.16e-06	1.21826
Trim8	tripartite motif-containing 8	ENSMUSG00000025034	7.10319	7.87522	7.1324	52.8838	50.4451	45.0227	2.67257	4.1e-302	6.37563
Triobp	TRIO and F-actin binding protein	ENSMUSG00000033088	5.80633	5.03647	4.96865	6.04577	7.44504	7.93415	0.371127	0.0052057	1.29336
Trmt10c	tRNA methyltransferase 10C, mitochondrial RNase P subunit	ENSMUSG00000044763	9.5677	9.24947	8.751	13.7555	14.8131	14.3146	0.594497	6.29e-12	1.50995
Trmt11	tRNA methyltransferase 11	ENSMUSG00000019792	6.6059	6.19956	5.03203	6.64225	4.79447	5.44341	-0.277825	0.0446474	0.824834
Trmt5	TRM5 tRNA methyltransferase 5	ENSMUSG00000034442	6.91579	6.3445	6.56483	5.6958	5.87759	5.67887	-0.317963	0.0180038	0.802202
Troap	trophinin associated protein	ENSMUSG00000032783	6.4744	6.47774	5.61884	9.50705	7.55918	7.47237	0.382029	0.00497876	1.30317
Trp53bp1	transformation related protein 53 binding protein 1	ENSMUSG00000043909	8.50392	8.18606	7.99525	10.1039	11.2746	10.6162	0.346029	9.19e-06	1.27106
Trp53bp2	transformation related protein 53 binding protein 2	ENSMUSG00000026510	7.782	7.19929	7.13272	8.79273	10.17	10.5186	0.381742	3.91e-05	1.30291
Trp53i13	transformation related protein 53 inducible protein 13	ENSMUSG00000044328	11.1291	10.2557	11.0887	14.4856	12.5092	13.1339	0.278564	0.0202409	1.21299
Trp53inp2	transformation related protein 53 inducible nuclear protein 2	ENSMUSG00000038375	14.0303	13.3897	14.0518	9.53056	11.9275	10.6152	-0.364113	6e-05	0.776946
Trp53rka	transformation related protein 53 regulating kinase A	ENSMUSG00000039725	8.54147	7.93934	8.16137	8.59458	6.08899	6.4269	-0.294414	0.0363865	0.815403
Trpc6	transient receptor potential cation channel, subfamily C, member 6	ENSMUSG00000031997	7.92632	8.33225	7.89761	11.5914	12.7006	11.2671	0.482886	1.74e-07	1.39754
Trpm4	transient receptor potential cation channel, subfamily M, member 4	ENSMUSG00000038260	6.50197	4.89811	6.1956	9.95247	9.44089	9.70459	0.664289	2.59e-09	1.58479
Tsc22d2	TSC22 domain family, member 2	ENSMUSG00000027806	3.71785	3.61184	3.02465	7.62585	6.56488	7.40646	0.940269	1.89e-26	1.91889
Tsc22d3	TSC22 domain family, member 3	ENSMUSG00000031431	17.301	20.1429	15.9375	26.9284	24.1446	22.05	0.40488	1.4e-05	1.32398
Tspan14	tetraspanin 14	ENSMUSG00000037824	13.9055	13.7878	13.1071	11.741	10.835	10.5783	-0.384083	2.23e-05	0.766266
Tspan4	tetraspanin 4	ENSMUSG00000025511	12.3455	12.0691	10.198	9.60097	7.60154	8.92864	-0.396489	0.00443845	0.759705
Tspan7	tetraspanin 7	ENSMUSG00000058254	9.90069	8.87837	7.6583	5.88657	5.45249	5.02708	-0.783414	2.72e-09	0.58099
Tspo	translocator protein	ENSMUSG00000041736	20.9844	16.3665	18.6538	14.4347	16.2353	15.0535	-0.342705	0.010932	0.788561
Tspyl2	TSPY-like 2	ENSMUSG00000041096	11.1324	9.1382	8.84104	14.8403	15.0675	12.7696	0.434019	7.05e-06	1.35099
Ttc23	tetratricopeptide repeat domain 23	ENSMUSG00000030555	7.65521	6.39316	7.48087	10.0259	9.22804	9.10295	0.310456	0.0119356	1.2401
Ttc5	tetratricopeptide repeat domain 5	ENSMUSG00000006288	31.6253	31.8529	29.5081	23.797	22.5517	24.8126	-0.439069	6.99e-09	0.73761
Ttf2	transcription termination factor, RNA polymerase II	ENSMUSG00000033222	4.52576	4.68185	4.43588	5.3942	6.62968	5.85075	0.330344	0.00197635	1.25731
Ttll3	tubulin tyrosine ligase-like family, member 3	ENSMUSG00000030276	3.90694	3.65024	3.49584	5.61379	5.18794	5.93566	0.576464	3.78e-05	1.49119
Ttpal	tocopherol (alpha) transfer protein-like	ENSMUSG00000017679	5.20819	5.81344	5.75814	4.96741	6.70904	5.02527	-0.358664	0.0011957	0.779886
Tubb2a	tubulin, beta 2A class IIA	ENSMUSG00000058672	49.5459	50.5109	46.9149	35.153	31.6689	31.2606	-0.62109	4.21e-16	0.65018
Tubg1	tubulin, gamma 1	ENSMUSG00000035198	17.1713	16.5207	16.0996	25.0057	23.1263	22.3675	0.463068	6.49e-08	1.37847
Tuft1	tuftelin 1	ENSMUSG00000005968	5.70999	6.75002	6.46993	3.98844	5.37185	5.28166	-0.401317	0.00549389	0.757167
Tulp3	tubby-like protein 3	ENSMUSG00000001521	4.36723	4.35133	4.38313	5.97452	6.58792	6.28871	0.532099	1.01e-05	1.44603
Tulp4	tubby like protein 4	ENSMUSG00000034377	19.6488	18.9434	22.3147	22.6001	23.1521	22.1032	0.608772	4.47e-12	1.52496
Tusc1	tumor suppressor candidate 1	ENSMUSG00000054000	12.3334	9.5608	10.9055	7.25999	7.1409	5.3952	-0.784264	3.79e-08	0.580648
Tut1	terminal uridylyl transferase 1, U6 snRNA-specific	ENSMUSG00000071645	6.49245	6.05423	5.30915	4.46387	5.67552	5.3072	-0.283117	0.0341205	0.821814
Tvp23b	trans-golgi network vesicle protein 23B	ENSMUSG00000014177	18.6925	16.9616	16.8784	22.435	20.6287	23.4176	0.267788	0.00360767	1.20396
Twf2	twinfilin actin binding protein 2	ENSMUSG00000023277	8.04215	6.62534	7.04538	6.38112	5.49044	5.66101	-0.41858	0.00747085	0.748161
Txlng	taxilin gamma	ENSMUSG00000038344	8.29211	8.8615	7.64747	9.74735	11.3459	9.56001	0.285874	0.00168653	1.21915
Txn1	thioredoxin 1	ENSMUSG00000028367	319.858	280.232	287.886	237.578	213.067	204.647	-0.492055	1.25e-17	0.711012
Txndc9	thioredoxin domain containing 9	ENSMUSG00000058407	28.4979	28.4998	26.8167	26.2061	22.4125	21.0327	-0.374547	7.73e-08	0.771347
Txnip	thioredoxin interacting protein	ENSMUSG00000038393	39.2243	37.7812	34.3277	82.2735	87.8894	77.7632	1.12349	1.02e-71	2.17873
Txnrd1	thioredoxin reductase 1	ENSMUSG00000020250	74.3955	80.1158	79.4661	63.816	64.3612	63.8558	-0.297419	8.33e-10	0.813707
Txnrd2	thioredoxin reductase 2	ENSMUSG00000075704	8.75184	7.80599	8.32295	7.33729	8.03732	6.00758	-0.28665	0.0315488	0.819803
Tysnd1	trypsin domain containing 1	ENSMUSG00000020087	7.52854	6.71206	6.17557	9.53323	10.5156	8.32233	0.416641	0.000635047	1.33482
Tyw1	tRNA-yW synthesizing protein 1 homolog (S. cerevisiae)	ENSMUSG00000056310	4.94744	5.80536	4.6137	6.65991	6.59842	6.68812	0.325692	0.00527547	1.25327
Uba6	ubiquitin-like modifier activating enzyme 6	ENSMUSG00000035898	16.221	14.6547	15.2731	11.0939	11.9237	11.474	-0.476095	6.29e-13	0.718921
Ubac1	ubiquitin associated domain containing 1	ENSMUSG00000036352	8.79214	8.78372	8.73948	13.0684	10.2768	10.111	0.312917	0.0151342	1.24222
Ubald1	UBA-like domain containing 1	ENSMUSG00000039568	27.6344	25.314	24.009	41.546	38.2755	36.3263	0.580238	3.43e-18	1.4951
Ubap1	ubiquitin-associated protein 1	ENSMUSG00000028437	11.9259	12.0704	10.1039	16.52	14.5517	13.6905	0.302175	0.000879628	1.233
Ubc	ubiquitin C	ENSMUSG00000008348	218.416	247.504	240.093	430.227	498.093	469.267	0.754725	1.15e-06	1.68731
Ube2h	ubiquitin-conjugating enzyme E2H	ENSMUSG00000039159	32.2552	30.8997	29.5838	39.2762	41.2691	36.7227	0.287965	2.52e-07	1.22092
Ube2o	ubiquitin-conjugating enzyme E2O	ENSMUSG00000020802	9.07075	9.5446	9.55702	17.4165	16.3967	15.3115	0.691516	4.32e-21	1.61498
Ubqln4	ubiquilin 4	ENSMUSG00000008604	17.7109	15.5971	15.5137	23.6114	23.4494	22.802	0.464398	1.96e-11	1.37974
Ubtd1	ubiquitin domain containing 1	ENSMUSG00000025171	4.95611	4.60684	3.93768	8.56032	7.09662	7.04684	0.699563	1.25e-05	1.62401
Ubtf	upstream binding transcription factor, RNA polymerase I	ENSMUSG00000020923	16.1484	19.5283	14.4588	30.7436	31.8783	25.319	0.71009	3.01e-24	1.63591
Ubxn2a	UBX domain protein 2A	ENSMUSG00000020634	29.8673	27.854	28.4667	25.3709	22.787	22.0377	-0.329522	4.58e-07	0.7958
Ubxn8	UBX domain protein 8	ENSMUSG00000052906	10.8094	10.2955	9.54627	10.4436	7.84529	7.78876	-0.2665	0.0113324	0.831334
Uck1	uridine-cytidine kinase 1	ENSMUSG00000002550	27.2516	26.6316	24.6495	43.1196	43.5183	41.3181	0.726602	2e-25	1.65474
Uck2	uridine-cytidine kinase 2	ENSMUSG00000026558	18.6022	18.5411	16.6309	23.4494	25.3548	24.5759	0.393147	5.89e-10	1.31326
Ugdh	UDP-glucose dehydrogenase	ENSMUSG00000029201	45.4724	46.7753	44.8979	37.649	35.627	35.2204	-0.341956	2.29e-08	0.788971
Uhrf1bp1l	UHRF1 (ICBP90) binding protein 1-like	ENSMUSG00000019951	18.7366	17.6786	16.9369	11.572	13.5685	13.5458	-0.493117	1.71e-12	0.710489
Uhrf2	ubiquitin-like, containing PHD and RING finger domains 2	ENSMUSG00000024817	17.3463	16.5124	16.8625	21.8701	22.1428	21.3504	0.310583	4.96e-06	1.24021
Ulk1	unc-51 like kinase 1	ENSMUSG00000029512	8.54995	7.64578	9.16923	10.2574	12.5094	11.9501	0.27106	0.00287469	1.20669
Umps	uridine monophosphate synthetase	ENSMUSG00000022814	54.5068	55.6797	52.1398	42.1876	42.1209	39.3569	-0.421961	1.18e-15	0.746409
Unc119	unc-119 lipid binding chaperone	ENSMUSG00000002058	15.5739	13.3593	13.2105	31.0964	25.9612	27.8458	0.936775	6.01e-19	1.91424
Unc13b	unc-13 homolog B	ENSMUSG00000028456	7.07114	7.20849	7.31196	8.09664	9.42002	10.2607	0.306002	0.00220923	1.23628
Ung	uracil DNA glycosylase	ENSMUSG00000029591	6.65842	6.31584	6.95115	10.943	11.1158	10.989	0.684847	5.53e-09	1.60753
Uqcr10	ubiquinol-cytochrome c reductase, complex III subunit X	ENSMUSG00000059534	194.21	187.158	178.965	178.848	153.613	140.276	-0.308453	3.47e-05	0.807507
Uqcr11	ubiquinol-cytochrome c reductase, complex III subunit XI	ENSMUSG00000020163	157.679	134.871	152.941	141.978	112.499	120.951	-0.299096	0.00100768	0.812762
Uqcrb	ubiquinol-cytochrome c reductase binding protein	ENSMUSG00000021520	154.967	133.635	137.673	119.926	113.726	111.623	-0.340373	2.73e-06	0.789837
Usf2	upstream transcription factor 2	ENSMUSG00000058239	16.5895	15.6021	16.7292	24.1493	26.4514	18.5185	0.355124	0.00145815	1.2791
Usp10	ubiquitin specific peptidase 10	ENSMUSG00000031826	25.0237	25.3857	26.3635	19.8372	25.6845	22.2743	-0.264101	0.000388767	0.832717
Usp3	ubiquitin specific peptidase 3	ENSMUSG00000032376	10.9616	11.0667	11.7757	6.53825	8.89257	8.76822	-0.489705	3.22e-08	0.712171
Usp42	ubiquitin specific peptidase 42	ENSMUSG00000051306	4.15196	4.38825	3.9481	5.53259	7.34197	6.72767	0.584662	1.47e-07	1.49969
Usp46	ubiquitin specific peptidase 46	ENSMUSG00000054814	5.27832	4.28527	5.24076	6.65341	7.39324	6.81601	0.452719	2.12e-05	1.36862
Usp6nl	USP6 N-terminal like	ENSMUSG00000039046	16.6627	16.4412	15.8369	11.4885	13.3381	13.2002	-0.403944	9.3e-09	0.755789
Usp8	ubiquitin specific peptidase 8	ENSMUSG00000027363	24.2655	25.2923	24.9846	18.9161	20.2795	20.3244	-0.384548	3.73e-08	0.766019
Utp14b	UTP14B small subunit processome component	ENSMUSG00000079470	4.79114	4.93427	4.91792	6.69353	6.25415	6.40996	0.341264	4.64e-05	1.26687
Uvrag	UV radiation resistance associated gene	ENSMUSG00000035354	4.82447	4.70007	4.6774	7.60252	6.41484	6.86318	0.439662	2.03e-05	1.35629
Vamp1	vesicle-associated membrane protein 1	ENSMUSG00000030337	6.29886	5.80359	5.35367	4.24139	3.77097	4.43532	-0.580891	2.5e-06	0.668551
Vamp8	vesicle-associated membrane protein 8	ENSMUSG00000050732	17.9625	13.3044	14.1261	26.6845	18.656	19.7828	0.499665	0.00103681	1.41389
Vars	valyl-tRNA synthetase	ENSMUSG00000007029	22.4265	24.7558	23.6242	29.0756	31.6382	29.8767	0.31385	5.4e-06	1.24302
Vars2	valyl-tRNA synthetase 2, mitochondrial	ENSMUSG00000038838	5.57665	5.48798	6.93523	6.3107	7.88856	7.72524	0.340322	0.00373259	1.26604
Vasn	vasorin	ENSMUSG00000039646	56.6746	56.1507	53.7365	52.4231	46.117	45.6571	-0.27036	9.67e-06	0.829113
Vcan	versican	ENSMUSG00000021614	31.7363	29.9675	28.6916	19.9669	22.1131	23.3415	-0.517604	4.01e-16	0.698531
Vcl	vinculin	ENSMUSG00000021823	37.293	36.3717	34.0184	27.0691	26.7213	29.5825	-0.448887	8.7e-11	0.732608
Vegfa	vascular endothelial growth factor A	ENSMUSG00000023951	38.4793	39.5294	35.3106	65.7131	70.9789	71.6151	0.932558	2.09e-60	1.90866
Vegfb	vascular endothelial growth factor B	ENSMUSG00000024962	17.1736	16.0227	15.797	21.4691	23.0917	21.8098	0.411679	5.82e-05	1.33023
Vgll4	vestigial like family member 4	ENSMUSG00000030315	18.0966	18.3693	17.9611	16.2552	16.2021	13.4836	-0.324863	0.000435061	0.798374
Vim	vimentin	ENSMUSG00000026728	65.3423	69.8905	61.7733	51.6638	51.014	45.5685	-0.462107	7.33e-13	0.725925
Vldlr	very low density lipoprotein receptor	ENSMUSG00000024924	11.9553	11.6046	10.6181	7.30552	8.05062	6.59484	-0.759708	8.06e-28	0.590616
Vmp1	vacuole membrane protein 1	ENSMUSG00000018171	55.5062	49.8647	47.1454	40.6582	35.4111	34.7164	-0.451398	2.98e-11	0.731334
Vps13d	vacuolar protein sorting 13D	ENSMUSG00000020220	8.02439	5.56225	8.88332	8.71575	7.83749	8.34405	0.263454	0.00702835	1.20035
Vps26c	VPS26 endosomal protein sorting factor C	ENSMUSG00000022898	6.77695	4.36596	5.13728	8.83316	6.08614	6.93554	0.420991	0.0091166	1.33885
Vps37c	vacuolar protein sorting 37C	ENSMUSG00000048832	4.54324	4.42054	3.89187	5.59625	5.4365	5.71827	0.27672	0.0362358	1.21144
Vps9d1	VPS9 domain containing 1	ENSMUSG00000001062	5.05125	4.96692	4.41692	7.40418	6.40782	6.08525	0.393631	0.0015163	1.3137
Vrk2	vaccinia related kinase 2	ENSMUSG00000064090	3.95884	5.20167	4.47585	6.44927	6.96338	5.90748	0.370055	0.0383485	1.2924
Vwa5a	von Willebrand factor A domain containing 5A	ENSMUSG00000023186	23.667	20.5792	18.8875	10.0506	9.84469	10.8502	-1.10664	2.25e-38	0.464375
Wapl	WAPL cohesin release factor	ENSMUSG00000041408	21.341	21.2457	19.4202	26.4136	27.7275	26.8523	0.362892	4.36e-11	1.286
Wasf1	WASP family, member 1	ENSMUSG00000019831	7.90048	9.21468	8.66961	6.05875	5.91609	6.41249	-0.522536	5.47e-06	0.696147
Wdr34	NA	ENSMUSG00000039715	4.70369	5.59253	5.05281	8.26585	6.8052	7.92873	0.510978	0.000639367	1.42502
Wdr37	WD repeat domain 37	ENSMUSG00000021147	7.14178	6.94624	6.43753	5.95096	5.48956	5.61578	-0.340528	0.000306958	0.789752
Wdr44	WD repeat domain 44	ENSMUSG00000036769	8.18917	8.16941	7.62831	5.71331	7.34819	5.87126	-0.411826	5.17e-05	0.751671
Wdr6	WD repeat domain 6	ENSMUSG00000066357	10.3298	10.6299	10.6233	16.4904	17.5051	17.4432	0.646275	1.36e-14	1.56512
Wdr73	WD repeat domain 73	ENSMUSG00000025722	11.1398	11.5444	9.93332	8.41683	7.70984	6.39356	-0.4418	4.81e-05	0.736216
Wdyhv1	WDYHV motif containing 1	ENSMUSG00000022359	16.4027	15.1594	13.323	12.1877	10.9959	11.0806	-0.487535	0.000992645	0.713243
Wee1	WEE 1 homolog 1 (S. pombe)	ENSMUSG00000031016	4.46681	4.87092	3.73629	6.45378	6.92342	6.69177	0.537111	5.36e-06	1.45106
Wfdc10	WAP four-disulfide core domain 10	ENSMUSG00000070529	26.4103	18.2287	26.4005	22.6668	15.2911	14.4701	-0.493709	0.011382	0.710197
Wfs1	wolframin ER transmembrane glycoprotein	ENSMUSG00000039474	5.00682	4.94234	4.84708	5.38277	7.59255	6.52491	0.372266	0.00277574	1.29438
Wrap53	WD repeat containing, antisense to Trp53	ENSMUSG00000041346	5.77728	3.95553	3.94618	7.03584	6.39367	5.07844	0.340326	0.0436581	1.26604
Wsb1	WD repeat and SOCS box-containing 1	ENSMUSG00000017677	49.6889	54.8962	52.9942	76.008	71.2202	71.3924	0.514733	2.53e-18	1.42873
Wtip	WT1-interacting protein	ENSMUSG00000036459	4.45319	3.78016	3.83571	6.7049	5.15562	5.97083	0.506855	0.00208037	1.42095
Wwtr1	WW domain containing transcription regulator 1	ENSMUSG00000027803	22.8066	22.5159	21.9672	17.0323	17.6675	17.413	-0.422279	7.36e-12	0.746245
Xpo1	exportin 1	ENSMUSG00000020290	24.996	24.4818	22.0846	34.4251	33.1198	32.6105	0.438459	3.34e-17	1.35516
Xpr1	xenotropic and polytropic retrovirus receptor 1	ENSMUSG00000026469	8.26219	8.38862	8.35119	5.89758	7.08749	6.47728	-0.429957	9.85e-08	0.742284
Xrcc4	X-ray repair complementing defective repair in Chinese hamster cells 4	ENSMUSG00000021615	5.06729	5.68138	4.42284	9.13547	7.14064	6.11142	0.401389	0.0175067	1.32078
Xrn2	5'-3' exoribonuclease 2	ENSMUSG00000027433	60.0629	63.2273	59.0674	49.3217	52.805	49.0273	-0.308469	1.25e-08	0.807498
Xxylt1	xyloside xylosyltransferase 1	ENSMUSG00000047434	4.15858	3.88069	4.30316	5.94861	5.30267	5.80105	0.420947	0.000533906	1.33881
Yars	tyrosyl-tRNA synthetase	ENSMUSG00000028811	45.5005	48.0783	42.1133	35.1352	34.6638	33.5152	-0.427876	4.15e-13	0.743355
Yeats4	YEATS domain containing 4	ENSMUSG00000020171	41.5981	39.0391	36.6831	28.6141	29.6956	29.5502	-0.456031	9.43e-09	0.728989
Yipf2	Yip1 domain family, member 2	ENSMUSG00000032182	5.92999	5.66943	5.08233	8.34494	7.79745	7.9038	0.54394	0.00106803	1.45795
Ypel2	yippee like 2	ENSMUSG00000018427	6.48167	6.14648	6.09699	12.8524	12.8137	12.5096	0.972707	5.11e-36	1.96252
Ypel3	yippee like 3	ENSMUSG00000042675	9.92192	8.394	7.58781	13.4527	13.6004	13.6136	0.471451	0.000491035	1.3865
Yrdc	yrdC domain containing (E.coli)	ENSMUSG00000028889	22.1454	18.3553	19.9268	29.2029	28.5889	27.4523	0.437451	3.1e-06	1.35421
Ythdf1	YTH N6-methyladenosine RNA binding protein 1	ENSMUSG00000038848	19.7409	19.6086	20.1141	25.4108	26.9914	25.1147	0.336292	1.11e-06	1.26251
Ywhag	tyrosine 3-monooxygenase/tryptophan 5-monooxygenase activation protein, gamma polypeptide	ENSMUSG00000051391	43.3868	46.2842	41.8475	53.2026	54.0999	54.9716	0.268963	6.27e-06	1.20494
Yy1	YY1 transcription factor	ENSMUSG00000021264	15.8782	14.3724	14.356	20.6865	20.9043	20.0636	0.406377	4.31e-12	1.32535
Zbed3	zinc finger, BED type containing 3	ENSMUSG00000041995	18.6206	18.466	16.8166	16.1789	13.6627	12.6903	-0.412953	3.16e-05	0.751085
Zbed5	zinc finger, BED type containing 5	ENSMUSG00000034173	27.2404	29.1946	31.3595	34.5774	33.298	28.3008	0.524477	1.08e-08	1.43841
Zbtb11	zinc finger and BTB domain containing 11	ENSMUSG00000022601	5.69874	5.48682	5.8771	10.6705	11.2959	11.1468	0.982211	5.31e-27	1.97549
Zbtb12	zinc finger and BTB domain containing 12	ENSMUSG00000049823	4.83271	3.61385	3.96818	10.1392	9.25664	8.31955	1.1075	1.67e-12	2.15473
Zbtb18	zinc finger and BTB domain containing 18	ENSMUSG00000063659	8.35934	7.13349	7.48393	9.96839	8.68933	8.65528	0.364184	0.000613927	1.28715
Zbtb2	zinc finger and BTB domain containing 2	ENSMUSG00000075327	5.59546	5.15746	4.49641	8.62407	6.95658	7.38333	0.517725	1.16e-05	1.4317
Zbtb38	zinc finger and BTB domain containing 38	ENSMUSG00000040433	8.29979	9.35126	7.96611	5.38259	6.30039	6.01502	-0.52609	8.82e-10	0.694434
Zc2hc1a	zinc finger, C2HC-type containing 1A	ENSMUSG00000043542	5.7536	6.80801	6.52325	5.52703	4.69449	5.22889	-0.33115	0.00481492	0.794902
Zc3h7b	zinc finger CCCH type containing 7B	ENSMUSG00000022390	9.3366	9.08673	8.50897	11.8032	13.5966	12.2065	0.440698	4.63e-09	1.35726
Zc3hc1	zinc finger, C3HC type 1	ENSMUSG00000039130	28.6455	29.9969	26.2069	24.8099	21.6858	20.0544	-0.423363	3.62e-07	0.745684
Zcchc24	zinc finger, CCHC domain containing 24	ENSMUSG00000055538	3.3255	3.21892	3.16619	6.94445	7.06026	6.30023	1.0186	2.8e-22	2.02596
Zcchc7	zinc finger, CCHC domain containing 7	ENSMUSG00000035649	12.3493	11.0033	10.346	17.0434	15.3895	13.9845	0.345547	2.34e-05	1.27063
Zdhhc1	zinc finger, DHHC domain containing 1	ENSMUSG00000039199	19.1298	22.3382	18.7212	26.536	30.4102	28.5157	0.441019	1.71e-08	1.35756
Zdhhc13	zinc finger, DHHC domain containing 13	ENSMUSG00000030471	25.7397	25.1283	21.3683	16.9548	19.3165	17.7374	-0.457954	3.27e-08	0.728018
Zeb2	zinc finger E-box binding homeobox 2	ENSMUSG00000026872	34.4848	31.8844	31.4239	25.6422	22.4289	27.8176	-0.343102	6.35e-10	0.788344
Zfand2a	zinc finger, AN1-type domain 2A	ENSMUSG00000053581	6.61967	6.36009	6.09071	7.98295	8.75005	7.62353	0.294233	0.00414575	1.22623
Zfand5	zinc finger, AN1-type domain 5	ENSMUSG00000024750	35.7032	35.0981	31.7329	48.9467	45.5535	43.8813	0.330901	5.82e-11	1.2578
Zfc3h1	zinc finger, C3H1-type containing	ENSMUSG00000034163	19.5433	16.4688	16.7622	12.8458	15.2424	15.2281	-0.464164	2.17e-12	0.724891
Zfp101	zinc finger protein 101	ENSMUSG00000055240	6.64679	6.94419	6.59426	5.1924	5.99476	5.08969	-0.311474	0.000912982	0.805818
Zfp105	zinc finger protein 105	ENSMUSG00000057895	6.57083	5.1539	6.45277	5.62834	4.89664	4.60367	-0.335833	0.0277575	0.792326
Zfp131	zinc finger protein 131	ENSMUSG00000094870	18.9197	16.9675	16.0651	33.4525	33.4107	33.7925	0.96778	1.55e-48	1.95583
[truncated: 48 more rows]
