# Supplementary material for: RSPO2 Coordinates with GDF9:BMP15 Heterodimers to Promote Granulosa Cell and Oocyte Development in Mice
Source: Adv Sci (Weinh). 2025 Jun 10;12(30):e01973. doi: 10.1002/advs.202501973 (PMC12376590; doi:10.1002/advs.202501973)
Supplement: Supplementary file 7 — Supplemental Table 6 [file ADVS-12-e01973-s002.xlsx]

## Sheet: Sheet1
List of the significantly changed transcripts in Rspo2-GcKO oocytes identified by RNA-Seq analysis
genename	GENENAME	geneid	FF_FGO1_FPKM	FF_FGO2_FPKM	FF_FGO3_FPKM	Rspo2_GcKO_FGO1_FPKM	Rspo2_GcKO_FGO2_FPKM	Rspo2_GcKO_FGO3_FPKM	logFC_Rspo2_GcKO_FGO_vs_FF_FGO	PValue_Rspo2_GcKO_FGO_vs_FF_FGO	FC
1110012L19Rik	NA	ENSMUSG00000045237	75.716	68.2951	82.4272	91.5411	75.7721	88.3207	0.335306	0.00907786	1.26165
1110059G10Rik	RIKEN cDNA 1110059G10 gene	ENSMUSG00000032551	14.9856	15.8262	20.8091	21.224	22.8887	19.4045	0.465356	0.00315101	1.38066
1600002D24Rik	RIKEN cDNA 1600002D24 gene	ENSMUSG00000117232	18.3924	9.26014	26.6282	30.4051	26.9515	22.2347	0.5785	0.0202897	1.4933
1700017B05Rik	RIKEN cDNA 1700017B05 gene	ENSMUSG00000032300	11.3691	14.8612	8.30554	6.95105	6.89597	9.72774	-0.43249	0.0236222	0.740982
1700018B24Rik	enhancer of rudimentary homolog pseudogene	ENSMUSG00000037910	110.603	87.1511	163.016	189.38	166.311	151.656	0.632554	0.00107276	1.55031
1700028K03Rik	RIKEN cDNA 1700028K03 gene	ENSMUSG00000089798	3.05525	5.61393	7.95251	5.44438	7.26343	7.00616	1.00288	0.043977	2.00399
1810037I17Rik	RIKEN cDNA 1810037I17 gene	ENSMUSG00000054091	28.5225	26.9977	32.1898	40.4963	34.0684	36.246	0.508585	0.000768369	1.42265
2810004N23Rik	RIKEN cDNA 2810004N23 gene	ENSMUSG00000031984	5.47045	5.25232	5.05076	6.20475	6.81994	6.99482	0.532133	0.00800538	1.44607
3110040N11Rik	RIKEN cDNA 3110040N11 gene	ENSMUSG00000025102	14.0771	15.8736	19.563	19.6187	19.798	21.1581	0.441137	0.0320129	1.35767
4930402H24Rik	RIKEN cDNA 4930402H24 gene	ENSMUSG00000027309	14.3849	15.5149	11.9087	8.27354	10.4181	12.1293	-0.319686	0.0418387	0.801244
4931406P16Rik	NA	ENSMUSG00000066571	28.6827	31.6453	14.6395	9.18352	18.0937	16.0707	-0.478472	0.0118704	0.717737
4931428L18Rik	RIKEN cDNA 4931428L18 gene	ENSMUSG00000086727	159.414	131.121	213.528	166.766	209.772	165.698	0.38526	0.0362043	1.3061
9130204K15Rik	RIKEN cDNA 9130204K15 gene	ENSMUSG00000086474	102.772	80.2491	119.725	148.44	129.165	120.118	0.412322	0.0083155	1.33083
Abl2	v-abl Abelson murine leukemia viral oncogene 2 (arg, Abelson-related gene)	ENSMUSG00000026596	38.5104	36.2504	23.0975	15.3318	23.1222	26.2486	-0.447762	0.0124594	0.733179
AC159819.1	NA	ENSMUSG00000118653	83.6994	73.8225	75.8044	102.635	84.4398	83.4802	1.02874	0.00030362	2.04024
Acpp	acid phosphatase, prostate	ENSMUSG00000032561	8.1827	9.91273	9.32112	6.73766	6.7982	7.07127	-0.304481	0.0377914	0.809733
Actn4	actinin alpha 4	ENSMUSG00000054808	47.5557	42.205	35.5042	26.9094	28.2138	37.6884	-0.285634	0.0399828	0.820381
Acvr1b	activin A receptor, type 1B	ENSMUSG00000000532	11.5371	11.8217	7.68544	6.11263	6.65467	8.83498	-0.369344	0.0398368	0.774134
Adam9	a disintegrin and metallopeptidase domain 9 (meltrin gamma)	ENSMUSG00000031555	10.2386	11.6812	8.31669	5.55437	5.98393	8.72146	-0.429865	0.0137468	0.742331
Adamtsl1	ADAMTS-like 1	ENSMUSG00000066113	32.719	32.3007	21.5481	18.2653	19.4691	24.4573	-0.333421	0.025433	0.793652
Adcy5	adenylate cyclase 5	ENSMUSG00000022840	12.7623	10.7219	7.92447	6.65592	7.58017	8.11034	-0.328274	0.0397715	0.796489
Adgrg1	adhesion G protein-coupled receptor G1	ENSMUSG00000031785	45.6578	46.796	39.0868	29.3943	28.5549	38.1042	-0.301673	0.0111385	0.811311
Afap1l2	actin filament associated protein 1-like 2	ENSMUSG00000025083	83.7262	78.77	72.8129	51.8244	55.7487	65.8816	-0.293263	0.00762009	0.816054
Agap1	ArfGAP with GTPase domain, ankyrin repeat and PH domain 1	ENSMUSG00000055013	7.27509	8.80686	5.39312	5.20672	5.07692	6.14308	-0.308823	0.0472088	0.8073
Agps	alkylglycerone phosphate synthase	ENSMUSG00000042410	9.56787	10.5357	8.22999	6.21896	7.29333	7.73618	-0.382599	0.00725074	0.767055
AK157302	cDNA sequence AK157302	ENSMUSG00000078139	4.39011	3.83513	5.09732	8.44961	8.75615	5.45146	1.94635	0.000325524	3.85399
Aktip	AKT interacting protein	ENSMUSG00000031667	25.4234	29.8638	31.0122	38.962	31.9779	32.1263	0.420981	0.00312732	1.33884
Aldh7a1	aldehyde dehydrogenase family 7, member A1	ENSMUSG00000053644	37.5932	37.5195	32.8297	41.9626	37.8272	40.3713	0.264796	0.0237982	1.20147
Alkbh7	alkB homolog 7	ENSMUSG00000002661	36.5018	36.0823	48.2307	56.5619	39.9689	51.6203	0.464956	0.00784338	1.38027
Ambra1	autophagy/beclin 1 regulator 1	ENSMUSG00000040506	32.2541	30.5166	21.3917	16.6563	19.3117	24.3234	-0.326385	0.0382573	0.797533
Amd2	S-adenosylmethionine decarboxylase 2	ENSMUSG00000063953	5.77719	5.97115	6.20032	6.89942	7.34995	5.67791	1.74573	0.00759691	3.35365
Amn1	antagonist of mitotic exit network 1	ENSMUSG00000068250	38.1656	32.449	54.0414	43.7654	60.0061	50.4755	0.430214	0.00343658	1.34743
Anapc1	anaphase promoting complex subunit 1	ENSMUSG00000014355	17.9774	19.7856	15.9295	11.2039	12.6236	15.7795	-0.287564	0.023961	0.819284
Anapc11	anaphase promoting complex subunit 11	ENSMUSG00000025135	30.5609	30.7157	40.7275	49.6734	35.4823	40.8968	0.375807	0.033159	1.29757
Anapc15	anaphase promoting complex C subunit 15	ENSMUSG00000030649	58.4866	52.527	69.999	69.8049	57.2806	67.0478	0.310037	0.0360149	1.23974
Angptl2	angiopoietin-like 2	ENSMUSG00000004105	7.6408	6.89741	8.25829	9.17333	8.3703	10.4857	0.44942	0.00394081	1.36549
Ankrd28	ankyrin repeat domain 28	ENSMUSG00000014496	6.48463	6.5274	5.78592	4.05975	4.20365	5.47242	-0.32164	0.0274215	0.80016
Ankrd33b	ankyrin repeat domain 33B	ENSMUSG00000022237	13.4083	19.6958	9.78431	15.9153	9.87508	14.1897	0.350915	0.019346	1.27537
Ankrd44	ankyrin repeat domain 44	ENSMUSG00000052331	77.8171	91.2227	67.7417	49.3456	57.7247	65.3547	-0.305704	0.0169187	0.809047
Ap1g1	adaptor protein complex AP-1, gamma 1 subunit	ENSMUSG00000031731	12.9539	16.5879	12.305	9.14456	10.0145	12.8117	-0.312114	0.0464213	0.805461
Ap3d1	adaptor-related protein complex 3, delta 1 subunit	ENSMUSG00000020198	16.393	15.7189	14.7048	10.3938	10.5093	13.8024	-0.268092	0.0354968	0.830417
Apip	APAF1 interacting protein	ENSMUSG00000010911	31.6671	38.5715	48.0666	48.1835	38.0597	48.1588	0.342412	0.0457293	1.26787
Arap2	ArfGAP with RhoGAP domain, ankyrin repeat and PH domain 2	ENSMUSG00000037999	19.146	16.4438	13.2526	10.0248	13.5643	12.7498	-0.360729	0.0168861	0.778771
Arel1	apoptosis resistant E3 ubiquitin protein ligase 1	ENSMUSG00000042350	23.7209	23.0286	18.9853	14.7143	14.7339	19.1806	-0.313015	0.0189833	0.804958
Arf3	ADP-ribosylation factor 3	ENSMUSG00000051853	46.7521	46.3035	37.0458	30.2758	28.0693	39.9985	-0.263108	0.0403287	0.833291
Arf6	ADP-ribosylation factor 6	ENSMUSG00000044147	80.4365	80.0798	57.6543	55.5613	42.7957	64.7564	-0.287002	0.0493838	0.819604
Arfgef2	ADP-ribosylation factor guanine nucleotide-exchange factor 2 (brefeldin A-inhibited)	ENSMUSG00000074582	8.26723	8.6119	5.23022	4.15343	5.01802	5.91836	-0.370803	0.0380842	0.773352
Arhgap11a	Rho GTPase activating protein 11A	ENSMUSG00000041219	22.3792	23.0475	17.8739	13.7335	16.5047	17.4235	-0.321226	0.0231443	0.80039
Arhgap17	Rho GTPase activating protein 17	ENSMUSG00000030766	20.0416	19.1625	18.648	13.1456	14.7973	16.1821	-0.266513	0.0442837	0.831326
Arhgap35	Rho GTPase activating protein 35	ENSMUSG00000058230	8.32612	8.69619	4.68947	3.07748	4.9798	5.83622	-0.487325	0.0260416	0.713347
Arid1b	AT rich interactive domain 1B (SWI-like)	ENSMUSG00000069729	26.2177	23.0097	16.7164	13.1735	16.567	17.0315	-0.371229	0.0299929	0.773124
Arih1	ariadne RBR E3 ubiquitin protein ligase 1	ENSMUSG00000025234	67.3506	74.4172	46.647	43.9565	43.8141	50.5194	-0.315081	0.0230199	0.803806
Arl3	ADP-ribosylation factor-like 3	ENSMUSG00000025035	30.7825	30.7067	36.1259	43.7524	39.9638	33.8979	0.456836	0.00734651	1.37253
Arpc3	actin related protein 2/3 complex, subunit 3	ENSMUSG00000029465	258.522	250.229	305.36	318.945	302.141	288.991	0.297236	0.0166867	1.22879
Arpp19	cAMP-regulated phosphoprotein 19	ENSMUSG00000007656	34.2683	33.1701	49.5977	42.8853	42.275	39.9236	0.306075	0.021464	1.23634
Asap2	ArfGAP with SH3 domain, ankyrin repeat and PH domain 2	ENSMUSG00000052632	9.49562	10.2657	8.08038	5.06605	6.10958	7.18303	-0.42595	0.00756799	0.744349
Atf7ip	activating transcription factor 7 interacting protein	ENSMUSG00000030213	19.2776	21.0397	16.1545	12.7293	13.3009	16.0854	-0.275339	0.0221465	0.826256
Atg2a	autophagy related 2A	ENSMUSG00000024773	11.9554	10.4849	5.76686	5.30048	5.11453	8.08784	-0.55499	0.0135791	0.680662
Atox1	antioxidant 1 copper chaperone	ENSMUSG00000018585	19.4282	20.5437	27.4808	40.355	27.2183	25.0813	0.599973	0.0123408	1.51569
Atp13a3	ATPase type 13A3	ENSMUSG00000022533	19.1002	23.72	15.1184	10.9807	14.9176	15.7271	-0.322715	0.0374899	0.799563
Atp2a2	ATPase, Ca++ transporting, cardiac muscle, slow twitch 2	ENSMUSG00000029467	149.558	140.52	95.4619	73.4417	88.1954	110.876	-0.380384	0.0156157	0.768233
Atp5e	ATP synthase, H+ transporting, mitochondrial F1 complex, epsilon subunit	ENSMUSG00000016252	158.612	101.853	204.741	286.377	226.315	197.075	0.723392	0.0331241	1.65106
Atp5g1	ATP synthase, H+ transporting, mitochondrial F0 complex, subunit C1 (subunit 9)	ENSMUSG00000006057	39.8784	27.0854	67.8613	57.3631	65.3137	45.9801	0.3732	0.045698	1.29522
Atp5g2	ATP synthase, H+ transporting, mitochondrial F0 complex, subunit C2 (subunit 9)	ENSMUSG00000062683	62.2529	66.7057	91.0817	86.3152	79.3342	84.5108	0.436734	0.0160227	1.35354
Atp5h	ATP synthase, H+ transporting, mitochondrial F0 complex, subunit D	ENSMUSG00000034566	152.294	119.823	175.592	178.502	171.839	161.609	0.348012	0.0253902	1.27281
Atp5j	ATP synthase, H+ transporting, mitochondrial F0 complex, subunit F	ENSMUSG00000022890	21.5942	20.1846	25.9163	28.6253	28.8728	26.3921	0.46415	0.0163751	1.3795
Atp5j2	ATP synthase, H+ transporting, mitochondrial F0 complex, subunit F2	ENSMUSG00000038690	97.8769	78.0512	127.006	144.034	134.498	116.557	0.529283	0.00222557	1.44321
Atp5k	ATP synthase, H+ transporting, mitochondrial F1F0 complex, subunit E	ENSMUSG00000050856	35.8425	27.2241	65.7319	113.793	112.118	76.6264	1.28651	0.00260907	2.43938
Atp5md	ATP synthase membrane subunit DAPIT	ENSMUSG00000071528	36.5687	15.9204	45.7198	40.8772	54.2268	48.8634	0.709888	0.00388326	1.63568
Atp5pb	ATP synthase peripheral stalk-membrane subunit b	ENSMUSG00000000563	34.7575	41.2339	46.7537	46.7681	45.7253	51.5484	0.380052	0.0053831	1.30139
Atp6v0e	ATPase, H+ transporting, lysosomal V0 subunit E	ENSMUSG00000015575	50.0829	42.8865	61.1714	60.9808	51.5792	59.8677	0.353479	0.0299525	1.27764
Atp6v1f	ATPase, H+ transporting, lysosomal V1 subunit F	ENSMUSG00000004285	41.074	38.8488	46.2255	59.3131	44.1831	50.0826	0.452242	0.00572292	1.36816
Atp6v1g1	ATPase, H+ transporting, lysosomal V1 subunit G1	ENSMUSG00000039105	87.9851	90.4184	110.183	120.502	109.493	115.885	0.387123	0.00232323	1.30778
Atrn	attractin	ENSMUSG00000027312	9.65302	11.8434	6.83207	5.55957	6.94626	7.47295	-0.361782	0.0355146	0.778203
Atxn7	ataxin 7	ENSMUSG00000021738	6.74326	7.11079	5.14569	3.78154	4.37529	5.12686	-0.387951	0.0236809	0.764214
AU016765	expressed sequence AU016765	ENSMUSG00000073377	116.616	142.961	153.568	161.847	148.732	148.144	0.293835	0.0242221	1.22589
Avpi1	arginine vasopressin-induced 1	ENSMUSG00000018821	12.8028	10.1164	22.6802	24.3726	17.3105	21.8452	0.634057	0.0114196	1.55192
B4galt6	UDP-Gal:betaGlcNAc beta 1,4-galactosyltransferase, polypeptide 6	ENSMUSG00000056124	38.4395	38.5392	25.1849	22.1707	22.1862	27.7205	-0.337435	0.0199473	0.791447
Barx2	BarH-like homeobox 2	ENSMUSG00000032033	7.26922	3.75951	4.69374	6.84664	5.8479	9.07314	0.550614	0.029879	1.46471
Baz2a	bromodomain adjacent to zinc finger domain, 2A	ENSMUSG00000040054	9.15867	10.2063	6.0563	4.34459	5.92331	5.99691	-0.476387	0.0114002	0.718776
BC031181	cDNA sequence BC031181	ENSMUSG00000036299	75.1886	72.6099	88.3561	93.9435	89.8275	85.9249	0.355766	0.00460479	1.27967
BC048602	cDNA sequence BC048602	ENSMUSG00000115453	21.0944	19.3794	28.8694	35.1465	34.6284	27.7715	0.605756	0.0064716	1.52178
Bcas2	breast carcinoma amplified sequence 2	ENSMUSG00000005687	20.643	16.6249	20.0195	23.7486	20.8343	22.2056	0.345337	0.0374069	1.27045
Birc5	baculoviral IAP repeat-containing 5	ENSMUSG00000017716	394.551	381.868	456.932	500.631	405.955	430.036	0.286519	0.0205027	1.21969
Bmpr1b	bone morphogenetic protein receptor, type 1B	ENSMUSG00000052430	58.2208	71.0947	49.2892	34.2683	39.2862	43.2133	-0.272811	0.0178181	0.827705
Bnc1	basonuclin 1	ENSMUSG00000025105	43.2944	43.9619	32.1163	25.0754	29.0457	34.8276	-0.273461	0.0483734	0.827332
Bnc2	basonuclin 2	ENSMUSG00000028487	35.0015	32.611	28.2794	19.2725	20.2661	27.2554	-0.337566	0.0116273	0.791375
Brca2	breast cancer 2, early onset	ENSMUSG00000041147	17.2295	18.6372	12.9931	9.82795	12.7919	13.0456	-0.306264	0.0412017	0.808733
Brk1	BRICK1, SCAR/WAVE actin-nucleating complex subunit	ENSMUSG00000033940	35.9792	26.2088	37.1971	47.2206	40.2949	39.416	0.502313	0.00409637	1.41648
C130074G19Rik	RIKEN cDNA C130074G19 gene	ENSMUSG00000039349	16.0413	14.7609	13.9884	7.44541	6.37805	9.00524	-0.838952	1.23e-07	0.559049
C86187	expressed sequence C86187	ENSMUSG00000110001	173.393	186.809	184.567	131.79	123.915	145.971	-0.331965	0.000477911	0.794454
C8b	complement component 8, beta polypeptide	ENSMUSG00000029656	25.2753	29.2763	34.979	38.7163	35.4418	33.9333	0.372321	0.0269946	1.29443
Cabin1	calcineurin binding protein 1	ENSMUSG00000020196	19.7366	19.9652	10.8382	8.54648	10.429	14.1165	-0.460639	0.0180334	0.726664
Camsap1	calmodulin regulated spectrin-associated protein 1	ENSMUSG00000026933	41.8994	40.4916	29.5948	21.6709	24.6592	33.8211	-0.305171	0.0319234	0.809346
Camsap2	calmodulin regulated spectrin-associated protein family, member 2	ENSMUSG00000041570	24.0216	28.7676	15.6131	14.1046	14.756	17.521	-0.366631	0.0181052	0.775591
Camsap3	calmodulin regulated spectrin-associated protein family, member 3	ENSMUSG00000044433	60.4253	57.0867	33.8369	30.2622	28.4222	42.7321	-0.491868	0.00762155	0.711104
Camta1	calmodulin binding transcription activator 1	ENSMUSG00000014592	17.9185	14.1825	15.4465	12.0418	14.6305	12.6755	-0.279966	0.0451508	0.82361
Capza1	capping protein (actin filament) muscle Z-line, alpha 1	ENSMUSG00000070372	28.2966	30.3385	29.3993	19.6609	22.906	24.3643	-0.363021	0.00664964	0.777535
Cc2d1a	coiled-coil and C2 domain containing 1A	ENSMUSG00000036686	25.3651	25.3999	16.9439	13.7481	13.2228	18.5204	-0.437245	0.00809775	0.738543
Ccdc42	coiled-coil domain containing 42	ENSMUSG00000045915	4.07725	4.37423	4.11751	6.64649	6.29551	6.67919	0.708444	0.0155705	1.63404
Ccdc58	coiled-coil domain containing 58	ENSMUSG00000075229	68.7979	63.0751	95.4907	96.4811	92.3731	73.9522	0.370119	0.0283897	1.29246
Ccdc6	coiled-coil domain containing 6	ENSMUSG00000048701	178.279	182.608	114.919	95.0122	112.358	128.333	-0.34006	0.0218507	0.790009
Ccdc74a	coiled-coil domain containing 74A	ENSMUSG00000041617	21.4839	21.5062	24.7001	37.9288	27.222	30.1433	0.475897	0.0120017	1.39078
Ccser2	coiled-coil serine rich 2	ENSMUSG00000058690	11.8454	13.257	8.79783	6.66785	7.91093	9.24652	-0.354097	0.0271104	0.782359
Cct4	chaperonin containing Tcp1, subunit 4 (delta)	ENSMUSG00000007739	11.4521	12.0213	12.155	14.0727	13.9637	14.487	0.402608	0.00497406	1.3219
Cd7	CD7 antigen	ENSMUSG00000025163	52.381	50.097	65.6047	71.2129	59.819	62.5821	0.30217	0.0439996	1.233
Cd9	CD9 antigen	ENSMUSG00000030342	50.2062	47.3766	56.7565	58.5513	51.2341	58.4516	0.270639	0.0385334	1.20634
Cdc25a	cell division cycle 25A	ENSMUSG00000032477	44.7827	45.5981	31.6452	27.5686	27.6769	34.2476	-0.28712	0.0350221	0.819537
Cdc42ep3	CDC42 effector protein (Rho GTPase binding) 3	ENSMUSG00000036533	5.62478	6.45209	5.63897	4.04459	3.31128	5.4109	-0.436138	0.0480987	0.739111
Cdh1	cadherin 1	ENSMUSG00000000303	31.1126	32.0873	26.1672	21.2277	19.9707	22.2426	-0.331879	0.00402962	0.794501
Cdkl2	cyclin-dependent kinase-like 2 (CDC2-related kinase)	ENSMUSG00000029403	7.73243	9.14917	7.42816	5.25802	4.66178	6.4355	-0.403172	0.0138124	0.756194
Celsr1	cadherin, EGF LAG seven-pass G-type receptor 1	ENSMUSG00000016028	6.86597	8.41127	3.72585	3.35531	3.64628	5.56139	-0.572669	0.00834156	0.672372
Cenpa	centromere protein A	ENSMUSG00000029177	42.0474	51.3384	51.3798	61.2742	47.6685	57.0172	0.287203	0.0323571	1.22027
Cenph	centromere protein H	ENSMUSG00000045273	50.522	57.3072	62.2205	65.4729	62.6045	61.0568	0.319097	0.0140096	1.24755
Cenpk	centromere protein K	ENSMUSG00000021714	13.9306	18.1775	20.7721	17.9977	22.7944	20.1915	0.370234	0.0444837	1.29256
Cenpw	centromere protein W	ENSMUSG00000075266	6.97187	7.87571	11.387	15.3432	11.5847	12.475	0.728098	0.000765334	1.65645
Cenpx	centromere protein X	ENSMUSG00000025144	64.36	55.3952	83.6409	88.2959	70.4488	78.6936	0.35671	0.0355783	1.2805
Cep170b	centrosomal protein 170B	ENSMUSG00000072825	10.3609	9.98551	4.59173	3.95914	4.89114	6.90905	-0.621959	0.0136308	0.649788
Cep192	centrosomal protein 192	ENSMUSG00000024542	10.3653	11.7331	8.19602	5.64438	7.2934	8.16561	-0.385172	0.0205803	0.765688
Cetn2	centrin 2	ENSMUSG00000031347	58.1907	44.3421	55.1911	67.3747	66.4014	61.8042	0.409666	0.0069432	1.32838
Chd6	chromodomain helicase DNA binding protein 6	ENSMUSG00000057133	8.32098	9.40085	6.53813	4.69168	5.64107	6.06571	-0.397888	0.0114486	0.758968
Chd8	chromodomain helicase DNA binding protein 8	ENSMUSG00000053754	19.1247	19.5699	13.0385	12.1687	14.0066	18.379	-0.352165	0.0406615	0.783408
Cirbp	cold inducible RNA binding protein	ENSMUSG00000045193	55.2277	52.0768	67.3996	67.6803	54.429	68.4988	0.275765	0.0491185	1.21064
Cks2	CDC28 protein kinase regulatory subunit 2	ENSMUSG00000062248	156.938	133.744	188.698	196.84	199.917	178.931	0.410215	0.00510201	1.32888
Clasp1	CLIP associating protein 1	ENSMUSG00000064302	10.674	10.9203	8.00427	5.46415	7.71128	7.86364	-0.350817	0.0398647	0.78414
Clasp2	CLIP associating protein 2	ENSMUSG00000033392	13.4532	11.8337	9.81857	6.43806	5.51532	8.80585	-0.314469	0.0429622	0.804147
Clec10a	C-type lectin domain family 10, member A	ENSMUSG00000000318	19.831	17.3398	21.9288	22.4308	19.9064	26.8527	0.378681	0.0273875	1.30015
Clvs1	clavesin 1	ENSMUSG00000041216	14.1747	16.6671	13.101	14.0569	11.1555	10.2846	-0.493085	0.037524	0.710504
Cmc1	COX assembly mitochondrial protein 1	ENSMUSG00000039163	34.4022	41.9904	49.7656	48.9454	50.2312	45.5631	0.375034	0.0174533	1.29687
Cmc2	COX assembly mitochondrial protein 2	ENSMUSG00000014633	22.0801	26.9417	40.947	45.7929	33.0594	32.9839	0.341986	0.0472867	1.2675
Cnot1	CCR4-NOT transcription complex, subunit 1	ENSMUSG00000036550	33.4923	42.341	29.9218	22.1305	27.6299	29.8609	-0.317897	0.0203035	0.802238
Cnot3	CCR4-NOT transcription complex, subunit 3	ENSMUSG00000035632	162.267	128.534	93.6167	82.1157	87.3844	111.694	-0.337722	0.0260792	0.79129
Cnot6l	CCR4-NOT transcription complex, subunit 6-like	ENSMUSG00000034724	47.2191	56.1696	36.5742	27.654	34.945	35.9517	-0.337772	0.0211972	0.791262
Cobll1	Cobl-like 1	ENSMUSG00000034903	47.6515	52.6241	42.9267	29.6047	36.2642	39.043	-0.272007	0.025151	0.828167
Commd2	COMM domain containing 2	ENSMUSG00000036513	19.8412	23.122	26.5826	27.3085	23.2817	22.9553	0.35655	0.0213214	1.28036
Cope	coatomer protein complex, subunit epsilon	ENSMUSG00000055681	25.735	26.7554	33.1858	39.2081	26.9719	34.2934	0.36427	0.0321538	1.28723
Coprs	coordinator of PRMT5, differentiation stimulator	ENSMUSG00000031458	13.6989	16.2154	22.9091	22.4441	18.2691	23.217	0.440218	0.0492396	1.35681
Cops5	COP9 signalosome subunit 5	ENSMUSG00000025917	53.2	58.9919	64.1828	69.5143	59.0006	65.4307	0.263794	0.0376994	1.20063
Cops9	COP9 signalosome subunit 9	ENSMUSG00000073616	66.4212	48.2625	70.9965	87.1794	89.1601	76.315	0.582453	0.000601526	1.49739
Cox14	cytochrome c oxidase assembly protein 14	ENSMUSG00000023020	15.1771	12.0608	22.1532	27.6801	20.7806	20.3715	0.637489	0.00251613	1.55562
Cox5a	cytochrome c oxidase subunit 5A	ENSMUSG00000000088	133.068	121.707	177.553	216.93	197.089	176.375	0.588045	0.00025879	1.50321
Cox5b	cytochrome c oxidase subunit 5B	ENSMUSG00000061518	79.0979	63.2003	118.763	120.854	96.5443	109.404	0.447988	0.0182747	1.36414
Cox6a1	cytochrome c oxidase subunit 6A1	ENSMUSG00000041697	97.0397	106.317	161.888	169.671	112.684	164.42	0.44762	0.0161569	1.36379
Cox6b1	cytochrome c oxidase, subunit 6B1	ENSMUSG00000036751	44.5434	53.0275	69.4215	86.9225	64.5196	66.1205	0.529997	0.00573896	1.44393
Cox6b2	cytochrome c oxidase subunit 6B2	ENSMUSG00000051811	25.1081	18.1807	46.8719	41.4637	47.0647	41.9839	0.671577	0.0104762	1.59281
Cox6c	cytochrome c oxidase subunit 6C	ENSMUSG00000014313	58.1843	44.5233	70.0277	101.497	100.419	84.7122	0.873416	1.05e-06	1.832
Cox7a2	cytochrome c oxidase subunit 7A2	ENSMUSG00000032330	50.8074	38.3671	71.1442	87.5273	77.2033	65.9619	0.651343	0.00157111	1.57063
Cox7b	cytochrome c oxidase subunit 7B	ENSMUSG00000031231	32.7196	32.9522	52.3698	61.3779	67.3711	53.7855	0.734872	0.000133662	1.66425
Cox7c	cytochrome c oxidase subunit 7C	ENSMUSG00000017778	90.4372	73.5392	116.633	157.09	131.349	115.318	0.657139	0.000390217	1.57695
Cox8a	cytochrome c oxidase subunit 8A	ENSMUSG00000035885	56.4896	53.5138	73.2977	86.4803	63.2759	82.9487	0.492425	0.00349641	1.40681
Cpa1	carboxypeptidase A1, pancreatic	ENSMUSG00000054446	143.36	131.541	146.242	170.373	139.055	154.789	0.29788	0.00944248	1.22934
Cpb2	carboxypeptidase B2 (plasma)	ENSMUSG00000021999	19.0948	23.3658	25.1239	30.3915	26.373	24.1913	0.374624	0.0237265	1.2965
Cpeb3	cytoplasmic polyadenylation element binding protein 3	ENSMUSG00000039652	15.6373	18.5656	10.3446	7.94811	9.72677	11.9214	-0.442967	0.017888	0.73562
Cpne9	copine family member IX	ENSMUSG00000030270	62.2423	50.8278	59.6518	67.1643	53.0907	64.3344	0.36668	0.0116858	1.28938
Crkl	v-crk avian sarcoma virus CT10 oncogene homolog-like	ENSMUSG00000006134	7.82558	9.63989	6.39304	5.92167	5.25974	5.50099	-0.340275	0.0415257	0.789891
Cry1	cryptochrome 1 (photolyase-like)	ENSMUSG00000020038	88.2192	83.2564	76.7373	60.9102	54.5588	69.2304	-0.273345	0.00941363	0.827399
Crybg1	crystallin beta-gamma domain containing 1	ENSMUSG00000019866	15.6992	19.0323	13.592	9.30756	11.3419	13.547	-0.340132	0.0191421	0.789969
Ctnna3	catenin (cadherin associated protein), alpha 3	ENSMUSG00000060843	8.05228	8.86155	9.01357	9.77475	9.24797	10.367	0.404109	0.00628073	1.32327
Cttnbp2nl	CTTNBP2 N-terminal like	ENSMUSG00000062127	46.3524	42.1478	40.4224	29.721	30.871	38.1611	-0.276725	0.0163341	0.825463
Cwc15	CWC15 spliceosome-associated protein	ENSMUSG00000004096	59.839	66.7946	85.0827	85.6539	81.1053	76.9579	0.352875	0.0190389	1.2771
Cyb5r2	cytochrome b5 reductase 2	ENSMUSG00000048065	10.9105	11.3326	8.83119	7.09951	7.55713	7.12175	-0.349017	0.0343811	0.785119
Cyp39a1	cytochrome P450, family 39, subfamily a, polypeptide 1	ENSMUSG00000023963	5.70993	5.02451	5.42607	6.15106	8.00086	5.95802	0.356362	0.037664	1.28019
D16Ertd519e	DNA segment, Chr 16, ERATO Doi 519, expressed	ENSMUSG00000116792	44.1602	51.1525	48.4854	57.9795	57.1366	51.8311	0.39565	0.0115733	1.31554
D630033O11Rik	RIKEN cDNA D630033O11 gene	ENSMUSG00000095385	18.2964	9.15268	20.0703	25.5589	20.8541	28.0946	0.761135	0.0118261	1.69482
D8Ertd738e	DNA segment, Chr 8, ERATO Doi 738, expressed	ENSMUSG00000019362	121.594	98.0881	168.398	167.441	136.314	145.184	0.355774	0.044521	1.27967
Dad1	defender against cell death 1	ENSMUSG00000022174	82.0497	87.8183	130.441	140.956	111.766	110.37	0.420583	0.015327	1.33847
Dag1	dystroglycan 1	ENSMUSG00000039952	17.0322	16.3725	10.3911	8.35706	9.86641	12.8014	-0.402266	0.0245186	0.756669
Dbi	diazepam binding inhibitor	ENSMUSG00000026385	48.5161	38.5908	70.0952	75.1083	74.8053	65.5949	0.563015	0.00602245	1.47735
Dclk2	doublecortin-like kinase 2	ENSMUSG00000028078	158.035	175.254	136.218	102.087	99.4645	113.517	-0.287448	0.00733913	0.81935
Dcp1a	decapping mRNA 1A	ENSMUSG00000021962	129.296	128.292	100.013	83.414	87.2775	108.693	-0.268784	0.032387	0.830019
Dctn3	dynactin 3	ENSMUSG00000028447	37.0788	34.2672	47.5324	54.4176	44.1178	46.2057	0.452694	0.00625191	1.36859
Dctn6	dynactin 6	ENSMUSG00000031516	10.1733	7.61133	12.4588	16.4822	13.4554	9.66389	0.510456	0.0376101	1.4245
Dedd	death effector domain-containing	ENSMUSG00000013973	138.504	150.574	158.578	126.409	109.782	132.61	-0.413488	0.0143935	0.750806
Defb41	defensin beta 41	ENSMUSG00000067773	5.18713	4.10518	10.005	15.192	13.3571	7.53093	1.01957	0.0123917	2.02732
Dennd1a	DENN/MADD domain containing 1A	ENSMUSG00000035392	19.8958	17.4638	13.0837	10.6219	10.8218	13.3975	-0.382653	0.0116612	0.767026
Dennd2a	DENN/MADD domain containing 2A	ENSMUSG00000038456	13.8307	13.4378	10.3525	8.63574	8.13256	10.0282	-0.307199	0.0486501	0.808209
Dennd3	DENN/MADD domain containing 3	ENSMUSG00000036661	7.59742	7.57448	5.09638	3.8081	4.32077	5.3668	-0.443943	0.0194312	0.735122
Dennd4c	DENN/MADD domain containing 4C	ENSMUSG00000038024	11.9414	16.7804	11.3518	7.62002	9.53075	11.0536	-0.443828	0.00716151	0.735181
Desi2	desumoylating isopeptidase 2	ENSMUSG00000026502	7.61687	7.71192	7.09499	4.83233	6.13247	6.03617	-0.616011	0.00377704	0.652472
Dguok	deoxyguanosine kinase	ENSMUSG00000014554	27.1683	32.2499	31.0456	36.2666	31.3331	34.2081	0.312522	0.0435604	1.24188
Diaph3	diaphanous related formin 3	ENSMUSG00000022021	25.1688	29.1448	20.5032	16.925	20.2182	19.1221	-0.292106	0.0431414	0.816709
Disp1	dispatched RND transporter family member 1	ENSMUSG00000030768	37.2828	38.3269	34.7267	27.1568	24.2767	28.9634	-0.300058	0.00292135	0.81222
Dna2	DNA replication helicase/nuclease 2	ENSMUSG00000036875	10.6445	11.315	10.4363	7.80112	7.01936	8.47845	-0.33869	0.0141026	0.790759
Dnajc13	DnaJ heat shock protein family (Hsp40) member C13	ENSMUSG00000032560	25.1461	25.095	19.3147	13.175	17.8055	18.1973	-0.338168	0.0187957	0.791045
Dnajc19	DnaJ heat shock protein family (Hsp40) member C19	ENSMUSG00000027679	26.3313	18.1572	38.6167	40.4854	36.2683	34.7184	0.59747	0.0126702	1.51306
Dnm2	dynamin 2	ENSMUSG00000033335	17.8762	20.0217	14.4132	10.3343	14.8885	14.5555	-0.337706	0.0382915	0.791299
Dock3	dedicator of cyto-kinesis 3	ENSMUSG00000039716	10.8205	14.8263	7.39053	7.22822	9.45462	9.09775	-0.420271	0.0361615	0.747284
Dock5	dedicator of cytokinesis 5	ENSMUSG00000044447	19.9268	17.6421	14.5529	9.58198	12.1464	15.6565	-0.342481	0.0238132	0.788684
Dock9	dedicator of cytokinesis 9	ENSMUSG00000025558	8.88515	9.48227	5.95727	5.68897	5.13919	5.46085	-0.417803	0.0079809	0.748564
Dop1a	DOP1 leucine zipper like protein A	ENSMUSG00000034973	18.6156	19.9579	13.754	14.5769	15.7413	16.615	-0.276726	0.0486354	0.825462
Dpm3	dolichyl-phosphate mannosyltransferase polypeptide 3	ENSMUSG00000042737	2.6367	6.61293	8.09136	11.4057	6.95177	11.2441	0.965027	0.0320033	1.9521
Dppa3	developmental pluripotency-associated 3	ENSMUSG00000046323	712.661	693.98	882.62	994.12	855.75	834.58	0.376603	0.00362415	1.29828
Dppa5a	developmental pluripotency associated 5A	ENSMUSG00000060461	168.597	153.763	196.473	235.576	200.763	171.941	0.329037	0.0274063	1.25617
Dut	deoxyuridine triphosphatase	ENSMUSG00000027203	53.1973	44.5774	56.7088	56.2814	58.5836	51.5139	0.37638	0.00458788	1.29808
Dynll1	dynein light chain LC8-type 1	ENSMUSG00000009013	62.9696	73.7907	94.6365	98.1235	99.2539	91.4029	0.35034	0.0196102	1.27486
Dynlrb1	dynein light chain roadblock-type 1	ENSMUSG00000047459	114.609	117.094	152.42	157.458	153.264	134.753	0.396708	0.00755009	1.3165
Dynlt1b	dynein light chain Tctex-type 1B	ENSMUSG00000096255	39.5884	42.3698	54.0482	66.3365	61.4229	53.754	0.633626	0.0127873	1.55146
Dynlt3	dynein light chain Tctex-type 3	ENSMUSG00000031176	11.1734	11.0563	9.75105	12.3497	13.2988	12.813	0.448155	0.00516173	1.36429
Ebpl	emopamil binding protein-like	ENSMUSG00000021928	5.05487	5.12271	6.48801	7.11404	6.33787	6.55979	0.3894	0.00834298	1.30985
Echdc1	enoyl Coenzyme A hydratase domain containing 1	ENSMUSG00000019883	8.12482	10.5811	7.09387	4.49973	6.643	5.61723	-0.567186	0.0435597	0.674932
Eef1b2	eukaryotic translation elongation factor 1 beta 2	ENSMUSG00000025967	25.1066	30.4857	45.714	45.399	39.2499	41.3221	0.45432	0.0118369	1.37014
Eif1	eukaryotic translation initiation factor 1	ENSMUSG00000035530	149.934	148.408	162.82	185.723	176.504	165.234	0.295914	0.00916566	1.22766
Eif1b	eukaryotic translation initiation factor 1B	ENSMUSG00000006941	172.489	159.771	191.86	216.79	181.089	182.749	0.305189	0.0170254	1.23558
Eif3a	eukaryotic translation initiation factor 3, subunit A	ENSMUSG00000024991	17.6033	21.8024	15.9105	9.60951	10.6675	11.152	-0.666675	1.68e-06	0.629957
Eif4g3	eukaryotic translation initiation factor 4 gamma, 3	ENSMUSG00000028760	20.8164	24.5449	13.3411	10.7285	12.0719	13.8676	-0.371219	0.0281674	0.773129
Eloc	elongin C	ENSMUSG00000079658	406.07	385.569	547.463	603.981	671.817	495.136	0.458136	0.00240138	1.37377
Eml4	echinoderm microtubule associated protein like 4	ENSMUSG00000032624	21.5091	22.1624	14.8758	11.2851	14.2469	15.833	-0.350122	0.0234199	0.784518
Eny2	ENY2 transcription and export complex 2 subunit	ENSMUSG00000022338	130.639	123.377	223.517	216.787	253.056	189.715	0.346077	0.0268137	1.2711
Ep400	E1A binding protein p400	ENSMUSG00000029505	30.3625	32.4869	17.0295	12.3335	16.5698	21.4666	-0.502616	0.0063748	0.705826
Epn2	epsin 2	ENSMUSG00000001036	152.971	203.101	130.764	108.239	109.898	130.903	-0.264324	0.0269824	0.832589
Erh	ERH mRNA splicing and mitosis factor	ENSMUSG00000021131	105.713	87.1957	125.387	125.181	122.045	128.772	0.360259	0.0154957	1.28366
Eri1	exoribonuclease 1	ENSMUSG00000031527	7.41577	7.56209	8.76009	10.8849	11.0885	11.3599	0.770404	2.45e-08	1.70575
Ern1	endoplasmic reticulum (ER) to nucleus signalling 1	ENSMUSG00000020715	81.102	84.2075	56.6461	42.8618	52.2489	63.9175	-0.333133	0.024509	0.793811
Espl1	extra spindle pole bodies 1, separase	ENSMUSG00000058290	42.9496	42.2946	26.6345	23.6602	23.927	30.7112	-0.348721	0.0238822	0.78528
Evi5	ecotropic viral integration site 5	ENSMUSG00000011831	31.0116	35.5487	29.6313	23.071	23.9317	26.27	-0.29122	0.0100616	0.81721
Exosc7	exosome component 7	ENSMUSG00000025785	24.3578	27.2884	36.9875	36.0801	32.8561	38.3405	0.409224	0.0161983	1.32797
Ext2	exostosin glycosyltransferase 2	ENSMUSG00000027198	22.609	21.9113	19.1438	15.8606	14.7168	16.8264	-0.263855	0.0446188	0.83286
Fam13c	family with sequence similarity 13, member C	ENSMUSG00000043259	73.516	74.9072	67.682	54.0178	55.5744	56.4398	-0.27024	0.0130116	0.829182
Fam162b	family with sequence similarity 162, member B	ENSMUSG00000019909	7.08156	3.75009	7.36353	9.33683	11.2282	7.55255	0.744583	0.0235494	1.67549
Fam167a	family with sequence similarity 167, member A	ENSMUSG00000035095	13.6545	13.5116	10.3107	7.87622	8.12168	10.1747	-0.381882	0.0119204	0.767436
Fam193a	family with sequence homology 193, member A	ENSMUSG00000037210	38.5145	41.2594	22.4711	18.3215	25.1056	26.5994	-0.374319	0.0481402	0.77147
Fam47e	family with sequence similarity 47, member E	ENSMUSG00000057068	9.74955	8.89032	11.7671	11.2207	12.2143	12.6287	0.488633	0.024565	1.40311
Fam50a	family with sequence similarity 50, member A	ENSMUSG00000001962	57.3204	59.073	69.5147	67.8629	65.224	71.7943	0.320795	0.00844283	1.24902
Fam83g	family with sequence similarity 83, member G	ENSMUSG00000042377	57.6903	55.5014	38.8808	40.2271	32.2924	42.8785	-0.295111	0.0332863	0.815009
Fanca	Fanconi anemia, complementation group A	ENSMUSG00000032815	6.63849	7.42364	5.50418	4.52262	4.14102	5.38834	-0.395185	0.0304535	0.760392
Fance	Fanconi anemia, complementation group E	ENSMUSG00000007570	15.938	16.0511	15.7906	11.7999	9.36062	12.7427	-0.327623	0.0409774	0.796848
Fanci	Fanconi anemia, complementation group I	ENSMUSG00000039187	17.3556	19.893	15.7463	11.8194	12.534	15.5259	-0.329312	0.0282774	0.795916
Fau	Finkel-Biskis-Reilly murine sarcoma virus (FBR-MuSV) ubiquitously expressed (fox derived)	ENSMUSG00000038274	120.312	97.1513	167.325	187.024	139.689	160.767	0.467985	0.00529189	1.38318
Fbl	fibrillarin	ENSMUSG00000046865	7.74749	4.86028	7.36997	10.6397	8.88354	7.92873	0.752266	0.00988957	1.68444
Fbrsl1	fibrosin-like 1	ENSMUSG00000043323	60.1323	60.981	41.8915	34.6915	35.5089	46.4379	-0.37956	0.0071348	0.768672
Fbxo3	F-box protein 3	ENSMUSG00000027180	19.8062	23.72	16.8809	14.7769	15.2336	15.2498	-0.274914	0.0448618	0.8265
Fbxo42	F-box protein 42	ENSMUSG00000028920	23.1775	22.5708	15.923	11.8056	14.5049	18.0628	-0.315517	0.0490329	0.803563
Fbxo46	F-box protein 46	ENSMUSG00000050428	12.4747	13.4075	10.594	7.90083	7.61782	10.1709	-0.356402	0.0133137	0.78111
Fcf1	FCF1 rRNA processing protein	ENSMUSG00000021243	146.613	156.484	209.281	192.672	205.028	176.922	0.328948	0.0313175	1.2561
Fcgbp	Fc fragment of IgG binding protein	ENSMUSG00000047730	34.6399	16.1462	33.2045	45.8959	35.3705	51.6564	0.45906	0.00740497	1.37465
Fcho1	FCH domain only 1	ENSMUSG00000070000	21.9833	24.3765	16.6363	13.2295	12.8724	18.5103	-0.347046	0.0302016	0.786192
Fem1b	fem 1 homolog b	ENSMUSG00000032244	15.5827	16.0128	12.6556	9.2742	10.4281	12.045	-0.342527	0.00839542	0.788659
Fhod3	formin homology 2 domain containing 3	ENSMUSG00000034295	98.8297	110.178	80.9656	60.8368	66.954	86.6355	-0.288848	0.0248441	0.818555
Figla	folliculogenesis specific basic helix-loop-helix	ENSMUSG00000030001	19.9233	12.1868	18.2345	23.7995	17.7006	26.2445	0.557427	0.0267956	1.47164
Fis1	fission, mitochondrial 1	ENSMUSG00000019054	10.548	12.4557	13.827	15.6438	14.7765	16.5599	0.494932	0.0229813	1.40925
Fkbp2	FK506 binding protein 2	ENSMUSG00000056629	29.8007	24.6576	46.8708	48.3773	38.6514	39.6601	0.508386	0.0182336	1.42246
Fmnl3	formin-like 3	ENSMUSG00000023008	153.929	136.48	80.9959	64.1559	70.0736	89.5744	-0.556034	0.00144436	0.680169
Fnip1	folliculin interacting protein 1	ENSMUSG00000035992	10.3694	13.0128	9.30405	6.11511	7.92151	9.55606	-0.324659	0.0487912	0.798487
Foxj3	forkhead box J3	ENSMUSG00000032998	158.344	161.324	117.142	96.2728	102.352	125.397	-0.28081	0.0259928	0.823129
Foxk2	forkhead box K2	ENSMUSG00000039275	26.837	28.0936	19.3346	15.3316	16.1973	20.7174	-0.366067	0.0114482	0.775895
Foxo1	forkhead box O1	ENSMUSG00000044167	40.2779	43.0471	27.4609	22.8627	26.1005	30.247	-0.323675	0.0244265	0.799032
Foxo3	forkhead box O3	ENSMUSG00000048756	64.8998	70.5517	39.8595	31.3265	34.6181	45.0208	-0.52896	0.00131152	0.693054
Foxred2	FAD-dependent oxidoreductase domain containing 2	ENSMUSG00000016552	21.1275	24.4818	15.2069	11.6335	12.7031	17.3318	-0.403906	0.0173813	0.755809
Ftdc1	ferritin domain containing 1	ENSMUSG00000075002	582.493	556.213	756.924	854.794	846.917	720.423	0.50476	0.000434828	1.41889
Ftdc2	ferritin domain containing 2	ENSMUSG00000055789	527.739	467.734	647.494	628.082	648.613	581.501	0.329726	0.0152101	1.25677
Fth1	ferritin heavy polypeptide 1	ENSMUSG00000024661	49.4921	55.0273	75.2516	77.1335	54.5121	96.6274	0.480546	0.00541932	1.39527
Ftl1	ferritin light polypeptide 1	ENSMUSG00000050708	27.23	29.3781	28.4455	36.3193	26.7194	44.2052	0.461538	0.0058238	1.37701
Fus	fused in sarcoma	ENSMUSG00000030795	81.855	76.4121	57.8658	123.747	96.5782	81.149	0.313081	0.0050856	1.24236
Gaa	glucosidase, alpha, acid	ENSMUSG00000025579	18.595	14.6973	13.8931	11.2886	9.37312	12.4118	-0.362576	0.0165958	0.777774
Gab2	growth factor receptor bound protein 2-associated protein 2	ENSMUSG00000004508	8.49999	12.4223	8.34868	5.81134	7.10339	7.60386	-0.352365	0.0247509	0.783299
Gadd45gip1	growth arrest and DNA-damage-inducible, gamma interacting protein 1	ENSMUSG00000033751	77.3013	77.9543	95.8142	92.3723	63.2617	75.2915	-0.708818	0.000952665	0.611821
Gar1	GAR1 ribonucleoprotein	ENSMUSG00000028010	18.5206	13.746	13.8396	17.5534	17.1395	19.9727	0.361451	0.0455685	1.28472
Gatad1	GATA zinc finger domain containing 1	ENSMUSG00000007415	4.57643	5.88032	6.25017	5.99613	6.53233	6.90567	0.483556	0.0261359	1.39819
Gatd3a	glutamine amidotransferase like class 1 domain containing 3A	ENSMUSG00000053329	42.0172	40.751	47.3986	52.3216	46.1614	47.7408	0.302662	0.0247901	1.23342
Gbf1	golgi-specific brefeldin A-resistance factor 1	ENSMUSG00000025224	34.0568	32.1168	23.1306	14.896	18.2845	25.7776	-0.461145	0.00687145	0.726409
Gcfc2	GC-rich sequence DNA binding factor 2	ENSMUSG00000035125	8.24531	9.04119	6.42778	5.61679	6.54987	5.94948	-0.397371	0.0476431	0.759241
Gckr	glucokinase regulatory protein	ENSMUSG00000059434	54.9071	47.0234	89.5527	86.3149	81.6407	71.9555	0.463453	0.0263196	1.37884
Gdpgp1	GDP-D-glucose phosphorylase 1	ENSMUSG00000050973	5.56412	5.62886	5.98741	3.84313	3.14474	4.13528	-0.437603	0.0120414	0.73836
Gemin6	gem nuclear organelle associated protein 6	ENSMUSG00000055760	25.3847	20.9209	31.4933	30.6965	30.4282	30.7546	0.392733	0.0234715	1.31288
Ggct	gamma-glutamyl cyclotransferase	ENSMUSG00000002797	53.5779	42.5369	63.3296	76.5392	65.6657	67.7263	0.384887	0.000707042	1.30576
Glcci1	glucocorticoid induced transcript 1	ENSMUSG00000029638	18.6561	19.4776	15.3441	11.5085	13.2213	14.2103	-0.948759	0.0138816	0.518078
Glis3	GLIS family zinc finger 3	ENSMUSG00000052942	9.12861	11.0784	8.0415	5.45104	6.18346	6.88133	-0.496379	0.000583049	0.708884
Glrx	glutaredoxin	ENSMUSG00000021591	276.787	287.789	321.554	315.576	295.93	302.517	0.311798	0.00409851	1.24125
Gm10184	karyopherin (importin) alpha 2 pseudogene	ENSMUSG00000066878	28.6569	31.4112	31.9848	35.9378	36.2836	28.3353	0.969449	0.0187197	1.95809
Gm12031	predicted gene 12031	ENSMUSG00000085035	4.61588	3.27059	6.1374	7.60128	6.19213	6.19041	0.636535	0.0363745	1.55459
Gm13088	NA	ENSMUSG00000078513	4.90382	4.50671	6.30191	12.0989	16.1635	6.02141	2.0097	1.1e-05	4.02698
Gm13180	predicted gene 13180	ENSMUSG00000085656	15.5046	15.0069	24.3178	31.7993	23.0462	23.7088	0.778394	0.00856675	1.71522
Gm13990	predicted gene 13990	ENSMUSG00000086462	10.4081	13.1678	14.8147	16.6138	15.3716	14.3292	0.409976	0.0134306	1.32866
Gm15507	NA	ENSMUSG00000084847	41.4735	37.3134	49.7957	54.3666	52.5193	53.8169	0.386171	0.0141347	1.30692
Gm1587	predicted gene 1587	ENSMUSG00000075512	9.60897	7.969	11.0549	14.6086	11.3	13.0841	0.492383	0.0182812	1.40677
Gm16211	NA	ENSMUSG00000086130	21.4621	18.1815	30.1123	42.3721	46.6404	25.4723	0.961096	0.0142459	1.94679
Gm16286	predicted gene 16286	ENSMUSG00000024571	8.65985	9.20755	9.77955	13.3844	9.02703	12.829	0.484652	0.0332306	1.39925
Gm16497	predicted gene 16497	ENSMUSG00000113336	37.8971	34.5968	49.8968	57.6136	60.0038	42.7701	0.524059	0.00213011	1.438
Gm20395	NA	ENSMUSG00000092469	11.204	11.1874	16.59	15.9424	16.9913	15.3926	0.397828	0.0485631	1.31752
Gm2042	predicted gene 2042	ENSMUSG00000096276	620.253	655.971	666.532	644.603	671.616	582.202	-0.452752	1.94e-05	0.730648
Gm26564	predicted gene, 26564	ENSMUSG00000111149	8.64358	6.11307	4.90591	8.74802	13.4028	9.96324	0.733852	0.0301655	1.66307
Gm28578	predicted gene 28578	ENSMUSG00000100417	20.2875	22.7873	29.3736	30.2101	31.7097	31.6799	0.57125	0.00402038	1.48581
Gm30159	predicted gene, 30159	ENSMUSG00000115164	19.0625	14.8127	26.0354	22.7803	25.3597	26.3948	0.433472	0.0324787	1.35048
Gm30725	predicted gene, 30725	ENSMUSG00000103510	3.94199	4.25436	6.17085	6.99329	7.4761	6.46101	0.488597	0.0123019	1.40308
Gm31925	predicted gene, 31925	ENSMUSG00000103158	46.4733	47.1073	70.1872	70.1905	75.2108	66.4673	0.524913	0.00559818	1.43885
Gm32442	predicted gene, 32442	ENSMUSG00000112404	36.4635	34.8736	43.6776	48.0047	45.7479	40.7355	0.36693	0.0215812	1.28961
Gm33055	predicted gene, 33055	ENSMUSG00000117426	31.1722	15.8449	36.5817	44.9447	47.5859	34.4754	0.657593	0.0106807	1.57745
Gm38025	NA	ENSMUSG00000103998	101.042	107.308	122.039	107.892	106.55	99.1929	0.963641	0.00657907	1.95023
Gm43263	predicted gene 43263	ENSMUSG00000106683	13.9193	12.3314	23.8617	26.4872	27.4952	16.8609	0.577994	0.0482126	1.49277
Gm43348	NA	ENSMUSG00000105034	20.8453	21.0442	26.1963	30.7177	27.2249	29.6271	0.493988	0.0143889	1.40833
Gm43449	NA	ENSMUSG00000106788	11.7019	13.811	10.4657	17.3209	16.4461	13.7103	0.490607	0.0451094	1.40504
Gm45490	NA	ENSMUSG00000110006	19.5849	11.7681	24.1009	25.5119	29.1013	20.9121	0.543027	0.0387869	1.45703
Gm45587	NA	ENSMUSG00000110214	32.2755	31.016	42.9939	47.1985	43.0153	44.8391	0.54939	0.00118621	1.46347
Gm47448	NA	ENSMUSG00000113772	23.8878	22.3627	33.1827	40.1976	39.0397	33.1757	0.560568	0.00282364	1.47485
Gm47847	NA	ENSMUSG00000113524	53.8293	42.6886	56.9838	63.9453	66.8704	56.6574	0.459208	0.00631427	1.37479
Gm47918	NA	ENSMUSG00000114654	16.1072	18.1136	26.6991	29.518	25.5826	32.27	0.466944	0.0173637	1.38218
Gm48093	NA	ENSMUSG00000110976	18.013	18.4938	26.7653	27.8808	33.5899	23.9712	0.53504	0.0248522	1.44898
Gm48510	NA	ENSMUSG00000114388	15.941	15.0828	12.296	14.7066	17.9978	16.5443	0.432046	0.0300905	1.34915
Gm49622	NA	ENSMUSG00000116752	30.9825	36.9783	37.2905	41.6709	37.5919	45.5376	0.364753	0.0158593	1.28766
Gm49735	NA	ENSMUSG00000116684	9.85284	7.39302	13.2778	14.0702	15.8481	12.0143	0.630493	0.0309724	1.54809
Gm49755	NA	ENSMUSG00000116546	22.4431	19.6548	20.4834	26.8044	21.9512	23.3586	0.352301	0.0314996	1.2766
Gm49871	NA	ENSMUSG00000117250	8.03222	7.74374	5.3909	5.10851	5.45417	5.1424	-0.482341	0.0255581	0.715815
Gm49909	NA	ENSMUSG00000117098	12.6306	13.7942	20.1861	25.1854	16.4226	17.0363	2.10099	0.014508	4.29002
Gm49967	NA	ENSMUSG00000117432	4.13895	4.83275	4.25093	6.56396	10.5193	9.83954	1.14366	0.00249189	2.2094
Gm5	predicted gene 5	ENSMUSG00000106738	31.1385	40.7045	43.1602	50.3571	46.0793	43.1442	0.430803	0.0265016	1.34798
Gm5083	predicted gene 5083	ENSMUSG00000089815	10.4455	7.37664	12.4159	12.088	10.7657	14.095	0.467534	0.0479475	1.38274
Gm6367	predicted gene 6367	ENSMUSG00000096742	82.8169	88.8842	81.5117	76.634	79.0905	77.4254	-0.399263	0.0442645	0.758245
Gm7145	predicted gene 7145	ENSMUSG00000100617	10.4635	11.4174	10.8361	5.27436	6.62344	8.61997	-0.542583	0.0048589	0.686541
Gm7694	predicted gene 7694	ENSMUSG00000102752	6.57506	6.10757	5.92613	4.01568	3.70195	4.41197	-0.44398	0.0119454	0.735104
Gm815	predicted gene 815	ENSMUSG00000074913	25.6316	16.1102	27.0771	31.4559	28.6095	27.0537	0.477414	0.0234352	1.39225
Gm9844	thymosin, beta 10 pseudogene	ENSMUSG00000091955	10.3247	12.5443	12.6287	31.3029	24.9058	15.0849	1.47181	0.00082553	2.77371
Gmip	Gem-interacting protein	ENSMUSG00000036246	9.1217	8.51456	5.57122	3.63344	4.36674	5.94031	-0.585142	0.00536596	0.666584
Gmnn	geminin	ENSMUSG00000006715	50.1797	51.9655	60.1565	66.7955	56.9116	57.3645	0.295605	0.0481077	1.2274
Gon4l	gon-4-like (C.elegans)	ENSMUSG00000054199	26.2473	32.219	20.285	15.8031	17.8911	22.3346	-0.465907	0.00774174	0.724016
Gpatch1	G patch domain containing 1	ENSMUSG00000063808	19.622	22.8261	19.8075	14.9307	14.0549	17.2266	-0.284645	0.0267424	0.820943
Gse1	genetic suppressor element 1, coiled-coil protein	ENSMUSG00000031822	46.3038	46.5293	24.5161	21.2414	23.6727	30.8636	-0.485595	0.0100034	0.714203
Gstt2	glutathione S-transferase, theta 2	ENSMUSG00000033318	11.8699	10.4628	12.6868	15.0982	20.9145	18.4385	0.428704	0.0263207	1.34602
Gtf2h5	general transcription factor IIH, polypeptide 5	ENSMUSG00000034345	23.737	31.1184	38.4405	31.3886	39.3608	30.5667	0.367213	0.0387894	1.28986
Gtsf1	gametocyte specific factor 1	ENSMUSG00000022487	283.709	261.816	348.426	364.77	346.549	302.666	0.32801	0.019871	1.25528
H2bc4	H2B clustered histone 4	ENSMUSG00000018102	41.7145	44.1453	53.659	62.3976	45.2979	53.5116	0.432275	0.00769389	1.34936
H2bc8	H2B clustered histone 8	ENSMUSG00000058385	10.0389	8.03166	11.4873	11.3054	11.8018	10.3605	-4.52768	0.0288118	0.0433542
Hddc2	HD domain containing 2	ENSMUSG00000000295	6.61206	7.53614	9.31761	12.8881	10.4488	9.16089	0.576299	0.0289091	1.49102
Heca	hdc homolog, cell cycle regulator	ENSMUSG00000039879	10.0613	10.0273	6.93337	5.21315	6.28953	6.40362	-0.459362	0.010108	0.727308
Hectd3	HECT domain E3 ubiquitin protein ligase 3	ENSMUSG00000046861	25.6665	24.5732	20.1294	16.8922	15.9366	20.8423	-0.317149	0.016048	0.802654
Hint1	histidine triad nucleotide binding protein 1	ENSMUSG00000020267	82.6053	63.3938	98.1015	110.948	112.575	93.3806	0.500635	0.00393418	1.41484
Hint3	histidine triad nucleotide binding protein 3	ENSMUSG00000019791	10.8986	11.6367	11.0518	17.8728	17.9116	14.6019	0.615412	0.00344148	1.532
Hmgn2	high mobility group nucleosomal binding domain 2	ENSMUSG00000003038	13.3028	20.3571	32.7958	24.1849	29.495	29.2374	0.51216	0.0238437	1.42618
Hras	Harvey rat sarcoma virus oncogene	ENSMUSG00000025499	34.9599	31.3791	40.7144	43.2878	37.3657	48.3139	0.31998	0.0248899	1.24831
Hs2st1	heparan sulfate 2-O-sulfotransferase 1	ENSMUSG00000040151	14.2806	15.6315	11.9554	9.43717	9.35129	12.0753	-0.279398	0.0315596	0.823935
Hsd17b13	hydroxysteroid (17-beta) dehydrogenase 13	ENSMUSG00000034528	12.2017	11.5025	15.5962	17.5997	12.6424	15.5227	0.388898	0.0451973	1.30939
Hspe1	heat shock protein 1 (chaperonin 10)	ENSMUSG00000073676	105.453	84.6404	130.744	136.207	128.222	137.058	0.473102	0.00266163	1.38809
Hus1	HUS1 checkpoint clamp component	ENSMUSG00000020413	33.85	39.9654	33.1963	22.0594	28.6821	30.9478	-0.288805	0.0149915	0.81858
Huwe1	HECT, UBA and WWE domain containing 1	ENSMUSG00000025261	9.79365	10.6096	7.24528	4.15014	6.42261	6.89616	-0.503587	0.00532147	0.705351
Ice1	interactor of little elongation complex ELL subunit 1	ENSMUSG00000034525	34.9945	35.7896	25.6496	19.6712	23.2108	26.6936	-0.352411	0.0158725	0.783274
Ifitm3	interferon induced transmembrane protein 3	ENSMUSG00000025492	21.2669	14.1653	23.3077	30.9558	28.1836	22.433	0.641119	0.00650825	1.55954
Ift20	intraflagellar transport 20	ENSMUSG00000001105	9.95247	8.3149	13.3707	12.3953	14.7247	13.1402	0.499934	0.0426608	1.41415
Igbp1	immunoglobulin (CD79A) binding protein 1	ENSMUSG00000031221	73.9399	70.3106	81.944	86.0919	79.3823	87.2302	0.323215	0.00536498	1.25112
Igf2r	insulin-like growth factor 2 receptor	ENSMUSG00000023830	6.628	7.40855	5.03919	3.89509	4.61909	5.23597	-0.330361	0.0435422	0.795337
Igsf3	immunoglobulin superfamily, member 3	ENSMUSG00000042035	19.7328	19.9322	14.2364	9.72017	11.7228	14.3344	-0.429911	0.00558972	0.742307
Immp1l	IMP1 inner mitochondrial membrane peptidase-like (S. cerevisiae)	ENSMUSG00000042670	77.709	81.6471	82.0125	84.5909	90.7047	86.2116	0.299259	0.0123404	1.23051
Imp3	IMP3, U3 small nucleolar ribonucleoprotein	ENSMUSG00000032288	30.9401	31.2546	43.934	48.259	36.684	38.939	0.376978	0.0381774	1.29862
Inpp5a	inositol polyphosphate-5-phosphatase A	ENSMUSG00000025477	21.8155	18.6125	16.5037	13.2694	11.8312	15.5004	-0.386014	0.0119085	0.765241
Iqcf1	IQ motif containing F1	ENSMUSG00000066383	10.2408	6.90878	15.8362	17.7272	15.1628	14.6779	0.577271	0.0443984	1.49202
Iqgap2	IQ motif containing GTPase activating protein 2	ENSMUSG00000021676	13.1552	13.7019	11.9796	8.36546	9.59696	11.2414	-0.287541	0.0351533	0.819298
Itpr2	inositol 1,4,5-triphosphate receptor 2	ENSMUSG00000030287	29.1271	28.0143	32.9232	34.8339	38.3231	33.5223	0.286539	0.0128739	1.21971
Jade2	jade family PHD finger 2	ENSMUSG00000020387	56.0973	60.1481	33.9918	29.3632	33.5443	39.1171	-0.397712	0.0126476	0.759061
Jagn1	jagunal homolog 1	ENSMUSG00000051256	26.4108	29.5717	41.3988	43.6306	33.7377	36.6004	0.388449	0.0354047	1.30899
Jtb	jumping translocation breakpoint	ENSMUSG00000027937	25.9353	29.2586	28.8542	35.594	31.6838	30.427	0.413395	0.0080972	1.33182
Kansl1	KAT8 regulatory NSL complex subunit 1	ENSMUSG00000018412	15.2897	15.7208	13.5583	9.284	10.1794	13.3118	-0.304769	0.0229877	0.809572
Katna1	katanin p60 (ATPase-containing) subunit A1	ENSMUSG00000019794	25.604	29.7436	30.3725	38.25	31.4615	33.4806	0.384823	0.00577905	1.3057
Kcnma1	potassium large conductance calcium-activated channel, subfamily M, alpha member 1	ENSMUSG00000063142	5.57443	5.2486	6.64375	4.09529	5.93336	6.79833	-0.444651	0.0183596	0.734762
Kdm2b	lysine (K)-specific demethylase 2B	ENSMUSG00000029475	80.757	86.5978	54.8822	48.8063	55.1134	66.0815	-0.305004	0.0416423	0.80944
Kdm6a	lysine (K)-specific demethylase 6A	ENSMUSG00000037369	26.2003	27.8934	21.5023	14.4118	17.9436	19.7406	-0.364325	0.0061734	0.776832
Khdc1a	KH domain containing 1A	ENSMUSG00000067750	164.73	154.585	173.909	208.125	203.155	189.965	0.285185	0.00886418	1.21857
Khdc3	KH domain containing 3, subcortical maternal complex member	ENSMUSG00000092622	283.08	260.825	287.072	335.88	243.279	272.477	0.36665	0.0202582	1.28936
Kidins220	kinase D-interacting substrate 220	ENSMUSG00000036333	31.5272	23.3199	22.9859	16.2561	17.2887	20.339	-0.281654	0.0347032	0.822647
Kif24	kinesin family member 24	ENSMUSG00000028438	9.80326	9.76065	8.08574	5.44158	6.64553	8.47835	-0.335214	0.0347417	0.792666
Kifc3	kinesin family member C3	ENSMUSG00000031788	26.4134	27.0381	23.0873	19.8399	16.0652	21.8205	-0.332904	0.0400133	0.793937
Klf7	Kruppel-like factor 7 (ubiquitous)	ENSMUSG00000025959	6.72957	7.41076	6.00347	4.09212	4.77914	5.02921	-0.380552	0.0131461	0.768144
Ksr1	kinase suppressor of ras 1	ENSMUSG00000018334	15.91	18.3443	8.0951	7.55318	7.24092	10.2093	-0.485906	0.027285	0.714048
Lamtor4	late endosomal/lysosomal adaptor, MAPK and MTOR activator 4	ENSMUSG00000050552	24.6838	24.6838	40.7761	38.5484	33.534	36.2226	0.432429	0.0308808	1.3495
Larp4b	La ribonucleoprotein domain family, member 4B	ENSMUSG00000033499	21.2975	20.9321	18.3218	13.6281	14.5634	16.3852	-0.277153	0.018129	0.825218
Lbx1	ladybird homeobox 1	ENSMUSG00000025216	18.988	20.3339	13.0116	10.3426	9.14175	13.0893	-0.542068	0.00221334	0.686786
Lcmt1	leucine carboxyl methyltransferase 1	ENSMUSG00000030763	17.1876	21.4231	21.7819	25.13	22.4163	24.9978	0.423805	0.0078979	1.34146
Limd1	LIM domains containing 1	ENSMUSG00000025239	12.2441	12.6708	11.0232	7.62701	7.97482	10.6702	-0.325182	0.0198487	0.798198
Llgl2	LLGL2 scribble cell polarity complex component	ENSMUSG00000020782	9.19452	7.53795	4.7145	4.01334	4.22739	5.73323	-0.562419	0.0141435	0.677166
Lnx2	ligand of numb-protein X 2	ENSMUSG00000016520	48.2094	44.0597	36.6295	27.4758	27.9186	39.8146	-0.276003	0.04352	0.825876
Lonp2	lon peptidase 2, peroxisomal	ENSMUSG00000047866	27.3228	21.7068	27.6233	29.1115	25.622	28.7958	0.322415	0.0167306	1.25042
Lratd2	LRAT domain containing 1	ENSMUSG00000072568	27.8625	32.5882	18.8091	16.6122	18.6367	20.1411	-0.356912	0.0242475	0.780834
Lrp10	low-density lipoprotein receptor-related protein 10	ENSMUSG00000022175	6.87596	6.60935	6.03057	4.33669	3.82301	4.9169	-0.386331	0.0320566	0.765073
Lrp6	low density lipoprotein receptor-related protein 6	ENSMUSG00000030201	10.3383	12.2942	8.32567	5.3758	6.69699	6.67668	-0.557336	0.000430101	0.679556
Lrrc36	leucine rich repeat containing 36	ENSMUSG00000054320	12.0147	9.54232	13.5926	15.7101	13.5785	12.4172	0.401925	0.0232307	1.32127
Lrrc41	leucine rich repeat containing 41	ENSMUSG00000028703	18.4022	19.2876	16.5709	11.9005	11.2576	12.9601	-0.412113	0.00401474	0.751522
Lrrc8d	leucine rich repeat containing 8D	ENSMUSG00000046079	29.6774	27.0055	20.6591	17.037	16.6158	20.9428	-0.394769	0.00723561	0.760611
Lsm5	LSM5 homolog, U6 small nuclear RNA and mRNA degradation associated	ENSMUSG00000091625	64.3694	62.4193	96.8125	106.206	105.008	90.5719	0.588381	0.00109269	1.50356
Lsm6	LSM6 homolog, U6 small nuclear RNA and mRNA degradation associated	ENSMUSG00000031683	22.7139	23.1078	23.5266	27.7621	27.0578	29.2327	0.402974	0.000253356	1.32223
Lsm7	LSM7 homolog, U6 small nuclear RNA and mRNA degradation associated	ENSMUSG00000035215	24.0093	17.2087	33.2166	34.2326	29.776	30.6793	0.5929	0.019305	1.50828
Macrod2	mono-ADP ribosylhydrolase 2	ENSMUSG00000068205	96.4071	87.3551	103.319	70.5902	77.8673	87.6462	0.339044	0.00469131	1.26492
Mael	maelstrom spermatogenic transposon silencer	ENSMUSG00000040629	27.0288	30.0121	35.4682	33.8606	30.2107	38.3956	0.297947	0.0378295	1.22939
Mageh1	MAGE family member H1	ENSMUSG00000047238	16.7119	13.3474	14.5196	17.7147	15.8408	18.7993	0.404114	0.0195062	1.32328
Magi2	membrane associated guanylate kinase, WW and PDZ domain containing 2	ENSMUSG00000040003	5.64158	5.67628	5.5457	4.02795	4.59925	4.31875	-0.446794	0.00538946	0.733671
Magoh	mago homolog, exon junction complex core component	ENSMUSG00000028609	166.329	180.441	226.395	230.921	242.097	208.666	0.40513	0.00441332	1.32421
Man1a	mannosidase 1, alpha	ENSMUSG00000003746	5.05562	5.70976	5.61523	2.74174	3.32466	3.6025	-0.532442	0.00438852	0.691383
Map1b	microtubule-associated protein 1B	ENSMUSG00000052727	10.0086	11.3903	7.47177	5.26944	6.35765	8.07449	-0.404986	0.013665	0.755244
Map4	microtubule-associated protein 4	ENSMUSG00000032479	64.5754	64.4192	44.3884	36.8457	38.4307	48.4874	-0.305841	0.0249761	0.808971
Mapkbp1	mitogen-activated protein kinase binding protein 1	ENSMUSG00000033902	9.23798	9.66592	4.86571	3.8402	5.74345	6.04034	-0.453436	0.0422665	0.730302
Mast4	microtubule associated serine/threonine kinase family member 4	ENSMUSG00000034751	10.3993	9.30768	7.08652	5.69628	8.95725	7.98228	-0.44072	0.011874	0.736767
Mbd2	methyl-CpG binding domain protein 2	ENSMUSG00000024513	6.61286	4.58884	6.90266	10.9409	7.35606	7.93669	0.593956	0.0194447	1.50938
Mbtps2	membrane-bound transcription factor peptidase, site 2	ENSMUSG00000046873	6.94241	7.64119	6.1282	4.31223	5.95686	5.27666	-0.34791	0.0269259	0.785722
Mcee	methylmalonyl CoA epimerase	ENSMUSG00000033429	21.0256	17.5866	24.4965	30.9002	27.6969	27.1582	0.581069	0.0034584	1.49596
Mea1	male enhanced antigen 1	ENSMUSG00000002768	166.504	152.267	196.961	225.689	180.986	214.263	0.304636	0.0168679	1.23511
Med8	mediator complex subunit 8	ENSMUSG00000006392	55.146	66.8454	63.6904	72.4462	65.6282	58.5697	0.289895	0.029645	1.22255
Methig1	methyltransferase hypoxia inducible domain containing 1	ENSMUSG00000093789	5.06513	2.39614	5.5853	5.86716	7.46517	4.73618	1.53917	0.0276853	2.90626
Mfhas1	malignant fibrous histiocytoma amplified sequence 1	ENSMUSG00000070056	0.78657	1.63264	1.05593	5.20113	6.24624	6.60203	2.61873	3.19e-42	6.14209
Mfrp	membrane frizzled-related protein	ENSMUSG00000034739	11.0611	9.48429	6.78536	6.09874	6.31919	6.45835	-0.524436	0.0278037	0.695231
Mfsd4b4	major facilitator superfamily domain containing 4B4	ENSMUSG00000096687	18.7989	22.8565	15.4904	10.509	13.5234	16.9974	-0.312571	0.0486181	0.805206
Mgst3	microsomal glutathione S-transferase 3	ENSMUSG00000026688	54.932	53.6775	87.2945	91.8088	69.6121	72.7079	0.459026	0.0116934	1.37461
Micos10	mitochondrial contact site and cristae organizing system subunit 10	ENSMUSG00000050608	11.0853	8.74585	12.6198	12.9693	12.2796	12.9886	0.397577	0.0133208	1.31729
Mid1	midline 1	ENSMUSG00000035299	20.7516	22.852	15.6207	11.0422	10.7265	14.3725	-0.587654	0.000992127	0.665424
Mif	macrophage migration inhibitory factor (glycosylation-inhibiting factor)	ENSMUSG00000033307	42.0102	37.5587	61.8475	75.3593	45.6098	55.7706	0.497813	0.0234061	1.41207
Mnd1	meiotic nuclear divisions 1	ENSMUSG00000033752	23.5993	26.3091	29.9782	35.7688	37.0309	27.3425	0.511642	0.00759455	1.42567
Mob4	MOB family member 4, phocein	ENSMUSG00000025979	15.6712	19.1868	22.805	21.3935	23.1506	21.0957	0.337997	0.0200448	1.264
Mon1a	MON1 homolog A, secretory traffciking associated	ENSMUSG00000032583	15.3383	15.0245	15.7606	19.0567	16.7751	21.5001	0.510001	0.000366305	1.42405
Morf4l2	mortality factor 4 like 2	ENSMUSG00000031422	68.0591	63.2776	70.0752	77.4391	67.0499	70.7757	0.271582	0.0186326	1.20713
Mrpl24	mitochondrial ribosomal protein L24	ENSMUSG00000019710	74.8465	69.7151	91.5485	105.198	88.7454	95.2253	0.380137	0.00480192	1.30147
Mrpl34	mitochondrial ribosomal protein L34	ENSMUSG00000034880	61.8762	63.3069	82.5888	94.605	72.4932	74.228	0.39439	0.0184228	1.31439
Mrpl42	mitochondrial ribosomal protein L42	ENSMUSG00000062981	27.5129	26.1742	36.3092	36.7456	40.8446	36.4885	0.485197	0.0114246	1.39978
Mrpl44	mitochondrial ribosomal protein L44	ENSMUSG00000026248	14.753	11.4467	17.0464	17.0903	16.547	17.2431	0.378213	0.0490015	1.29973
Mrpl47	mitochondrial ribosomal protein L47	ENSMUSG00000037531	14.2138	16.1025	21.2955	20.5526	20.5646	16.5777	0.410066	0.0102966	1.32875
Mrpl51	mitochondrial ribosomal protein L51	ENSMUSG00000030335	12.3805	12.6048	19.6048	18.0291	19.8192	17.8859	0.389014	0.0492636	1.3095
Mrpl52	mitochondrial ribosomal protein L52	ENSMUSG00000010406	21.4219	16.7659	33.4654	45.3272	46.3585	42.7995	0.984738	7.23e-05	1.97895
Mrps14	mitochondrial ribosomal protein S14	ENSMUSG00000058267	7.93055	11.361	15.5931	14.7723	14.9804	12.9742	0.453093	0.0386319	1.36897
Mrps17	mitochondrial ribosomal protein S17	ENSMUSG00000034211	33.752	28.7014	58.9681	54.1441	50.4541	46.9984	0.336717	0.0458571	1.26288
Mrps18c	mitochondrial ribosomal protein S18C	ENSMUSG00000016833	56.3355	45.5838	80.6297	69.1804	75.4364	67.1834	0.390181	0.0494926	1.31056
Mrps24	mitochondrial ribosomal protein S24	ENSMUSG00000020477	25.2911	34.4761	38.2779	51.3847	35.4183	42.7978	0.458117	0.0100707	1.37375
Mrps36	mitochondrial ribosomal protein S36	ENSMUSG00000061474	75.7836	71.9469	105.803	127.781	110.008	95.7776	0.522333	0.00382796	1.43628
Mrtfb	myocardin related transcription factor B	ENSMUSG00000009569	7.30059	6.51212	4.005	3.64396	4.76138	6.04675	-0.377702	0.0492882	0.769663
Msra	methionine sulfoxide reductase A	ENSMUSG00000054733	4.74174	6.0126	5.46718	7.04606	6.25741	6.36492	0.428639	0.0466563	1.34596
mt-Atp6	NA	ENSMUSG00000064357	651.967	678.821	912.435	872.032	1080.27	911.524	1.94368	0.00102138	3.84685
mt-Atp8	NA	ENSMUSG00000064356	508.188	496.997	676.15	666.514	1066.08	688.74	2.03608	2.56e-05	4.10129
mt-Co2	NA	ENSMUSG00000064354	473.845	477.514	654.938	645.06	758.495	611.423	2.21252	0.000621232	4.63485
mt-Co3	NA	ENSMUSG00000064358	392.376	374.132	523.305	522.455	651.767	486.32	1.73467	0.00691934	3.32804
mt-Cytb	NA	ENSMUSG00000064370	713.583	772.759	907.989	861.471	1028.02	878.603	0.373049	0.00407715	1.29509
Mtmr9	myotubularin related protein 9	ENSMUSG00000035078	28.3676	28.9598	24.0421	18.8334	21.1339	20.1496	-0.297164	0.0247807	0.81385
mt-Nd1	NA	ENSMUSG00000064341	371.212	369.807	447.743	460.767	555.611	480.252	0.482467	0.000200214	1.39713
mt-Nd2	NA	ENSMUSG00000064345	305.957	312.51	365.636	381.722	484.647	414.633	0.551465	2.37e-05	1.46557
mt-Nd3	NA	ENSMUSG00000064360	112.72	115.053	160.369	242.209	323.971	205.304	1.49773	1.13e-05	2.82399
mt-Nd4	NA	ENSMUSG00000064363	297.636	318.514	363.355	331.824	414.998	373.506	0.353058	0.00384697	1.27727
mt-Nd5	NA	ENSMUSG00000064367	157.938	175.122	168.156	158.476	216.79	195.327	0.340712	0.0078999	1.26638
mt-Nd6	NA	ENSMUSG00000064368	141.8	136.809	163.748	174.848	187.263	189.548	0.46792	0.000495066	1.38311
Mtrf1	mitochondrial translational release factor 1	ENSMUSG00000022022	9.38604	10.3094	12.1726	15.6831	16.2005	11.5707	0.596604	0.00237199	1.51215
Mtss1	MTSS I-BAR domain containing 1	ENSMUSG00000022353	24.9025	27.1519	19.6024	15.9026	18.2717	19.3961	-0.300275	0.0323746	0.812098
Mxd1	MAX dimerization protein 1	ENSMUSG00000001156	15.7166	16.2795	12.3107	9.89778	9.93624	11.9205	-0.310376	0.0247371	0.806432
Myl6	myosin, light polypeptide 6, alkali, smooth muscle and non-muscle	ENSMUSG00000090841	24.7705	23.6981	27.9539	35.2297	27.4592	31.0454	0.45008	0.0167479	1.36612
Myo19	myosin XIX	ENSMUSG00000020527	22.6171	22.9415	19.347	16.3921	15.7911	18.4437	-0.277798	0.0232905	0.824849
Myocos	myocilin opposite strand	ENSMUSG00000091060	126.394	120.575	159.161	160.791	160.687	166.091	0.356537	0.00776706	1.28035
Nab1	Ngfi-A binding protein 1	ENSMUSG00000002881	9.70067	10.5817	9.29723	7.0292	7.58091	6.337	-0.324206	0.0417371	0.798738
Naca	nascent polypeptide-associated complex alpha polypeptide	ENSMUSG00000061315	336.205	307.779	434.162	436.285	406.713	380.583	0.311901	0.0177876	1.24134
Nae1	NEDD8 activating enzyme E1 subunit 1	ENSMUSG00000031878	91.2617	93.237	95.4089	98.6752	109.534	97.3272	0.279072	0.0162068	1.21341
Nat10	N-acetyltransferase 10	ENSMUSG00000027185	31.113	30.9132	24.9575	19.2797	18.6911	24.1101	-0.336959	0.00781705	0.791708
Nav2	neuron navigator 2	ENSMUSG00000052512	38.3579	32.8663	27.9812	23.3629	27.9303	31.6301	-0.363559	0.0397895	0.777245
Nckap1	NCK-associated protein 1	ENSMUSG00000027002	22.3613	24.725	18.4548	14.2978	15.7585	18.6346	-0.281443	0.0334146	0.822768
Ncoa3	nuclear receptor coactivator 3	ENSMUSG00000027678	29.9015	24.1322	20.271	15.4715	16.9518	20.0097	-0.314004	0.016342	0.804406
Ncoa6	nuclear receptor coactivator 6	ENSMUSG00000038369	33.1051	24.6566	20.203	20.1005	20.5501	21.7688	-0.284794	0.0302321	0.820859
Ndrg4	N-myc downstream regulated gene 4	ENSMUSG00000036564	54.346	50.0949	46.0363	36.4763	31.7135	44.3373	-0.286741	0.0167196	0.819752
Ndufa1	NADH:ubiquinone oxidoreductase subunit A1	ENSMUSG00000016427	21.4681	8.51608	25.8297	33.893	35.3458	24.457	0.829645	0.0126922	1.77725
Ndufa13	NADH:ubiquinone oxidoreductase subunit A13	ENSMUSG00000036199	8.32194	5.40432	9.66865	11.0806	11.5716	8.70799	0.625718	0.0193657	1.54298
Ndufa2	NADH:ubiquinone oxidoreductase subunit A2	ENSMUSG00000014294	51.0444	42.4371	80.615	93.9311	84.6669	75.4231	0.678228	0.00125231	1.60017
Ndufa3	NADH:ubiquinone oxidoreductase subunit A3	ENSMUSG00000035674	10.5913	11.2037	16.5704	23.3029	21.3864	13.039	0.788063	0.00876163	1.72675
Ndufa4	Ndufa4, mitochondrial complex associated	ENSMUSG00000029632	40.0601	32.3563	53.5089	57.8663	61.571	52.6568	0.594568	0.00587191	1.51002
Ndufa5	NADH:ubiquinone oxidoreductase subunit A5	ENSMUSG00000023089	18.2009	16.2691	20.7113	26.2678	25.3398	17.0447	0.450847	0.0394643	1.36684
Ndufa6	NADH:ubiquinone oxidoreductase subunit A6	ENSMUSG00000022450	30.1194	27.9405	40.945	51.0373	44.1988	46.6181	0.650686	0.000626303	1.56991
Ndufa7	NADH:ubiquinone oxidoreductase subunit A7	ENSMUSG00000041881	33.5909	26.4537	43.8774	56.9348	51.1619	50.548	0.731073	0.000464967	1.65987
Ndufa8	NADH:ubiquinone oxidoreductase subunit A8	ENSMUSG00000026895	70.1269	61.2207	86.6791	90.0944	71.0216	85.5346	0.317775	0.038905	1.24641
Ndufaf3	NADH:ubiquinone oxidoreductase complex assembly factor 3	ENSMUSG00000070283	9.3277	5.01734	13.7739	13.7613	14.6329	10.8364	0.673496	0.0175715	1.59493
Ndufaf8	NADH:ubiquinone oxidoreductase complex assembly factor 8	ENSMUSG00000078572	12.2069	15.9444	15.01	23.6165	11.1481	21.4139	0.51491	0.0492144	1.42891
Ndufb1-ps	NA	ENSMUSG00000113902	98.9842	83.0614	113.993	130.703	134.083	115.667	0.49384	0.00155774	1.40819
Ndufb3	NADH:ubiquinone oxidoreductase subunit B3	ENSMUSG00000026032	36.8033	31.7237	50.8229	61.5915	47.2951	49.1672	0.601433	0.00215248	1.51722
Ndufb4	NADH:ubiquinone oxidoreductase subunit B4	ENSMUSG00000022820	39.8999	34.1163	55.2838	59.8131	55.1149	44.7582	0.514499	0.00913743	1.4285
Ndufb6	NADH:ubiquinone oxidoreductase subunit B6	ENSMUSG00000071014	25.9632	29.2485	48.3741	51.4165	42.2362	44.2304	0.475638	0.0463081	1.39053
Ndufc1	NADH:ubiquinone oxidoreductase subunit C1	ENSMUSG00000037152	4.6712	1.70354	6.9111	7.8131	7.45268	7.18795	0.857234	0.0242508	1.81156
Ndufc2	NADH:ubiquinone oxidoreductase subunit C2	ENSMUSG00000030647	45.6344	48.2452	65.6543	73.2186	65.5438	64.396	0.460972	0.00552491	1.37647
Ndufs4	NADH:ubiquinone oxidoreductase core subunit S4	ENSMUSG00000021764	23.8543	16.7069	27.4809	31.7155	28.0507	22.4614	0.452364	0.0184311	1.36828
Ndufs5	NADH:ubiquinone oxidoreductase core subunit S5	ENSMUSG00000028648	46.928	41.7155	57.9559	82.043	63.6376	59.205	0.607727	0.00114907	1.52386
Ndufs6	NADH:ubiquinone oxidoreductase core subunit S6	ENSMUSG00000021606	20.0985	12.599	24.2448	32.9707	32.2506	26.9472	0.832422	0.000890697	1.78067
Ndufv2	NADH:ubiquinone oxidoreductase core subunit V2	ENSMUSG00000024099	28.1437	25.9295	39.5556	40.2601	36.8122	32.6795	0.367212	0.0468713	1.28986
Ndufv3	NADH:ubiquinone oxidoreductase core subunit V3	ENSMUSG00000024038	14.6665	13.3751	19.6148	26.2027	22.125	27.3064	0.426651	0.0393285	1.34411
Nedd8	neural precursor cell expressed, developmentally down-regulated gene 8	ENSMUSG00000010376	37.6271	43.6853	65.8235	75.1863	58.7536	58.9334	0.478349	0.0107875	1.39315
Net1	neuroepithelial cell transforming gene 1	ENSMUSG00000021215	68.4426	65.1988	65.0525	28.2433	29.3642	36.1082	-0.966829	1.79e-19	0.511629
Nf2	neurofibromin 2	ENSMUSG00000009073	23.2629	26.056	15.6785	11.9192	12.761	17.4356	-0.461846	0.00607248	0.726057
Nfkbiz	nuclear factor of kappa light polypeptide gene enhancer in B cells inhibitor, zeta	ENSMUSG00000035356	10.3899	10.1572	9.22101	5.4841	5.9258	7.42726	-0.491856	0.00177154	0.71111
Nfrkb	nuclear factor related to kappa B binding protein	ENSMUSG00000042185	45.8539	42.706	35.2727	25.4206	27.5777	33.1812	-0.355766	0.00499739	0.781454
Nfya	nuclear transcription factor-Y alpha	ENSMUSG00000023994	98.9227	97.4946	79.2209	58.4826	61.1272	79.426	-0.321256	0.0170748	0.800373
Ngrn	neugrin, neurite outgrowth associated	ENSMUSG00000047084	14.5484	16.7378	18.6075	19.1699	17.3465	19.239	0.385262	0.0304949	1.3061
Ninj2	ninjurin 2	ENSMUSG00000041377	145.331	154.149	201.011	215.713	185.227	180.305	0.359222	0.0128524	1.28273
Nmu	neuromedin U	ENSMUSG00000029236	6.63066	3.55358	6.73465	9.89454	8.84378	8.43347	0.883675	0.0032452	1.84507
Nol4l	nucleolar protein 4-like	ENSMUSG00000061411	11.7239	9.72435	8.15617	6.80009	7.11109	7.47617	-0.331791	0.0292541	0.794549
Nol9	nucleolar protein 9	ENSMUSG00000028948	19.856	17.6514	13.8366	10.8671	11.8855	14.2995	-0.34381	0.0262666	0.787958
Nop10	NOP10 ribonucleoprotein	ENSMUSG00000027133	13.1695	10.2663	18.5138	21.5738	17.7074	16.5412	0.590598	0.0116425	1.50587
Nos1	nitric oxide synthase 1, neuronal	ENSMUSG00000029361	17.7953	19.9008	12.5776	13.2656	11.9975	14.5245	-0.351156	0.0233014	0.783956
Npc1	NPC intracellular cholesterol transporter 1	ENSMUSG00000024413	61.3711	61.9649	50.5187	38.289	41.1922	49.3987	-0.345742	0.00460696	0.786903
Npm2	nucleophosmin/nucleoplasmin 2	ENSMUSG00000047911	713.009	661.053	838.421	915.79	779.653	790.891	0.319815	0.00912259	1.24817
Nsd1	nuclear receptor-binding SET-domain protein 1	ENSMUSG00000021488	21.3697	24.0845	16.3432	13.0922	14.7085	14.9204	-0.36935	0.00466837	0.774131
Nt5dc1	5'-nucleotidase domain containing 1	ENSMUSG00000039480	13.7819	13.7236	12.7783	9.86934	9.72411	9.08695	-0.336774	0.0447357	0.79181
Nudt1	nudix (nucleoside diphosphate linked moiety X)-type motif 1	ENSMUSG00000036639	16.8398	17.5478	21.7061	29.7807	20.9848	22.8621	0.555053	0.00399573	1.46922
Nup153	nucleoporin 153	ENSMUSG00000021374	28.3491	32.3148	21.7725	17.2206	19.3279	21.4994	-0.360964	0.00899882	0.778644
Nup214	nucleoporin 214	ENSMUSG00000001855	130.148	135.202	95.1599	72.3235	78.8965	104.949	-0.393677	0.00625103	0.761187
Nutf2	nuclear transport factor 2	ENSMUSG00000008450	37.2932	25.2914	52.158	55.3653	49.134	41.6536	0.498059	0.0364112	1.41231
Ooep	oocyte expressed protein	ENSMUSG00000032346	395.643	391.364	529.881	558.643	494.295	474.308	0.368174	0.00695728	1.29072
Oog2	oogenesin 2	ENSMUSG00000066030	147.795	141.668	159.811	185.405	183.957	150.511	0.273503	0.0230988	1.20874
Oosp2	oocyte secreted protein 2	ENSMUSG00000055895	306.89	270.773	353.386	391.206	395.14	353.533	0.454169	0.000777302	1.36999
Osbp2	oxysterol binding protein 2	ENSMUSG00000020435	25.1646	28.1065	19.1128	14.2228	14.485	21.0355	-0.384395	0.0142146	0.7661
Pafah1b3	platelet-activating factor acetylhydrolase, isoform 1b, subunit 3	ENSMUSG00000005447	16.1011	22.2772	27.4439	30.2063	24.056	30.7006	0.530298	0.00728291	1.44423
Pak4	p21 (RAC1) activated kinase 4	ENSMUSG00000030602	55.996	50.6524	37.4396	30.948	31.1339	41.6243	-0.355827	0.00980554	0.781422
Palld	palladin, cytoskeletal associated protein	ENSMUSG00000058056	19.5145	19.8315	11.1082	10.1034	11.2623	12.9543	-0.413417	0.0154518	0.750843
Patl1	protein associated with topoisomerase II homolog 1 (yeast)	ENSMUSG00000046139	10.5584	10.4509	6.8	5.65408	5.83061	6.25863	-0.458533	0.0132893	0.727726
Patl2	protein associated with topoisomerase II homolog 2 (yeast)	ENSMUSG00000027233	16.3328	17.0301	19.4828	18.8851	18.112	23.5078	0.342584	0.0153467	1.26803
Paxip1	PAX interacting (with transcription-activation domain) protein 1	ENSMUSG00000002221	9.81021	9.50615	8.3932	7.11647	6.81205	6.8796	-0.339849	0.0116928	0.790124
Pcdh9	protocadherin 9	ENSMUSG00000055421	34.6801	31.0348	30.3533	18.357	21.0454	25.2176	-0.290179	0.0266057	0.8178
Pcnp	PEST proteolytic signal containing nuclear protein	ENSMUSG00000071533	3.01953	4.80701	4.61464	7.09684	5.32943	5.58016	0.560865	0.0254568	1.47515
Pcnx	pecanex homolog	ENSMUSG00000021140	19.7307	21.4625	10.4289	7.54499	9.9786	11.625	-0.40238	0.0248293	0.756609
Pcyt1b	phosphate cytidylyltransferase 1, choline, beta isoform	ENSMUSG00000035246	16.0136	16.6502	13.7003	10.0455	11.3924	13.5445	-0.27304	0.0404701	0.827574
Pdcd5	programmed cell death 5	ENSMUSG00000030417	81.1117	84.5839	109.917	122.304	103.965	92.7979	0.36651	0.0227732	1.28923
Pde3a	phosphodiesterase 3A, cGMP inhibited	ENSMUSG00000041741	23.8934	25.5016	17.2508	13.3839	15.7271	17.6322	-0.353467	0.0103314	0.782701
Pdia3	protein disulfide isomerase associated 3	ENSMUSG00000027248	60.508	65.8708	60.4585	72.6056	60.7338	70.4133	0.279325	0.00678637	1.21363
Pdss2	prenyl (solanesyl) diphosphate synthase, subunit 2	ENSMUSG00000038240	26.8591	28.1527	28.3536	32.6525	31.0649	26.2159	0.294331	0.0344468	1.22632
Pdzd11	PDZ domain containing 11	ENSMUSG00000015668	47.9622	36.0091	52.1649	57.127	53.4843	50.9944	0.290296	0.03027	1.22289
Peak1	pseudopodium-enriched atypical kinase 1	ENSMUSG00000074305	39.483	39.548	28.8867	19.1978	24.2537	30.174	-0.398749	0.0073704	0.758516
Pex1	peroxisomal biogenesis factor 1	ENSMUSG00000005907	17.0403	19.6294	16.3074	12.6391	11.8284	14.8473	-0.34642	0.0111467	0.786533
Pfdn1	prefoldin 1	ENSMUSG00000024346	73.9052	64.2992	94.315	90.9855	90.9059	85.0658	0.352518	0.0206223	1.27679
Pfdn2	prefoldin 2	ENSMUSG00000006412	40.4658	33.5264	41.6305	47.9483	40.9168	43.8074	0.376063	0.0168758	1.29779
Pfdn5	prefoldin 5	ENSMUSG00000001289	76.9952	67.7573	97.4747	119.024	98.7968	96.1885	0.474792	0.00294436	1.38972
Pfdn6	prefoldin subunit 6	ENSMUSG00000024309	45.6813	60.3446	65.253	65.9118	71.8058	78.1839	0.364387	0.0273176	1.28733
Pga5	pepsinogen 5, group I	ENSMUSG00000024738	15.5898	19.465	20.4094	21.8399	20.9927	20.8578	0.344674	0.0417516	1.26986
Phactr3	phosphatase and actin regulator 3	ENSMUSG00000027525	19.7312	23.1012	21.1383	15.6787	14.8739	17.7906	-0.264483	0.0416621	0.832497
Phf3	PHD finger protein 3	ENSMUSG00000048874	65.1063	65.7274	48.1347	35.9573	43.4962	47.3641	-0.361138	0.00888172	0.77855
Phf8	PHD finger protein 8	ENSMUSG00000041229	23.7822	25.2002	22.21	16.0179	17.6681	19.8966	-0.302862	0.0117097	0.810643
Pi4ka	phosphatidylinositol 4-kinase alpha	ENSMUSG00000041720	14.2627	12.8623	10.9378	7.64474	9.66832	10.3116	-0.360439	0.0136379	0.778928
Pik3c2a	phosphatidylinositol-4-phosphate 3-kinase catalytic subunit type 2 alpha	ENSMUSG00000030660	13.9387	13.987	10.6614	7.52289	9.68843	11.3905	-0.370893	0.0185729	0.773304
Pik3cd	phosphatidylinositol-4,5-bisphosphate 3-kinase catalytic subunit delta	ENSMUSG00000039936	134.727	136.209	96.3647	77.061	76.6222	105.628	-0.361773	0.00936502	0.778208
Pin4	protein (peptidyl-prolyl cis/trans isomerase) NIMA-interacting, 4 (parvulin)	ENSMUSG00000079480	34.286	17.8144	40.3239	50.0087	47.1771	34.3602	0.602595	0.0237479	1.51845
Pinlyp	phospholipase A2 inhibitor and LY6/PLAUR domain containing	ENSMUSG00000011632	37.5473	25.5649	44.341	49.0979	42.6327	44.9551	0.525083	0.00910991	1.43902
Pla2g6	phospholipase A2, group VI	ENSMUSG00000042632	14.647	16.2296	10.5252	8.59959	8.22473	9.89166	-0.448608	0.00837003	0.73275
Plac8	placenta-specific 8	ENSMUSG00000029322	169.614	170.879	254.621	245.262	245.936	214.777	0.368593	0.0182801	1.29109
Plagl1	pleiomorphic adenoma gene-like 1	ENSMUSG00000019817	6.13652	5.18006	9.05645	10.8302	9.14593	8.13149	0.430659	0.030455	1.34785
Plk4	polo like kinase 4	ENSMUSG00000025758	42.3034	42.4905	42.1629	29.997	33.0277	34.8317	-0.265616	0.0187345	0.831843
Polr2e	polymerase (RNA) II (DNA directed) polypeptide E	ENSMUSG00000004667	38.8027	31.6221	50.9676	53.6239	35.6826	47.1324	0.373866	0.0390718	1.29582
Polr2f	polymerase (RNA) II (DNA directed) polypeptide F	ENSMUSG00000033020	29.1461	27.4141	44.7411	52.8805	41.0272	39.4284	0.504728	0.0102559	1.41886
Polr2g	polymerase (RNA) II (DNA directed) polypeptide G	ENSMUSG00000071662	107.236	98.4208	132.233	147.569	131.144	119.414	0.375652	0.0123915	1.29743
Polr2i	polymerase (RNA) II (DNA directed) polypeptide I	ENSMUSG00000019738	64.6638	55.4803	84.66	101.332	87.4329	79.7381	0.543666	0.00184886	1.45767
Polr2k	polymerase (RNA) II (DNA directed) polypeptide K	ENSMUSG00000045996	93.5847	61.1446	104.778	127.589	138.847	101.56	0.671553	0.000473339	1.59279
Polr3k	polymerase (RNA) III (DNA directed) polypeptide K	ENSMUSG00000038628	21.3574	21.5545	23.0419	28.213	25.6133	22.8555	0.387958	0.00506927	1.30854
Pomp	proteasome maturation protein	ENSMUSG00000029649	25.297	27.6204	34.0203	35.9546	30.524	32.505	0.3526	0.0252506	1.27686
Ppard	peroxisome proliferator activator receptor delta	ENSMUSG00000002250	12.4188	12.4413	7.86946	7.07479	6.50853	9.01844	-0.406383	0.0341657	0.754513
Ppfia1	protein tyrosine phosphatase, receptor type, f polypeptide (PTPRF), interacting protein (liprin), alpha 1	ENSMUSG00000037519	51.4956	57.1956	44.4638	33.2672	33.1249	45.762	-0.330554	0.00996715	0.795231
Ppp1ca	protein phosphatase 1 catalytic subunit alpha	ENSMUSG00000040385	39.5783	38.3988	39.5273	36.6274	27.0368	36.4084	-0.330483	0.0367596	0.79527
Ppp1r37	protein phosphatase 1, regulatory subunit 37	ENSMUSG00000051403	22.2515	27.9482	16.1131	14.491	13.5454	18.0017	-0.433085	0.0116994	0.740676
Ppp1r3d	protein phosphatase 1, regulatory subunit 3D	ENSMUSG00000049999	18.0247	19.7341	14.833	12.6198	9.28828	12.8974	-0.452236	0.0027562	0.730909
Ppp6r3	protein phosphatase 6, regulatory subunit 3	ENSMUSG00000024908	20.964	24.9222	21.077	14.7519	15.6661	18.9785	-0.287202	0.0165955	0.81949
Pptc7	PTC7 protein phosphatase homolog	ENSMUSG00000038582	18.5327	18.8061	16.2696	11.4104	12.8414	16.7234	-0.341091	0.0200652	0.789444
Prc1	protein regulator of cytokinesis 1	ENSMUSG00000038943	216.109	239.609	224.068	170.5	178.818	192.658	-0.273985	0.00562402	0.827032
Prdx1	peroxiredoxin 1	ENSMUSG00000028691	176.71	177.305	214.162	265.057	253.723	238.43	0.446306	0.000839114	1.36255
Prex1	phosphatidylinositol-3,4,5-trisphosphate-dependent Rac exchange factor 1	ENSMUSG00000039621	11.5222	10.3063	5.8571	4.73708	5.4261	8.26347	-0.441866	0.0413325	0.736182
Prickle1	prickle planar cell polarity protein 1	ENSMUSG00000036158	86.4604	82.7186	67.1864	51.6673	54.6195	64.2915	-0.313661	0.00695261	0.804598
Prickle3	prickle planar cell polarity protein 3	ENSMUSG00000031145	29.5689	27.7096	27.4736	20.3349	15.9891	24.3029	-0.364108	0.00907593	0.776949
Prkar2a	protein kinase, cAMP dependent regulatory, type II alpha	ENSMUSG00000032601	16.1681	16.3228	13.9943	9.12815	10.7433	13.6125	-0.316555	0.0285241	0.802985
Prkg1	protein kinase, cGMP-dependent, type I	ENSMUSG00000052920	7.1676	8.64983	7.6041	8.48102	8.374	8.93682	0.271479	0.0404238	1.20704
Prpf8	pre-mRNA processing factor 8	ENSMUSG00000020850	40.3938	39.1564	28.1933	20.0475	24.3074	31.6548	-0.366767	0.0151245	0.775519
Prrc2c	proline-rich coiled-coil 2C	ENSMUSG00000040225	11.4359	10.6126	9.12707	5.59545	8.47398	7.58007	-0.424903	0.00956269	0.744889
Psma2	proteasome subunit alpha 2	ENSMUSG00000015671	72.0597	82.8014	101.98	98.3742	91.4091	88.4546	0.271659	0.0477926	1.2072
Psma3	proteasome subunit alpha 3	ENSMUSG00000060073	43.2556	36.3057	54.3748	62.0277	51.5806	49.7533	0.425696	0.00381458	1.34322
Psma5	proteasome subunit alpha 5	ENSMUSG00000068749	61.3698	56.0581	75.2403	72.389	68.6775	74.4849	0.300586	0.0276655	1.23164
Psmb2	proteasome (prosome, macropain) subunit, beta type 2	ENSMUSG00000028837	88.5619	90.7792	116.287	134.489	111.909	111.467	0.408094	0.00617369	1.32693
Ptbp1	polypyrimidine tract binding protein 1	ENSMUSG00000006498	74.7967	81.7477	70.0155	46.6109	45.6529	58.4421	-0.403956	0.0014172	0.755783
Ptpn21	protein tyrosine phosphatase, non-receptor type 21	ENSMUSG00000021009	94.2614	108.218	78.0809	49.5567	66.1898	75.3345	-0.434317	0.00262584	0.740044
Ptpn6	protein tyrosine phosphatase, non-receptor type 6	ENSMUSG00000004266	7.15699	9.33266	8.15254	10.4399	9.61328	11.5576	0.40117	0.0375879	1.32058
Pxt1	peroxisomal, testis specific 1	ENSMUSG00000045378	23.1134	22.911	27.1772	29.0789	24.6672	27.0512	0.442778	0.0461539	1.35922
R3hdm2	R3H domain containing 2	ENSMUSG00000025404	56.8833	53.8553	39.1369	28.453	33.5421	42.3573	-0.317561	0.0396439	0.802425
Rab11fip1	RAB11 family interacting protein 1 (class I)	ENSMUSG00000031488	13.903	12.1636	13.5646	9.10871	7.75761	10.3689	-0.380323	0.00396968	0.768265
Rabggtb	Rab geranylgeranyl transferase, b subunit	ENSMUSG00000038975	6.39976	7.1207	7.48305	10.1902	8.87221	11.3299	0.636952	0.00227791	1.55504
Rai14	retinoic acid induced 14	ENSMUSG00000022246	7.54427	7.46184	6.32401	4.57092	4.81035	5.9282	-0.313049	0.048689	0.804939
Ralgapb	Ral GTPase activating protein, beta subunit (non-catalytic)	ENSMUSG00000027652	23.1603	24.1129	21.2128	14.5106	16.7462	19.1994	-0.329054	0.0136786	0.796058
Rasa2	RAS p21 protein activator 2	ENSMUSG00000032413	25.469	32.4048	26.9895	16.9614	22.4727	21.591	-0.324743	0.0136319	0.798441
Rasa4	RAS p21 protein activator 4	ENSMUSG00000004952	67.9487	68.1173	79.6264	91.8805	69.4369	83.887	0.345493	0.00567882	1.27059
Rbfox2	RNA binding protein, fox-1 homolog (C. elegans) 2	ENSMUSG00000033565	17.4743	18.4726	15.6246	11.6763	11.9006	14.7287	-0.285126	0.0293398	0.82067
Rbl1	RB transcriptional corepressor like 1	ENSMUSG00000027641	7.08136	7.14871	5.35674	3.85663	3.34814	4.81174	-0.560868	0.00236693	0.677894
Rbm14	RNA binding motif protein 14	ENSMUSG00000006456	15.1175	13.1356	10.3934	9.71821	7.80194	11.1877	-0.391235	0.0352399	0.762477
Rbm3	RNA binding motif (RNP1, RRM) protein 3	ENSMUSG00000031167	62.4741	70.9072	80.3991	58.3114	57.8282	57.1129	-0.276917	0.0396588	0.825353
Rbx1	ring-box 1	ENSMUSG00000022400	46.6288	45.0816	65.2343	68.4124	63.8877	61.4526	0.365264	0.0143341	1.28812
Rcan3	regulator of calcineurin 3	ENSMUSG00000059713	31.0673	26.253	20.784	18.6098	17.6737	22.2914	-0.289653	0.0444093	0.818099
Rcc1	regulator of chromosome condensation 1	ENSMUSG00000028896	18.6526	16.2592	15.525	11.0864	10.5734	14.4624	-0.318402	0.0446023	0.801958
Recql5	RecQ protein-like 5	ENSMUSG00000020752	28.2964	27.6471	24.6161	18.1899	19.0112	24.289	-0.275271	0.0266336	0.826295
Reep4	receptor accessory protein 4	ENSMUSG00000033589	23.8523	18.1625	22.7711	15.7459	11.6874	17.1573	-0.399344	0.027018	0.758203
Rexo1	REX1, RNA exonuclease 1	ENSMUSG00000047417	11.3275	10.6382	5.39867	4.04337	4.46814	7.29099	-0.641286	0.00572927	0.641141
Rexo2	RNA exonuclease 2	ENSMUSG00000032026	15.6664	12.6804	19.4519	23.1428	20.3325	19.7021	0.581391	0.00599727	1.49629
Rfx5	regulatory factor X, 5 (influences HLA class II expression)	ENSMUSG00000005774	22.1725	18.7167	14.2893	14.3203	14.0703	15.0172	-0.361426	0.0254416	0.778395
Rhbdf1	rhomboid 5 homolog 1	ENSMUSG00000020282	21.7304	19.8826	37.7037	28.5899	24.5016	22.4272	0.298009	0.0485402	1.22945
Rheb	Ras homolog enriched in brain	ENSMUSG00000028945	47.4053	51.6243	59.7108	61.5983	53.0551	57.5304	0.267088	0.0373741	1.20338
Rlim	ring finger protein, LIM domain interacting	ENSMUSG00000056537	26.0389	28.4543	20.7671	15.5099	17.9605	19.1355	-0.335078	0.00924675	0.792741
Rnf121	ring finger protein 121	ENSMUSG00000070426	6.22792	3.78401	4.30121	7.31238	7.31665	4.42679	0.592097	0.0268298	1.50744
Rnf168	ring finger protein 168	ENSMUSG00000014074	36.5151	41.0813	26.7183	21.4966	24.4551	24.4338	-0.378533	0.012285	0.769219
Rnf41	ring finger protein 41	ENSMUSG00000025373	9.14004	8.83063	10.7793	10.6819	9.25372	12.1167	0.316994	0.0471577	1.24573
Romo1	reactive oxygen species modulator 1	ENSMUSG00000067847	23.3308	20.5225	39.0338	53.8992	34.2593	39.9265	0.723576	0.00425609	1.65127
Rpa3	replication protein A3	ENSMUSG00000012483	66.9382	69.6753	108.83	100.524	111.331	90.2138	0.441944	0.018711	1.35843
Rpain	RPA interacting protein	ENSMUSG00000018449	4.53766	4.55273	6.56213	8.74834	9.17499	7.47008	0.757647	0.0063755	1.69073
Rph3a	rabphilin 3A	ENSMUSG00000029608	36.5059	35.8199	22.689	19.1298	20.7207	26.3894	-0.353624	0.0271925	0.782616
Rpl10	ribosomal protein L10	ENSMUSG00000008682	164.707	124.561	167.71	181.548	158.073	164.966	0.304011	0.0344882	1.23457
Rpl10a	ribosomal protein L10A	ENSMUSG00000037805	76.3588	68.4456	99.5142	100.62	89.2885	97.2596	0.386216	0.0124135	1.30696
Rpl11	ribosomal protein L11	ENSMUSG00000059291	137.964	109.286	175.788	184.706	162.122	157.77	0.377458	0.0195943	1.29905
Rpl12	ribosomal protein L12	ENSMUSG00000038900	42.4448	43.9254	49.6881	55.0119	47.7508	55.207	0.372696	0.00659124	1.29477
Rpl13	ribosomal protein L13	ENSMUSG00000000740	95.1978	82.8093	119.509	134.978	96.7995	128.358	0.431253	0.00790124	1.3484
Rpl19	ribosomal protein L19	ENSMUSG00000017404	185.272	175.009	254.324	265.67	222.473	237.669	0.397871	0.00627802	1.31756
Rpl21	ribosomal protein L21	ENSMUSG00000041453	90.5596	75.5323	97.6278	111.433	101.706	86.6166	0.380023	0.0161949	1.30136
Rpl22	ribosomal protein L22	ENSMUSG00000028936	43.6831	37.3327	57.7313	69.3806	67.611	88.0031	0.577445	0.000332437	1.4922
Rpl22l1	ribosomal protein L22 like 1	ENSMUSG00000039221	18.5539	19.9757	24.381	28.177	34.2962	30.702	0.787835	0.00158912	1.72648
Rpl23	ribosomal protein L23	ENSMUSG00000071415	89.08	76.6699	124.848	162.135	158.099	124.206	0.737953	2.81e-05	1.66781
Rpl24	ribosomal protein L24	ENSMUSG00000098274	99.4066	97.4321	135.502	137.294	140.093	127.725	0.41868	0.00720471	1.3367
Rpl26	ribosomal protein L26	ENSMUSG00000060938	205.776	194.475	286.088	263.55	256.651	256.418	0.330992	0.0288021	1.25788
Rpl28	ribosomal protein L28	ENSMUSG00000030432	118.831	126.337	193.848	199.96	172.957	172.43	0.396453	0.0143994	1.31627
Rpl29	ribosomal protein L29	ENSMUSG00000048758	68.416	75.2321	107.486	103.112	91.6312	102.324	0.38465	0.0189362	1.30554
Rpl30	ribosomal protein L30	ENSMUSG00000058600	86.3648	75.5166	119.896	121.745	126.004	105.521	0.472351	0.00286245	1.38737
Rpl31	ribosomal protein L31	ENSMUSG00000073702	68.0326	46.2643	89.412	106.041	97.3664	103.931	0.642716	0.000517627	1.56127
Rpl32	ribosomal protein L32	ENSMUSG00000057841	196.296	186.268	271.271	324.924	315.623	253.117	0.584454	0.000341337	1.49947
Rpl34	ribosomal protein L34	ENSMUSG00000062006	94.7013	79.7861	147.76	137.457	126.162	122.647	0.439981	0.0280746	1.35659
Rpl35	ribosomal protein L35	ENSMUSG00000062997	278.958	233.607	373.004	458.781	375.896	367.596	0.561709	0.0013137	1.47602
Rpl35a	ribosomal protein L35A	ENSMUSG00000060636	81.2823	70.0189	130.624	145.889	137.327	122.975	0.658123	0.00127581	1.57803
Rpl36	ribosomal protein L36	ENSMUSG00000057863	143.859	127.706	225.899	234.977	186.097	210.191	0.468518	0.0132495	1.38369
Rpl36a	ribosomal protein L36A	ENSMUSG00000079435	59.7966	51.1489	90.9257	104.429	96.0418	76.9765	0.797442	0.000194851	1.73802
Rpl37	ribosomal protein L37	ENSMUSG00000041841	106.843	83.744	156.341	174.014	173.175	152.945	0.664904	0.000324791	1.58546
Rpl37a	ribosomal protein L37a	ENSMUSG00000046330	64.4517	51.5613	69.5837	93.7765	78.8772	76.2942	0.580548	0.000456248	1.49542
Rpl38	ribosomal protein L38	ENSMUSG00000057322	56.1031	28.6172	70.2108	116.807	85.5013	73.2368	0.936343	0.000300101	1.91367
Rpl39	ribosomal protein L39	ENSMUSG00000079641	137.166	103.776	194.027	238.191	283.403	206.296	0.861818	0.00571058	1.81733
Rpl39l	ribosomal protein L39-like	ENSMUSG00000039209	42.8816	35.9399	60.3206	69.5039	80.3007	49.8683	0.588049	0.00333894	1.50321
Rpl41	ribosomal protein L41	ENSMUSG00000093674	182.929	152.764	253.882	281.925	228.847	249.212	0.490489	0.00311652	1.40492
Rpl5	ribosomal protein L5	ENSMUSG00000058558	141.727	123.544	161.617	184.01	176.987	170.571	0.505032	0.000138476	1.41916
Rpl7a	ribosomal protein L7A	ENSMUSG00000062647	326.324	329.689	411.481	458.907	374.25	397.152	0.363598	0.00488166	1.28663
Rplp1	ribosomal protein, large, P1	ENSMUSG00000007892	137.249	120.217	196.817	284.124	217.635	198.881	0.742921	5.82e-05	1.67356
Rplp2	ribosomal protein, large P2	ENSMUSG00000025508	47.6202	45.8571	81.7745	98.5869	88.7342	69.6176	0.64276	0.00163685	1.56131
Rpp14	ribonuclease P 14 subunit	ENSMUSG00000023156	10.3914	13.2174	12.0047	14.552	13.5367	13.4451	0.399206	0.0120146	1.31878
Rpp21	ribonuclease P 21 subunit	ENSMUSG00000024446	38.6236	37.9658	46.6215	59.7526	46.4535	54.044	0.48324	0.00269718	1.39788
Rpp38	ribonuclease P/MRP 38 subunit	ENSMUSG00000049950	19.4285	17.7155	19.2825	22.8364	21.2929	21.2587	0.386014	0.0247068	1.30678
Rps12	ribosomal protein S12	ENSMUSG00000061983	164.792	138.839	243.877	305.934	248.147	218.579	0.64362	0.000567414	1.56224
Rps13	ribosomal protein S13	ENSMUSG00000090862	198.653	205.61	255.337	313.992	283.278	232.99	0.412791	0.00511565	1.33126
Rps14	ribosomal protein S14	ENSMUSG00000024608	160.489	162.949	218.522	230.246	191.529	204.96	0.349078	0.0125575	1.27375
Rps15	ribosomal protein S15	ENSMUSG00000063457	183.747	155.011	274.263	266.789	214.569	227.645	0.348119	0.0488506	1.2729
Rps15a	ribosomal protein S15A	ENSMUSG00000008683	21.981	20.3551	32.603	32.616	34.6438	27.5696	0.534314	0.00161145	1.44825
Rps16	ribosomal protein S16	ENSMUSG00000037563	78.2098	82.0419	124.18	119.816	97.3329	107.971	0.401422	0.0269684	1.32081
Rps17	ribosomal protein S17	ENSMUSG00000061787	138.499	147.15	219.573	254.723	229.921	168.465	0.50258	0.008069	1.41674
Rps19	ribosomal protein S19	ENSMUSG00000040952	47.4901	37.9532	56.3846	72.6086	62.5012	50.904	0.615457	0.00125201	1.53204
Rps20	ribosomal protein S20	ENSMUSG00000028234	15.0511	14.573	26.5093	27.4104	30.607	22.4003	0.593435	0.00186907	1.50884
Rps21	ribosomal protein S21	ENSMUSG00000039001	106.636	99.9596	149.157	216.619	206.571	158.229	0.812845	5.15e-06	1.75667
Rps23	ribosomal protein S23	ENSMUSG00000049517	28.2085	21.7893	39.6786	38.8546	35.692	39.3	0.49043	0.021285	1.40486
Rps24	ribosomal protein S24	ENSMUSG00000025290	183.938	177.458	259.278	278.098	269.491	212.435	0.519662	0.00155343	1.43362
Rps25	ribosomal protein S25	ENSMUSG00000009927	51.5886	40.9369	75.2037	91.0592	69.2391	66.7352	0.526644	0.00345633	1.44057
Rps26	ribosomal protein S26	ENSMUSG00000025362	115.68	87.8901	151.144	188.737	161.016	146.313	0.613462	0.000674711	1.52993
Rps27	ribosomal protein S27	ENSMUSG00000090733	50.6647	35.0815	90.9228	145.303	147.498	88.8633	1.21431	0.0206461	2.32029
Rps27a	ribosomal protein S27A	ENSMUSG00000020460	103.84	108.947	147.445	147.238	151.539	140.397	0.414135	0.00670607	1.3325
Rps27l	ribosomal protein S27-like	ENSMUSG00000036781	101.889	98.1994	160.786	144.05	146.847	123.609	0.399088	0.0349234	1.31867
Rps28	ribosomal protein S28	ENSMUSG00000067288	23.7843	13.4983	35.4723	73.1932	62.4778	53.661	1.41737	1.27e-07	2.67098
Rps29	ribosomal protein S29	ENSMUSG00000034892	107.693	82.4684	162.208	269.689	247.536	189.375	1.08251	1.37e-07	2.11771
Rps3	ribosomal protein S3	ENSMUSG00000030744	27.6643	26.4807	35.8469	35.7966	29.4528	41.1875	0.389912	0.00925755	1.31031
Rps3a1	ribosomal protein S3A1	ENSMUSG00000028081	52.2392	62.6123	73.354	72.0389	65.1481	74.3137	0.335828	0.018356	1.2621
Rps4x	ribosomal protein S4, X-linked	ENSMUSG00000031320	242.988	233.976	298.063	307.484	276.558	266.68	0.305016	0.0191987	1.23543
Rps8	ribosomal protein S8	ENSMUSG00000047675	181.842	169.709	236.075	230.155	211.548	202.112	0.290967	0.0414727	1.22346
Rps9	ribosomal protein S9	ENSMUSG00000006333	115.187	103.198	134.552	169.957	116.178	123.434	0.370863	0.0130068	1.29313
Rspo2	R-spondin 2	ENSMUSG00000051920	159.821	172.644	167.166	3.2119	3.77908	3.13709	-5.47223	0	0.0225265
Rtraf	RNA transcription, translation and transport factor	ENSMUSG00000021807	59.4883	59.55	75.5092	73.9802	75.6642	67.4923	0.310272	0.0276772	1.23994
Ruvbl1	RuvB-like protein 1	ENSMUSG00000030079	4.10931	7.64194	4.70912	7.5487	5.39902	8.87619	0.557429	0.0317871	1.47164
Sae1	SUMO1 activating enzyme subunit 1	ENSMUSG00000052833	10.9954	12.236	11.4382	12.7813	11.949	14.9387	0.32474	0.0445549	1.25244
Sall4	spalt like transcription factor 4	ENSMUSG00000027547	47.4762	44.9637	29.7992	26.3729	26.3913	36.6531	-0.310014	0.0471591	0.806634
Samd8	sterile alpha motif domain containing 8	ENSMUSG00000021770	11.793	14.718	11.0601	9.79279	7.99783	10.0909	-0.310998	0.0264731	0.806084
Sap18b	Sin3-associated polypeptide 18B	ENSMUSG00000061104	80.9484	80.6112	97.5273	97.3742	106.923	89.8794	0.902871	0.00827846	1.86978
Sash1	SAM and SH3 domain containing 1	ENSMUSG00000015305	10.8514	10.2332	6.44279	4.57826	6.14782	7.70012	-0.423176	0.028291	0.745781
Sbds	SBDS ribosome maturation factor	ENSMUSG00000025337	90.7268	75.9153	95.3802	97.1448	92.5594	94.7785	0.273076	0.0275302	1.20838
Sbf2	SET binding factor 2	ENSMUSG00000038371	8.04175	9.80169	6.81849	4.31548	5.37946	6.53874	-0.449601	0.00819657	0.732245
Scaf1	SR-related CTD-associated factor 1	ENSMUSG00000038406	25.547	25.8557	12.8794	12.8542	13.1776	17.66	-0.42254	0.0358867	0.74611
Scaf11	SR-related CTD-associated factor 11	ENSMUSG00000033228	18.5192	19.3404	14.0099	11.6021	12.3543	14.648	-0.277042	0.0449466	0.825281
Sdhaf4	succinate dehydrogenase complex assembly factor 4	ENSMUSG00000026154	50.8281	46.3544	61.0043	57.7333	55.3554	56.8033	0.335105	0.0348789	1.26147
Sec11a	SEC11 homolog A, signal peptidase complex subunit	ENSMUSG00000025724	50.6508	52.1659	64.6578	63.6663	70.0647	61.8619	0.26359	0.0447251	1.20046
Sec11c	SEC11 homolog C, signal peptidase complex subunit	ENSMUSG00000024516	65.4365	44.1695	81.4201	77.8265	72.4974	69.3846	0.37317	0.032514	1.2952
Sec16a	SEC16 homolog A, endoplasmic reticulum export factor	ENSMUSG00000026924	25.459	25.934	15.6611	10.4944	14.1447	18.1782	-0.478509	0.00756772	0.717719
Sec23a	SEC23 homolog A, COPII coat complex component	ENSMUSG00000020986	25.8884	31.2282	25.5074	17.3968	21.4302	24.0289	-0.268883	0.0443824	0.829962
Sec24c	Sec24 related gene family, member C (S. cerevisiae)	ENSMUSG00000039367	26.1096	27.4125	19.0978	16.2832	16.8319	22.0073	-0.292878	0.0463267	0.816272
Sec31a	Sec31 homolog A (S. cerevisiae)	ENSMUSG00000035325	55.3451	53.2488	41.2609	30.9804	31.4529	39.5688	-0.40212	0.00204873	0.756746
Sec61a1	Sec61 alpha 1 subunit (S. cerevisiae)	ENSMUSG00000030082	34.1324	33.6065	26.6508	20.6088	20.6873	28.6373	-0.343302	0.0298607	0.788235
Sec61b	Sec61 beta subunit	ENSMUSG00000053317	45.5832	38.9474	67.2529	99.6383	77.5204	82.5138	0.933679	2.21e-06	1.91014
Sec61g	SEC61, gamma subunit	ENSMUSG00000078974	78.5789	58.8133	96.6276	131.632	123.108	90.3203	0.595847	0.00245477	1.51136
Selenok	selenoprotein K	ENSMUSG00000042682	30.6313	32.1449	40.7219	40.8405	38.4358	36.9268	0.327925	0.0284867	1.25521
Selenow	selenoprotein W	ENSMUSG00000041571	118.911	108.78	158.079	184.03	143.171	168.92	0.51943	0.000753794	1.43339
Sem1	SEM1, 26S proteasome complex subunit	ENSMUSG00000042541	29.3456	28.0899	55.106	62.3856	59.7715	49.0884	0.737119	0.0389502	1.66684
Sema5a	sema domain, seven thrombospondin repeats (type 1 and type 1-like), transmembrane domain (TM) and short cytoplasmic domain, (semaphorin) 5A	ENSMUSG00000022231	10.0837	10.4771	7.2006	5.75149	7.17064	7.25649	-0.424544	0.0109245	0.745074
Septin2	septin 2	ENSMUSG00000026276 ENSMUSG00000116048	7.14349	7.7147	6.22916	7.71286	7.42797	7.75423	-2.52455	0.0430477	0.173794
Sf1	splicing factor 1	ENSMUSG00000024949	24.9161	31.9464	18.8017	13.7412	16.2003	20.4536	-0.620152	0.00154803	0.650602
Sf3b6	splicing factor 3B, subunit 6	ENSMUSG00000037361	7.30222	6.58023	7.21759	10.6885	11.8327	9.72432	0.649004	0.00346745	1.56808
Sh3d19	SH3 domain protein D19	ENSMUSG00000028082	12.3553	13.6242	9.17085	6.92881	8.80191	9.50717	-0.362638	0.0183692	0.777741
Sh3rf3	SH3 domain containing ring finger 3	ENSMUSG00000037990	8.43263	5.80174	5.5647	4.03312	3.38758	4.38877	-0.417785	0.0221608	0.748573
Shoc2	Shoc2, leucine rich repeat scaffold protein	ENSMUSG00000024976	22.0077	26.21	17.4288	14.0662	13.2961	16.9657	-0.319768	0.0133823	0.801199
Shroom3	shroom family member 3	ENSMUSG00000029381	12.2053	12.4481	7.82481	6.38316	6.25448	9.3353	-0.485226	0.0128324	0.714385
Shroom4	shroom family member 4	ENSMUSG00000068270	11.3632	12.3865	7.55187	5.48391	7.03752	8.48569	-0.363669	0.0382732	0.777186
Siah2	siah E3 ubiquitin protein ligase 2	ENSMUSG00000036432	211.628	199.282	165.684	150.171	120.596	152.742	-0.295133	0.0108419	0.814997
Sipa1l1	signal-induced proliferation-associated 1 like 1	ENSMUSG00000042700	34.8783	34.8906	24.0524	17.7693	23.1132	25.5537	-0.369261	0.017751	0.774179
Sipa1l2	signal-induced proliferation-associated 1 like 2	ENSMUSG00000001995	10.7477	11.6302	6.77239	5.62852	6.43894	8.20494	-0.370606	0.0407374	0.773457
Siva1	SIVA1, apoptosis-inducing factor	ENSMUSG00000064326	37.1252	52.438	62.3598	74.131	51.6856	56.0912	0.389476	0.0387712	1.30992
Slc23a2	solute carrier family 23 (nucleobase transporters), member 2	ENSMUSG00000027340	77.7496	74.7705	55.2428	38.4867	44.7668	57.078	-0.417442	0.00330681	0.748751
Slc24a3	solute carrier family 24 (sodium/potassium/calcium exchanger), member 3	ENSMUSG00000063873	13.8524	14.5145	10.5735	8.17714	8.4175	10.2425	-0.356069	0.0224343	0.781291
Slc25a20	solute carrier family 25 (mitochondrial carnitine/acylcarnitine translocase), member 20	ENSMUSG00000032602	9.89526	7.10693	9.55399	10.0944	10.6681	11.2311	0.419714	0.0364339	1.33766
Slc2a12	solute carrier family 2 (facilitated glucose transporter), member 12	ENSMUSG00000037490	6.50389	7.10356	6.08817	4.59399	3.77543	4.61598	-0.488657	0.00669121	0.712688
Slc35c1	solute carrier family 35, member C1	ENSMUSG00000049922	8.93666	8.31201	7.36764	5.54758	5.51915	6.20929	-0.389807	0.021402	0.763232
Slc35f3	solute carrier family 35, member F3	ENSMUSG00000057060	5.16855	6.10656	5.01436	4.43917	2.57451	3.72959	-0.628222	0.00781793	0.646973
Slc41a2	solute carrier family 41, member 2	ENSMUSG00000034591	13.643	14.7273	10.9514	9.2757	9.21346	9.42473	-0.332162	0.0191628	0.794345
Slc6a6	solute carrier family 6 (neurotransmitter transporter, taurine), member 6	ENSMUSG00000030096	7.09092	8.9744	4.27101	3.16391	4.01137	5.70162	-0.539979	0.0161885	0.687781
Slc6a9	solute carrier family 6 (neurotransmitter transporter, glycine), member 9	ENSMUSG00000028542	129.628	118.7	104.769	65.5517	68.0754	98.7786	-0.432647	0.00333431	0.740901
Slc7a2	solute carrier family 7 (cationic amino acid transporter, y+ system), member 2	ENSMUSG00000031596	27.1783	30.1348	27.2605	30.8019	21.0864	35.8965	-0.2759	0.00821657	0.825935
Slc9a1	solute carrier family 9 (sodium/hydrogen exchanger), member 1	ENSMUSG00000028854	28.691	28.6699	19.4829	14.9226	15.6895	22.0713	-0.377296	0.0186527	0.769879
Slf2	SMC5-SMC6 complex localization factor 2	ENSMUSG00000036097	20.871	21.4134	19.1933	13.0603	15.6611	16.4613	-0.290072	0.0361704	0.817861
Smarca4	SWI/SNF related, matrix associated, actin dependent regulator of chromatin, subfamily a, member 4	ENSMUSG00000032187	15.9163	16.5749	11.0552	8.94202	9.38298	11.8831	-0.367801	0.0257715	0.774963
Smarcad1	SWI/SNF-related, matrix-associated actin-dependent regulator of chromatin, subfamily a, containing DEAD/H box 1	ENSMUSG00000029920	11.5838	13.0402	8.9014	6.93746	8.34356	8.4554	-0.314936	0.0457298	0.803886
Smdt1	single-pass membrane protein with aspartate rich tail 1	ENSMUSG00000022452	26.7074	19.8412	33.5138	36.9957	25.9257	36.7032	0.475461	0.0255359	1.39036
Smim8	small integral membrane protein 8	ENSMUSG00000028295	43.9163	49.3116	67.7316	68.0133	62.1122	58.064	0.403274	0.0265479	1.32251
Smug1	single-strand selective monofunctional uracil DNA glycosylase	ENSMUSG00000036061	20.7735	21.6283	23.3095	15.4958	14.5155	17.686	-0.323569	0.00563266	0.799091
Snapc5	small nuclear RNA activating complex, polypeptide 5	ENSMUSG00000032398	16.3928	14.8065	24.2961	28.9605	28.6042	24.3195	0.675739	0.000567058	1.59742
Snhg18	small nucleolar RNA host gene 18	ENSMUSG00000096956	4.95965	5.07159	5.20887	6.62634	6.47395	7.52096	0.577245	0.0115433	1.492
Snhg6	small nucleolar RNA host gene 6	ENSMUSG00000098234	13.7997	9.56702	32.7511	44.1833	38.2921	36.0167	1.17518	0.0349682	2.2582
Snrpd1	small nuclear ribonucleoprotein D1	ENSMUSG00000002477	149.573	144.984	198.975	201.522	219.312	193.781	0.460549	0.00152599	1.37607
Snrpd2	small nuclear ribonucleoprotein D2	ENSMUSG00000040824	18.8627	20.1225	32.4728	37.1662	26.2117	26.9829	0.50027	0.0184989	1.41448
Snrpd3	small nuclear ribonucleoprotein D3	ENSMUSG00000020180	22.6309	24.539	27.3233	29.8505	29.5065	24.2774	0.311387	0.0320285	1.2409
Snrpe	small nuclear ribonucleoprotein E	ENSMUSG00000090553	75.4907	74.6314	116.236	106.678	102.437	94.4937	0.375466	0.0454265	1.29726
Snrpg	small nuclear ribonucleoprotein polypeptide G	ENSMUSG00000057278	15.8098	11.8178	25.9053	29.9358	26.7394	20.4	0.679551	0.00740532	1.60164
Snx11	sorting nexin 11	ENSMUSG00000020876	28.3803	25.0676	25.6392	31.7589	27.0792	34.9762	0.327321	0.0112948	1.25468
Socs7	suppressor of cytokine signaling 7	ENSMUSG00000038485	39.8913	43.1145	22.2382	18.9435	23.4055	29.9346	-0.393703	0.035788	0.761173
Sod1	superoxide dismutase 1, soluble	ENSMUSG00000022982	423.043	360.208	536.115	650.795	529.982	568.585	0.576933	8.33e-05	1.49168
Sod2	superoxide dismutase 2, mitochondrial	ENSMUSG00000006818	5.13329	6.52219	7.70946	7.75882	7.36796	7.82648	0.369733	0.0277634	1.29211
Son	Son DNA binding protein	ENSMUSG00000022961	14.7617	19.9673	10.5296	12.5358	10.4144	14.9634	-0.349261	0.0333486	0.784986
Sorbs1	sorbin and SH3 domain containing 1	ENSMUSG00000025006	39.3425	48.4049	27.8549	29.2849	27.5676	34.3825	-0.312866	0.0400585	0.805041
Spa17	sperm autoantigenic protein 17	ENSMUSG00000001948	15.6355	18.1393	20.1787	21.5707	27.2607	23.3716	0.455514	0.0342784	1.37127
Spc24	SPC24, NDC80 kinetochore complex component, homolog (S. cerevisiae)	ENSMUSG00000074476	19.5422	15.7789	23.3425	29.7483	22.0743	30.0497	0.569807	0.0029175	1.48433
Spidr	scaffolding protein involved in DNA repair	ENSMUSG00000041974	22.6023	23.8632	22.1099	17.1214	15.8575	17.7025	-0.273796	0.0269718	0.82714
Spry4	sprouty RTK signaling antagonist 4	ENSMUSG00000024427	92.1505	88.5361	70.3454	54.5799	56.8383	67.554	-0.319251	0.00693655	0.801486
Srp14	signal recognition particle 14	ENSMUSG00000009549	74.3294	77.969	105.933	111.822	96.8904	97.9468	0.424436	0.00752116	1.34205
Srp54a	signal recognition particle 54A	ENSMUSG00000073079	66.1094	68.2656	70.1465	69.4306	69.2923	65.2384	0.558297	0.0083079	1.47253
Srrm1	serine/arginine repetitive matrix 1	ENSMUSG00000028809	33.8907	40.8963	26.3004	22.1892	25.0204	25.5426	-0.30253	0.0403447	0.810829
Srsf1	serine and arginine-rich splicing factor 1	ENSMUSG00000018379	19.3943	12.012	14.7061	14.153	10.9098	14.9308	-0.47569	0.0229209	0.719123
Ss18l2	SS18, nBAF chromatin remodeling complex subunit like 2	ENSMUSG00000032526	10.4401	12.9831	17.2925	21.3863	19.22	19.1135	0.690706	0.00134397	1.61407
Ssh1	slingshot protein phosphatase 1	ENSMUSG00000042121	9.96726	9.57437	8.53372	6.76083	6.28543	7.16175	-0.306579	0.013503	0.808557
Ssna1	SS nuclear autoantigen 1	ENSMUSG00000026966	42.335	40.9521	51.1408	62.223	46.5934	52.3485	0.417493	0.0099867	1.3356
Stard13	StAR-related lipid transfer (START) domain containing 13	ENSMUSG00000016128	55.2044	57.1818	40.892	31.7043	33.6609	42.8251	-0.331964	0.0121496	0.794454
Stard5	StAR-related lipid transfer (START) domain containing 5	ENSMUSG00000046027	9.80328	9.39817	10.9934	6.24297	7.04063	6.33074	-0.435089	0.0164057	0.739648
Stk35	serine/threonine kinase 35	ENSMUSG00000037885	96.3601	95.0549	61.9223	51.7598	54.9557	71.2545	-0.350638	0.0219425	0.784237
Stk36	serine/threonine kinase 36	ENSMUSG00000033276	68.3816	72.2029	57.5628	47.7895	46.6174	56.3566	-0.267449	0.015461	0.830787
Ston2	stonin 2	ENSMUSG00000020961	21.0869	24.3516	17.4841	18.9254	15.9747	18.9776	-0.351804	0.00927787	0.783603
Sub1	SUB1 homolog, transcriptional regulator	ENSMUSG00000022205	101.607	82.8625	115.292	136.374	142.478	131.182	0.510864	0.000246913	1.4249
Supt6	SPT6, histone chaperone and transcription elongation factor	ENSMUSG00000002052	46.1401	44.303	31.865	25.2247	29.2394	36.1521	-0.28842	0.0482251	0.818798
Surf1	surfeit gene 1	ENSMUSG00000015790	41.0772	36.6142	47.5229	54.759	42.4036	52.6441	0.414996	0.00649878	1.33329
Susd3	sushi domain containing 3	ENSMUSG00000021384	34.7242	31.2471	45.3421	47.2568	35.5932	45.5145	0.327059	0.0464574	1.25445
Svbp	small vasohibin binding protein	ENSMUSG00000028643	14.2075	9.31065	12.7029	19.3772	13.5782	14.1486	0.547319	0.0363705	1.46137
Syne2	spectrin repeat containing, nuclear envelope 2	ENSMUSG00000063450	15.0816	16.3849	10.5982	10.7174	8.06075	13.6219	-0.292773	0.0467597	0.816331
Syngr3	synaptogyrin 3	ENSMUSG00000007021	14.7848	10.4681	13.1443	15.2243	14.3112	14.6716	0.404224	0.0160243	1.32338
Tab2	TGF-beta activated kinase 1/MAP3K7 binding protein 2	ENSMUSG00000015755	13.7911	14.4843	11.4188	9.36152	9.82613	9.88927	-0.294944	0.0318307	0.815104
Tac2	tachykinin 2	ENSMUSG00000025400	10.9035	16.1967	24.9249	25.0745	19.4863	23.9855	0.569527	0.0171308	1.48404
Tango2	transport and golgi organization 2	ENSMUSG00000013539	4.77047	4.56727	7.18148	8.48819	6.41376	8.78266	0.620542	0.032574	1.53745
Taok1	TAO kinase 1	ENSMUSG00000017291	12.9961	13.2862	9.83021	6.68948	10.0814	10.0244	-0.332398	0.0422367	0.794215
Taok3	TAO kinase 3	ENSMUSG00000061288	14.511	18.5651	12.2109	11.1373	10.4976	12.5728	-0.329306	0.0311971	0.795919
Tapt1	transmembrane anterior posterior transformation 1	ENSMUSG00000046985	18.8917	21.2705	17.7607	12.5642	14.0945	15.4507	-0.314701	0.0160579	0.804018
Tbc1d22b	TBC1 domain family, member 22B	ENSMUSG00000042203	45.0414	41.2756	30.7016	25.8567	26.6577	32.9368	-0.342525	0.018342	0.78866
Tbca	tubulin cofactor A	ENSMUSG00000042043	66.9686	66.0971	97.5536	121.458	107.746	86.7995	0.632267	0.000744469	1.55
Tcl1b2	T cell leukemia/lymphoma 1B, 2	ENSMUSG00000060863	212.913	220.322	279.687	205.989	198.518	198.444	-0.280399	0.0423886	0.823363
Tent4a	terminal nucleotidyltransferase 4A	ENSMUSG00000034575	97.1657	98.4686	66.019	54.8559	58.978	70.6358	-0.353001	0.0142357	0.782954
Tex12	testis expressed 12	ENSMUSG00000032065	18.1435	14.9128	18.9862	21.0398	21.2927	18.1016	0.399748	0.0411546	1.31928
Tex19.1	testis expressed gene 19.1	ENSMUSG00000039329	44.8063	47.1023	44.953	51.6776	45.8085	52.8124	0.276361	0.0128343	1.21114
Tfcp2	transcription factor CP2	ENSMUSG00000009733	3.99621	3.56306	5.4418	6.02119	4.82254	5.02144	0.507026	0.0322304	1.42112
Tiam2	T cell lymphoma invasion and metastasis 2	ENSMUSG00000023800	37.41	40.5813	30.1906	22.9016	25.0251	29.7655	-0.315036	0.0124947	0.803831
Ticrr	TOPBP1-interacting checkpoint and replication regulator	ENSMUSG00000046591	39.3106	44.4708	26.7552	19.5326	26.1307	29.3841	-0.411156	0.0125276	0.752021
Timm13	translocase of inner mitochondrial membrane 13	ENSMUSG00000020219	11.4505	8.66035	12.3867	19.1956	12.36	16.0874	0.69961	0.00086054	1.62407
Timm17a	translocase of inner mitochondrial membrane 17a	ENSMUSG00000062580	23.399	23.3745	29.3049	28.877	28.1492	26.8421	0.317003	0.023057	1.24574
Timm8b	translocase of inner mitochondrial membrane 8B	ENSMUSG00000039016	72.6216	77.0755	96.6093	117.832	103.031	102.369	0.446491	0.00370564	1.36272
Timm9	translocase of inner mitochondrial membrane 9	ENSMUSG00000021079	222.617	206.875	270.842	297.235	276.785	237.262	0.387822	0.00696821	1.30842
Tjap1	tight junction associated protein 1	ENSMUSG00000012296	33.2784	33.4935	26.5614	20.6944	24.6355	26.6088	-0.284158	0.0407638	0.821221
Tjp1	tight junction protein 1	ENSMUSG00000030516	28.6376	27.6863	21.1026	12.5972	18.6806	19.8854	-0.424116	0.00794971	0.745295
Tjp2	tight junction protein 2	ENSMUSG00000024812	14.6961	15.7418	11.5385	8.05211	10.4392	10.6854	-0.373473	0.0179694	0.771922
Tm2d1	TM2 domain containing 1	ENSMUSG00000028563	92.6773	83.0054	103.392	112.311	100.946	103.683	0.350844	0.0071143	1.27531
Tmcc2	transmembrane and coiled-coil domains 2	ENSMUSG00000042066	48.8564	48.4724	34.6836	30.6948	29.1659	39.2635	-0.298905	0.0322622	0.812869
Tmcc3	transmembrane and coiled coil domains 3	ENSMUSG00000020023	73.742	81.0879	57.403	43.8033	50.6657	59.5212	-0.306585	0.0161751	0.808553
Tmco4	transmembrane and coiled-coil domains 4	ENSMUSG00000041143	10.0278	11.6102	8.6786	7.526	5.83384	6.27532	-0.405113	0.0219914	0.755177
Tmed9	transmembrane p24 trafficking protein 9	ENSMUSG00000058569	71.5041	69.209	80.267	87.3656	78.174	82.4104	0.325499	0.00664435	1.2531
Tmem14c	transmembrane protein 14C	ENSMUSG00000021361	301.699	283.317	365.409	383.164	316.898	354.509	0.308276	0.0132962	1.23823
Tmem184b	transmembrane protein 184b	ENSMUSG00000009035	21.8621	22.1944	15.4458	12.9594	13.2378	16.5111	-0.326431	0.0398625	0.797507
Tmem201	transmembrane protein 201	ENSMUSG00000044700	48.4913	47.9881	33.7284	28.6883	25.689	37.393	-0.346622	0.0185551	0.786424
Tmem242	transmembrane protein 242	ENSMUSG00000004945	9.97981	8.31219	11.2213	12.8276	15.181	12.5621	0.636969	0.00458276	1.55506
Tmem256	transmembrane protein 256	ENSMUSG00000070394	1.59488	3.18412	2.05218	6.09159	7.12171	7.51132	1.59223	0.000461012	3.01515
Tmem258	transmembrane protein 258	ENSMUSG00000036372	41.0056	36.8105	57.4025	65.3239	61.53	54.506	0.544501	0.00503067	1.45852
Tmem267	transmembrane protein 267	ENSMUSG00000074634	18.58	19.2924	16.1284	18.6877	21.4062	23.7378	0.534597	0.00664541	1.44854
Tmem29	transmembrane protein 29	ENSMUSG00000041353	31.5318	26.2025	29.6729	39.4745	33.8651	31.7709	0.391639	0.0156425	1.31188
Tmem30b	transmembrane protein 30B	ENSMUSG00000034435	20.5525	21.5684	16.9564	14.1956	11.5338	16.0102	-0.361355	0.0109969	0.778433
Tmem60	transmembrane protein 60	ENSMUSG00000045435	116.793	143.72	157.183	155.633	168.485	140.055	0.336864	0.0175153	1.26301
Tmem63b	transmembrane protein 63b	ENSMUSG00000036026	25.1613	26.756	19.1192	17.553	15.9844	18.6142	-0.346021	0.0272352	0.786751
Tmsb10	thymosin, beta 10	ENSMUSG00000079523	384.656	340.852	490.49	518.784	417.982	472.282	0.393244	0.00633145	1.31334
Tmtc1	transmembrane and tetratricopeptide repeat containing 1	ENSMUSG00000030306	20.1375	20.8219	17.0749	11.3445	12.4857	14.1498	-0.469285	3.86e-05	0.722322
Tmtc3	transmembrane and tetratricopeptide repeat containing 3	ENSMUSG00000036676	8.39583	8.59181	6.4122	4.64782	5.53015	6.64142	-0.338702	0.0439731	0.790752
Tnks	tankyrase, TRF1-interacting ankyrin-related ADP-ribose polymerase	ENSMUSG00000031529	13.174	14.0276	7.85958	5.85261	8.20817	9.62231	-0.406378	0.0380502	0.754515
Tnni3	troponin I, cardiac 3	ENSMUSG00000035458	19.8533	12.0218	25.1359	31.7976	29.9093	24.8937	0.771004	0.00423818	1.70646
Tomm7	translocase of outer mitochondrial membrane 7	ENSMUSG00000028998	13.2452	16.0595	27.0276	31.2298	31.2759	23.04	0.729954	0.00233759	1.65859
Tpr	translocated promoter region, nuclear basket protein	ENSMUSG00000006005	13.8821	16.7268	11.2848	9.16749	9.60645	12.3052	-0.299432	0.0484716	0.812572
Tpt1	tumor protein, translationally-controlled 1	ENSMUSG00000060126	140.11	150.768	164.895	185.569	171.242	168.24	0.347847	0.00300259	1.27266
Trappc11	trafficking protein particle complex 11	ENSMUSG00000038102	9.88253	10.5519	9.59914	6.73529	7.11278	7.50634	-0.314277	0.0242018	0.804254
Trappc8	trafficking protein particle complex 8	ENSMUSG00000033382	37.04	42.0486	28.9039	22.6681	25.2327	29.0051	-0.332349	0.0118344	0.794242
Trav9-2	T cell receptor alpha variable 9-2	ENSMUSG00000094966	7.29725	4.59721	8.58912	10.3511	10.7834	7.7975	0.675669	0.035616	1.59734
Trib2	tribbles pseudokinase 2	ENSMUSG00000020601	6.90804	5.77349	5.99809	4.33988	4.07733	4.71742	-0.345097	0.0437936	0.787255
Trim44	tripartite motif-containing 44	ENSMUSG00000027189	14.5377	15.4947	10.4349	8.70326	8.96136	11.7255	-0.311141	0.0407191	0.806004
Tsc22d2	TSC22 domain family, member 2	ENSMUSG00000027806	22.4548	19.3332	9.35261	9.94651	10.959	13.3096	-0.454668	0.0134954	0.729678
Tsg101	tumor susceptibility gene 101	ENSMUSG00000014402	55.9528	53.8624	57.7765	65.7282	58.4336	61.8511	0.324106	0.0048975	1.25189
Tshz1	teashirt zinc finger family member 1	ENSMUSG00000046982	17.9548	18.2292	10.9736	8.66977	10.6598	13.6779	-0.367579	0.0402558	0.775082
Tshz2	teashirt zinc finger family member 2	ENSMUSG00000047907	10.9373	11.6764	7.60292	4.54835	5.38635	6.38634	-0.735363	4.21e-05	0.600667
Tsn	translin	ENSMUSG00000026374	6.53377	7.5828	8.70672	7.96705	7.56156	8.72627	0.269684	0.0393224	1.20554
Ttll5	tubulin tyrosine ligase-like family, member 5	ENSMUSG00000012609	15.3458	15.869	10.3819	9.70551	9.33842	10.8217	-0.310504	0.0438608	0.80636
Tuba3b	tubulin, alpha 3B	ENSMUSG00000067338	26.1676	26.1762	30.4308	32.6583	27.5683	29.2882	0.293239	0.0359708	1.22539
Tulp4	tubby like protein 4	ENSMUSG00000034377	24.0287	22.6061	17.5884	15.8364	15.5946	16.2547	-0.362101	0.0484031	0.778031
Txn1	thioredoxin 1	ENSMUSG00000028367	28.7187	25.5663	51.5668	52.3899	45.2408	39.9059	0.535738	0.0164327	1.44968
U2af1	U2 small nuclear ribonucleoprotein auxiliary factor (U2AF) 1	ENSMUSG00000061613	69.9766	87.9098	106.825	108.689	100.672	97.1465	0.361722	0.0181971	1.28496
Ubap2	ubiquitin-associated protein 2	ENSMUSG00000028433	53.2092	52.6292	34.4481	25.3809	29.0658	39.1626	-0.421744	0.00827955	0.746521
Ubap2l	ubiquitin-associated protein 2-like	ENSMUSG00000042520	72.6611	70.874	58.9366	43.1625	44.8755	56.5089	-0.368801	0.00365249	0.774426
Ubash3b	ubiquitin associated and SH3 domain containing, B	ENSMUSG00000032020	14.0315	14.1597	12.7202	9.08195	8.87354	10.9035	-0.315116	0.0092824	0.803786
Ubb	ubiquitin B	ENSMUSG00000019505	1490.95	1414.83	1800.71	2126.92	1556.57	1722.97	0.379849	0.0143942	1.30121
Ubc	ubiquitin C	ENSMUSG00000008348	150.761	157.484	163.848	183.823	155.851	167.479	0.349657	0.00554761	1.27426
Ube2e3	ubiquitin-conjugating enzyme E2E 3	ENSMUSG00000027011	17.7587	17.74	16.9372	19.8701	19.6734	19.2777	0.304369	0.0267705	1.23488
Ube2g2	ubiquitin-conjugating enzyme E2G 2	ENSMUSG00000009293	35.8645	33.5957	37.2162	41.2296	32.9523	39.2753	0.271398	0.0395279	1.20698
Ube2h	ubiquitin-conjugating enzyme E2H	ENSMUSG00000039159	41.9075	46.1991	36.7893	29.9034	29.7071	35.2172	-0.320419	0.0063344	0.800837
Ube4b	ubiquitination factor E4B	ENSMUSG00000028960	50.5128	52.3019	38.9113	30.951	36.4311	40.5562	-0.290277	0.0297409	0.817745
Ubl5	ubiquitin-like 5	ENSMUSG00000084786	51.7901	36.8616	64.4901	92.5316	79.7433	63.2246	0.734293	0.000202731	1.66358
Ubn1	ubinuclein 1	ENSMUSG00000039473	40.056	41.6327	28.4381	20.0674	23.818	31.426	-0.405649	0.00849504	0.754897
Ubn2	ubinuclein 2	ENSMUSG00000038538	7.04356	7.91051	5.09795	4.07218	4.12468	5.72323	-0.326694	0.0396145	0.797362
Ubp1	upstream binding protein 1	ENSMUSG00000009741	77.2001	81.2215	58.0159	50.1855	45.408	55.8133	-0.297833	0.0144764	0.813473
Ubr5	ubiquitin protein ligase E3 component n-recognin 5	ENSMUSG00000037487	8.70091	12.5739	7.68162	6.33904	7.35119	7.01027	-0.331404	0.0446207	0.794762
Uhmk1	U2AF homology motif (UHM) kinase 1	ENSMUSG00000026667	18.6074	20.2248	14.9748	10.6982	13.2447	14.9345	-0.302305	0.032427	0.810956
Unc5c	unc-5 netrin receptor C	ENSMUSG00000059921	24.8702	28.2684	18.9102	15.0644	16.7094	18.8137	-0.335754	0.0138696	0.79237
Upf1	UPF1 regulator of nonsense transcripts homolog (yeast)	ENSMUSG00000058301	18.6758	21.8029	12.9416	10.706	10.741	15.2168	-0.408101	0.0180783	0.753615
Uqcc2	ubiquinol-cytochrome c reductase complex assembly factor 2	ENSMUSG00000024208	55.6735	49.3889	99.6591	99.3314	84.5282	79.0135	0.478552	0.031789	1.39334
Uqcr11	ubiquinol-cytochrome c reductase, complex III subunit XI	ENSMUSG00000020163	36.5288	27.4348	47.7054	59.0207	48.2945	42.192	0.532059	0.0167908	1.44599
Uqcrb	ubiquinol-cytochrome c reductase binding protein	ENSMUSG00000021520	22.5585	17.8675	30.895	39.3534	43.3866	32.9206	0.854456	0.0002288	1.80808
Uqcrh	ubiquinol-cytochrome c reductase hinge protein	ENSMUSG00000063882	95.8898	76.5243	107.401	142.353	122.005	109.718	0.563149	0.000577883	1.47749
Uqcrq	ubiquinol-cytochrome c reductase, complex III subunit VII	ENSMUSG00000044894	54.1833	50.151	77.7485	101.347	72.4543	74.2629	0.543872	0.00231178	1.45788
Usp19	ubiquitin specific peptidase 19	ENSMUSG00000006676	189.467	192.009	129.707	110.966	114.213	154.288	-0.277648	0.0491226	0.824935
Usp32	ubiquitin specific peptidase 32	ENSMUSG00000000804	8.32262	7.81672	6.60015	4.69557	5.31105	6.89174	-0.337998	0.0280964	0.791139
Usp39	ubiquitin specific peptidase 39	ENSMUSG00000056305	40.1004	44.9934	46.6816	33.6226	30.9553	37.1105	-0.273948	0.0198403	0.827053
Usp42	ubiquitin specific peptidase 42	ENSMUSG00000051306	10.7144	12.8533	8.48836	6.72985	6.74689	7.92673	-0.442588	0.00604701	0.735814
Usp54	ubiquitin specific peptidase 54	ENSMUSG00000034235	10.4129	9.52292	6.91496	4.61958	5.86454	8.60967	-0.374959	0.0450357	0.771128
Vac14	Vac14 homolog (S. cerevisiae)	ENSMUSG00000010936	32.0422	34.4596	27.2228	22.5931	20.5964	26.4271	-0.272195	0.026797	0.828059
Vgll1	vestigial like family member 1	ENSMUSG00000031131	4.58213	5.44002	4.78928	7.11173	5.85271	7.73056	0.620349	0.00370456	1.53725
Virma	vir like m6A methyltransferase associated	ENSMUSG00000040720	22.0725	25.5864	20.0394	13.635	16.672	19.3871	-0.275291	0.0461066	0.826284
Vwc2	von Willebrand factor C domain containing 2	ENSMUSG00000050830	3.05424	5.37369	4.24066	5.61804	5.8789	5.58952	0.710821	0.000800037	1.63674
Wdr13	WD repeat domain 13	ENSMUSG00000031166	6.27947	5.61216	5.75495	4.51992	3.53627	3.47416	-0.424567	0.0277113	0.745062
Wdr47	WD repeat domain 47	ENSMUSG00000040389	25.0071	26.8655	22.9818	17.3122	17.1334	19.6332	-0.323192	0.00375842	0.7993
Wdr53	WD repeat domain 53	ENSMUSG00000022787	54.6939	48.5089	55.3482	61.01	50.5704	61.6161	0.26369	0.0405853	1.20055
Wdr62	WD repeat domain 62	ENSMUSG00000037020	11.1281	11.6712	8.34928	5.99235	7.29774	8.71652	-0.439897	0.0100324	0.737187
Wfdc3	WAP four-disulfide core domain 3	ENSMUSG00000076434	21.7511	28.4128	27.5788	31.916	25.5338	29.7524	0.343228	0.0459474	1.26859
Wiz	widely-interspaced zinc finger motifs	ENSMUSG00000024050	14.6312	12.8845	7.7953	6.06174	6.5209	7.26797	-0.643253	0.00121178	0.640267
Wnk1	WNK lysine deficient protein kinase 1	ENSMUSG00000045962	28.8151	38.4765	18.4102	23.6526	19.4076	18.8753	-0.417648	0.0214481	0.748644
Xpo6	exportin 6	ENSMUSG00000000131	15.1381	16.7845	12.4401	9.86174	9.39351	12.906	-0.320592	0.0275783	0.800741
Xrcc3	X-ray repair complementing defective repair in Chinese hamster cells 3	ENSMUSG00000021287	17.6319	15.4805	17.802	12.6171	11.5942	12.3086	-0.371092	0.0112616	0.773197
Ybx2	Y box protein 2	ENSMUSG00000018554	256.533	239.999	181.706	167.323	127.624	194.805	-0.321083	0.0191507	0.800469
Zc3h3	zinc finger CCCH type containing 3	ENSMUSG00000075600	32.4992	38.5611	21.8489	18.6678	18.3941	26.5542	-0.396119	0.0280777	0.7599
Zc3h7b	zinc finger CCCH type containing 7B	ENSMUSG00000022390	13.3101	13.5567	6.42518	5.75539	7.63509	8.08481	-0.465082	0.0344001	0.72443
Zcrb1	zinc finger CCHC-type and RNA binding motif 1	ENSMUSG00000022635	173.084	172.359	203.458	240.185	219.041	178.12	0.382592	0.00801928	1.30368
Zdhhc8	zinc finger, DHHC domain containing 8	ENSMUSG00000060166	12.7659	11.6949	6.29924	6.26481	6.25819	7.24381	-0.65953	0.00520103	0.633084
Zfp142	zinc finger protein 142	ENSMUSG00000026135	9.03552	8.83901	6.80801	5.20494	5.84598	7.36706	-0.375095	0.0379496	0.771055
Zfp592	zinc finger protein 592	ENSMUSG00000005621	61.4496	58.8421	41.9684	36.0194	37.6033	45.9045	-0.282724	0.0378169	0.822038
Zfp750	zinc finger protein 750	ENSMUSG00000039238	93.6713	101.162	76.7711	63.6687	59.3237	72.1037	-0.318773	0.00457456	0.801752
Zfp869	zinc finger protein 869	ENSMUSG00000054648	3.94629	4.62168	4.03446	5.04919	5.25749	6.05554	0.467866	0.0141221	1.38306
Zfyve21	zinc finger, FYVE domain containing 21	ENSMUSG00000021286	63.8235	70.6801	91.9366	94.9025	72.4818	86.4807	0.302294	0.0422185	1.2331
Zkscan17	zinc finger with KRAB and SCAN domains 17	ENSMUSG00000020472	40.7929	37.4021	30.4435	24.964	22.5703	31.6594	-0.359613	0.00576877	0.779374
Zmiz2	zinc finger, MIZ-type containing 2	ENSMUSG00000041164	16.2227	17.014	9.29441	7.56392	8.27908	11.4694	-0.490076	0.0136254	0.711988
Znhit6	zinc finger, HIT type 6	ENSMUSG00000074182	19.5718	23.7903	33.8071	28.161	24.5046	24.1078	0.320362	0.0367952	1.24864
Zswim4	zinc finger SWIM-type containing 4	ENSMUSG00000035671	17.7062	14.6083	11.0831	9.10794	7.93912	12.1248	-0.417875	0.0167765	0.748527
Zswim8	zinc finger SWIM-type containing 8	ENSMUSG00000021819	9.07801	9.57807	6.45435	4.64731	5.45617	7.03001	-0.444592	0.0136202	0.734792
